# Supplementary material for: Paired proteomic analysis reveals protein alterations in sun-exposed skin of professional drivers
Source: Sci Rep. 2025 Mar 31;15:10955. doi: 10.1038/s41598-024-82308-8 (PMC11958692; doi:10.1038/s41598-024-82308-8)
Supplement: Supplementary file 1 — Supplementary Material 1 [file 41598_2024_82308_MOESM1_ESM.xlsx]

## Sheet: Men
Locus	Labels 1 and 2 --- D:\Amanda\OneDrive\Doutorado\Doutorado\Vichy\Vichy\searched\L\08\08.sepr2 --- D:\Amanda\OneDrive\Doutorado\Doutorado\Vichy\Vichy\searched\R\07\07.sepr2	Labels 3 and 4 --- D:\Amanda\OneDrive\Doutorado\Doutorado\Vichy\Vichy\searched\L\10\10.sepr2 --- D:\Amanda\OneDrive\Doutorado\Doutorado\Vichy\Vichy\searched\R\09\09.sepr2	Labels 5 and 6 --- D:\Amanda\OneDrive\Doutorado\Doutorado\Vichy\Vichy\searched\L\16\16.sepr2 --- D:\Amanda\OneDrive\Doutorado\Doutorado\Vichy\Vichy\searched\R\15\15.sepr2	Labels 7 and 8 --- D:\Amanda\OneDrive\Doutorado\Doutorado\Vichy\Vichy\searched\L\18\18.sepr2 --- D:\Amanda\OneDrive\Doutorado\Doutorado\Vichy\Vichy\searched\R\17\17.sepr2	Labels 9 and 10 --- D:\Amanda\OneDrive\Doutorado\Doutorado\Vichy\Vichy\searched\L\20\20.sepr2 --- D:\Amanda\OneDrive\Doutorado\Doutorado\Vichy\Vichy\searched\R\19\19.sepr2	Labels 11 and 12 --- D:\Amanda\OneDrive\Doutorado\Doutorado\Vichy\Vichy\searched\L\22\22.sepr2 --- D:\Amanda\OneDrive\Doutorado\Doutorado\Vichy\Vichy\searched\R\21\21.sepr2	Labels 13 and 14 --- D:\Amanda\OneDrive\Doutorado\Doutorado\Vichy\Vichy\searched\L\24\24.sepr2 --- D:\Amanda\OneDrive\Doutorado\Doutorado\Vichy\Vichy\searched\R\23\23.sepr2	Labels 15 and 16 --- D:\Amanda\OneDrive\Doutorado\Doutorado\Vichy\Vichy\searched\L\30\30.sepr2 --- D:\Amanda\OneDrive\Doutorado\Doutorado\Vichy\Vichy\searched\R\29\29.sepr2	Labels 17 and 18 --- D:\Amanda\OneDrive\Doutorado\Doutorado\Vichy\Vichy\searched\L\32\32.sepr2 --- D:\Amanda\OneDrive\Doutorado\Doutorado\Vichy\Vichy\searched\R\31\31.sepr2	Labels 19 and 20 --- D:\Amanda\OneDrive\Doutorado\Doutorado\Vichy\Vichy\searched\L\34\34.sepr2 --- D:\Amanda\OneDrive\Doutorado\Doutorado\Vichy\Vichy\searched\R\33\33.sepr2	Fold Change	Std Dev	p-value	Description
P35527	1.13	0.06	2.04	0.82	0.76	1.18	2.62	4.02	1.99	2.68	1.73022	1.16851	0.00114833	Keratin, type I cytoskeletal 9 OS=Homo sapiens OX=9606 GN=KRT9 PE=1 SV=3
Q5T749	2.29	0.67	-1	2.2	0.26	0.02	2.95	3.74	1.77	1.99	1.76598	1.24347	0.00275913	Keratinocyte proline-rich protein OS=Homo sapiens OX=9606 GN=KPRP PE=1 SV=1
P13647	1.73	-0.59	1.31	1.07	0.51	-0.91	2.63	3.5	1.43	2.06	1.27341	1.35431	0.0156169	Keratin, type II cytoskeletal 5 OS=Homo sapiens OX=9606 GN=KRT5 PE=1 SV=3
P02538	2.2	0.73	1.38	1.62	-0.46	-1.63	2.41	2.18	0.44	1.69	1.05539	1.30158	0.0304787	Keratin, type II cytoskeletal 6A OS=Homo sapiens OX=9606 GN=KRT6A PE=1 SV=3
P29373	1.92	1.32	1.26	-0.28	-0.43	-1	0.72	2.28	0.57	-1	0.920626	0.964842	0.030692	Cellular retinoic acid-binding protein 2 OS=Homo sapiens OX=9606 GN=CRABP2 PE=1 SV=2
Q9HCY8	2.07	-0.48	2.26	1.04	-0.2	1.58	-1	-1	2.38	-1	1.23696	1.17117	0.0313958	Protein S100-A14 OS=Homo sapiens OX=9606 GN=S100A14 PE=1 SV=1
P02533	1.85	0.18	1.37	0.96	-0.21	-1.63	2.83	1.89	1.36	1.51	1.00982	1.26577	0.0326177	Keratin, type I cytoskeletal 14 OS=Homo sapiens OX=9606 GN=KRT14 PE=1 SV=4
O76011	5.17	0.03	-1	0.59	-0.86	3.26	2.58	-1	0.92	2.89	1.82393	1.98962	0.0357938	Keratin, type I cuticular Ha4 OS=Homo sapiens OX=9606 GN=KRT34 PE=1 SV=3
Q6ZVX7	1.36	-0.07	0.89	0.04	0.57	-1	1.6	-1	0.24	-1	0.66049	0.648725	0.0358741	F-box only protein 50 OS=Homo sapiens OX=9606 GN=NCCRP1 PE=1 SV=1
P49327	3.09	0.16	0.88	0.81	3.03	-1	0.23	-1	0.45	-1	1.23666	1.27498	0.0425502	Fatty acid synthase OS=Homo sapiens OX=9606 GN=FASN PE=1 SV=3
Q04695	1.01	0.55	1.75	1.23	0.04	-1.84	2.44	1.67	1.2	0.65	0.87097	1.17224	0.0433369	Keratin, type I cytoskeletal 17 OS=Homo sapiens OX=9606 GN=KRT17 PE=1 SV=2
Q7Z794	0.99	-0.47	2.03	0.45	0.98	-1.95	1.78	2.92	1.69	1.7	1.01298	1.39368	0.0471171	Keratin, type II cytoskeletal 1b OS=Homo sapiens OX=9606 GN=KRT77 PE=1 SV=3
P08779	1.91	0.65	1.84	1.19	-0.43	-1.86	2.24	2.37	1.01	0.35	0.926784	1.31956	0.0534765	Keratin, type I cytoskeletal 16 OS=Homo sapiens OX=9606 GN=KRT16 PE=1 SV=4
P68871	1.71	-3.23	-1.07	-3.56	-5.09	-6.49	2.23	-1	-3	-1	-2.31206	3.08018	0.0713955	Hemoglobin subunit beta OS=Homo sapiens OX=9606 GN=HBB PE=1 SV=2
P31947	2.78	-0.79	1.26	0.07	-0.33	-1	2.37	2.06	0.5	-1	0.989153	1.32817	0.0731698	14-3-3 protein sigma OS=Homo sapiens OX=9606 GN=SFN PE=1 SV=1
P15586	0.42	0.42	2.15	-1	1.85	-1.68	2.96	2.83	-1	-1	1.27933	1.6601	0.0875767	N-acetylglucosamine-6-sulfatase OS=Homo sapiens OX=9606 GN=GNS PE=1 SV=3
Q9GZZ8	-1	1.79	2.02	0.47	-1.19	-1	0.05	3.52	5.54	-1	1.74303	2.26292	0.0876985	Extracellular glycoprotein lacritin OS=Homo sapiens OX=9606 GN=LACRT PE=1 SV=1
P19957	1.98	0.62	0.9	-0.91	-1	-1	0.53	3.78	0.61	-1	1.0733	1.46081	0.0998982	Elafin OS=Homo sapiens OX=9606 GN=PI3 PE=1 SV=3
P14923	1.33	-1.44	1.44	0.82	-0.76	0.7	2.56	1.96	-0.15	0.34	0.67958	1.22776	0.113978	Junction plakoglobin OS=Homo sapiens OX=9606 GN=JUP PE=1 SV=3
P13645	1.56	-0.77	1.45	1.02	0.39	-1.85	2.52	2.31	1.37	-0.38	0.76132	1.39926	0.119442	Keratin, type I cytoskeletal 10 OS=Homo sapiens OX=9606 GN=KRT10 PE=1 SV=6
P29508	1.64	0.83	1.11	-1.06	1.21	-2.22	0.64	2	0.87	3.21	0.823118	1.52097	0.121174	Serpin B3 OS=Homo sapiens OX=9606 GN=SERPINB3 PE=1 SV=2
P35908	1.02	-1.07	1.02	1.29	0.65	-2.01	2.47	2.51	1.52	0.19	0.757875	1.42795	0.127586	Keratin, type II cytoskeletal 2 epidermal OS=Homo sapiens OX=9606 GN=KRT2 PE=1 SV=2
P61626	1.06	1.05	1.12	0.32	-0.59	-1.99	0.31	3.24	2.36	0.48	0.737178	1.44856	0.142012	Lysozyme C OS=Homo sapiens OX=9606 GN=LYZ PE=1 SV=1
P29401	1.38	-0.14	0.8	-0.51	-0.12	-1	1.34	2.07	-0.44	-1	0.546354	0.97921	0.158543	Transketolase OS=Homo sapiens OX=9606 GN=TKT PE=1 SV=3
P14735	1.79	-0.05	0.59	-0.47	-0.58	-0.78	-1	2.16	0.59	2.88	0.680503	1.31594	0.159413	Insulin-degrading enzyme OS=Homo sapiens OX=9606 GN=IDE PE=1 SV=4
O75390	2.69	-0.23	1.88	-0.91	-1	-1	1.38	1.04	-0.34	-1	0.787406	1.31841	0.165156	Citrate synthase, mitochondrial OS=Homo sapiens OX=9606 GN=CS PE=1 SV=2
P25789	0.67	-0.34	0.63	-0.38	1.27	-1.73	0.59	1.73	0.72	1.95	0.510656	1.09361	0.173891	Proteasome subunit alpha type-4 OS=Homo sapiens OX=9606 GN=PSMA4 PE=1 SV=1
P22735	0.77	-0.51	1.48	0.39	-0.05	-1.39	1.18	1.81	0.85	-1	0.502987	1.01456	0.17525	Protein-glutamine gamma-glutamyltransferase K OS=Homo sapiens OX=9606 GN=TGM1 PE=1 SV=4
P21333	2.39	0.23	1.42	0.55	-1.03	-1.6	1.74	2.35	0.2	-1	0.694899	1.41152	0.177945	Filamin-A OS=Homo sapiens OX=9606 GN=FLNA PE=1 SV=4
P01011	2.7	-1.51	2.61	-1.38	0.42	-1	1.95	0.89	1.09	-1	0.844499	1.6253	0.185117	Alpha-1-antichymotrypsin OS=Homo sapiens OX=9606 GN=SERPINA3 PE=1 SV=2
Q9Y2T3	1.52	-0.73	1.42	-0.97	-1	-1	0.8	2.59	0.4	-1	0.718512	1.27108	0.185395	Guanine deaminase OS=Homo sapiens OX=9606 GN=GDA PE=1 SV=1
P04264	1.75	-0.53	1.63	0.8	-0.52	-1.54	2.33	1.41	1.22	-0.73	0.582663	1.30449	0.191447	Keratin, type II cytoskeletal 1 OS=Homo sapiens OX=9606 GN=KRT1 PE=1 SV=6
P49189	2.17	0.32	0.73	-0.11	-1.21	-1	1.18	3.05	-0.44	-1	0.711706	1.39758	0.192956	4-trimethylaminobutyraldehyde dehydrogenase OS=Homo sapiens OX=9606 GN=ALDH9A1 PE=1 SV=3
Q8WVV4	2.28	0.09	0.66	0.44	-3.04	0.79	2.29	2.28	1.33	-1	0.791369	1.67088	0.193138	Protein POF1B OS=Homo sapiens OX=9606 GN=POF1B PE=1 SV=3
Q3ZCW2	0.66	0.34	0.7	-0.35	-0.04	-1	0.24	2.39	-0.39	-1	0.444218	0.885877	0.199052	Galectin-related protein OS=Homo sapiens OX=9606 GN=LGALSL PE=1 SV=2
P30101	2.45	1.17	0.81	-1.21	-1.37	-1	1.85	2.03	0.08	-1	0.727859	1.45222	0.199242	Protein disulfide-isomerase A3 OS=Homo sapiens OX=9606 GN=PDIA3 PE=1 SV=4
P04075	1.75	0.28	0.81	-0.29	0.5	-2.6	0.57	2.49	0.51	2.04	0.606132	1.42022	0.210103	Fructose-bisphosphate aldolase A OS=Homo sapiens OX=9606 GN=ALDOA PE=1 SV=2
P31949	1.55	1.02	0.55	-0.67	0.26	-1.1	0.69	2.97	-0.3	-1	0.551573	1.23096	0.21574	Protein S100-A11 OS=Homo sapiens OX=9606 GN=S100A11 PE=1 SV=2
P61970	0.96	0.28	1.05	0.18	0.55	-1.14	0.04	1.78	-0.32	-1	0.375451	0.845584	0.219544	Nuclear transport factor 2 OS=Homo sapiens OX=9606 GN=NUTF2 PE=1 SV=1
P05109	2.54	-0.38	1.3	-0.45	0.46	-1.39	0.46	5.99	1.2	-0.86	0.888416	2.1351	0.220762	Protein S100-A8 OS=Homo sapiens OX=9606 GN=S100A8 PE=1 SV=1
P46940	2.37	0.82	-1	-0.59	-0.9	-1	0.1	2.56	0.45	-1	0.689934	1.34688	0.224126	Ras GTPase-activating-like protein IQGAP1 OS=Homo sapiens OX=9606 GN=IQGAP1 PE=1 SV=1
P62258	2.38	-0.45	0.51	-0.53	-1.42	-1	2.09	1.6	0.84	-1	0.628192	1.3576	0.231937	14-3-3 protein epsilon OS=Homo sapiens OX=9606 GN=YWHAE PE=1 SV=1
P00441	0.08	0.15	0.95	-1.3	-0.52	-3.03	0.05	0.8	-0.66	-1.3	-0.476455	1.18085	0.233925	Superoxide dismutase [Cu-Zn] OS=Homo sapiens OX=9606 GN=SOD1 PE=1 SV=2
Q08554	2.34	-0.02	0.99	-0.68	2.45	-2.55	0.5	2.85	0.53	0.01	0.641897	1.63098	0.244726	Desmocollin-1 OS=Homo sapiens OX=9606 GN=DSC1 PE=1 SV=2
Q06830	1.3	0.15	0.5	-0.39	2.28	-2.45	0.5	4.38	0.36	0.32	0.695683	1.76888	0.245032	Peroxiredoxin-1 OS=Homo sapiens OX=9606 GN=PRDX1 PE=1 SV=1
Q01518	1.93	0.72	0.04	-0.16	0.43	-1.89	-0.35	2.43	1.92	-1	0.565446	1.36305	0.248534	Adenylyl cyclase-associated protein 1 OS=Homo sapiens OX=9606 GN=CAP1 PE=1 SV=5
Q16563	0.77	-0.62	-1	-0.74	-0.44	-1.33	0	0.63	0.38	-2.02	-0.37452	0.925379	0.259308	Synaptophysin-like protein 1 OS=Homo sapiens OX=9606 GN=SYPL1 PE=1 SV=1
Q13867	0.61	-0.9	1.01	-1.3	-0.53	-2.13	-0.04	1.07	-0.07	-2.3	-0.45781	1.20378	0.259795	Bleomycin hydrolase OS=Homo sapiens OX=9606 GN=BLMH PE=1 SV=1
P13473	0.56	0.45	0.74	-1.12	0.55	-1	-0.1	1.77	-1	-1	0.406498	0.877132	0.266078	Lysosome-associated membrane glycoprotein 2 OS=Homo sapiens OX=9606 GN=LAMP2 PE=1 SV=2
P12429	3.62	0.76	1.24	-2.69	-0.01	-1	2.46	1.06	-0.18	-1	0.782769	1.87996	0.277404	Annexin A3 OS=Homo sapiens OX=9606 GN=ANXA3 PE=1 SV=3
P48594	2.45	0.96	0.89	-1.52	0.61	-2	0.89	1.62	1.06	-1	0.551662	1.42258	0.278204	Serpin B4 OS=Homo sapiens OX=9606 GN=SERPINB4 PE=1 SV=2
Q5D862	0.25	-0.61	1.01	-0.96	-1.37	-2.9	0.65	0.22	0.81	-1.64	-0.453476	1.26371	0.28579	Filaggrin-2 OS=Homo sapiens OX=9606 GN=FLG2 PE=1 SV=1
P06865	1.2	0.57	1.5	-1	-1.27	-1	1.02	1.71	-1.02	-1	0.528319	1.19992	0.288271	Beta-hexosaminidase subunit alpha OS=Homo sapiens OX=9606 GN=HEXA PE=1 SV=2
P35268	3	-1	0.63	1.18	-1	-0.91	1.1	-1	0.2	-1	0.600124	1.37632	0.292523	Large ribosomal subunit protein eL22 OS=Homo sapiens OX=9606 GN=RPL22 PE=1 SV=2
P04083	2.24	1.15	1.17	-0.2	-1.18	-2.55	10.9	2.09	-0.24	-0.42	1.29741	3.68605	0.294528	Annexin A1 OS=Homo sapiens OX=9606 GN=ANXA1 PE=1 SV=2
P49721	-1	0.34	1.16	-0.66	0.11	-2.27	0.22	-0.68	-0.5	-1	-0.362342	0.978619	0.298932	Proteasome subunit beta type-2 OS=Homo sapiens OX=9606 GN=PSMB2 PE=1 SV=1
Q16610	1.07	-0.81	1.07	-0.23	-0.59	-1	0.6	0.78	0.44	-1	0.290299	0.738656	0.303026	Extracellular matrix protein 1 OS=Homo sapiens OX=9606 GN=ECM1 PE=1 SV=2
P61158	2.52	-0.5	1.11	-0.03	-1.48	-1	-1	2.05	0.42	-1	0.582777	1.4148	0.317614	Actin-related protein 3 OS=Homo sapiens OX=9606 GN=ACTR3 PE=1 SV=3
Q9BQ50	1.76	0	0.61	1	-1.81	-1	-1	1.18	0.55	-1	0.469515	1.14597	0.319995	Three prime repair exonuclease 2 OS=Homo sapiens OX=9606 GN=TREX2 PE=1 SV=2
P30086	0.83	0.16	0.56	-1.47	-0.77	-4.04	-0.07	2.12	-0.09	-3.45	-0.621112	1.90586	0.32964	Phosphatidylethanolamine-binding protein 1 OS=Homo sapiens OX=9606 GN=PEBP1 PE=1 SV=3
P15104	1.73	-0.26	0.59	-0.06	-1	-2.26	6.1	1.75	-0.34	-1	0.906974	2.45894	0.331512	Glutamine synthetase OS=Homo sapiens OX=9606 GN=GLUL PE=1 SV=4
O43707	2.63	-0.48	0.71	-0.56	-2.44	-1	2.21	2.12	0.83	-1	0.626226	1.72379	0.338365	Alpha-actinin-4 OS=Homo sapiens OX=9606 GN=ACTN4 PE=1 SV=2
P06702	2.92	0.4	1.42	-0.86	0.17	-1.72	0.73	1.78	1.41	-1.54	0.471923	1.5005	0.345933	Protein S100-A9 OS=Homo sapiens OX=9606 GN=S100A9 PE=1 SV=1
P27482	2.33	0.51	0.9	-0.56	1.22	-3.33	2.11	2.1	0.28	-0.27	0.529687	1.68675	0.346636	Calmodulin-like protein 3 OS=Homo sapiens OX=9606 GN=CALML3 PE=1 SV=2
P00492	1.97	-0.19	-1	-2.88	-0.69	-6.93	0.5	1.05	-0.81	-1	-0.996888	2.79688	0.346962	Hypoxanthine-guanine phosphoribosyltransferase OS=Homo sapiens OX=9606 GN=HPRT1 PE=1 SV=2
P23528	1.82	0.02	1.01	-0.57	-1.57	-1	1.25	1.6	-0.19	-1	0.422393	1.18616	0.347375	Cofilin-1 OS=Homo sapiens OX=9606 GN=CFL1 PE=1 SV=3
Q8N1N4	2.42	-1.37	1.81	0.57	-0.31	-0.84	2.65	2.66	1.76	-3.15	0.620037	1.98416	0.348879	Keratin, type II cytoskeletal 78 OS=Homo sapiens OX=9606 GN=KRT78 PE=1 SV=2
P04066	1.05	0.45	1.76	-2.31	-1.82	-4.44	0.07	0.37	-0.86	-1	-0.636348	1.93699	0.353209	Tissue alpha-L-fucosidase OS=Homo sapiens OX=9606 GN=FUCA1 PE=1 SV=4
Q6KB66	4.06	-1.36	1.96	0.74	-1.1	-2.72	3.31	-1	1.75	-1	0.831236	2.38567	0.357206	Keratin, type II cytoskeletal 80 OS=Homo sapiens OX=9606 GN=KRT80 PE=1 SV=2
P10619	0.71	-0.47	1.38	-1.4	-0.05	-3.22	-0.29	1.33	0.04	-2.94	-0.490925	1.60012	0.357295	Lysosomal protective protein OS=Homo sapiens OX=9606 GN=CTSA PE=1 SV=2
Q5XKE5	2.32	0.04	-1	0.69	-1.06	-2.56	2.63	1.69	1.15	-1	0.612312	1.75944	0.357742	Keratin, type II cytoskeletal 79 OS=Homo sapiens OX=9606 GN=KRT79 PE=1 SV=2
P51688	-0.95	0.08	2.26	-1.32	-1	-2.71	-0.76	-1	-0.57	-1	-0.567625	1.5136	0.359412	N-sulphoglucosamine sulphohydrolase OS=Homo sapiens OX=9606 GN=SGSH PE=1 SV=1
P58107	3.48	0.01	-1.25	1.48	-2.17	-1	-1	0.8	3.16	-1	0.788441	2.11597	0.362279	Epiplakin OS=Homo sapiens OX=9606 GN=EPPK1 PE=1 SV=3
Q9NZH6	0.6	-1.53	0.36	-0.86	-1	-1.7	0.61	-1	-0.46	0.42	-0.32017	0.954487	0.37434	Interleukin-37 OS=Homo sapiens OX=9606 GN=IL37 PE=1 SV=1
O14818	1.4	-0.9	1.25	-1.04	0.18	-2.87	0.57	-1	-0.16	-2.93	-0.500315	1.59563	0.374411	Proteasome subunit alpha type-7 OS=Homo sapiens OX=9606 GN=PSMA7 PE=1 SV=1
P16278	1.2	0.07	2.16	-2.53	-1.03	-3.84	-0.41	0.41	-1.15	-1	-0.568759	1.83941	0.380739	Beta-galactosidase OS=Homo sapiens OX=9606 GN=GLB1 PE=1 SV=2
P50395	1.64	0.06	0.9	-0.33	0.11	-2.5	-2.17	0.79	-0.78	-1.73	-0.401946	1.38163	0.381583	Rab GDP dissociation inhibitor beta OS=Homo sapiens OX=9606 GN=GDI2 PE=1 SV=2
P51149	2.2	0.16	1.07	-0.88	-1.08	-1	1.31	-1	0.15	-1	0.418327	1.18815	0.387529	Ras-related protein Rab-7a OS=Homo sapiens OX=9606 GN=RAB7A PE=1 SV=1
P47929	1.21	-0.04	0.52	-0.28	-1.09	-2.55	1.22	3.1	0.79	1.51	0.438527	1.54689	0.393348	Galectin-7 OS=Homo sapiens OX=9606 GN=LGALS7 PE=1 SV=2
P35754	0.85	-0.04	1.05	-0.43	-0.74	-1.54	-0.2	0.88	-0.36	-2.85	-0.338207	1.19643	0.394645	Glutaredoxin-1 OS=Homo sapiens OX=9606 GN=GLRX PE=1 SV=2
P06280	1.86	0.47	-1	-1.3	-1.14	-1.74	0.06	-0.4	-0.73	-1	-0.367461	1.15374	0.397604	Alpha-galactosidase A OS=Homo sapiens OX=9606 GN=GLA PE=1 SV=1
P05141	1.61	0.11	1.47	-0.11	-1	-1.94	-1	3.35	0.47	-0.84	0.514536	1.62863	0.401217	ADP/ATP translocase 2 OS=Homo sapiens OX=9606 GN=SLC25A5 PE=1 SV=7
O75874	0.92	0.15	0.78	-0.6	-0.51	-2.52	0.3	0.66	0.05	-2.82	-0.35811	1.31822	0.412597	Isocitrate dehydrogenase [NADP] cytoplasmic OS=Homo sapiens OX=9606 GN=IDH1 PE=1 SV=2
P25705	1.97	-0.36	0.82	-0.62	-1.64	-1.43	1.61	2.31	0.6	0.47	0.371448	1.37155	0.413987	ATP synthase subunit alpha, mitochondrial OS=Homo sapiens OX=9606 GN=ATP5F1A PE=1 SV=1
O60259	1.22	-0.58	-1	-0.5	0.63	-3.09	-0.26	-1	-0.52	-1	-0.44213	1.35216	0.420217	Kallikrein-8 OS=Homo sapiens OX=9606 GN=KLK8 PE=1 SV=1
O75629	0.56	-0.16	1.06	-3.65	0.96	-2.21	-1.25	2.45	-2.99	-1	-0.581083	2.06243	0.422535	Protein CREG1 OS=Homo sapiens OX=9606 GN=CREG1 PE=1 SV=1
O75369	1.57	0.03	1.08	-0.51	0.27	-2.07	0.01	2.69	0.32	-1	0.376226	1.33722	0.423163	Filamin-B OS=Homo sapiens OX=9606 GN=FLNB PE=1 SV=2
Q8NHP8	0.96	-0.24	1.29	-1	-0.26	-1.41	-0.03	2.69	-1	-1	0.430664	1.33125	0.424903	Putative phospholipase B-like 2 OS=Homo sapiens OX=9606 GN=PLBD2 PE=1 SV=2
P36952	2.21	0.1	0.58	-0.67	-1.39	-2.3	3.45	1.58	0.62	0.3	0.447109	1.69261	0.425154	Serpin B5 OS=Homo sapiens OX=9606 GN=SERPINB5 PE=1 SV=2
P17900	0.94	0.42	1.07	-0.94	1.76	-2.83	-0.02	4.37	0.47	-0.4	0.48708	1.86654	0.430582	Ganglioside GM2 activator OS=Homo sapiens OX=9606 GN=GM2A PE=1 SV=4
P55145	2.43	0.21	-1	-2.41	-0.82	-5.26	-1.84	2.12	-0.31	-1	-0.735253	2.49987	0.432932	Mesencephalic astrocyte-derived neurotrophic factor OS=Homo sapiens OX=9606 GN=MANF PE=1 SV=3
P06744	1.55	0.57	0.59	-0.59	-1.39	-1	-0.26	4.43	-0.66	-1	0.531051	1.81997	0.436414	Glucose-6-phosphate isomerase OS=Homo sapiens OX=9606 GN=GPI PE=1 SV=4
O14732	1.03	-0.16	0.86	0.1	0.75	-2.16	0.23	4.26	-0.69	-1	0.469277	1.7254	0.43815	Inositol monophosphatase 2 OS=Homo sapiens OX=9606 GN=IMPA2 PE=1 SV=1
P18206	1.28	-0.09	0.98	-1.18	1.09	-2.23	0.38	3.19	-0.34	0.71	0.378058	1.47795	0.439429	Vinculin OS=Homo sapiens OX=9606 GN=VCL PE=1 SV=4
Q96QA5	0.87	-0.39	0.83	-0.47	-0.17	-2.39	0.36	2.33	1.32	0.96	0.324884	1.27786	0.442126	Gasdermin-A OS=Homo sapiens OX=9606 GN=GSDMA PE=1 SV=4
P12273	0.53	-0.89	1.14	-0.77	-1.64	-1.47	0.11	0.34	1.32	-1.44	-0.277286	1.10526	0.447987	Prolactin-inducible protein OS=Homo sapiens OX=9606 GN=PIP PE=1 SV=1
P07602	0.93	0.55	1.55	-0.7	1.01	-2.64	0.02	3.49	0.08	-0.31	0.398252	1.59046	0.448823	Prosaposin OS=Homo sapiens OX=9606 GN=PSAP PE=1 SV=2
P63104	2.34	0.36	1.11	-0.47	-1.75	-1	-1	0.87	0.28	-1	0.391109	1.28594	0.4517	14-3-3 protein zeta/delta OS=Homo sapiens OX=9606 GN=YWHAZ PE=1 SV=1
Q01469	1.83	0.61	0.95	-0.49	0.35	-2	-0.04	3.24	0.52	-1.27	0.370385	1.49132	0.452407	Fatty acid-binding protein 5 OS=Homo sapiens OX=9606 GN=FABP5 PE=1 SV=3
P07686	0.2	0.24	1.94	-1.35	-1.34	-2.61	0.67	0.07	0.93	-2.44	-0.367952	1.49752	0.457098	Beta-hexosaminidase subunit beta OS=Homo sapiens OX=9606 GN=HEXB PE=1 SV=4
P13716	0.93	-0.65	1.04	-1.44	-0.38	-5.43	-0.35	1.45	-1	-1	-0.603758	2.18413	0.45992	Delta-aminolevulinic acid dehydratase OS=Homo sapiens OX=9606 GN=ALAD PE=1 SV=1
P25787	0.26	-0.85	0.84	-1.1	-1.21	-3.78	0.92	0.93	0.42	-1	-0.39704	1.53786	0.460894	Proteasome subunit alpha type-2 OS=Homo sapiens OX=9606 GN=PSMA2 PE=1 SV=2
P62805	1.59	1.13	0.76	-0.61	-0.93	-0.79	0.85	1.98	-0.09	-1.15	0.27415	1.13086	0.462943	Histone H4 OS=Homo sapiens OX=9606 GN=H4C1 PE=1 SV=2
P01619	1.56	0.5	0.89	-0.27	-1	-1.52	0.87	-1	0.03	-1	0.295021	1.00115	0.465224	Immunoglobulin kappa variable 3-20 OS=Homo sapiens OX=9606 GN=IGKV3-20 PE=1 SV=2
P01876	1.35	0.36	1.1	1.05	-0.55	-3.78	-0.01	2.77	0.83	1	0.410916	1.71654	0.4684	Immunoglobulin heavy constant alpha 1 OS=Homo sapiens OX=9606 GN=IGHA1 PE=1 SV=3
P04080	2.05	0.34	0.99	-0.25	-0.5	-1.46	0.86	-1	0.26	-1	0.285282	1.0622	0.472269	Cystatin-B OS=Homo sapiens OX=9606 GN=CSTB PE=1 SV=2
P13796	1.62	0.1	1.92	-1.29	-1.28	-3.39	0.49	0.84	-0.67	-2.44	-0.409172	1.72561	0.472501	Plastin-2 OS=Homo sapiens OX=9606 GN=LCP1 PE=1 SV=6
P17174	1.29	0.19	0.74	-0.75	0.02	-2.71	-0.2	2.88	0.52	1.49	0.346957	1.48212	0.478	Aspartate aminotransferase, cytoplasmic OS=Homo sapiens OX=9606 GN=GOT1 PE=1 SV=3
Q92820	1.38	-1	1.18	-0.78	-0.63	-2.59	-0.06	1.32	-0.65	-1.14	-0.297882	1.27441	0.478648	Gamma-glutamyl hydrolase OS=Homo sapiens OX=9606 GN=GGH PE=1 SV=2
P13797	2.53	0.62	0.82	-0.79	-1.45	-1	-1	1.4	-0.41	-1	0.387458	1.36915	0.482332	Plastin-3 OS=Homo sapiens OX=9606 GN=PLS3 PE=1 SV=4
P06753	1.73	-0.32	0.94	-0.67	-1.25	-1	1.47	-1	0.28	-1	0.311335	1.12167	0.490418	Tropomyosin alpha-3 chain OS=Homo sapiens OX=9606 GN=TPM3 PE=1 SV=2
P02545	1.62	-0.1	0.42	-0.5	0.91	-3.38	1.34	3.95	0.33	-0.41	0.418773	1.86199	0.494969	Prelamin-A/C OS=Homo sapiens OX=9606 GN=LMNA PE=1 SV=1
P49748	3.23	-0.35	1.73	-1.62	-1	-1.6	0.94	1.9	-0.66	-1	0.445506	1.77667	0.501109	Very long-chain specific acyl-CoA dehydrogenase, mitochondrial OS=Homo sapiens OX=9606 GN=ACADVL PE=1 SV=1
P48637	0.9	0.3	1.12	-1.05	0.38	-2.88	0.77	4.07	0.29	-1	0.432864	1.84386	0.501243	Glutathione synthetase OS=Homo sapiens OX=9606 GN=GSS PE=1 SV=1
O00391	0.61	-0.25	1.8	-0.9	-1.04	-4.04	-0.12	1.44	-0.11	-0.98	-0.358696	1.62153	0.501903	Sulfhydryl oxidase 1 OS=Homo sapiens OX=9606 GN=QSOX1 PE=1 SV=3
Q53RT3	2.06	-0.02	1.88	-0.97	-1.87	-2.75	0.22	0.09	0.28	-2.63	-0.371133	1.68123	0.502766	Retroviral-like aspartic protease 1 OS=Homo sapiens OX=9606 GN=ASPRV1 PE=1 SV=1
P00491	1.46	0.12	1.42	-0.43	-0.83	-2.31	0.33	-0.04	0.11	-2.93	-0.309816	1.41927	0.507414	Purine nucleoside phosphorylase OS=Homo sapiens OX=9606 GN=PNP PE=1 SV=2
P01834	2.02	0.31	1.31	-0.17	-1.5	-1.92	0.97	0.81	0.49	0.3	0.259529	1.2068	0.513576	Immunoglobulin kappa constant OS=Homo sapiens OX=9606 GN=IGKC PE=1 SV=2
P15309	1.25	0.25	1.06	-1.11	-0.98	-2.56	-0.06	1.08	0.25	-2.06	-0.287896	1.33905	0.51368	Prostatic acid phosphatase OS=Homo sapiens OX=9606 GN=ACP3 PE=1 SV=3
P14618	1.65	-0.15	0.72	-0.22	-0.57	-1.34	0.88	1.6	0.52	-0.95	0.214981	1.02519	0.52387	Pyruvate kinase PKM OS=Homo sapiens OX=9606 GN=PKM PE=1 SV=4
P52907	2.2	0.03	1.67	-0.44	-1.87	-1	-1	0.26	0.5	-1	0.334294	1.34468	0.535107	F-actin-capping protein subunit alpha-1 OS=Homo sapiens OX=9606 GN=CAPZA1 PE=1 SV=3
P08758	1.91	0.52	1.44	-0.88	-0.42	-2.12	0.96	1.12	-0.07	-1	0.273558	1.27347	0.537325	Annexin A5 OS=Homo sapiens OX=9606 GN=ANXA5 PE=1 SV=2
P05090	0.4	0	1.27	-0.98	1.73	-3.28	-0.12	5	0.25	-1	0.475019	2.22274	0.53937	Apolipoprotein D OS=Homo sapiens OX=9606 GN=APOD PE=1 SV=1
P01024	2.44	-0.46	1.59	-0.98	-1	-3.55	1.89	-0.05	-2.02	-2.96	-0.456621	2.14265	0.540478	Complement C3 OS=Homo sapiens OX=9606 GN=C3 PE=1 SV=2
Q9NZT1	1.31	1.32	0.68	-2.2	-0.75	-4.22	-0.28	1.76	-0.12	-1.18	-0.366828	1.83799	0.543647	Calmodulin-like protein 5 OS=Homo sapiens OX=9606 GN=CALML5 PE=1 SV=2
P37837	1.56	-0.08	0.96	-0.91	0.14	-1.91	-0.15	1.82	0.45	0.31	0.218119	1.10514	0.548032	Transaldolase OS=Homo sapiens OX=9606 GN=TALDO1 PE=1 SV=2
P02788	1.75	0.74	1.67	0.05	-1.5	-2.21	0.52	2.36	2.47	-2.3	0.356887	1.8101	0.548436	Lactotransferrin OS=Homo sapiens OX=9606 GN=LTF PE=1 SV=6
P05387	2.06	0.19	1.08	-1.01	-1.06	-1	-1	0.58	0.01	-1	0.264123	1.11402	0.553583	Large ribosomal subunit protein P2 OS=Homo sapiens OX=9606 GN=RPLP2 PE=1 SV=1
O75340	1.62	-0.21	0.59	-1.27	-0.74	-1	1.24	0.5	-1	-1	0.246829	1.04129	0.553658	Programmed cell death protein 6 OS=Homo sapiens OX=9606 GN=PDCD6 PE=1 SV=1
P31944	1.22	-0.2	0.94	-0.87	-0.13	-3.39	0.33	0.64	0.03	-1.12	-0.257007	1.32551	0.554958	Caspase-14 OS=Homo sapiens OX=9606 GN=CASP14 PE=1 SV=2
P39656	2.87	-1.76	2.26	-0.26	-1.52	-1	-1	0.64	0.66	-1	0.414112	1.75589	0.555607	Dolichyl-diphosphooligosaccharide--protein glycosyltransferase 48 kDa subunit OS=Homo sapiens OX=9606 GN=DDOST PE=1 SV=4
P20930	0.77	1.51	0.58	-1.38	-1.23	-1	-0.21	3.86	-0.91	-1	0.373393	1.74315	0.563725	Filaggrin OS=Homo sapiens OX=9606 GN=FLG PE=1 SV=3
P06733	1.45	0.7	0.59	-0.5	0.29	-2.81	0.14	2.15	0.08	0.34	0.242073	1.30547	0.572032	Alpha-enolase OS=Homo sapiens OX=9606 GN=ENO1 PE=1 SV=2
Q16658	1.28	0.12	0.59	-1.32	-0.31	-0.96	-1	1.84	0.56	-1	0.224694	1.07322	0.572357	Fascin OS=Homo sapiens OX=9606 GN=FSCN1 PE=1 SV=3
Q92542	0.75	-0.04	1.38	-1.83	-0.89	-1.3	-0.21	0.7	-0.37	-1	-0.202087	1.03788	0.575227	Nicastrin OS=Homo sapiens OX=9606 GN=NCSTN PE=1 SV=2
P31151	1.47	0.6	0.81	-0.67	-0.54	-2.44	0.67	-0.07	-0.19	-1.89	-0.223706	1.22036	0.57635	Protein S100-A7 OS=Homo sapiens OX=9606 GN=S100A7 PE=1 SV=4
P25311	1	-0.3	0.91	-0.23	0.75	-3.22	1.45	2.25	1.77	-1.39	0.297875	1.63953	0.579683	Zinc-alpha-2-glycoprotein OS=Homo sapiens OX=9606 GN=AZGP1 PE=1 SV=2
P04062	0.85	0.58	0.91	-0.69	0.05	-2.51	0.19	2	0.3	0.45	0.213549	1.1786	0.580697	Lysosomal acid glucosylceramidase OS=Homo sapiens OX=9606 GN=GBA1 PE=1 SV=3
P20933	0.18	0.34	2.16	-2.1	-2.18	-5.27	-0.11	3.13	-0.44	-1	-0.477179	2.49097	0.581297	N(4)-(beta-N-acetylglucosaminyl)-L-asparaginase OS=Homo sapiens OX=9606 GN=AGA PE=1 SV=2
Q9HB40	1.14	0	1.79	-0.89	0.88	-2.27	-0.04	1.56	0.02	-1	0.243835	1.27985	0.583321	Retinoid-inducible serine carboxypeptidase OS=Homo sapiens OX=9606 GN=SCPEP1 PE=1 SV=1
P02787	2.72	-1.97	-1	-1.11	-1.15	-3.05	1.13	1.73	0.39	-2.03	-0.370816	1.94946	0.583909	Serotransferrin OS=Homo sapiens OX=9606 GN=TF PE=1 SV=4
P55072	2.76	-0.8	1.06	-0.59	-3.66	-3.13	-1	0.8	0.1	-1	-0.431571	2.14054	0.586331	Transitional endoplasmic reticulum ATPase OS=Homo sapiens OX=9606 GN=VCP PE=1 SV=4
P56537	1.61	-0.19	0.71	-0.84	0.17	-1.86	0.63	1.4	0.17	-1	0.202199	1.08129	0.590166	Eukaryotic translation initiation factor 6 OS=Homo sapiens OX=9606 GN=EIF6 PE=1 SV=1
P12532	1.22	1.23	0.83	-0.9	-0.8	-1.88	0.78	2.18	0.29	-0.77	0.219509	1.25805	0.594542	Creatine kinase U-type, mitochondrial OS=Homo sapiens OX=9606 GN=CKMT1A PE=1 SV=1
P00505	2.25	-0.17	1.24	-1.16	-1	-2.31	-1	1.27	-0.4	-3.94	-0.403124	2.04592	0.59468	Aspartate aminotransferase, mitochondrial OS=Homo sapiens OX=9606 GN=GOT2 PE=1 SV=3
P28799	1.23	-0.08	0.76	-0.95	-0.02	-1.57	0.16	1.53	0.59	-1	0.183221	0.992421	0.594812	Progranulin OS=Homo sapiens OX=9606 GN=GRN PE=1 SV=2
P25786	0.88	-0.11	0.94	-0.36	1.14	-2.43	-0.32	2.81	-0.18	-1	0.263067	1.43128	0.596423	Proteasome subunit alpha type-1 OS=Homo sapiens OX=9606 GN=PSMA1 PE=1 SV=1
P78417	1.71	0.57	1.1	-1.09	1.52	-1	-1.13	-1	-0.84	-1	0.263843	1.25549	0.598313	Glutathione S-transferase omega-1 OS=Homo sapiens OX=9606 GN=GSTO1 PE=1 SV=2
O43240	1.05	0.15	0.87	-0.12	-0.27	-2.07	-0.45	1.79	0.2	0.63	0.178473	1.04349	0.60173	Kallikrein-10 OS=Homo sapiens OX=9606 GN=KLK10 PE=1 SV=3
P53634	0.52	0.35	1.37	-0.84	0.39	-2.23	-0.35	1.75	0.11	0.9	0.195315	1.14205	0.601759	Dipeptidyl peptidase 1 OS=Homo sapiens OX=9606 GN=CTSC PE=1 SV=2
P14384	0.97	0.2	0.43	-1.34	-0.25	-2.9	-0.68	2.26	-1.1	-1	-0.268524	1.48297	0.601784	Carboxypeptidase M OS=Homo sapiens OX=9606 GN=CPM PE=1 SV=2
O60437	3.63	-0.17	0.83	-0.45	-2.68	-1.3	-1	2.74	0.58	-1	0.396177	2.05436	0.602381	Periplakin OS=Homo sapiens OX=9606 GN=PPL PE=1 SV=4
P13639	1.41	0.71	0.54	-1.07	0.1	-1.23	0.11	2.56	0.78	-1.71	0.220179	1.29268	0.603213	Elongation factor 2 OS=Homo sapiens OX=9606 GN=EEF2 PE=1 SV=4
P07858	0.93	-0.11	1.24	-0.67	0.79	-2.2	-0.2	2.41	0.2	-0.29	0.210017	1.24087	0.605472	Cathepsin B OS=Homo sapiens OX=9606 GN=CTSB PE=1 SV=3
P80108	0.76	-0.99	1.52	-1.1	-0.45	-2.78	-0.8	1.69	-0.07	-1	-0.246982	1.41167	0.613902	Phosphatidylinositol-glycan-specific phospholipase D OS=Homo sapiens OX=9606 GN=GPLD1 PE=1 SV=3
P11142	1.89	0.93	0.75	-0.87	-2.58	-1	1	1.35	-0.34	-1	0.266237	1.45303	0.620257	Heat shock cognate 71 kDa protein OS=Homo sapiens OX=9606 GN=HSPA8 PE=1 SV=1
P20618	1.17	-0.46	1.34	-0.27	1.36	-2.35	0.48	3.37	0.44	-2.28	0.280591	1.73204	0.620782	Proteasome subunit beta type-1 OS=Homo sapiens OX=9606 GN=PSMB1 PE=1 SV=2
P11279	0.77	-0.32	1	-0.75	0.1	-2.43	-0.29	3.55	0.42	0.38	0.24151	1.5135	0.625957	Lysosome-associated membrane glycoprotein 1 OS=Homo sapiens OX=9606 GN=LAMP1 PE=1 SV=3
Q16531	1	0.3	0.54	-1.6	0.21	-1.77	-1	0.59	-0.75	-1	-0.186835	1.05163	0.630732	DNA damage-binding protein 1 OS=Homo sapiens OX=9606 GN=DDB1 PE=1 SV=1
P49862	0.98	0.61	1.71	-2.04	-1.62	-6.47	-0.37	3.29	-0.18	-1	-0.452819	2.78568	0.638876	Kallikrein-7 OS=Homo sapiens OX=9606 GN=KLK7 PE=1 SV=1
P62318	1.4	-0.77	0.73	-0.21	0.15	-1.37	-0.61	-1	2.37	-1	0.212274	1.23243	0.641024	Small nuclear ribonucleoprotein Sm D3 OS=Homo sapiens OX=9606 GN=SNRPD3 PE=1 SV=1
P04406	0.97	0.23	1.1	-0.41	-0.48	-2.76	-0.09	1.71	-0.19	-2.11	-0.202589	1.38353	0.654321	Glyceraldehyde-3-phosphate dehydrogenase OS=Homo sapiens OX=9606 GN=GAPDH PE=1 SV=3
P04792	1.52	-0.15	0.72	-0.58	-1.52	-2.8	1.7	0.85	-0.38	-1.43	-0.206633	1.44152	0.661068	Heat shock protein beta-1 OS=Homo sapiens OX=9606 GN=HSPB1 PE=1 SV=2
contaminant_INT-STD1	1.2	-0.87	1.2	-0.63	-0.33	-2.79	0.59	-1	-0.04	0.01	-0.184872	1.22545	0.662872	BSA
O75635	1.37	-0.45	0.85	-2.26	-0.22	-4.69	0.52	2.33	-0.28	-1	-0.314416	2.08779	0.663416	Serpin B7 OS=Homo sapiens OX=9606 GN=SERPINB7 PE=1 SV=1
P99999	0.91	0.52	1.27	-0.46	-0.88	-1.89	-0.3	1.55	-0.42	-2.06	-0.175802	1.241	0.664761	Cytochrome c OS=Homo sapiens OX=9606 GN=CYCS PE=1 SV=2
P35606	1.39	-0.42	1.01	-0.68	0.23	-2.37	0.33	1.31	-0.12	-2.69	-0.199641	1.41062	0.665056	Coatomer subunit beta' OS=Homo sapiens OX=9606 GN=COPB2 PE=1 SV=2
O60911	1.13	-0.3	0.43	-1.02	0.06	-2.36	0.03	2	-0.1	-1.68	-0.18045	1.27884	0.665988	Cathepsin L2 OS=Homo sapiens OX=9606 GN=CTSV PE=1 SV=2
Q99497	0.49	0.61	0.62	-0.65	1.41	-3.28	0.14	3.33	-0.31	-1	0.261766	1.76107	0.667476	Parkinson disease protein 7 OS=Homo sapiens OX=9606 GN=PARK7 PE=1 SV=2
P49720	0.67	-1.21	0.7	-1.23	-0.52	-1.82	-0.1	1.14	0.93	-1	-0.160076	1.08625	0.670128	Proteasome subunit beta type-3 OS=Homo sapiens OX=9606 GN=PSMB3 PE=1 SV=2
P05089	1.44	-0.04	0.92	-0.5	-0.13	-2.71	0.67	0.4	0.01	-1.79	-0.173061	1.25102	0.672091	Arginase-1 OS=Homo sapiens OX=9606 GN=ARG1 PE=1 SV=2
Q9HAT2	1.32	-1.43	-1	-2.77	0.82	-2.29	-0.16	2.67	-0.46	-1	-0.287304	1.85412	0.674392	Sialate O-acetylesterase OS=Homo sapiens OX=9606 GN=SIAE PE=1 SV=1
Q9UIV8	1.27	0.55	0.77	-1.46	0.18	-2.89	0.85	3.97	0.84	-1.54	0.253442	1.8828	0.680346	Serpin B13 OS=Homo sapiens OX=9606 GN=SERPINB13 PE=1 SV=2
P42357	0.77	-2.01	0.23	-0.34	-0.27	-2.46	1.02	2.93	0.09	-2.09	-0.213909	1.64923	0.691284	Histidine ammonia-lyase OS=Homo sapiens OX=9606 GN=HAL PE=1 SV=1
P28070	-0.09	-2.89	0.88	-0.58	0.89	-2.56	0.09	2.64	-0.48	-1	-0.233544	1.71485	0.693574	Proteasome subunit beta type-4 OS=Homo sapiens OX=9606 GN=PSMB4 PE=1 SV=4
Q9UBX7	1.04	0.3	1.26	-2.08	-0.67	-1.79	-1	0.47	-1	-1	-0.207043	1.33168	0.695106	Kallikrein-11 OS=Homo sapiens OX=9606 GN=KLK11 PE=1 SV=2
O00754	1.82	-0.45	1.25	-1	-1.35	-3.63	-0.47	1.38	-0.59	-1	-0.254642	1.77323	0.696746	Lysosomal alpha-mannosidase OS=Homo sapiens OX=9606 GN=MAN2B1 PE=1 SV=3
Q9NQ38	2.22	0.56	0.72	-0.29	0.96	-4.71	0	3.43	-0.21	-1	0.297729	2.23642	0.700061	Serine protease inhibitor Kazal-type 5 OS=Homo sapiens OX=9606 GN=SPINK5 PE=1 SV=2
P04843	2.04	-1.05	0.61	-0.65	-2.17	-1	1.09	1.62	0.13	-1	0.202433	1.42752	0.700313	Dolichyl-diphosphooligosaccharide--protein glycosyltransferase subunit 1 OS=Homo sapiens OX=9606 GN=RPN1 PE=1 SV=1
Q9Y337	0.48	-0.97	1.02	-0.9	0.15	-2.89	-0.87	3.47	-0.66	-0.89	-0.206689	1.66758	0.704214	Kallikrein-5 OS=Homo sapiens OX=9606 GN=KLK5 PE=1 SV=3
Q6E0U4	0.61	0.73	0.62	-1.25	-0.39	-1	0.03	2.43	-1.46	-1	0.164985	1.24268	0.718397	Dermokine OS=Homo sapiens OX=9606 GN=DMKN PE=1 SV=3
P20073	2.01	0	1.77	-0.54	-2.27	-3.23	0.76	0.59	-0.99	-1	-0.210936	1.74982	0.726986	Annexin A7 OS=Homo sapiens OX=9606 GN=ANXA7 PE=1 SV=3
Q99436	0.76	-1.59	0.7	-0.65	-1	-1.2	0.52	-1	0.55	-1	-0.131719	0.991483	0.737235	Proteasome subunit beta type-7 OS=Homo sapiens OX=9606 GN=PSMB7 PE=1 SV=1
Q6UWP8	0.56	1.17	0.58	-1.07	5.38	-3.35	-0.17	-1	-0.68	-1	0.302687	2.48111	0.740186	Suprabasin OS=Homo sapiens OX=9606 GN=SBSN PE=1 SV=2
P18510	1.1	-0.08	0.72	-0.76	0.48	-2.37	0	3.01	0.47	-1.08	0.149037	1.42777	0.748884	Interleukin-1 receptor antagonist protein OS=Homo sapiens OX=9606 GN=IL1RN PE=1 SV=1
P61604	1.24	0.08	0.84	-0.83	-0.38	-2.1	0.26	1.53	0.46	-1	0.123374	1.11715	0.748922	10 kDa heat shock protein, mitochondrial OS=Homo sapiens OX=9606 GN=HSPE1 PE=1 SV=2
P32119	1.12	0.19	0.66	-0.58	0.15	-2.39	0.35	1.42	0.17	-1	0.121615	1.10899	0.750611	Peroxiredoxin-2 OS=Homo sapiens OX=9606 GN=PRDX2 PE=1 SV=5
P15924	1.56	-0.02	0.92	-0.71	-0.46	-3.1	0.88	3.4	0.99	-1.62	0.184299	1.8	0.753501	Desmoplakin OS=Homo sapiens OX=9606 GN=DSP PE=1 SV=3
P10809	1.17	0.2	1.02	-1.2	-1	-3.03	1.18	2.08	0.07	-1	0.186769	1.62692	0.754895	60 kDa heat shock protein, mitochondrial OS=Homo sapiens OX=9606 GN=HSPD1 PE=1 SV=2
Q9UHL4	1.23	-1.26	1.93	-1.57	1.14	-2.66	-0.09	2.6	0.36	-1	0.186656	1.74249	0.756172	Dipeptidyl peptidase 2 OS=Homo sapiens OX=9606 GN=DPP7 PE=1 SV=3
P50995	1.44	0.18	1.9	-1.3	-0.49	-2.86	0.35	1.94	0.33	-1	0.166675	1.564	0.757377	Annexin A11 OS=Homo sapiens OX=9606 GN=ANXA11 PE=1 SV=1
O75131	1.82	0.56	1.71	-0.47	-0.56	-3.35	0.21	1.99	-0.32	-1	0.177236	1.6631	0.757379	Copine-3 OS=Homo sapiens OX=9606 GN=CPNE3 PE=1 SV=1
P25788	0.62	-0.33	0.75	-0.88	1.06	-2.8	-0.04	3.22	-0.33	0.27	0.152589	1.53266	0.760067	Proteasome subunit alpha type-3 OS=Homo sapiens OX=9606 GN=PSMA3 PE=1 SV=2
P62937	2.47	-0.05	0.81	-0.43	-1.98	-2.73	-1	0.13	0.36	-1	-0.176943	1.61336	0.765438	Peptidyl-prolyl cis-trans isomerase A OS=Homo sapiens OX=9606 GN=PPIA PE=1 SV=2
P02768	2.83	-1.75	1.01	-0.79	-0.99	-3.69	0.65	1.27	0.1	-0.4	-0.174471	1.80147	0.76637	Albumin OS=Homo sapiens OX=9606 GN=ALB PE=1 SV=2
Q9Y5Z4	1.31	0.18	1.99	-1.16	-0.5	-2.53	0.65	-1	-1.2	-1	-0.158616	1.48008	0.770612	Heme-binding protein 2 OS=Homo sapiens OX=9606 GN=HEBP2 PE=1 SV=1
P10599	1.48	-0.75	0.77	-0.62	0.05	-2.96	1.11	1.69	0.53	-2.89	-0.156371	1.6652	0.773242	Thioredoxin OS=Homo sapiens OX=9606 GN=TXN PE=1 SV=3
P09525	1.69	-0.15	0.97	-0.94	0.05	-3.4	1.82	1.91	-0.44	-1	0.168693	1.7033	0.773945	Annexin A4 OS=Homo sapiens OX=9606 GN=ANXA4 PE=1 SV=4
P28072	0.53	0.01	0.5	-0.47	-0.05	-1.62	0.67	-1	-0.18	-1	-0.0758228	0.739424	0.780192	Proteasome subunit beta type-6 OS=Homo sapiens OX=9606 GN=PSMB6 PE=1 SV=4
Q02413	1.15	0.05	1.09	-0.37	-0.63	-2.65	0.07	2.23	0.31	-2.65	-0.141095	1.56261	0.781697	Desmoglein-1 OS=Homo sapiens OX=9606 GN=DSG1 PE=1 SV=2
Q13510	1.08	-0.61	1.37	-1.03	0.32	-2.18	0.35	1.75	0.89	-0.83	0.111436	1.24161	0.782971	Acid ceramidase OS=Homo sapiens OX=9606 GN=ASAH1 PE=1 SV=5
Q9Y3R4	1.62	0.06	1.05	-0.76	-0.37	-2.63	0.7	1.5	-0.32	-2.13	-0.128718	1.43711	0.783403	Sialidase-2 OS=Homo sapiens OX=9606 GN=NEU2 PE=1 SV=2
P01857	2.88	0.3	2.95	-0.84	-2.2	-3.21	1.57	0.27	0.05	-1	0.197405	2.09542	0.78464	Immunoglobulin heavy constant gamma 1 OS=Homo sapiens OX=9606 GN=IGHG1 PE=1 SV=2
P80188	1.13	1.45	1.07	-0.6	-0.28	-2.5	0.25	1.35	-0.7	-2.45	-0.128139	1.46922	0.788931	Neutrophil gelatinase-associated lipocalin OS=Homo sapiens OX=9606 GN=LCN2 PE=1 SV=2
Q6P4A8	2.47	-0.87	1.05	-0.9	-1.41	-2.2	-1.94	5	0.73	-1	0.215153	2.35845	0.791265	Phospholipase B-like 1 OS=Homo sapiens OX=9606 GN=PLBD1 PE=1 SV=2
O00584	0.25	0.32	1.5	-1.24	-1.69	-1	-0.25	1.3	-1.11	-1	-0.114024	1.17544	0.79172	Ribonuclease T2 OS=Homo sapiens OX=9606 GN=RNASET2 PE=1 SV=2
P45880	1.21	-1.22	1.62	-0.23	-1.95	-0.9	1.1	0.61	0.18	-1.47	-0.106577	1.2418	0.792204	Voltage-dependent anion-selective channel protein 2 OS=Homo sapiens OX=9606 GN=VDAC2 PE=1 SV=2
P35579	2.89	0.32	1.22	0.31	-3.33	-4.4	3.48	0.33	1.2	-1	0.224009	2.58832	0.8017	Myosin-9 OS=Homo sapiens OX=9606 GN=MYH9 PE=1 SV=4
P10253	0.38	0.41	1.57	-0.72	-0.66	-2.76	-0.56	2.28	-1.08	-1	-0.125155	1.49585	0.808137	Lysosomal alpha-glucosidase OS=Homo sapiens OX=9606 GN=GAA PE=1 SV=4
P00558	2.08	0.42	0.99	-0.28	-1.92	-3	1.01	1.69	0.25	-1	0.138434	1.66038	0.808795	Phosphoglycerate kinase 1 OS=Homo sapiens OX=9606 GN=PGK1 PE=1 SV=3
Q15149	2.04	-0.63	0.68	-0.82	-2.02	-1.83	1.09	3.37	0.37	-0.91	0.133651	1.7131	0.810667	Plectin OS=Homo sapiens OX=9606 GN=PLEC PE=1 SV=3
O00115	0.39	-0.7	2.09	-0.51	1.96	-1.37	-0.85	-1	-2.07	-1	-0.132062	1.50444	0.81104	Deoxyribonuclease-2-alpha OS=Homo sapiens OX=9606 GN=DNASE2 PE=1 SV=2
P60174	1.36	0.54	1.03	-0.74	-0.7	-2.5	0.27	1.3	0.49	-2.09	-0.104511	1.36296	0.813842	Triosephosphate isomerase OS=Homo sapiens OX=9606 GN=TPI1 PE=1 SV=4
P09622	0.99	0.67	1.85	-1	-0.62	-4.32	-0.94	2.48	-1.55	-1	-0.181956	2.17507	0.819731	Dihydrolipoyl dehydrogenase, mitochondrial OS=Homo sapiens OX=9606 GN=DLD PE=1 SV=2
P40925	1.71	0.52	0.71	-0.64	-0.62	-2.73	2.5	-1.77	-0.83	-1	-0.126963	1.65507	0.823763	Malate dehydrogenase, cytoplasmic OS=Homo sapiens OX=9606 GN=MDH1 PE=1 SV=4
P09211	1.81	-0.28	1.09	-0.08	-1.35	-2.06	0.13	1.35	0	-1.56	-0.0928505	1.28245	0.824025	Glutathione S-transferase P OS=Homo sapiens OX=9606 GN=GSTP1 PE=1 SV=2
Q14574	0.98	0.21	1.04	-0.53	-0.87	-2.64	0.26	1.31	0.62	0.46	0.0846436	1.17419	0.824772	Desmocollin-3 OS=Homo sapiens OX=9606 GN=DSC3 PE=1 SV=3
P59998	1.59	-0.26	0.55	-0.14	-1.91	-1.66	1.11	1.41	0.13	-1	0.0913301	1.24896	0.831852	Actin-related protein 2/3 complex subunit 4 OS=Homo sapiens OX=9606 GN=ARPC4 PE=1 SV=3
Q7L5L3	1.16	-0.83	3.3	-1.06	0.23	-4.07	1.05	0.19	-1.25	-1	-0.142111	2.03809	0.839533	Lysophospholipase D GDPD3 OS=Homo sapiens OX=9606 GN=GDPD3 PE=1 SV=3
Q6ZNF0	2.97	0.2	3.13	-0.59	-2.84	-2.7	0.21	-0.9	-0.75	-1	-0.142241	2.11094	0.844847	Acid phosphatase type 7 OS=Homo sapiens OX=9606 GN=ACP7 PE=2 SV=2
P10620	-0.24	-0.1	1.68	-1.51	-1	-1	-0.09	-0.04	-0.2	-1	-0.0706156	0.929557	0.847347	Microsomal glutathione S-transferase 1 OS=Homo sapiens OX=9606 GN=MGST1 PE=1 SV=1
P07237	2.62	0.36	0.66	-0.92	-2.73	-3.52	1.59	0.65	0.13	-1	-0.127505	1.96483	0.850496	Protein disulfide-isomerase OS=Homo sapiens OX=9606 GN=P4HB PE=1 SV=3
Q9UHG3	0.34	-2.88	1.42	-0.93	-0.67	-1.48	0.03	2.81	0.42	-1	-0.10613	1.65443	0.852189	Prenylcysteine oxidase 1 OS=Homo sapiens OX=9606 GN=PCYOX1 PE=1 SV=3
Q96L46	1.26	-0.85	1.4	-0.56	0.86	-2.97	0.11	2.42	-0.75	-1	0.10254	1.60037	0.852361	Calpain small subunit 2 OS=Homo sapiens OX=9606 GN=CAPNS2 PE=1 SV=2
Q9H1E1	1.2	-0.12	1.73	-0.31	-0.68	-3.34	1.43	1.12	-0.15	-1	0.0983507	1.5578	0.854494	Ribonuclease 7 OS=Homo sapiens OX=9606 GN=RNASE7 PE=1 SV=2
P28062	1.01	-0.32	0.78	-0.58	0.02	-1.55	0.8	-1	0.3	-1	0.0568444	0.859147	0.85686	Proteasome subunit beta type-8 OS=Homo sapiens OX=9606 GN=PSMB8 PE=1 SV=3
P21796	1.29	-1.67	0.96	-2.31	0.78	-1.2	3.26	0.82	0.31	-1.27	0.0980166	1.68847	0.858419	Voltage-dependent anion-selective channel protein 1 OS=Homo sapiens OX=9606 GN=VDAC1 PE=1 SV=2
O95274	0.65	-0.39	1.44	-1.22	0.5	-3.4	-0.07	4.18	-0.56	-1	0.125262	2.0493	0.859068	Ly6/PLAUR domain-containing protein 3 OS=Homo sapiens OX=9606 GN=LYPD3 PE=1 SV=2
P07339	0.8	0.1	1.26	-1.03	0.31	-1.82	-0.35	1.69	-0.13	-1.46	-0.0624546	1.14678	0.867075	Cathepsin D OS=Homo sapiens OX=9606 GN=CTSD PE=1 SV=1
Q9NZH8	1.52	0.49	1.1	-0.66	-0.18	-1.84	0.35	1.28	-0.13	-1.34	0.0599013	1.11357	0.868689	Interleukin-36 gamma OS=Homo sapiens OX=9606 GN=IL36G PE=1 SV=1
A8K2U0	1.1	-0.14	0.74	-0.83	0.23	-1.96	0.75	1.53	0.27	-1.12	0.0581425	1.08348	0.869002	Alpha-2-macroglobulin-like protein 1 OS=Homo sapiens OX=9606 GN=A2ML1 PE=1 SV=3
P51659	1.04	-0.61	0.89	-0.67	-0.62	-2.17	1.17	1.81	0.32	-0.53	0.0638508	1.19126	0.869155	Peroxisomal multifunctional enzyme type 2 OS=Homo sapiens OX=9606 GN=HSD17B4 PE=1 SV=3
P49419	1.51	-0.12	1.56	-0.42	-0.46	-2.01	0.66	1.79	-0.3	-1.55	0.0662316	1.30312	0.87586	Alpha-aminoadipic semialdehyde dehydrogenase OS=Homo sapiens OX=9606 GN=ALDH7A1 PE=1 SV=5
Q8IV08	0.98	0.3	0.98	-1	-0.86	-1.7	0.41	0.97	0.39	-1	0.0525864	0.990408	0.877391	5'-3' exonuclease PLD3 OS=Homo sapiens OX=9606 GN=PLD3 PE=1 SV=1
P07737	1.99	0.32	1.07	-0.91	-2.48	-1.82	0.27	1.51	-0.73	0.08	-0.068717	1.42872	0.882466	Profilin-1 OS=Homo sapiens OX=9606 GN=PFN1 PE=1 SV=2
P06396	1.16	0.55	0.76	-0.17	-1.26	-4.06	0.61	3.57	0.37	-0.63	0.0901664	1.94268	0.886547	Gelsolin OS=Homo sapiens OX=9606 GN=GSN PE=1 SV=1
P17050	1.13	0.57	1.15	-1.11	-1	-2.01	0.18	-1	-0.36	-1	-0.0652822	1.18008	0.888428	Alpha-N-acetylgalactosaminidase OS=Homo sapiens OX=9606 GN=NAGA PE=1 SV=2
O95867	0.69	-0.04	1.93	-0.57	0.23	-3.07	-1	-1	0.25	-1	-0.083215	1.52811	0.890157	Lymphocyte antigen 6 complex locus protein G6c OS=Homo sapiens OX=9606 GN=LY6G6C PE=1 SV=1
P09668	0.46	0.31	1.1	-1.07	0.53	-3.22	-0.53	3.18	0.05	-0.09	0.0725893	1.62074	0.890491	Pro-cathepsin H OS=Homo sapiens OX=9606 GN=CTSH PE=1 SV=4
P48163	1.67	-1.01	1.57	-1.14	-0.59	-2.96	0.64	1.82	0.7	-1	0.0763381	1.61318	0.890618	NADP-dependent malic enzyme OS=Homo sapiens OX=9606 GN=ME1 PE=1 SV=1
Q07065	3.72	-0.32	1.52	-1.22	-1	-3.95	-1	0.82	0.33	-1	0.129006	2.38112	0.890712	Cytoskeleton-associated protein 4 OS=Homo sapiens OX=9606 GN=CKAP4 PE=1 SV=2
P28066	1.33	-0.96	0.83	-0.58	0.21	-3.75	0.73	1.45	0.09	-1	-0.0735996	1.59678	0.893438	Proteasome subunit alpha type-5 OS=Homo sapiens OX=9606 GN=PSMA5 PE=1 SV=3
P07355	1.23	-0.11	1.01	-0.36	-0.66	-1.85	1.17	0.35	0.07	-0.45	0.0396108	0.954958	0.898527	Annexin A2 OS=Homo sapiens OX=9606 GN=ANXA2 PE=1 SV=2
Q92874	1.49	0.61	0.82	-1.1	0.26	-2.63	-0.42	1.03	0.45	-1	0.0553957	1.26784	0.89895	Deoxyribonuclease-1-like 2 OS=Homo sapiens OX=9606 GN=DNASE1L2 PE=1 SV=1
P40926	1.18	0.21	1.26	-0.5	-0.28	-2.06	0.85	0.67	-0.19	-1.56	-0.0434382	1.11592	0.904737	Malate dehydrogenase, mitochondrial OS=Homo sapiens OX=9606 GN=MDH2 PE=1 SV=3
Q8IW75	0.28	-0.05	0.9	-0.69	0.33	-2.61	0.07	2.17	0.15	-0.08	0.0461612	1.20054	0.905895	Serpin A12 OS=Homo sapiens OX=9606 GN=SERPINA12 PE=1 SV=1
P01040	0.96	-0.42	0.19	-1.93	0.78	-2.41	0.04	3.18	0.49	-0.31	0.0571278	1.54994	0.909772	Cystatin-A OS=Homo sapiens OX=9606 GN=CSTA PE=1 SV=1
P42785	0.55	0.11	1.4	-1.1	0.32	-3.47	-0.24	2.63	-0.47	-0.33	-0.0587541	1.59428	0.909784	Lysosomal Pro-X carboxypeptidase OS=Homo sapiens OX=9606 GN=PRCP PE=1 SV=1
Q8NCW5	1.28	-0.59	2.16	-1.62	-0.34	-1.63	-1	0.89	0.29	-1	0.0541754	1.35629	0.91322	NAD(P)H-hydrate epimerase OS=Homo sapiens OX=9606 GN=NAXE PE=1 SV=2
Q9UJ71	1.55	0.51	-1	0.38	-1.2	-3.11	-0.41	2.39	0.4	-1	0.0643789	1.68637	0.917043	C-type lectin domain family 4 member K OS=Homo sapiens OX=9606 GN=CD207 PE=1 SV=2
Q15517	1.11	0.32	0.7	-0.51	-0.05	-1.35	-0.28	2.74	-0.64	-1.61	0.0428264	1.26855	0.917322	Corneodesmosin OS=Homo sapiens OX=9606 GN=CDSN PE=1 SV=3
Q96P63	-0.45	-0.24	2.19	-1.03	0.33	-2.15	-0.19	2.59	0.44	-1.02	0.0481252	1.44635	0.918509	Serpin B12 OS=Homo sapiens OX=9606 GN=SERPINB12 PE=1 SV=1
P55000	1.86	0.46	-1	-0.75	0.32	-3.26	0.46	0.45	-1	-1	-0.0640402	1.59789	0.91901	Secreted Ly-6/uPAR-related protein 1 OS=Homo sapiens OX=9606 GN=SLURP1 PE=1 SV=2
P60900	0.69	-0.6	0.81	-0.37	0.16	-1.66	0.17	1.79	0.35	-1.03	0.0311574	0.990339	0.922931	Proteasome subunit alpha type-6 OS=Homo sapiens OX=9606 GN=PSMA6 PE=1 SV=1
Q6NUJ1	0.88	-0.2	1.31	-0.66	-0.37	-2.41	-0.27	1.57	-0.35	0.16	-0.0334203	1.13306	0.92773	Proactivator polypeptide-like 1 OS=Homo sapiens OX=9606 GN=PSAPL1 PE=2 SV=2
P08670	3.04	0.84	-1	0.02	-1	-3.77	1.33	-0.27	-1.7	-1	-0.0738337	2.19398	0.93195	Vimentin OS=Homo sapiens OX=9606 GN=VIM PE=1 SV=4
Q6BCY4	1.35	-0.23	0.77	-1	-1	-1.49	-1	1.34	-0.02	-1	-0.0339217	1.10092	0.932993	NADH-cytochrome b5 reductase 2 OS=Homo sapiens OX=9606 GN=CYB5R2 PE=1 SV=1
Q08188	0.94	-0.06	0.51	-0.79	0.1	-2.25	0.19	2.31	0.32	-1.61	-0.0341966	1.28462	0.934756	Protein-glutamine gamma-glutamyltransferase E OS=Homo sapiens OX=9606 GN=TGM3 PE=1 SV=4
P04040	0.53	-0.47	0.82	-0.72	0.71	-2.33	0.37	2.4	0.16	-1.14	0.0323326	1.28399	0.938274	Catalase OS=Homo sapiens OX=9606 GN=CAT PE=1 SV=3
O75223	1.19	-0.43	0.94	-1.89	1.14	-3.37	1.58	2.87	-0.06	-1.5	0.0461933	1.87675	0.939663	Gamma-glutamylcyclotransferase OS=Homo sapiens OX=9606 GN=GGCT PE=1 SV=1
O14773	0.65	-0.46	1.41	-1.09	-0.27	-1.69	-0.07	2.12	1.18	-1.48	0.0304755	1.28293	0.941764	Tripeptidyl-peptidase 1 OS=Homo sapiens OX=9606 GN=TPP1 PE=1 SV=2
P50452	1.71	-1.05	1.26	-1.23	0.59	-2.06	0.3	1.4	0.05	-0.68	0.0286627	1.25814	0.944144	Serpin B8 OS=Homo sapiens OX=9606 GN=SERPINB8 PE=1 SV=2
P17931	1.45	0.06	0.53	-0.13	-0.98	-2.19	1.67	-1	-0.65	-1	-0.0309186	1.27564	0.947262	Galectin-3 OS=Homo sapiens OX=9606 GN=LGALS3 PE=1 SV=5
P36222	1.02	-0.29	1.08	-1	-0.25	-2.84	-1	2.48	-1.49	-1	-0.0432962	1.77011	0.950504	Chitinase-3-like protein 1 OS=Homo sapiens OX=9606 GN=CHI3L1 PE=1 SV=2
P06576	3.83	-1.35	1.58	-0.11	-4.38	-1.97	0.61	2.18	0.27	-0.2	0.0454952	2.2906	0.951292	ATP synthase subunit beta, mitochondrial OS=Homo sapiens OX=9606 GN=ATP5F1B PE=1 SV=3
P61916	-0.02	0.52	0.97	-1.58	-0.27	-1	-0.78	2.68	-1.33	-1	0.024565	1.3808	0.961274	NPC intracellular cholesterol transporter 2 OS=Homo sapiens OX=9606 GN=NPC2 PE=1 SV=1
Q9H0E2	0.95	0.16	0.96	-0.53	0.44	-1.18	-0.47	-1	-0.23	-1	0.0128847	0.754675	0.962834	Toll-interacting protein OS=Homo sapiens OX=9606 GN=TOLLIP PE=1 SV=1
P07384	0.9	-0.61	0.92	-0.52	0.33	-2.23	0.08	2.01	0.14	-1.2	-0.0176522	1.19743	0.963836	Calpain-1 catalytic subunit OS=Homo sapiens OX=9606 GN=CAPN1 PE=1 SV=1
Q9UI42	1.18	-0.22	0.83	-0.85	-0.51	-1.99	0.08	2.57	-0.03	-0.87	0.0179018	1.26613	0.965314	Carboxypeptidase A4 OS=Homo sapiens OX=9606 GN=CPA4 PE=1 SV=2
Q9UKQ9	1.53	0.19	0.78	-1.03	-0.29	-1.86	-1	0.95	-0.14	-1	0.0165755	1.10475	0.967335	Kallikrein-9 OS=Homo sapiens OX=9606 GN=KLK9 PE=2 SV=1
P13798	1.83	-1.53	0.7	-0.93	-1	-1.94	2.63	-1	-0.94	-1	-0.0258693	1.76034	0.970247	Acylamino-acid-releasing enzyme OS=Homo sapiens OX=9606 GN=APEH PE=1 SV=4
P12081	2	-0.62	0.48	-0.81	-0.26	-2.46	-1	1.65	0.18	-1	0.0193117	1.42139	0.970419	Histidine--tRNA ligase, cytoplasmic OS=Homo sapiens OX=9606 GN=HARS1 PE=1 SV=2
P81605	0.59	-0.78	1.13	-1.97	0.4	-3.29	1.18	2.92	1.24	-1.19	0.0217298	1.82333	0.97076	Dermcidin OS=Homo sapiens OX=9606 GN=DCD PE=1 SV=2
Q9UKK9	0.72	-0.47	1.38	-1.18	-0.71	-2.17	0.97	1.08	0.27	-1	-0.0125299	1.19684	0.975714	ADP-sugar pyrophosphatase OS=Homo sapiens OX=9606 GN=NUDT5 PE=1 SV=1
P19971	1.28	0.37	1.21	-0.32	-0.31	-2.06	0.39	0.84	-0.12	-1.35	-0.00656004	1.07568	0.985034	Thymidine phosphorylase OS=Homo sapiens OX=9606 GN=TYMP PE=1 SV=2
P55786	1.5	-0.32	1.67	-0.56	-1.57	-3.69	1.02	1.54	0.33	-1	-0.00763325	1.77023	0.989996	Puromycin-sensitive aminopeptidase OS=Homo sapiens OX=9606 GN=NPEPPS PE=1 SV=2
P00338	1.82	0.69	0.78	-0.56	-1.16	-2.85	0.65	1.42	0.09	-0.91	-0.00305853	1.39349	0.994614	L-lactate dehydrogenase A chain OS=Homo sapiens OX=9606 GN=LDHA PE=1 SV=2
Q15828	0.33	0.3	0.73	-0.4	0.79	-4	0.12	3.96	-0.6	-1.18	0.00372573	1.97153	0.995362	Cystatin-M OS=Homo sapiens OX=9606 GN=CST6 PE=1 SV=1
P28074	0.75	0.02	1.32	-0.46	1.58	-2.71	-3.82	3.91	-0.56	-1	0.00243222	2.30521	0.997552	Proteasome subunit beta type-5 OS=Homo sapiens OX=9606 GN=PSMB5 PE=1 SV=3
Q96DA0	0.93	-1.17	0.76	-0.51	-0.09	-1.51	-0.01	1.1	0.5	-1	-0.000634914	0.921906	0.998402	Zymogen granule protein 16 homolog B OS=Homo sapiens OX=9606 GN=ZG16B PE=1 SV=3

## Sheet: Women
Locus	Labels 1 and 2 --- F:\sharedData\amandaC\Vichy_Women\Amanda\L\2\2.sepr2 --- F:\sharedData\amandaC\Vichy_Women\Amanda\R\1\1.sepr2	Labels 3 and 4 --- F:\sharedData\amandaC\Vichy_Women\Amanda\L\4\4.sepr2 --- F:\sharedData\amandaC\Vichy_Women\Amanda\R\3\3.sepr2	Labels 5 and 6 --- F:\sharedData\amandaC\Vichy_Women\Amanda\L\6\6.sepr2 --- F:\sharedData\amandaC\Vichy_Women\Amanda\R\5\5.sepr2	Labels 7 and 8 --- F:\sharedData\amandaC\Vichy_Women\Amanda\L\12\12.sepr2 --- F:\sharedData\amandaC\Vichy_Women\Amanda\R\11\11.sepr2	Labels 9 and 10 --- F:\sharedData\amandaC\Vichy_Women\Amanda\L\14\14.sepr2 --- F:\sharedData\amandaC\Vichy_Women\Amanda\R\13\13.sepr2	Labels 11 and 12 --- F:\sharedData\amandaC\Vichy_Women\Amanda\L\26\26.sepr2 --- F:\sharedData\amandaC\Vichy_Women\Amanda\R\25\25.sepr2	Labels 13 and 14 --- F:\sharedData\amandaC\Vichy_Women\Amanda\R\27\27.sepr2 --- F:\sharedData\amandaC\Vichy_Women\Amanda\L\28\28.sepr2	Fold Change	Std Dev	p-value	Description
Q9BYR8	-1	-0.87	-1	-1.4	-3.8	-3.12	-1.92	-2.22216	1.21149	0.014835	Keratin-associated protein 3-1 OS=Homo sapiens OX=9606 GN=KRTAP3-1 PE=1 SV=1
Q9UBM7	0.31	1.01	-0.44	1.48	0.77	1.72	0.54	0.769478	0.7293	0.0315148	7-dehydrocholesterol reductase OS=Homo sapiens OX=9606 GN=DHCR7 PE=1 SV=1
P35527	-0.55	1.91	0.76	2.51	1.74	0.1	1.28	1.10477	1.07363	0.0345292	Keratin, type I cytoskeletal 9 OS=Homo sapiens OX=9606 GN=KRT9 PE=1 SV=3
O75608	0.23	0	0.12	0.71	0.4	0.28	1.18	0.415445	0.404112	0.0346453	Acyl-protein thioesterase 1 OS=Homo sapiens OX=9606 GN=LYPLA1 PE=1 SV=1
P05387	0.33	-0.44	0.79	1.58	0.96	0.31	1.47	0.715133	0.70965	0.037215	Large ribosomal subunit protein P2 OS=Homo sapiens OX=9606 GN=RPLP2 PE=1 SV=1
O76009	-1	0.16	-1.03	-1.84	-1	-2.78	-1.62	-1.42267	1.08652	0.0429052	Keratin, type I cuticular Ha3-I OS=Homo sapiens OX=9606 GN=KRT33A PE=2 SV=2
P54652	-0.73	-0.43	-1.15	0.22	-1	-1.15	-0.26	-0.582398	0.537098	0.0450954	Heat shock-related 70 kDa protein 2 OS=Homo sapiens OX=9606 GN=HSPA2 PE=1 SV=1
Q9NQR4	-0.75	-1.26	-1	-0.43	0.34	-0.41	-0.88	-0.56769	0.545463	0.0513095	Omega-amidase NIT2 OS=Homo sapiens OX=9606 GN=NIT2 PE=1 SV=1
O43790	-1	0.45	-1	-1.66	-1.57	-2.95	-1.84	-1.51254	1.23113	0.0515237	Keratin, type II cuticular Hb6 OS=Homo sapiens OX=9606 GN=KRT86 PE=1 SV=1
Q7Z794	1.63	1.09	-0.64	0.18	0.59	0.7	1.41	0.708813	0.775219	0.0519258	Keratin, type II cytoskeletal 1b OS=Homo sapiens OX=9606 GN=KRT77 PE=1 SV=3
P08574	-0.18	-1	-1	0.28	0.51	0.56	0.79	0.394355	0.367658	0.0744824	Cytochrome c1, heme protein, mitochondrial OS=Homo sapiens OX=9606 GN=CYC1 PE=1 SV=3
P04066	0	-1	1.16	0.48	1.25	-0.25	0.65	0.548783	0.604554	0.0767875	Tissue alpha-L-fucosidase OS=Homo sapiens OX=9606 GN=FUCA1 PE=1 SV=4
Q8N1N4	1.9	-0.22	-0.46	1.2	0.37	0.82	1.02	0.662093	0.826042	0.0782147	Keratin, type II cytoskeletal 78 OS=Homo sapiens OX=9606 GN=KRT78 PE=1 SV=2
Q8IUC1	-1	0.3	-1	-0.22	-2.45	-2.83	-2.36	-1.51185	1.4429	0.0791255	Keratin-associated protein 11-1 OS=Homo sapiens OX=9606 GN=KRTAP11-1 PE=1 SV=1
P68871	-0.89	-2.54	-1	-0.57	-1	-1.15	0.09	-1.01254	0.971157	0.0801342	Hemoglobin subunit beta OS=Homo sapiens OX=9606 GN=HBB PE=1 SV=2
P50990	-1	-0.4	-1	0.84	2.24	0.93	1.26	0.976309	0.945785	0.0821918	T-complex protein 1 subunit theta OS=Homo sapiens OX=9606 GN=CCT8 PE=1 SV=4
P02649	-0.38	-2.09	-1	-2.54	-1.07	-0.44	0.5	-1.00489	1.14216	0.0837019	Apolipoprotein E OS=Homo sapiens OX=9606 GN=APOE PE=1 SV=1
P04264	1.48	0.76	-0.61	1.76	-0.22	0.56	0.9	0.661552	0.851876	0.0856894	Keratin, type II cytoskeletal 1 OS=Homo sapiens OX=9606 GN=KRT1 PE=1 SV=6
Q6ZVX7	0.11	0.15	-0.05	0.77	0.08	0.32	0.07	0.208591	0.270854	0.0877404	F-box only protein 50 OS=Homo sapiens OX=9606 GN=NCCRP1 PE=1 SV=1
P13667	0.06	-1.28	-1	-0.51	0.17	-0.88	-0.33	-0.463231	0.552886	0.0953649	Protein disulfide-isomerase A4 OS=Homo sapiens OX=9606 GN=PDIA4 PE=1 SV=2
Q15631	-0.17	-1	-1	2	1.62	0.26	0.7	0.882445	0.908225	0.095532	Translin OS=Homo sapiens OX=9606 GN=TSN PE=1 SV=1
Q8NEX9	0.23	0.25	0.51	1.08	-0.55	0.55	0.49	0.365943	0.490588	0.0958786	Short-chain dehydrogenase/reductase family 9C member 7 OS=Homo sapiens OX=9606 GN=SDR9C7 PE=1 SV=1
P22695	0.71	0.04	-1	0.7	0.88	-0.45	1.42	0.549174	0.659265	0.0968134	Cytochrome b-c1 complex subunit 2, mitochondrial OS=Homo sapiens OX=9606 GN=UQCRC2 PE=1 SV=3
Q7Z2K6	-0.67	0.39	-1	-1	-0.54	-1.61	-1.47	-0.781068	0.808739	0.0969368	Endoplasmic reticulum metallopeptidase 1 OS=Homo sapiens OX=9606 GN=ERMP1 PE=1 SV=2
P17050	-0.44	-0.54	-1	-0.62	0.01	-0.3	0.25	-0.275366	0.339189	0.103437	Alpha-N-acetylgalactosaminidase OS=Homo sapiens OX=9606 GN=NAGA PE=1 SV=2
O00487	-1	0.02	-1	0.14	0.38	0.01	0.15	0.140574	0.151442	0.106552	26S proteasome non-ATPase regulatory subunit 14 OS=Homo sapiens OX=9606 GN=PSMD14 PE=1 SV=1
Q9HCY8	0.3	0.6	-1	1.87	-0.13	1.19	-0.08	0.625652	0.779812	0.106569	Protein S100-A14 OS=Homo sapiens OX=9606 GN=S100A14 PE=1 SV=1
P13645	1.48	0.62	-0.72	1.95	-0.12	0.72	0.58	0.643925	0.900481	0.107361	Keratin, type I cytoskeletal 10 OS=Homo sapiens OX=9606 GN=KRT10 PE=1 SV=6
P01024	1.44	0.35	-1	0.04	0.45	-0.28	1.46	0.576423	0.723322	0.108389	Complement C3 OS=Homo sapiens OX=9606 GN=C3 PE=1 SV=2
P22735	0.06	0.75	-0.01	1.29	-0.03	-0.02	0.45	0.358188	0.508451	0.111626	Protein-glutamine gamma-glutamyltransferase K OS=Homo sapiens OX=9606 GN=TGM1 PE=1 SV=4
P53990	0.1	0.99	-1	-1	1.58	0.13	0.16	0.590973	0.665603	0.118077	IST1 homolog OS=Homo sapiens OX=9606 GN=IST1 PE=1 SV=1
P69905	-0.81	-2.58	-1	-0.72	-1	-2.15	0.68	-1.11532	1.29158	0.125684	Hemoglobin subunit alpha OS=Homo sapiens OX=9606 GN=HBA1 PE=1 SV=2
Q96FX8	-0.06	1.19	-0.53	0.57	1.92	0.1	0.58	0.539119	0.819886	0.132561	p53 apoptosis effector related to PMP-22 OS=Homo sapiens OX=9606 GN=PERP PE=1 SV=1
Q9H0W9	0.05	-1	0.87	0.04	0.75	-0.07	0.14	0.295524	0.404074	0.133214	Ester hydrolase C11orf54 OS=Homo sapiens OX=9606 GN=C11orf54 PE=1 SV=1
P35908	1.29	0.84	-1.13	1.76	-0.08	0.86	0.83	0.624936	0.95445	0.133922	Keratin, type II cytoskeletal 2 epidermal OS=Homo sapiens OX=9606 GN=KRT2 PE=1 SV=2
P01860	0.2	0.27	-1	0.12	-0.19	0.11	0.55	0.175252	0.240911	0.134865	Immunoglobulin heavy constant gamma 3 OS=Homo sapiens OX=9606 GN=IGHG3 PE=1 SV=3
P23528	-1.26	-1.86	-1	-0.52	0.13	-0.65	0.45	-0.616739	0.855659	0.137738	Cofilin-1 OS=Homo sapiens OX=9606 GN=CFL1 PE=1 SV=3
Q5T749	5.18	2.8	-1.23	5.44	-1.02	0.8	0.37	1.76158	2.76371	0.142695	Keratinocyte proline-rich protein OS=Homo sapiens OX=9606 GN=KPRP PE=1 SV=1
P62826	-1	0.15	-1	0.51	1.15	-0.26	0.55	0.421164	0.523991	0.146704	GTP-binding nuclear protein Ran OS=Homo sapiens OX=9606 GN=RAN PE=1 SV=3
Q9C075	0.01	-0.74	-1	3.27	3.4	0.4	0.84	1.19557	1.73701	0.152615	Keratin, type I cytoskeletal 23 OS=Homo sapiens OX=9606 GN=KRT23 PE=1 SV=2
P62888	-1	0.73	-1	1.52	0.65	-0.17	-0.06	0.534054	0.682807	0.15521	Large ribosomal subunit protein eL30 OS=Homo sapiens OX=9606 GN=RPL30 PE=1 SV=2
P62316	-0.28	0.46	-1	-1.08	-0.6	-1	-1.85	-0.669855	0.864349	0.158143	Small nuclear ribonucleoprotein Sm D2 OS=Homo sapiens OX=9606 GN=SNRPD2 PE=1 SV=1
P12268	-0.33	-2.48	-0.06	-1	-0.22	-0.37	-0.22	-0.614926	0.921462	0.163053	Inosine-5'-monophosphate dehydrogenase 2 OS=Homo sapiens OX=9606 GN=IMPDH2 PE=1 SV=2
O75342	1.74	2.08	-0.71	-1	-0.56	1.07	1.04	0.776669	1.16453	0.163258	Arachidonate 12-lipoxygenase, 12R-type OS=Homo sapiens OX=9606 GN=ALOX12B PE=1 SV=1
Q9H0R4	0.19	-1	-1	-0.17	0.5	0.09	0.43	0.20786	0.272747	0.163566	Haloacid dehalogenase-like hydrolase domain-containing protein 2 OS=Homo sapiens OX=9606 GN=HDHD2 PE=1 SV=1
P05109	-0.59	-0.89	-1	0.1	-1.25	0.1	0.15	-0.39603	0.598814	0.16616	Protein S100-A8 OS=Homo sapiens OX=9606 GN=S100A8 PE=1 SV=1
P05198	0.02	-0.76	-1	1.95	1.06	0.48	0.87	0.603697	0.927726	0.171829	Eukaryotic translation initiation factor 2 subunit 1 OS=Homo sapiens OX=9606 GN=EIF2S1 PE=1 SV=3
P02788	-0.25	1.12	2.24	-0.63	1.22	0.09	0.25	0.575908	0.995113	0.176602	Lactotransferrin OS=Homo sapiens OX=9606 GN=LTF PE=1 SV=6
Q09666	-1	1.68	-1	2.43	-0.49	0.33	0.34	0.857497	1.17185	0.17713	Neuroblast differentiation-associated protein AHNAK OS=Homo sapiens OX=9606 GN=AHNAK PE=1 SV=2
O75146	-1	-0.51	-1	1.52	1.78	0.21	0.43	0.686682	0.951566	0.181907	Huntingtin-interacting protein 1-related protein OS=Homo sapiens OX=9606 GN=HIP1R PE=1 SV=2
P19338	-1	0.08	-1	0.79	1.07	-0.52	0.98	0.479881	0.683988	0.191772	Nucleolin OS=Homo sapiens OX=9606 GN=NCL PE=1 SV=3
P02671	0.07	-1	-1	0.94	0.55	-0.21	2.82	0.835314	1.19563	0.193273	Fibrinogen alpha chain OS=Homo sapiens OX=9606 GN=FGA PE=1 SV=2
P30050	-1	0.18	-1	0.17	0.53	-0.1	0.03	0.16332	0.235347	0.195675	Large ribosomal subunit protein uL11 OS=Homo sapiens OX=9606 GN=RPL12 PE=1 SV=1
P48047	-1	0.9	-1	1.55	3.31	-0.73	0.22	1.04954	1.52149	0.197828	ATP synthase subunit O, mitochondrial OS=Homo sapiens OX=9606 GN=ATP5PO PE=1 SV=1
P00450	0.99	-0.11	-1	0.14	0.47	-0.19	2.9	0.701536	1.16127	0.199008	Ceruloplasmin OS=Homo sapiens OX=9606 GN=CP PE=1 SV=1
Q96IU4	0.04	-1	-1	0.34	0.54	0.27	-0.21	0.197861	0.291165	0.203259	Putative protein-lysine deacylase ABHD14B OS=Homo sapiens OX=9606 GN=ABHD14B PE=1 SV=1
P17405	-0.16	-1.47	0.02	-0.64	-0.11	-0.45	0.49	-0.329957	0.616586	0.206578	Sphingomyelin phosphodiesterase OS=Homo sapiens OX=9606 GN=SMPD1 PE=1 SV=5
P22102	0.59	-1	-1	0.07	1.16	-0.47	0.77	0.423005	0.637211	0.211873	Trifunctional purine biosynthetic protein adenosine-3 OS=Homo sapiens OX=9606 GN=GART PE=1 SV=1
Q13126	-0.44	0.75	-1	-0.26	1.8	-0.08	1.48	0.539573	0.948819	0.22239	S-methyl-5'-thioadenosine phosphorylase OS=Homo sapiens OX=9606 GN=MTAP PE=1 SV=2
P05164	1.57	4.45	-1	-1.73	1.61	0.53	0.41	1.13887	2.02455	0.226704	Myeloperoxidase OS=Homo sapiens OX=9606 GN=MPO PE=1 SV=1
Q92874	-0.14	0.04	-1	1.7	0.59	0.01	0.09	0.381862	0.689192	0.232768	Deoxyribonuclease-1-like 2 OS=Homo sapiens OX=9606 GN=DNASE1L2 PE=1 SV=1
P62081	-1	-0.01	-1	-0.19	0.56	0.18	1.21	0.349491	0.557515	0.233623	Small ribosomal subunit protein eS7 OS=Homo sapiens OX=9606 GN=RPS7 PE=1 SV=1
P02763	-0.5	-1	-1	0.39	4.94	0.29	1.59	1.34152	2.1431	0.234179	Alpha-1-acid glycoprotein 1 OS=Homo sapiens OX=9606 GN=ORM1 PE=1 SV=2
Q93009	0.37	-1.39	0.62	0.09	1.64	3.17	0.38	0.695131	1.41002	0.239917	Ubiquitin carboxyl-terminal hydrolase 7 OS=Homo sapiens OX=9606 GN=USP7 PE=1 SV=2
P20618	-0.51	-0.78	0.14	0.17	-0.46	-0.34	0.34	-0.207653	0.421748	0.240449	Proteasome subunit beta type-1 OS=Homo sapiens OX=9606 GN=PSMB1 PE=1 SV=2
P13489	-1	-0.23	-1	1.08	0.15	0.16	0.32	0.296784	0.483805	0.242068	Ribonuclease inhibitor OS=Homo sapiens OX=9606 GN=RNH1 PE=1 SV=2
P02768	-0.07	-0.95	1.94	0.34	0.9	0.21	0.68	0.436359	0.894181	0.244171	Albumin OS=Homo sapiens OX=9606 GN=ALB PE=1 SV=2
P08246	2.36	3.94	-1	-1.95	0.49	0.92	0.6	1.05903	1.97952	0.247006	Neutrophil elastase OS=Homo sapiens OX=9606 GN=ELANE PE=1 SV=1
P04040	0.03	-1.05	-0.39	-0.83	0.7	-0.32	-0.07	-0.27857	0.579198	0.250283	Catalase OS=Homo sapiens OX=9606 GN=CAT PE=1 SV=3
Q92890	0.29	-1	-1	-0.83	2.85	0.26	1.68	0.850298	1.42877	0.254065	Ubiquitin recognition factor in ER-associated degradation protein 1 OS=Homo sapiens OX=9606 GN=UFD1 PE=1 SV=3
P05120	-0.26	-1	1.22	0.72	1	-0.5	0.03	0.368748	0.706679	0.257314	Plasminogen activator inhibitor 2 OS=Homo sapiens OX=9606 GN=SERPINB2 PE=1 SV=2
P26038	-1	-0.53	-1	0.45	1.19	-0.11	2.27	0.654012	1.11139	0.258571	Moesin OS=Homo sapiens OX=9606 GN=MSN PE=1 SV=3
P28070	-0.38	-0.92	0.46	0.22	2.2	0.96	0.73	0.466288	1.00134	0.264025	Proteasome subunit beta type-4 OS=Homo sapiens OX=9606 GN=PSMB4 PE=1 SV=4
P08236	-0.16	-1	0.37	1.07	1.3	-1.03	1.41	0.491139	0.959539	0.265354	Beta-glucuronidase OS=Homo sapiens OX=9606 GN=GUSB PE=1 SV=2
P07711	0.75	-1	-1	1.76	1.32	-0.31	-0.59	0.588678	1.01736	0.265367	Procathepsin L OS=Homo sapiens OX=9606 GN=CTSL PE=1 SV=2
P49189	-0.08	-0.86	0.39	0.25	1.11	0.12	2.24	0.45412	0.983674	0.267734	4-trimethylaminobutyraldehyde dehydrogenase OS=Homo sapiens OX=9606 GN=ALDH9A1 PE=1 SV=3
P31151	-1.4	-1.91	-2.26	0.35	0.82	-0.27	0.6	-0.58195	1.2618	0.268152	Protein S100-A7 OS=Homo sapiens OX=9606 GN=S100A7 PE=1 SV=4
Q6KB66	3.75	2.22	3.01	2.26	-3.45	0.63	-0.46	1.13752	2.46963	0.268718	Keratin, type II cytoskeletal 80 OS=Homo sapiens OX=9606 GN=KRT80 PE=1 SV=2
P00352	-1.9	-2.66	-1	0.93	0.95	-1.35	-0.48	-0.75355	1.49204	0.270976	Aldehyde dehydrogenase 1A1 OS=Homo sapiens OX=9606 GN=ALDH1A1 PE=1 SV=2
P12814	-1	-0.02	-1	0	1.85	-0.34	1.17	0.532199	0.935681	0.272346	Alpha-actinin-1 OS=Homo sapiens OX=9606 GN=ACTN1 PE=1 SV=2
P31146	2.7	2.01	-1	-1.24	-0.36	0.68	0.59	0.729548	1.45788	0.274866	Coronin-1A OS=Homo sapiens OX=9606 GN=CORO1A PE=1 SV=4
P13647	1.3	0.87	-0.95	2.2	-0.67	0.69	0.04	0.498211	1.1089	0.279471	Keratin, type II cytoskeletal 5 OS=Homo sapiens OX=9606 GN=KRT5 PE=1 SV=3
P30626	-0.17	-1.63	-1	-0.17	-1	-0.91	0.57	-0.461542	0.834161	0.283673	Sorcin OS=Homo sapiens OX=9606 GN=SRI PE=1 SV=1
Q15904	0.68	-0.7	-1.1	-0.93	0.09	-1.98	0.79	-0.449528	1.01283	0.284777	V-type proton ATPase subunit S1 OS=Homo sapiens OX=9606 GN=ATP6AP1 PE=1 SV=2
P08842	-0.49	1.38	0.37	0.17	1.62	-0.83	0.57	0.39788	0.89747	0.285267	Steryl-sulfatase OS=Homo sapiens OX=9606 GN=STS PE=1 SV=2
P25815	-0.65	-1	-1	-0.11	0.19	-0.27	-0.01	-0.171068	0.314505	0.290747	Protein S100-P OS=Homo sapiens OX=9606 GN=S100P PE=1 SV=2
Q9NZT1	-1.08	-1.37	0.23	-0.07	0.21	-0.47	0.42	-0.304351	0.695458	0.290927	Calmodulin-like protein 5 OS=Homo sapiens OX=9606 GN=CALML5 PE=1 SV=2
P30101	-0.83	-1.65	-1	0.69	-0.15	0.57	-1.57	-0.492317	1.02452	0.292147	Protein disulfide-isomerase A3 OS=Homo sapiens OX=9606 GN=PDIA3 PE=1 SV=4
P01859	1.85	-1	-1	-0.39	0.55	-0.54	1.37	0.568152	1.051	0.293314	Immunoglobulin heavy constant gamma 2 OS=Homo sapiens OX=9606 GN=IGHG2 PE=1 SV=3
P46940	-1	-1.97	-1	-0.06	-0.03	-0.35	0.1	-0.462599	0.859574	0.295175	Ras GTPase-activating-like protein IQGAP1 OS=Homo sapiens OX=9606 GN=IQGAP1 PE=1 SV=1
Q96QA5	0.75	-0.03	-0.44	0.68	0.57	-0.38	0.35	0.215586	0.498504	0.296126	Gasdermin-A OS=Homo sapiens OX=9606 GN=GSDMA PE=1 SV=4
Q9HDC9	-0.59	1.01	-1	0.06	0.93	-0.14	0.54	0.302131	0.634974	0.296385	Adipocyte plasma membrane-associated protein OS=Homo sapiens OX=9606 GN=APMAP PE=1 SV=2
P49862	-0.11	-0.2	-1.65	-0.26	0.72	-0.62	-0.04	-0.307319	0.714991	0.298821	Kallikrein-7 OS=Homo sapiens OX=9606 GN=KLK7 PE=1 SV=1
P61247	-1	-0.24	-1	1.66	0.71	-0.61	0.92	0.487586	0.91611	0.299807	Small ribosomal subunit protein eS1 OS=Homo sapiens OX=9606 GN=RPS3A PE=1 SV=2
P05141	-0.25	-1.11	-1	-0.11	0.15	-0.69	0.43	-0.262611	0.560272	0.302864	ADP/ATP translocase 2 OS=Homo sapiens OX=9606 GN=SLC25A5 PE=1 SV=7
P49368	-1	-0.93	-1	0.87	0.81	0.54	0.68	0.395949	0.750432	0.303449	T-complex protein 1 subunit gamma OS=Homo sapiens OX=9606 GN=CCT3 PE=1 SV=4
A8MUX0	-1	1.84	-0.11	-1.19	-0.81	-3.21	-1.15	-0.770392	1.646	0.303491	Keratin-associated protein 16-1 OS=Homo sapiens OX=9606 GN=KRTAP16-1 PE=3 SV=1
P36957	-0.47	-1.27	-1	0.32	-1	-0.5	0.22	-0.339694	0.646584	0.305251	Dihydrolipoyllysine-residue succinyltransferase component of 2-oxoglutarate dehydrogenase complex, mitochondrial OS=Homo sapiens OX=9606 GN=DLST PE=1 SV=4
P30740	1.73	-1.52	-1	0.53	0.08	1.6	0.92	0.555172	1.19387	0.306291	Leukocyte elastase inhibitor OS=Homo sapiens OX=9606 GN=SERPINB1 PE=1 SV=1
Q92817	-1	-0.26	-1	3.2	0.3	0.77	-0.24	0.751349	1.43443	0.30651	Envoplakin OS=Homo sapiens OX=9606 GN=EVPL PE=1 SV=3
Q9UFN0	0.86	-1	-1	-0.53	0.9	-0.48	2.48	0.645344	1.2395	0.309045	Protein NipSnap homolog 3A OS=Homo sapiens OX=9606 GN=NIPSNAP3A PE=1 SV=2
P21333	-0.01	-0.58	0.51	0.14	0.92	0.13	0.23	0.191285	0.458791	0.312251	Filamin-A OS=Homo sapiens OX=9606 GN=FLNA PE=1 SV=4
Q13835	1.08	1.28	-1	2.81	0.45	-0.91	-0.84	0.645067	1.41166	0.313878	Plakophilin-1 OS=Homo sapiens OX=9606 GN=PKP1 PE=1 SV=2
P28065	0.19	-1	-1	0.04	-0.68	-1.13	0.1	-0.297548	0.579302	0.314766	Proteasome subunit beta type-9 OS=Homo sapiens OX=9606 GN=PSMB9 PE=1 SV=2
Q99497	0.16	-0.95	-0.73	-0.21	0.7	-0.34	-0.18	-0.222647	0.545304	0.321525	Parkinson disease protein 7 OS=Homo sapiens OX=9606 GN=PARK7 PE=1 SV=2
O75629	0.01	-0.83	-0.19	-0.18	0.93	-0.75	-0.78	-0.254676	0.623756	0.321531	Protein CREG1 OS=Homo sapiens OX=9606 GN=CREG1 PE=1 SV=1
P52209	0.24	-0.89	-1	-0.87	0.62	-1.02	0.03	-0.312452	0.699134	0.323554	6-phosphogluconate dehydrogenase, decarboxylating OS=Homo sapiens OX=9606 GN=PGD PE=1 SV=3
Q16769	-0.45	-1	-1	0.43	0.97	-0.11	0.58	0.284045	0.566199	0.324748	Glutaminyl-peptide cyclotransferase OS=Homo sapiens OX=9606 GN=QPCT PE=1 SV=1
P38606	-1	-0.63	-1	0.81	0.24	0.37	0.57	0.271584	0.546757	0.328965	V-type proton ATPase catalytic subunit A OS=Homo sapiens OX=9606 GN=ATP6V1A PE=1 SV=2
P61803	-0.04	-0.75	-1	0.36	-1	-0.74	-0.04	-0.240103	0.48695	0.332098	Dolichyl-diphosphooligosaccharide--protein glycosyltransferase subunit DAD1 OS=Homo sapiens OX=9606 GN=DAD1 PE=1 SV=3
O14773	-0.11	-3.52	-0.15	-0.44	0.62	-0.31	0.16	-0.536708	1.36243	0.337458	Tripeptidyl-peptidase 1 OS=Homo sapiens OX=9606 GN=TPP1 PE=1 SV=2
O75531	0	-1	-0.45	0.28	3.14	0.03	0.36	0.557457	1.29573	0.340196	Barrier-to-autointegration factor OS=Homo sapiens OX=9606 GN=BANF1 PE=1 SV=1
P14923	0.38	0.41	-0.17	2.32	-0.22	0.42	-0.57	0.368397	0.94213	0.340761	Junction plakoglobin OS=Homo sapiens OX=9606 GN=JUP PE=1 SV=3
P49721	-0.03	-0.6	-0.4	-0.5	0.3	-0.31	0.44	-0.158491	0.406198	0.341723	Proteasome subunit beta type-2 OS=Homo sapiens OX=9606 GN=PSMB2 PE=1 SV=1
Q8TDQ7	0.48	-1	-1	0.58	3.64	-0.99	0.37	0.817853	1.70278	0.343297	Glucosamine-6-phosphate isomerase 2 OS=Homo sapiens OX=9606 GN=GNPDA2 PE=1 SV=1
O95782	0.45	-1.01	-1	-0.34	-0.12	-0.24	-1	-0.25042	0.523075	0.344687	AP-2 complex subunit alpha-1 OS=Homo sapiens OX=9606 GN=AP2A1 PE=1 SV=3
P06744	1.1	-0.28	-1	-0.26	0.18	0.04	0.56	0.222725	0.529034	0.349704	Glucose-6-phosphate isomerase OS=Homo sapiens OX=9606 GN=GPI PE=1 SV=4
Q9Y6R7	-1.31	-3.63	-1	-1.21	1.31	0.13	0.33	-0.727976	1.73038	0.350017	IgGFc-binding protein OS=Homo sapiens OX=9606 GN=FCGBP PE=1 SV=3
Q04941	0.47	-1	-1	3.27	0.19	-0.49	0.04	0.697312	1.48069	0.351726	Proteolipid protein 2 OS=Homo sapiens OX=9606 GN=PLP2 PE=1 SV=1
Q9NP55	-3.41	-1	-1	-0.85	0.49	0.15	-0.08	-0.738475	1.57029	0.352324	BPI fold-containing family A member 1 OS=Homo sapiens OX=9606 GN=BPIFA1 PE=1 SV=1
P36542	-1	-0.8	-1	1.55	1.44	-0.23	0.44	0.479369	1.02441	0.354456	ATP synthase subunit gamma, mitochondrial OS=Homo sapiens OX=9606 GN=ATP5F1C PE=1 SV=1
Q00577	-0.02	-1	-1	0.15	0.33	-0.05	-0.03	0.0762925	0.163541	0.35578	Transcriptional activator protein Pur-alpha OS=Homo sapiens OX=9606 GN=PURA PE=1 SV=2
Q15323	3.82	-0.71	0.09	-1.29	-3.27	-3.19	-1.78	-0.903741	2.41951	0.361193	Keratin, type I cuticular Ha1 OS=Homo sapiens OX=9606 GN=KRT31 PE=1 SV=3
P11279	-0.21	-0.9	-0.26	-0.18	0.59	-0.14	-0.04	-0.161478	0.433799	0.362727	Lysosome-associated membrane glycoprotein 1 OS=Homo sapiens OX=9606 GN=LAMP1 PE=1 SV=3
P08311	3.33	3.84	-1	-2.6	-0.69	0.87	1.09	0.973978	2.42155	0.36976	Cathepsin G OS=Homo sapiens OX=9606 GN=CTSG PE=1 SV=2
P20700	-1	-0.8	-1	1.08	1.44	-0.58	1.33	0.493332	1.0937	0.370218	Lamin-B1 OS=Homo sapiens OX=9606 GN=LMNB1 PE=1 SV=2
Q9GZZ8	-0.31	-1	-1	-1.34	0.46	0.29	-0.78	-0.334829	0.746726	0.372767	Extracellular glycoprotein lacritin OS=Homo sapiens OX=9606 GN=LACRT PE=1 SV=1
Q9UJ71	-1.27	-1.72	-1	-0.32	1.05	-0.61	0.41	-0.409953	1.02898	0.373937	C-type lectin domain family 4 member K OS=Homo sapiens OX=9606 GN=CD207 PE=1 SV=2
P60174	0.41	-0.85	0.51	0.3	0.33	0.11	0.37	0.167103	0.462694	0.376211	Triosephosphate isomerase OS=Homo sapiens OX=9606 GN=TPI1 PE=1 SV=4
Q9Y3B3	-0.36	-1	-1	0.25	1.09	-0.17	0.46	0.253373	0.570628	0.376974	Transmembrane emp24 domain-containing protein 7 OS=Homo sapiens OX=9606 GN=TMED7 PE=1 SV=2
Q07021	-0.78	-1	-1	1.38	1.32	-0.84	1.73	0.560869	1.26387	0.377219	Complement component 1 Q subcomponent-binding protein, mitochondrial OS=Homo sapiens OX=9606 GN=C1QBP PE=1 SV=1
P08779	0.19	1.23	1.29	2.43	-1.68	0.37	-0.47	0.479187	1.33432	0.378721	Keratin, type I cytoskeletal 16 OS=Homo sapiens OX=9606 GN=KRT16 PE=1 SV=4
Q6E0U4	-0.02	-1.58	-0.46	0.09	0.41	0.01	-0.06	-0.230638	0.647785	0.382558	Dermokine OS=Homo sapiens OX=9606 GN=DMKN PE=1 SV=3
P51688	0.18	-2.61	-1	0.27	0.21	-0.59	-0.07	-0.434606	1.11292	0.382726	N-sulphoglucosamine sulphohydrolase OS=Homo sapiens OX=9606 GN=SGSH PE=1 SV=1
P17900	-0.68	-0.59	-0.23	0.15	0.62	-0.42	0.01	-0.161749	0.455078	0.38332	Ganglioside GM2 activator OS=Homo sapiens OX=9606 GN=GM2A PE=1 SV=4
P07195	0.14	-0.73	-1	-1.3	-1	-1.9	1.15	-0.526265	1.20332	0.38348	L-lactate dehydrogenase B chain OS=Homo sapiens OX=9606 GN=LDHB PE=1 SV=2
P06396	-0.01	-0.22	1.3	-0.13	0.58	-0.4	0.33	0.20684	0.58522	0.385819	Gelsolin OS=Homo sapiens OX=9606 GN=GSN PE=1 SV=1
P61978	-1	-0.65	-1	2.16	1.22	-0.79	0.81	0.547626	1.25947	0.385978	Heterogeneous nuclear ribonucleoprotein K OS=Homo sapiens OX=9606 GN=HNRNPK PE=1 SV=1
Q14108	-0.49	-1.6	1.39	1.34	1.59	-0.03	0.72	0.41671	1.17998	0.386184	Lysosome membrane protein 2 OS=Homo sapiens OX=9606 GN=SCARB2 PE=1 SV=2
Q6UWP8	0.09	-0.84	-0.49	0.21	0.53	-0.47	-0.2	-0.166909	0.474374	0.387822	Suprabasin OS=Homo sapiens OX=9606 GN=SBSN PE=1 SV=2
O75340	-0.56	-1	-1	0.69	0.81	-0.09	0.38	0.245407	0.567995	0.388698	Programmed cell death protein 6 OS=Homo sapiens OX=9606 GN=PDCD6 PE=1 SV=1
Q13228	0.29	-3.55	-1	-0.08	1.06	-1.4	-0.09	-0.627945	1.6365	0.390422	Methanethiol oxidase OS=Homo sapiens OX=9606 GN=SELENBP1 PE=1 SV=2
O95867	-0.87	-0.98	-0.14	0.42	0.58	-0.39	-0.06	-0.206576	0.591851	0.391394	Lymphocyte antigen 6 complex locus protein G6c OS=Homo sapiens OX=9606 GN=LY6G6C PE=1 SV=1
Q9NZH8	-0.91	-1.02	-1	-0.29	0.15	-0.05	0.65	-0.244204	0.63874	0.392011	Interleukin-36 gamma OS=Homo sapiens OX=9606 GN=IL36G PE=1 SV=1
Q9H1E1	1.22	-0.41	-0.3	0.41	1.06	-0.4	0.09	0.238275	0.684602	0.392647	Ribonuclease 7 OS=Homo sapiens OX=9606 GN=RNASE7 PE=1 SV=2
P48735	0.35	-1.65	-1	-0.66	-0.47	-0.36	0.84	-0.325775	0.859391	0.395742	Isocitrate dehydrogenase [NADP], mitochondrial OS=Homo sapiens OX=9606 GN=IDH2 PE=1 SV=2
P16152	-1	0.33	-1	1.99	0.43	-0.12	-0.57	0.411844	0.970025	0.396192	Carbonyl reductase [NADPH] 1 OS=Homo sapiens OX=9606 GN=CBR1 PE=1 SV=3
Q9UGM3	-0.99	-0.31	-1	1.74	1.2	0.53	0.09	0.377028	1.00068	0.398409	Deleted in malignant brain tumors 1 protein OS=Homo sapiens OX=9606 GN=DMBT1 PE=1 SV=2
Q13510	-0.73	-1.08	-0.11	-0.08	0.87	-0.49	0.11	-0.216255	0.632795	0.400749	Acid ceramidase OS=Homo sapiens OX=9606 GN=ASAH1 PE=1 SV=5
Q9BS40	0.21	-1.08	-1	-0.45	0.46	-0.59	0.14	-0.217173	0.58198	0.402612	Latexin OS=Homo sapiens OX=9606 GN=LXN PE=1 SV=2
P09543	0.4	0.27	-1	0.3	1.02	-1.01	0.52	0.251572	0.674474	0.402815	2',3'-cyclic-nucleotide 3'-phosphodiesterase OS=Homo sapiens OX=9606 GN=CNP PE=1 SV=2
P02538	-0.16	0.66	-1	2.1	-0.83	0.58	-0.09	0.374679	1.00525	0.403128	Keratin, type II cytoskeletal 6A OS=Homo sapiens OX=9606 GN=KRT6A PE=1 SV=3
P02533	0.96	0.94	-0.46	1.71	-0.84	0.27	-0.37	0.315607	0.928629	0.403192	Keratin, type I cytoskeletal 14 OS=Homo sapiens OX=9606 GN=KRT14 PE=1 SV=4
O76011	3.59	-0.4	-0.1	-1.21	-3.02	-2.58	-1.44	-0.737192	2.18161	0.405737	Keratin, type I cuticular Ha4 OS=Homo sapiens OX=9606 GN=KRT34 PE=1 SV=3
Q08188	-0.35	-0.91	-0.12	0.09	0.57	-0.4	0.04	-0.155778	0.462816	0.407471	Protein-glutamine gamma-glutamyltransferase E OS=Homo sapiens OX=9606 GN=TGM3 PE=1 SV=4
P0DPA2	1.69	0.32	-0.23	-2.28	0.88	-3.31	-1.26	-0.598425	1.77885	0.407701	V-set and immunoglobulin domain-containing protein 8 OS=Homo sapiens OX=9606 GN=VSIG8 PE=2 SV=1
P12830	-0.27	-3.81	-1	0.29	0.81	-1.03	0.29	-0.61989	1.68375	0.408499	Cadherin-1 OS=Homo sapiens OX=9606 GN=CDH1 PE=1 SV=3
P20160	2.15	3.51	-1	-2.22	-0.51	0.91	0.55	0.730857	2.00283	0.412357	Azurocidin OS=Homo sapiens OX=9606 GN=AZU1 PE=1 SV=3
P31025	-1.54	-1	-1	3.92	2.33	0.36	-0.58	0.89694	2.2149	0.416406	Lipocalin-1 OS=Homo sapiens OX=9606 GN=LCN1 PE=1 SV=1
P57730	-0.37	-1.05	-1	0.26	0.43	-0.38	-0.03	-0.191122	0.531678	0.418883	Caspase recruitment domain-containing protein 18 OS=Homo sapiens OX=9606 GN=CARD18 PE=1 SV=1
P43490	-1	-1.21	-1	0.8	0.85	0.58	0.73	0.350806	0.876742	0.421516	Nicotinamide phosphoribosyltransferase OS=Homo sapiens OX=9606 GN=NAMPT PE=1 SV=1
P25788	0.07	0.05	0.06	-0.17	0.79	-0.08	-0.02	0.10106	0.314992	0.428528	Proteasome subunit alpha type-3 OS=Homo sapiens OX=9606 GN=PSMA3 PE=1 SV=2
Q8WVV4	-0.54	0.44	-1	2.06	-0.3	0.67	-0.31	0.336378	0.967823	0.433447	Protein POF1B OS=Homo sapiens OX=9606 GN=POF1B PE=1 SV=3
O60259	-0.46	-1.12	-0.36	-0.03	1.02	-0.3	-0.18	-0.202895	0.639984	0.433729	Kallikrein-8 OS=Homo sapiens OX=9606 GN=KLK8 PE=1 SV=1
P42785	-0.11	-0.74	0.36	-0.08	0.96	-0.99	-1.04	-0.233798	0.742198	0.436516	Lysosomal Pro-X carboxypeptidase OS=Homo sapiens OX=9606 GN=PRCP PE=1 SV=1
Q6P1N9	-0.33	-1.19	-1	-0.17	-1	-0.61	0.86	-0.287405	0.751131	0.44045	Deoxyribonuclease TATDN1 OS=Homo sapiens OX=9606 GN=TATDN1 PE=1 SV=2
Q6P4A8	-0.35	-0.74	1.1	0.1	0.95	-0.02	0.41	0.206484	0.66799	0.444708	Phospholipase B-like 1 OS=Homo sapiens OX=9606 GN=PLBD1 PE=1 SV=2
P02787	-0.3	-0.73	-1	0.41	0.51	0.59	0.64	0.188244	0.567305	0.453283	Serotransferrin OS=Homo sapiens OX=9606 GN=TF PE=1 SV=4
Q14525	3.73	-1.14	-0.61	-1.69	-1	-3.19	-1.81	-0.786021	2.37275	0.453991	Keratin, type I cuticular Ha3-II OS=Homo sapiens OX=9606 GN=KRT33B PE=1 SV=3
Q16698	-1.6	-0.59	-1	0.15	1.11	-0.68	-0.18	-0.299094	0.909052	0.456889	2,4-dienoyl-CoA reductase [(3E)-enoyl-CoA-producing], mitochondrial OS=Homo sapiens OX=9606 GN=DECR1 PE=1 SV=1
Q16658	0.1	-3.49	0.03	-0.06	0.15	-0.51	0.83	-0.421036	1.40987	0.45954	Fascin OS=Homo sapiens OX=9606 GN=FSCN1 PE=1 SV=3
Q9NY33	0.11	-3.81	-1	2.2	-1	-0.31	-2.43	-0.847519	2.33582	0.462695	Dipeptidyl peptidase 3 OS=Homo sapiens OX=9606 GN=DPP3 PE=1 SV=2
Q15517	0.09	-0.01	-0.36	-0.48	0.45	-0.29	-0.06	-0.0934438	0.315658	0.463284	Corneodesmosin OS=Homo sapiens OX=9606 GN=CDSN PE=1 SV=3
O00299	-0.88	-1.34	-1	0.72	0.27	-0.09	-0.15	-0.243753	0.755056	0.46492	Chloride intracellular channel protein 1 OS=Homo sapiens OX=9606 GN=CLIC1 PE=1 SV=4
P04259	-1	1.04	-1	1.2	-0.37	-0.01	-0.46	0.278512	0.789131	0.474149	Keratin, type II cytoskeletal 6B OS=Homo sapiens OX=9606 GN=KRT6B PE=1 SV=5
Q9GZP4	0.1	-2.12	-1	-0.16	0.19	0.06	0.23	-0.282713	0.909615	0.480815	PITH domain-containing protein 1 OS=Homo sapiens OX=9606 GN=PITHD1 PE=1 SV=1
P25786	0.3	-1.34	-0.53	0.22	0.7	-0.81	0.03	-0.202776	0.715586	0.48177	Proteasome subunit alpha type-1 OS=Homo sapiens OX=9606 GN=PSMA1 PE=1 SV=1
P81605	-1.43	-0.91	0	-0.02	0.96	-0.01	-0.09	-0.21488	0.760239	0.482841	Dermcidin OS=Homo sapiens OX=9606 GN=DCD PE=1 SV=2
P50991	-1	-1.75	-1	1.01	0.55	3.02	0.07	0.580674	1.72179	0.492743	T-complex protein 1 subunit delta OS=Homo sapiens OX=9606 GN=CCT4 PE=1 SV=4
P07900	-3.66	-1.26	-1	0.76	0.53	0.16	0.4	-0.512751	1.6984	0.492835	Heat shock protein HSP 90-alpha OS=Homo sapiens OX=9606 GN=HSP90AA1 PE=1 SV=5
Q13813	-1	-1.46	-1	-0.21	0.8	3.31	0.51	0.589447	1.7516	0.493621	Spectrin alpha chain, non-erythrocytic 1 OS=Homo sapiens OX=9606 GN=SPTAN1 PE=1 SV=3
Q12905	-0.41	-0.87	-1	0.41	0.35	0.04	-0.42	-0.15053	0.500718	0.494572	Interleukin enhancer-binding factor 2 OS=Homo sapiens OX=9606 GN=ILF2 PE=1 SV=2
P25789	-0.02	-0.97	0.08	0.22	0.28	-0.29	-0.11	-0.115879	0.421922	0.494804	Proteasome subunit alpha type-4 OS=Homo sapiens OX=9606 GN=PSMA4 PE=1 SV=1
P31946	-1	-0.52	-1	0.7	0.89	-0.43	0.46	0.219494	0.655719	0.495772	14-3-3 protein beta/alpha OS=Homo sapiens OX=9606 GN=YWHAB PE=1 SV=3
Q9NQC3	-0.25	-0.57	-1	0.53	1.08	-0.44	0.95	0.216416	0.7288	0.499614	Reticulon-4 OS=Homo sapiens OX=9606 GN=RTN4 PE=1 SV=2
Q9P253	-0.09	-1	-1	-0.68	0.73	-0.24	-0.66	-0.189761	0.574377	0.501063	Vacuolar protein sorting-associated protein 18 homolog OS=Homo sapiens OX=9606 GN=VPS18 PE=1 SV=2
P30086	0.3	-1.04	-0.15	-0.03	0.13	-0.18	0.14	-0.119108	0.44204	0.502679	Phosphatidylethanolamine-binding protein 1 OS=Homo sapiens OX=9606 GN=PEBP1 PE=1 SV=3
O95678	3.25	0.06	-1	-0.85	-2.24	-2.67	-1.31	-0.628281	2.13528	0.503352	Keratin, type II cytoskeletal 75 OS=Homo sapiens OX=9606 GN=KRT75 PE=1 SV=2
P12955	0.24	-1.75	0.54	-0.84	0.48	0.46	-0.79	-0.238797	0.893689	0.50611	Xaa-Pro dipeptidase OS=Homo sapiens OX=9606 GN=PEPD PE=1 SV=3
Q9UQ80	-0.66	-1	-1	1.32	0.43	-0.03	0.12	0.23539	0.723296	0.507101	Proliferation-associated protein 2G4 OS=Homo sapiens OX=9606 GN=PA2G4 PE=1 SV=3
P63244	-1	-0.86	-1	-0.36	0.24	0.18	0.05	-0.149391	0.460716	0.508556	Small ribosomal subunit protein RACK1 OS=Homo sapiens OX=9606 GN=RACK1 PE=1 SV=3
P04075	-0.41	-0.74	0.51	0.53	0.71	0.3	0.09	0.140895	0.534419	0.511581	Fructose-bisphosphate aldolase A OS=Homo sapiens OX=9606 GN=ALDOA PE=1 SV=2
P46781	-1	-0.58	-1	1.39	0.36	0.98	-0.67	0.294344	0.917891	0.512985	Small ribosomal subunit protein uS4 OS=Homo sapiens OX=9606 GN=RPS9 PE=1 SV=3
P38646	-2.02	-1	-1	0.14	-0.61	0.47	0.36	-0.331641	1.03469	0.513172	Stress-70 protein, mitochondrial OS=Homo sapiens OX=9606 GN=HSPA9 PE=1 SV=2
P04083	-0.71	-0.3	2.41	0.44	0.45	-0.36	-0.05	0.269354	1.03367	0.516314	Annexin A1 OS=Homo sapiens OX=9606 GN=ANXA1 PE=1 SV=2
P17174	-0.01	-1.23	-0.31	-0.17	0.66	-0.1	0.13	-0.148541	0.570815	0.516865	Aspartate aminotransferase, cytoplasmic OS=Homo sapiens OX=9606 GN=GOT1 PE=1 SV=3
Q9Y337	0.08	-1.77	-0.24	-0.29	1.31	-0.97	0.16	-0.245946	0.960479	0.523348	Kallikrein-5 OS=Homo sapiens OX=9606 GN=KLK5 PE=1 SV=3
Q00325	-0.14	-0.67	-1	1	1.56	-4.88	-0.67	-0.633888	2.26987	0.524353	Solute carrier family 25 member 3 OS=Homo sapiens OX=9606 GN=SLC25A3 PE=1 SV=2
P49748	-0.29	-2.15	-1	0.02	0.19	-0.16	0.74	-0.272706	0.986638	0.528434	Very long-chain specific acyl-CoA dehydrogenase, mitochondrial OS=Homo sapiens OX=9606 GN=ACADVL PE=1 SV=1
P24298	-0.01	-1.03	-1	0.32	1.43	0.11	0.47	0.214128	0.794556	0.538366	Alanine aminotransferase 1 OS=Homo sapiens OX=9606 GN=GPT PE=1 SV=3
O00754	0.05	-1.83	0.94	0.34	1.07	-3.91	0.23	-0.44382	1.80366	0.539146	Lysosomal alpha-mannosidase OS=Homo sapiens OX=9606 GN=MAN2B1 PE=1 SV=3
P09972	-0.62	-2.26	-1	0.89	0.11	-0.46	0.54	-0.298942	1.11752	0.541251	Fructose-bisphosphate aldolase C OS=Homo sapiens OX=9606 GN=ALDOC PE=1 SV=2
P04632	-0.5	-0.44	-1	-1	0.57	-0.53	0.17	-0.146007	0.492014	0.543261	Calpain small subunit 1 OS=Homo sapiens OX=9606 GN=CAPNS1 PE=1 SV=1
Q9Y277	-0.55	-1.05	-1	-0.18	0.25	-0.51	0.94	-0.184655	0.69886	0.546031	Voltage-dependent anion-selective channel protein 3 OS=Homo sapiens OX=9606 GN=VDAC3 PE=1 SV=1
Q15084	-0.62	-3.41	-1	0.22	0.6	-0.16	0.9	-0.412272	1.56536	0.547277	Protein disulfide-isomerase A6 OS=Homo sapiens OX=9606 GN=PDIA6 PE=1 SV=1
Q04695	-0.27	-0.77	0.52	1.97	-0.45	0.51	0.01	0.217025	0.906216	0.549706	Keratin, type I cytoskeletal 17 OS=Homo sapiens OX=9606 GN=KRT17 PE=1 SV=2
P21128	-1.67	-3.97	-1	0.68	1.44	-1.16	1.35	-0.553537	2.11537	0.549764	Uridylate-specific endoribonuclease OS=Homo sapiens OX=9606 GN=ENDOU PE=1 SV=2
Q9UBQ7	0.49	-1.43	-1	1.6	0.84	0.25	-0.16	0.267024	1.02045	0.549765	Glyoxylate reductase/hydroxypyruvate reductase OS=Homo sapiens OX=9606 GN=GRHPR PE=1 SV=1
Q8N3Y7	-0.2	-1.1	-1	0.83	0.97	0.52	0.17	0.199695	0.765455	0.550923	Epidermal retinol dehydrogenase 2 OS=Homo sapiens OX=9606 GN=SDR16C5 PE=1 SV=2
Q14210	0.57	-0.23	-1	0.56	0.23	0	-0.48	0.110582	0.42547	0.552362	Lymphocyte antigen 6D OS=Homo sapiens OX=9606 GN=LY6D PE=1 SV=1
P15880	-1	0.03	-1	2.06	0.34	-0.17	-0.74	0.305771	1.05971	0.553939	Small ribosomal subunit protein uS5 OS=Homo sapiens OX=9606 GN=RPS2 PE=1 SV=2
P28066	-0.24	-1.38	0.28	0.44	1.82	-0.15	0.87	0.234276	0.995403	0.556393	Proteasome subunit alpha type-5 OS=Homo sapiens OX=9606 GN=PSMA5 PE=1 SV=3
Q9P258	0.64	-1.69	-1	1.12	0.51	0.7	0.26	0.255566	0.995385	0.557018	Protein RCC2 OS=Homo sapiens OX=9606 GN=RCC2 PE=1 SV=2
Q9NZD2	-1	-0.91	-1	0.79	0.85	-0.03	0.32	0.205326	0.718468	0.557561	Glycolipid transfer protein OS=Homo sapiens OX=9606 GN=GLTP PE=1 SV=3
P40121	-1.3	-0.93	-1	0.04	0.95	-0.17	0.17	-0.206746	0.807181	0.557933	Macrophage-capping protein OS=Homo sapiens OX=9606 GN=CAPG PE=1 SV=2
Q10567	-0.06	-2.03	-1	1.06	1.92	0.34	0.82	0.340946	1.34357	0.561456	AP-1 complex subunit beta-1 OS=Homo sapiens OX=9606 GN=AP1B1 PE=1 SV=3
Q16563	-0.04	-0.93	-1	-0.19	0.44	-0.28	0.28	-0.121792	0.484354	0.564894	Synaptophysin-like protein 1 OS=Homo sapiens OX=9606 GN=SYPL1 PE=1 SV=1
P06576	-0.98	-1.29	-1	-0.08	1.03	-0.67	0.61	-0.22916	0.916002	0.566807	ATP synthase subunit beta, mitochondrial OS=Homo sapiens OX=9606 GN=ATP5F1B PE=1 SV=3
P28072	-0.18	0.52	-0.91	0.35	1.54	-0.5	0.45	0.181859	0.799956	0.569535	Proteasome subunit beta type-6 OS=Homo sapiens OX=9606 GN=PSMB6 PE=1 SV=4
Q08257	-0.45	-0.34	-1	0.43	-1	0.53	0.5	0.133043	0.484358	0.572296	Quinone oxidoreductase OS=Homo sapiens OX=9606 GN=CRYZ PE=1 SV=1
Q9HC38	0.22	-0.52	-1	0.7	0.49	-0.59	0.51	0.136929	0.556355	0.572898	Glyoxalase domain-containing protein 4 OS=Homo sapiens OX=9606 GN=GLOD4 PE=1 SV=1
Q6P1J6	-0.04	-1.21	-1	-0.49	1	-0.55	0.18	-0.183894	0.753864	0.576192	Phospholipase B1, membrane-associated OS=Homo sapiens OX=9606 GN=PLB1 PE=1 SV=3
P29401	-0.15	-0.49	0.64	-0.05	0.74	0.03	-0.03	0.0973815	0.43794	0.577778	Transketolase OS=Homo sapiens OX=9606 GN=TKT PE=1 SV=3
P43307	-1	-1	-1	0.25	-0.28	-0.29	0.53	-0.158881	0.589712	0.579364	Translocon-associated protein subunit alpha OS=Homo sapiens OX=9606 GN=SSR1 PE=1 SV=3
P13796	-0.11	-1.38	0.13	-0.35	0.81	-0.58	0.39	-0.155578	0.711774	0.584098	Plastin-2 OS=Homo sapiens OX=9606 GN=LCP1 PE=1 SV=6
Q01518	-0.56	-0.25	-1	-0.08	0.33	0.03	0.09	-0.0726035	0.304602	0.584667	Adenylyl cyclase-associated protein 1 OS=Homo sapiens OX=9606 GN=CAP1 PE=1 SV=5
P55000	-0.23	-1	-1	0.26	0.42	-1.28	-0.06	-0.176949	0.669585	0.58635	Secreted Ly-6/uPAR-related protein 1 OS=Homo sapiens OX=9606 GN=SLURP1 PE=1 SV=2
Q9BWD1	0.25	-1.99	1.6	1.97	1.03	0.31	-1.02	0.306073	1.41191	0.587113	Acetyl-CoA acetyltransferase, cytosolic OS=Homo sapiens OX=9606 GN=ACAT2 PE=1 SV=2
P47756	-0.44	-0.6	-1	1.01	1	-0.43	0.52	0.177277	0.754053	0.589651	F-actin-capping protein subunit beta OS=Homo sapiens OX=9606 GN=CAPZB PE=1 SV=5
P04080	0.09	-0.62	-0.05	0.47	0.14	-0.73	0.05	-0.0920273	0.431136	0.592718	Cystatin-B OS=Homo sapiens OX=9606 GN=CSTB PE=1 SV=2
P14174	-0.27	-1.64	-1	-0.02	0.79	-0.47	0.42	-0.196819	0.84452	0.59279	Macrophage migration inhibitory factor OS=Homo sapiens OX=9606 GN=MIF PE=1 SV=4
P06737	1.48	-1.35	-1	-1.25	1.54	-0.13	-2.61	-0.386478	1.66407	0.59403	Glycogen phosphorylase, liver form OS=Homo sapiens OX=9606 GN=PYGL PE=1 SV=4
Q14574	-0.24	-2.03	0.44	-0.19	0.8	-0.4	0.28	-0.193721	0.916851	0.596381	Desmocollin-3 OS=Homo sapiens OX=9606 GN=DSC3 PE=1 SV=3
P61626	-0.12	-0.93	0.91	-0.47	1.45	0.12	0.24	0.170321	0.806476	0.596546	Lysozyme C OS=Homo sapiens OX=9606 GN=LYZ PE=1 SV=1
P00338	-0.63	-1	1.44	0.63	0.77	-0.37	0.44	0.183899	0.871213	0.59673	L-lactate dehydrogenase A chain OS=Homo sapiens OX=9606 GN=LDHA PE=1 SV=2
Q9BTV4	-0.14	-2.99	-1	0.77	0.77	-0.68	0.3	-0.327112	1.41968	0.596865	Transmembrane protein 43 OS=Homo sapiens OX=9606 GN=TMEM43 PE=1 SV=1
O75635	0.08	-2.43	0.72	-0.06	-0.4	-0.93	1.26	-0.252048	1.19857	0.598075	Serpin B7 OS=Homo sapiens OX=9606 GN=SERPINB7 PE=1 SV=1
Q9HAT2	-0.87	-2.19	0.23	0.5	1.32	-0.31	-0.31	-0.2334	1.11205	0.598768	Sialate O-acetylesterase OS=Homo sapiens OX=9606 GN=SIAE PE=1 SV=1
P05090	-0.17	0.21	0.04	0.44	1.17	-0.64	-0.2	0.120482	0.57449	0.599044	Apolipoprotein D OS=Homo sapiens OX=9606 GN=APOD PE=1 SV=1
P60985	0.12	-1	-1.13	0	1.1	0.13	0.84	0.177887	0.779051	0.600075	Keratinocyte differentiation-associated protein OS=Homo sapiens OX=9606 GN=KRTDAP PE=1 SV=1
P00441	0.14	-0.93	-0.17	-0.54	0.83	-0.06	-0.08	-0.11415	0.548346	0.60168	Superoxide dismutase [Cu-Zn] OS=Homo sapiens OX=9606 GN=SOD1 PE=1 SV=2
P07858	-0.43	-0.85	0.17	-0.01	0.84	-0.73	0.15	-0.122467	0.591787	0.603774	Cathepsin B OS=Homo sapiens OX=9606 GN=CTSB PE=1 SV=3
P62805	0.75	0.66	-0.27	-0.87	0.96	-0.29	0.04	0.13807	0.669619	0.605058	Histone H4 OS=Homo sapiens OX=9606 GN=H4C1 PE=1 SV=2
Q5XKE5	-0.88	-0.54	-1	2.11	-0.12	0.38	0.46	0.234155	1.05523	0.610106	Keratin, type II cytoskeletal 79 OS=Homo sapiens OX=9606 GN=KRT79 PE=1 SV=2
P01876	-0.63	-0.12	-1	0.95	0.68	-0.21	0.1	0.129901	0.586103	0.610519	Immunoglobulin heavy constant alpha 1 OS=Homo sapiens OX=9606 GN=IGHA1 PE=1 SV=3
Q9UIQ6	0.42	-3.23	-1	-1	1.68	-1.72	0.43	-0.482888	1.96041	0.611095	Leucyl-cystinyl aminopeptidase OS=Homo sapiens OX=9606 GN=LNPEP PE=1 SV=3
Q9HC35	-0.24	-0.65	-1	0.53	0.21	-0.11	-0.27	-0.0903403	0.408699	0.611446	Echinoderm microtubule-associated protein-like 4 OS=Homo sapiens OX=9606 GN=EML4 PE=1 SV=3
Q00610	-1	-2	-1	1.84	0.3	0.09	1.67	0.379005	1.54172	0.611776	Clathrin heavy chain 1 OS=Homo sapiens OX=9606 GN=CLTC PE=1 SV=5
P15311	-1.88	-2.23	-1	-0.05	1.5	-0.2	0.91	-0.326289	1.4829	0.61303	Ezrin OS=Homo sapiens OX=9606 GN=EZR PE=1 SV=4
P78417	-0.59	-0.92	-1	0.22	1.16	-0.16	0.23	-0.15322	0.762832	0.614219	Glutathione S-transferase omega-1 OS=Homo sapiens OX=9606 GN=GSTO1 PE=1 SV=2
P47755	0.54	-1.56	-1	0.61	0.81	0.06	0.71	0.196472	0.897223	0.614689	F-actin-capping protein subunit alpha-2 OS=Homo sapiens OX=9606 GN=CAPZA2 PE=1 SV=3
P12273	-0.62	-2.6	0.72	-0.03	0.55	0.11	0.29	-0.226629	1.13293	0.615632	Prolactin-inducible protein OS=Homo sapiens OX=9606 GN=PIP PE=1 SV=1
O43240	-0.26	-0.78	-0.13	-0.08	0.58	-0.18	0.25	-0.0847082	0.425967	0.617665	Kallikrein-10 OS=Homo sapiens OX=9606 GN=KLK10 PE=1 SV=3
P17931	0.54	-0.89	-0.2	0.2	0.12	-0.14	-0.25	-0.087678	0.449776	0.624472	Galectin-3 OS=Homo sapiens OX=9606 GN=LGALS3 PE=1 SV=5
O00584	0.01	-1.89	-0.37	-0.22	1.75	-0.65	-0.09	-0.209407	1.07746	0.62549	Ribonuclease T2 OS=Homo sapiens OX=9606 GN=RNASET2 PE=1 SV=2
P20930	-0.22	-1.04	-0.55	0.21	1.05	-0.05	-0.28	-0.125921	0.651696	0.627462	Filaggrin OS=Homo sapiens OX=9606 GN=FLG PE=1 SV=3
P07686	-0.02	-1.58	0.13	0.35	0.65	-0.66	0.11	-0.14431	0.748939	0.628396	Beta-hexosaminidase subunit beta OS=Homo sapiens OX=9606 GN=HEXB PE=1 SV=4
P30041	-0.57	-1.33	-1	0.83	0.34	-0.26	0.05	-0.156481	0.750702	0.631377	Peroxiredoxin-6 OS=Homo sapiens OX=9606 GN=PRDX6 PE=1 SV=3
P21281	-1.63	-1.48	-1	0.89	0.66	0	0.22	-0.222609	1.08151	0.635559	V-type proton ATPase subunit B, brain isoform OS=Homo sapiens OX=9606 GN=ATP6V1B2 PE=1 SV=3
O75223	-0.45	-0.57	-0.1	0.17	0.58	-0.35	0.17	-0.0764092	0.409585	0.639153	Gamma-glutamylcyclotransferase OS=Homo sapiens OX=9606 GN=GGCT PE=1 SV=1
P28799	-0.21	-1.17	0.06	-0.45	1.35	-0.2	-0.38	-0.141823	0.762301	0.640047	Progranulin OS=Homo sapiens OX=9606 GN=GRN PE=1 SV=2
P59998	-0.49	-0.72	-1	0.17	0.22	0.22	0.1	-0.0834828	0.414759	0.642877	Actin-related protein 2/3 complex subunit 4 OS=Homo sapiens OX=9606 GN=ARPC4 PE=1 SV=3
P43034	-0.25	-1.63	-1	1.03	1.79	0.71	-0.2	0.241558	1.20113	0.643152	Platelet-activating factor acetylhydrolase IB subunit beta OS=Homo sapiens OX=9606 GN=PAFAH1B1 PE=1 SV=2
Q9NP79	-0.13	-1	-1	0.18	0.33	-0.04	-0.12	0.0449566	0.202203	0.645166	Vacuolar protein sorting-associated protein VTA1 homolog OS=Homo sapiens OX=9606 GN=VTA1 PE=1 SV=1
O75390	-0.03	-0.72	-1	0.34	1.07	-0.2	0.25	0.120171	0.602082	0.645601	Citrate synthase, mitochondrial OS=Homo sapiens OX=9606 GN=CS PE=1 SV=2
P63104	-1.76	-1.38	-1	0.86	0.81	-0.49	0.57	-0.229304	1.15105	0.646216	14-3-3 protein zeta/delta OS=Homo sapiens OX=9606 GN=YWHAZ PE=1 SV=1
P02647	-1.41	-1	-1	0.67	0.48	0.32	0.98	0.206757	0.93797	0.647918	Apolipoprotein A-I OS=Homo sapiens OX=9606 GN=APOA1 PE=1 SV=1
Q92820	-0.22	-2.23	0.32	-0.04	1.04	-0.37	0.23	-0.182359	1.01368	0.650935	Gamma-glutamyl hydrolase OS=Homo sapiens OX=9606 GN=GGH PE=1 SV=2
Q7L5L3	-0.79	-1.74	0.4	0.04	1.21	-0.65	0.31	-0.173681	0.96649	0.651281	Lysophospholipase D GDPD3 OS=Homo sapiens OX=9606 GN=GDPD3 PE=1 SV=3
Q9Y3R4	-0.52	-1.84	0.31	0.18	0.5	-0.21	0.53	-0.149947	0.836894	0.652229	Sialidase-2 OS=Homo sapiens OX=9606 GN=NEU2 PE=1 SV=2
P55786	-0.06	-1.99	0.25	0.21	0.49	-0.19	0.24	-0.150176	0.839966	0.652911	Puromycin-sensitive aminopeptidase OS=Homo sapiens OX=9606 GN=NPEPPS PE=1 SV=2
O75083	-1	-0.89	-1	1.47	0.4	0.13	-2.9	-0.35599	1.65128	0.654953	WD repeat-containing protein 1 OS=Homo sapiens OX=9606 GN=WDR1 PE=1 SV=4
Q9UKQ9	0.71	-2.97	-1	0.28	0.87	-0.57	-1	-0.335455	1.57189	0.658125	Kallikrein-9 OS=Homo sapiens OX=9606 GN=KLK9 PE=2 SV=1
P12429	0.97	0.81	-1	-0.96	0.34	-0.25	-0.09	0.13809	0.720396	0.658453	Annexin A3 OS=Homo sapiens OX=9606 GN=ANXA3 PE=1 SV=3
P78386	5.06	0.05	0.36	-1.98	-2.28	-2.67	-1.86	-0.472387	2.70278	0.660074	Keratin, type II cuticular Hb5 OS=Homo sapiens OX=9606 GN=KRT85 PE=1 SV=1
P52758	0.59	-1	-1	-0.92	4.18	-1.02	-0.56	0.453852	2.18103	0.665917	2-iminobutanoate/2-iminopropanoate deaminase OS=Homo sapiens OX=9606 GN=RIDA PE=1 SV=1
P06865	-0.46	-3.46	0.17	0.5	1.85	-0.82	0.26	-0.279986	1.63714	0.666823	Beta-hexosaminidase subunit alpha OS=Homo sapiens OX=9606 GN=HEXA PE=1 SV=2
Q96G03	-0.17	-1.32	-1	0.8	2.38	-0.19	-0.1	0.232919	1.25028	0.667292	Phosphopentomutase OS=Homo sapiens OX=9606 GN=PGM2 PE=1 SV=4
P02545	-1.61	-0.23	0.61	0.78	0.76	0.59	0.13	0.145854	0.859132	0.669081	Prelamin-A/C OS=Homo sapiens OX=9606 GN=LMNA PE=1 SV=1
P29218	-0.17	-1.08	-1	0.06	1.5	-0.99	-0.35	-0.172756	0.93373	0.669397	Inositol monophosphatase 1 OS=Homo sapiens OX=9606 GN=IMPA1 PE=1 SV=1
P23284	-0.41	-2.86	-1	0.83	0.9	-0.78	0.71	-0.267689	1.44995	0.670052	Peptidyl-prolyl cis-trans isomerase B OS=Homo sapiens OX=9606 GN=PPIB PE=1 SV=2
Q6ZNF0	-0.98	-2.92	-1	0.39	0.27	1.01	0.62	-0.268517	1.46215	0.671658	Acid phosphatase type 7 OS=Homo sapiens OX=9606 GN=ACP7 PE=2 SV=2
P00492	-0.19	-0.4	-1	0.72	0.39	0.55	-0.5	0.0958752	0.522557	0.671943	Hypoxanthine-guanine phosphoribosyltransferase OS=Homo sapiens OX=9606 GN=HPRT1 PE=1 SV=2
O00391	-0.33	-2.41	0.83	0.1	0.95	-0.76	0.27	-0.192507	1.14678	0.672515	Sulfhydryl oxidase 1 OS=Homo sapiens OX=9606 GN=QSOX1 PE=1 SV=3
O00204	-1	-2.21	-1	1.4	0.92	0.42	0.94	0.292914	1.44029	0.672873	Sulfotransferase 2B1 OS=Homo sapiens OX=9606 GN=SULT2B1 PE=1 SV=2
P01619	0.15	-1	-1	-0.82	0.64	-0.12	0.82	0.131922	0.654002	0.675326	Immunoglobulin kappa variable 3-20 OS=Homo sapiens OX=9606 GN=IGKV3-20 PE=1 SV=2
Q96FQ6	0.66	-0.13	-1	-1	-0.29	0.7	-0.4	0.107725	0.534214	0.675419	Protein S100-A16 OS=Homo sapiens OX=9606 GN=S100A16 PE=1 SV=1
P31930	-0.07	-1.17	-1	0.87	0.59	0	0.57	0.132778	0.733828	0.676136	Cytochrome b-c1 complex subunit 1, mitochondrial OS=Homo sapiens OX=9606 GN=UQCRC1 PE=1 SV=3
Q9Y5Z4	0.2	-0.83	0.49	0.13	0.54	-0.02	0.03	0.0752398	0.453669	0.676173	Heme-binding protein 2 OS=Homo sapiens OX=9606 GN=HEBP2 PE=1 SV=1
P09668	-0.11	-0.5	-0.01	-1.18	1.5	-0.83	0.13	-0.142103	0.863353	0.678447	Pro-cathepsin H OS=Homo sapiens OX=9606 GN=CTSH PE=1 SV=4
Q02878	-1	-0.22	-1	1.08	0.44	0.31	-0.88	0.145809	0.73411	0.679918	Large ribosomal subunit protein eL6 OS=Homo sapiens OX=9606 GN=RPL6 PE=1 SV=3
P49327	0.71	-1.93	-1	1.2	1.6	0.38	-0.58	0.231408	1.29646	0.680194	Fatty acid synthase OS=Homo sapiens OX=9606 GN=FASN PE=1 SV=3
P58107	-1.61	-1	-1	1.05	1.04	0.46	0.14	0.216003	1.09071	0.680783	Epiplakin OS=Homo sapiens OX=9606 GN=EPPK1 PE=1 SV=3
P08670	-1.36	0.18	-1	-0.79	0.43	-0.37	0.99	-0.151378	0.85559	0.682796	Vimentin OS=Homo sapiens OX=9606 GN=VIM PE=1 SV=4
P23526	-0.59	-0.48	-1	0.53	0.67	-0.29	-0.41	-0.0968004	0.549531	0.684091	Adenosylhomocysteinase OS=Homo sapiens OX=9606 GN=AHCY PE=1 SV=4
P56537	-0.52	-0.63	-1	0.86	0.68	-0.18	0.46	0.112215	0.637462	0.684284	Eukaryotic translation initiation factor 6 OS=Homo sapiens OX=9606 GN=EIF6 PE=1 SV=1
Q8IW75	0.06	-0.69	0.03	-0.14	0.69	-0.47	0.02	-0.0704472	0.438178	0.685404	Serpin A12 OS=Homo sapiens OX=9606 GN=SERPINA12 PE=1 SV=1
Q5VXI9	0.51	-1	-0.08	0.32	-1	-1.19	1.32	0.17861	0.9177	0.685869	Lipase member N OS=Homo sapiens OX=9606 GN=LIPN PE=2 SV=2
P45880	-0.35	0.24	-1	0.12	0.59	-0.2	-0.05	0.0588516	0.337937	0.68743	Voltage-dependent anion-selective channel protein 2 OS=Homo sapiens OX=9606 GN=VDAC2 PE=1 SV=2
Q9Y316	0.24	-1.41	0.75	0.08	1.58	-0.62	0.45	0.153237	0.961461	0.687949	Protein MEMO1 OS=Homo sapiens OX=9606 GN=MEMO1 PE=1 SV=1
P16278	0.18	-3.44	-1	0.62	1.16	-0.54	0.32	-0.282809	1.64108	0.69047	Beta-galactosidase OS=Homo sapiens OX=9606 GN=GLB1 PE=1 SV=2
P15309	-0.33	-2	0.88	0.41	0.69	-0.75	0.01	-0.156247	0.991831	0.691328	Prostatic acid phosphatase OS=Homo sapiens OX=9606 GN=ACP3 PE=1 SV=3
P60981	-1	-0.3	-1	0.76	0.72	-0.63	0.03	0.116923	0.614554	0.692417	Destrin OS=Homo sapiens OX=9606 GN=DSTN PE=1 SV=3
P46459	-0.06	-1	-1	0.85	1.01	0.02	-1.03	0.156012	0.820586	0.692617	Vesicle-fusing ATPase OS=Homo sapiens OX=9606 GN=NSF PE=1 SV=3
O15144	-0.9	-0.82	-1	-0.51	1.19	0.28	-0.04	-0.132601	0.79265	0.69894	Actin-related protein 2/3 complex subunit 2 OS=Homo sapiens OX=9606 GN=ARPC2 PE=1 SV=1
P02675	0.23	-1.69	-1	0.55	0.08	0	2.02	0.199009	1.1899	0.699006	Fibrinogen beta chain OS=Homo sapiens OX=9606 GN=FGB PE=1 SV=2
P61160	-2.01	-0.93	-1	0.53	1.59	-1.12	0.59	-0.223082	1.34351	0.701036	Actin-related protein 2 OS=Homo sapiens OX=9606 GN=ACTR2 PE=1 SV=1
O75436	0.01	-1	0.14	1.27	-1	-1.06	0.41	0.153688	0.836989	0.702418	Vacuolar protein sorting-associated protein 26A OS=Homo sapiens OX=9606 GN=VPS26A PE=1 SV=2
P60842	-1	-3.12	-1	1.02	0.74	-0.1	-0.05	-0.302065	1.64858	0.70301	Eukaryotic initiation factor 4A-I OS=Homo sapiens OX=9606 GN=EIF4A1 PE=1 SV=1
P15289	-0.53	-3.53	-1	0.29	2.88	-1.46	0.27	-0.347109	2.12686	0.705836	Arylsulfatase A OS=Homo sapiens OX=9606 GN=ARSA PE=1 SV=3
P25311	-0.22	-1.31	-0.06	-0.05	0.92	-0.22	0.24	-0.0993142	0.663894	0.705952	Zinc-alpha-2-glycoprotein OS=Homo sapiens OX=9606 GN=AZGP1 PE=1 SV=2
P35232	-1.42	-2.18	-1	0.78	1.74	-0.45	0.12	-0.233243	1.43381	0.706733	Prohibitin 1 OS=Homo sapiens OX=9606 GN=PHB1 PE=1 SV=1
Q8WWY7	0.11	-0.35	-0.71	0.1	0.84	-0.23	-0.28	-0.0733785	0.493239	0.707479	WAP four-disulfide core domain protein 12 OS=Homo sapiens OX=9606 GN=WFDC12 PE=1 SV=1
Q9NZH6	-0.1	-0.62	-0.26	0.06	0.5	-0.3	0.32	-0.0570972	0.384274	0.70782	Interleukin-37 OS=Homo sapiens OX=9606 GN=IL37 PE=1 SV=1
Q96L46	-0.13	-1.18	0.28	0.33	1.33	-0.28	0.47	0.11446	0.770845	0.708002	Calpain small subunit 2 OS=Homo sapiens OX=9606 GN=CAPNS2 PE=1 SV=2
Q9UKR3	-1.05	-1.28	-1	0.38	0.64	-0.21	0.68	-0.138307	0.857617	0.709112	Kallikrein-13 OS=Homo sapiens OX=9606 GN=KLK13 PE=2 SV=1
Q9UBX7	-0.1	-1.31	-1	-0.53	0.98	-0.26	0.46	-0.128155	0.795398	0.709364	Kallikrein-11 OS=Homo sapiens OX=9606 GN=KLK11 PE=1 SV=2
P09622	0	-1.83	-1	0.58	0.57	-0.42	0.23	-0.145285	0.90432	0.710151	Dihydrolipoyl dehydrogenase, mitochondrial OS=Homo sapiens OX=9606 GN=DLD PE=1 SV=2
P05091	-0.98	-1.82	-1	0.6	0.85	-0.35	0.67	-0.171731	1.07188	0.710901	Aldehyde dehydrogenase, mitochondrial OS=Homo sapiens OX=9606 GN=ALDH2 PE=1 SV=2
Q16531	0.18	-1.99	0.81	0.4	0.71	0	0.88	0.144125	0.996906	0.715272	DNA damage-binding protein 1 OS=Homo sapiens OX=9606 GN=DDB1 PE=1 SV=1
Q96DA0	-0.02	-1.82	-1	0.46	0.59	-0.22	0.18	-0.137454	0.875694	0.716428	Zymogen granule protein 16 homolog B OS=Homo sapiens OX=9606 GN=ZG16B PE=1 SV=3
P54802	-0.02	-1	-1	-0.42	0.42	-1.34	2.64	0.256134	1.48248	0.71892	Alpha-N-acetylglucosaminidase OS=Homo sapiens OX=9606 GN=NAGLU PE=1 SV=2
P01040	-0.13	-0.77	0.3	-0.31	0.64	-0.02	-0.16	-0.0638007	0.449744	0.720328	Cystatin-A OS=Homo sapiens OX=9606 GN=CSTA PE=1 SV=1
P28074	0.07	-0.38	-0.5	-0.06	1	-0.66	0	-0.0772066	0.545677	0.721024	Proteasome subunit beta type-5 OS=Homo sapiens OX=9606 GN=PSMB5 PE=1 SV=3
P49419	-0.2	-0.98	0.55	0.1	1.04	-0.56	0.74	0.101673	0.729155	0.724854	Alpha-aminoadipic semialdehyde dehydrogenase OS=Homo sapiens OX=9606 GN=ALDH7A1 PE=1 SV=5
O95274	-0.09	0.19	-1	-0.07	1.18	-0.53	-0.15	0.0879083	0.583084	0.727031	Ly6/PLAUR domain-containing protein 3 OS=Homo sapiens OX=9606 GN=LYPD3 PE=1 SV=2
O14818	-0.85	-1.36	0.41	1.31	1.02	-0.07	0.47	0.133199	0.966009	0.727764	Proteasome subunit alpha type-7 OS=Homo sapiens OX=9606 GN=PSMA7 PE=1 SV=1
Q15365	-1	-0.05	-1	0.32	-0.49	0.93	-0.26	0.091135	0.555613	0.732366	Poly(rC)-binding protein 1 OS=Homo sapiens OX=9606 GN=PCBP1 PE=1 SV=2
P61158	-0.67	0.02	-1	0.55	0.38	-0.38	-0.32	-0.0696612	0.472694	0.732863	Actin-related protein 3 OS=Homo sapiens OX=9606 GN=ACTR3 PE=1 SV=3
Q9NYU2	-0.09	-1.24	-1	-0.13	-0.02	-0.01	0.89	-0.0997195	0.678426	0.733524	UDP-glucose:glycoprotein glucosyltransferase 1 OS=Homo sapiens OX=9606 GN=UGGT1 PE=1 SV=3
Q16651	0.28	-0.57	-1	0.5	0.19	-0.5	0.54	0.0713284	0.488575	0.735237	Prostasin OS=Homo sapiens OX=9606 GN=PRSS8 PE=1 SV=1
P18510	-0.5	-1.33	1.07	0.25	0.8	-0.36	0.92	0.118599	0.890353	0.736568	Interleukin-1 receptor antagonist protein OS=Homo sapiens OX=9606 GN=IL1RN PE=1 SV=1
P15104	-1	-4.35	-1	1.29	0.34	0.34	0.58	-0.361474	2.26096	0.738787	Glutamine synthetase OS=Homo sapiens OX=9606 GN=GLUL PE=1 SV=4
P63010	0.19	-0.83	-1	0.15	-0.29	0.29	0.12	-0.0613088	0.425952	0.73879	AP-2 complex subunit beta OS=Homo sapiens OX=9606 GN=AP2B1 PE=1 SV=1
Q01469	-1.17	-0.24	0.82	0.47	0.61	-0.43	0.61	0.0960463	0.727769	0.73889	Fatty acid-binding protein 5 OS=Homo sapiens OX=9606 GN=FABP5 PE=1 SV=3
Q8NHP8	-0.24	-0.43	0.66	-0.01	1.05	-0.15	-0.35	0.0737208	0.558896	0.739021	Putative phospholipase B-like 2 OS=Homo sapiens OX=9606 GN=PLBD2 PE=1 SV=2
P10809	-0.53	-0.21	-1	0.08	0.95	-0.46	-0.31	-0.0786457	0.549079	0.740003	60 kDa heat shock protein, mitochondrial OS=Homo sapiens OX=9606 GN=HSPD1 PE=1 SV=2
P50452	0.26	-2.47	0.23	0.15	0.79	-0.15	0.21	-0.138181	1.06295	0.742622	Serpin B8 OS=Homo sapiens OX=9606 GN=SERPINB8 PE=1 SV=2
Q92484	-0.49	-1	-1	-0.01	1.24	-0.8	0.73	0.132893	0.846217	0.743185	Acid sphingomyelinase-like phosphodiesterase 3a OS=Homo sapiens OX=9606 GN=SMPDL3A PE=1 SV=2
P40939	-1	-0.35	-1	-1.58	0.64	0.26	2.08	0.208682	1.34402	0.745948	Trifunctional enzyme subunit alpha, mitochondrial OS=Homo sapiens OX=9606 GN=HADHA PE=1 SV=2
P18124	-1	-0.17	-1	0.49	0.07	-1.15	1.52	0.151258	0.974309	0.74598	Large ribosomal subunit protein uL30 OS=Homo sapiens OX=9606 GN=RPL7 PE=1 SV=1
P06703	-1.46	-1	-1	0.05	1.27	-0.27	1.29	0.177091	1.15383	0.748732	Protein S100-A6 OS=Homo sapiens OX=9606 GN=S100A6 PE=1 SV=1
Q9NSB4	5.45	0.07	0.34	-0.31	-0.32	-2.03	-1.07	0.304387	2.40496	0.749125	Keratin, type II cuticular Hb2 OS=Homo sapiens OX=9606 GN=KRT82 PE=1 SV=3
Q9UBH0	-0.58	-1	-1	0.21	0.88	-0.24	0.14	0.0823054	0.544878	0.752523	Interleukin-36 receptor antagonist protein OS=Homo sapiens OX=9606 GN=IL36RN PE=1 SV=1
Q8IV08	-0.35	-1.1	0.38	0.23	0.64	-0.77	0.39	-0.0825705	0.662997	0.752973	5'-3' exonuclease PLD3 OS=Homo sapiens OX=9606 GN=PLD3 PE=1 SV=1
P30048	0.15	-1.87	-0.66	-0.27	1.89	-0.64	0.4	-0.144163	1.15865	0.753197	Thioredoxin-dependent peroxide reductase, mitochondrial OS=Homo sapiens OX=9606 GN=PRDX3 PE=1 SV=3
O95294	0.07	-3.1	-1	0.2	1.04	-0.57	1.12	-0.207847	1.55161	0.756113	RasGAP-activating-like protein 1 OS=Homo sapiens OX=9606 GN=RASAL1 PE=1 SV=3
O75874	-0.04	-1.31	0.2	0.23	1.37	-0.54	0.83	0.105803	0.87451	0.759748	Isocitrate dehydrogenase [NADP] cytoplasmic OS=Homo sapiens OX=9606 GN=IDH1 PE=1 SV=2
P04179	-0.51	-1	-1	-0.18	1.24	-1.4	0.15	-0.14028	0.964405	0.761292	Superoxide dismutase [Mn], mitochondrial OS=Homo sapiens OX=9606 GN=SOD2 PE=1 SV=3
P55145	-0.4	-1.56	-0.61	1	1.42	-0.93	0.19	-0.126857	1.06333	0.762966	Mesencephalic astrocyte-derived neurotrophic factor OS=Homo sapiens OX=9606 GN=MANF PE=1 SV=3
Q8NCW5	0.02	-0.81	-1	-0.22	0.92	-0.26	-0.09	-0.0734189	0.564678	0.762994	NAD(P)H-hydrate epimerase OS=Homo sapiens OX=9606 GN=NAXE PE=1 SV=2
P35579	-0.35	-2.02	2.11	0.33	0.44	-0.76	1.38	0.161296	1.36983	0.765936	Myosin-9 OS=Homo sapiens OX=9606 GN=MYH9 PE=1 SV=4
P18206	-0.08	-0.9	0.65	0.21	-0.2	-0.22	0.14	-0.0560045	0.477335	0.766742	Vinculin OS=Homo sapiens OX=9606 GN=VCL PE=1 SV=4
P55072	-1.23	-1.69	-1	1.4	0.61	-0.07	0.12	-0.144751	1.14807	0.7699	Transitional endoplasmic reticulum ATPase OS=Homo sapiens OX=9606 GN=VCP PE=1 SV=4
O43707	-1.49	-2.07	-1	1.07	0.93	0.58	-0.01	-0.163493	1.3157	0.773097	Alpha-actinin-4 OS=Homo sapiens OX=9606 GN=ACTN4 PE=1 SV=2
P15586	0.44	-1.27	0.76	-0.47	0.87	-0.03	0.3	0.0857296	0.752988	0.773409	N-acetylglucosamine-6-sulfatase OS=Homo sapiens OX=9606 GN=GNS PE=1 SV=3
O43548	-0.03	-2.6	-1	0.24	1.87	-0.58	-1	-0.219526	1.6111	0.775802	Protein-glutamine gamma-glutamyltransferase 5 OS=Homo sapiens OX=9606 GN=TGM5 PE=1 SV=4
P40926	-0.1	-0.85	0.34	-0.06	0.74	-0.77	0.24	-0.0651779	0.579202	0.775951	Malate dehydrogenase, mitochondrial OS=Homo sapiens OX=9606 GN=MDH2 PE=1 SV=3
P31949	-1.53	0.05	-1	0.9	0.46	-0.1	-0.39	-0.10219	0.833259	0.775959	Protein S100-A11 OS=Homo sapiens OX=9606 GN=S100A11 PE=1 SV=2
P48637	0.09	-1.6	0.81	0.23	0.56	-0.39	-0.33	-0.0887143	0.796713	0.778222	Glutathione synthetase OS=Homo sapiens OX=9606 GN=GSS PE=1 SV=1
P13639	0.09	-0.98	0.79	0.14	-0.55	0.24	0.78	0.0719275	0.650159	0.779609	Elongation factor 2 OS=Homo sapiens OX=9606 GN=EEF2 PE=1 SV=4
P15924	-0.48	-0.79	0.69	0.58	0.59	-0.17	0.02	0.0641628	0.580417	0.779772	Desmoplakin OS=Homo sapiens OX=9606 GN=DSP PE=1 SV=3
Q9HB40	-0.36	-1.02	0.63	-0.14	1.08	-0.81	0.04	-0.0825067	0.747283	0.780036	Retinoid-inducible serine carboxypeptidase OS=Homo sapiens OX=9606 GN=SCPEP1 PE=1 SV=1
P04792	-1.46	-1.22	-0.12	0.77	1.09	-0.07	0.28	-0.104464	0.948565	0.780578	Heat shock protein beta-1 OS=Homo sapiens OX=9606 GN=HSPB1 PE=1 SV=2
Q96P63	0.08	-1.18	-0.11	0.16	0.53	-0.16	0.25	-0.0599506	0.544751	0.780726	Serpin B12 OS=Homo sapiens OX=9606 GN=SERPINB12 PE=1 SV=1
P48594	-1.19	-2.07	-1	0.83	0.75	-0.09	0.89	-0.147849	1.23524	0.781159	Serpin B4 OS=Homo sapiens OX=9606 GN=SERPINB4 PE=1 SV=2
P80188	-0.83	-0.21	-1	-0.02	0.74	-0.65	0.53	-0.0745091	0.625861	0.782294	Neutrophil gelatinase-associated lipocalin OS=Homo sapiens OX=9606 GN=LCN2 PE=1 SV=2
Q6UWN5	-0.72	-1	-1	-0.11	0.64	-0.55	1.29	0.110967	0.842745	0.783077	Ly6/PLAUR domain-containing protein 5 OS=Homo sapiens OX=9606 GN=LYPD5 PE=1 SV=2
P32119	-0.26	-0.83	-0.22	0.2	0.95	-0.43	0.17	-0.061663	0.567427	0.783389	Peroxiredoxin-2 OS=Homo sapiens OX=9606 GN=PRDX2 PE=1 SV=5
P99999	0.14	-1.01	-1	0.5	1.14	-0.85	0.69	0.101871	0.862292	0.783905	Cytochrome c OS=Homo sapiens OX=9606 GN=CYCS PE=1 SV=2
P27482	-0.98	-1	-1	0.51	0.69	-0.59	0.77	-0.0992986	0.847563	0.785642	Calmodulin-like protein 3 OS=Homo sapiens OX=9606 GN=CALML3 PE=1 SV=2
Q9BQ50	-0.53	-1.58	0.75	1.08	0.69	0.26	0.01	0.0975635	0.909512	0.786095	Three prime repair exonuclease 2 OS=Homo sapiens OX=9606 GN=TREX2 PE=1 SV=2
Q9H190	-0.1	-1	-1	0.19	0.69	-1.63	0.27	-0.115246	0.893231	0.787296	Syntenin-2 OS=Homo sapiens OX=9606 GN=SDCBP2 PE=1 SV=2
Q6GTS8	-1	-1.45	-1	0.99	0.85	-1.19	0.08	-0.144927	1.13203	0.788885	N-fatty-acyl-amino acid synthase/hydrolase PM20D1 OS=Homo sapiens OX=9606 GN=PM20D1 PE=1 SV=3
Q9UIV8	-0.46	-1.27	-1	0.3	0.72	-0.22	0.43	-0.0830177	0.726431	0.790741	Serpin B13 OS=Homo sapiens OX=9606 GN=SERPINB13 PE=1 SV=2
P07602	-0.91	-0.94	-0.69	-0.04	1.13	-0.26	1.07	-0.0915724	0.878595	0.791987	Prosaposin OS=Homo sapiens OX=9606 GN=PSAP PE=1 SV=2
P12081	0.32	-1.46	0.97	0.42	0.27	-0.07	0.1	0.0777214	0.750596	0.793304	Histidine--tRNA ligase, cytoplasmic OS=Homo sapiens OX=9606 GN=HARS1 PE=1 SV=2
P62318	-0.08	-1	-1	0.08	0.47	-0.55	0.33	0.0500558	0.400368	0.793673	Small nuclear ribonucleoprotein Sm D3 OS=Homo sapiens OX=9606 GN=SNRPD3 PE=1 SV=1
O60911	-0.06	-1.08	0.25	0.09	0.82	-0.53	0.09	-0.0613989	0.600304	0.795762	Cathepsin L2 OS=Homo sapiens OX=9606 GN=CTSV PE=1 SV=2
P50897	-0.38	-1.01	-1	0.29	1.7	-2.21	0.71	-0.149619	1.36966	0.799711	Palmitoyl-protein thioesterase 1 OS=Homo sapiens OX=9606 GN=PPT1 PE=1 SV=1
P30838	-3.71	-1.18	-1	1.03	1.67	-0.1	0.99	-0.216977	1.9866	0.799743	Aldehyde dehydrogenase, dimeric NADP-preferring OS=Homo sapiens OX=9606 GN=ALDH3A1 PE=1 SV=3
Q6NUJ1	-0.2	-0.64	0.71	-0.07	0.86	-0.45	0.18	0.0559184	0.564375	0.80198	Proactivator polypeptide-like 1 OS=Homo sapiens OX=9606 GN=PSAPL1 PE=2 SV=2
Q02413	-0.22	-0.96	0.03	0.42	1.04	-0.1	0.22	0.0601975	0.614219	0.80407	Desmoglein-1 OS=Homo sapiens OX=9606 GN=DSG1 PE=1 SV=2
Q15149	-0.69	-1.57	0.87	1	0.87	-0.01	0.19	0.0933246	0.952591	0.804143	Plectin OS=Homo sapiens OX=9606 GN=PLEC PE=1 SV=3
P06733	-0.05	-1.01	0.29	0.38	0.79	-0.27	0.26	0.0566441	0.579241	0.804492	Alpha-enolase OS=Homo sapiens OX=9606 GN=ENO1 PE=1 SV=2
P20933	-0.44	-1.02	-1	0.03	1.24	-0.4	0.1	-0.0813709	0.76387	0.804552	N(4)-(beta-N-acetylglucosaminyl)-L-asparaginase OS=Homo sapiens OX=9606 GN=AGA PE=1 SV=2
P00558	-0.57	-0.96	-1	0.68	0.92	0.21	0.17	0.076203	0.718214	0.805309	Phosphoglycerate kinase 1 OS=Homo sapiens OX=9606 GN=PGK1 PE=1 SV=3
Q99623	-0.81	0.04	-1	-0.21	1.45	-1.55	0.42	-0.109287	1.03006	0.805314	Prohibitin-2 OS=Homo sapiens OX=9606 GN=PHB2 PE=1 SV=2
P10909	-1.56	-1	-1	0.99	0.59	-0.54	-0.07	-0.117397	0.997591	0.805441	Clusterin OS=Homo sapiens OX=9606 GN=CLU PE=1 SV=1
P07355	-0.67	-1.75	0.63	0.32	0.45	-0.35	0.77	-0.0868236	0.900934	0.807259	Annexin A2 OS=Homo sapiens OX=9606 GN=ANXA2 PE=1 SV=2
P00491	0.28	-2.04	0.48	0.02	0.4	-0.31	0.56	-0.0872856	0.910061	0.808154	Purine nucleoside phosphorylase OS=Homo sapiens OX=9606 GN=PNP PE=1 SV=2
P61970	0.14	-1	-1	0.15	0.97	-0.56	-0.35	0.0681268	0.593147	0.809982	Nuclear transport factor 2 OS=Homo sapiens OX=9606 GN=NUTF2 PE=1 SV=1
P10599	-0.19	-1.22	-0.12	0.6	0.76	-0.44	0.18	-0.0627481	0.6693	0.812371	Thioredoxin OS=Homo sapiens OX=9606 GN=TXN PE=1 SV=3
Q15828	-0.16	-0.05	0.2	0.06	0.9	-0.56	-0.09	0.0415135	0.445786	0.813598	Cystatin-M OS=Homo sapiens OX=9606 GN=CST6 PE=1 SV=1
P10768	-0.71	-1.25	-1	0.39	0.99	0.11	1.03	0.0929985	0.918861	0.81406	S-formylglutathione hydrolase OS=Homo sapiens OX=9606 GN=ESD PE=1 SV=2
P42357	0.16	-0.91	-0.04	0.21	0.77	-0.28	-0.24	-0.0479782	0.517167	0.814288	Histidine ammonia-lyase OS=Homo sapiens OX=9606 GN=HAL PE=1 SV=1
Q9UI42	-0.29	-0.91	0.25	0.18	0.66	-0.45	0.21	-0.0487893	0.526893	0.814627	Carboxypeptidase A4 OS=Homo sapiens OX=9606 GN=CPA4 PE=1 SV=2
Q06830	-0.15	-0.75	0.97	0.39	0.86	-0.85	-0.01	0.0664346	0.721161	0.815559	Peroxiredoxin-1 OS=Homo sapiens OX=9606 GN=PRDX1 PE=1 SV=1
P09960	-1	-1.43	-1	-0.73	1.25	0.53	1.02	0.129033	1.16035	0.815873	Leukotriene A-4 hydrolase OS=Homo sapiens OX=9606 GN=LTA4H PE=1 SV=2
A8K2U0	-0.59	-1.26	0.29	0.32	0.83	-0.37	0.33	-0.0646505	0.709366	0.817483	Alpha-2-macroglobulin-like protein 1 OS=Homo sapiens OX=9606 GN=A2ML1 PE=1 SV=3
P29373	-1	-1.09	-1	0.96	0.45	-0.46	0.59	0.0919081	0.842515	0.819287	Cellular retinoic acid-binding protein 2 OS=Homo sapiens OX=9606 GN=CRABP2 PE=1 SV=2
P07237	-0.64	-1.94	-1	0.78	0.94	-0.34	0.56	-0.105073	1.09736	0.823867	Protein disulfide-isomerase OS=Homo sapiens OX=9606 GN=P4HB PE=1 SV=3
Q9Y3B8	0.4	-0.13	-1	-0.6	-0.69	0.16	0.57	-0.0491622	0.520043	0.826056	Oligoribonuclease, mitochondrial OS=Homo sapiens OX=9606 GN=REXO2 PE=1 SV=3
P02790	3.33	-2.33	-1	0.01	0.05	-0.33	0.29	0.171223	1.81743	0.826639	Hemopexin OS=Homo sapiens OX=9606 GN=HPX PE=1 SV=2
P09601	-1.09	-1.44	-1	0.98	1.67	0.15	0.41	0.112129	1.19215	0.826919	Heme oxygenase 1 OS=Homo sapiens OX=9606 GN=HMOX1 PE=1 SV=1
P31944	0.08	-1.57	-0.12	0.21	0.87	-0.35	0.41	-0.0662579	0.769731	0.827407	Caspase-14 OS=Homo sapiens OX=9606 GN=CASP14 PE=1 SV=2
Q3ZCW2	-0.08	-1.68	0.62	0.39	0.62	-0.09	-0.26	-0.0676844	0.793567	0.828956	Galectin-related protein OS=Homo sapiens OX=9606 GN=LGALSL PE=1 SV=2
O00115	0.39	-0.23	-0.49	-0.88	0.86	-0.16	0.17	-0.0490062	0.577177	0.829713	Deoxyribonuclease-2-alpha OS=Homo sapiens OX=9606 GN=DNASE2 PE=1 SV=2
Q9UHG3	-0.47	-1.47	0.48	0.83	1.58	-0.68	0.34	0.0863292	1.02645	0.83129	Prenylcysteine oxidase 1 OS=Homo sapiens OX=9606 GN=PCYOX1 PE=1 SV=3
P25787	0.27	-1.37	0.2	0.29	1.07	-0.42	0.39	0.0614631	0.764137	0.838521	Proteasome subunit alpha type-2 OS=Homo sapiens OX=9606 GN=PSMA2 PE=1 SV=2
Q9H0E2	-0.01	-0.64	0.29	-0.13	0.58	-0.16	0.29	0.0315223	0.397114	0.840605	Toll-interacting protein OS=Homo sapiens OX=9606 GN=TOLLIP PE=1 SV=1
Q9UKK9	0.13	-1.5	1.21	0.18	0.68	-0.54	0.31	0.0685507	0.873716	0.842421	ADP-sugar pyrophosphatase OS=Homo sapiens OX=9606 GN=NUDT5 PE=1 SV=1
P37802	-1	-1.59	-1	1.12	0.64	-0.69	1.08	0.113121	1.20103	0.843487	Transgelin-2 OS=Homo sapiens OX=9606 GN=TAGLN2 PE=1 SV=3
P28062	0.65	-3.05	-1	0.21	1.01	-0.37	0.78	-0.126835	1.51106	0.845208	Proteasome subunit beta type-8 OS=Homo sapiens OX=9606 GN=PSMB8 PE=1 SV=3
P23219	-0.26	-1.53	-1	-0.17	0.92	-0.26	0.85	-0.0743883	0.897294	0.847086	Prostaglandin G/H synthase 1 OS=Homo sapiens OX=9606 GN=PTGS1 PE=1 SV=2
P13798	-0.12	-1.26	-1	-0.01	1.32	-0.17	0.66	0.071359	0.868688	0.84846	Acylamino-acid-releasing enzyme OS=Homo sapiens OX=9606 GN=APEH PE=1 SV=4
P60900	0	-0.65	-0.12	-0.12	0.61	-0.23	0.3	-0.0295999	0.400608	0.851463	Proteasome subunit alpha type-6 OS=Homo sapiens OX=9606 GN=PSMA6 PE=1 SV=1
P19971	-1.55	-0.37	0.97	0.82	0.36	-0.17	0.37	0.0626056	0.857641	0.853227	Thymidine phosphorylase OS=Homo sapiens OX=9606 GN=TYMP PE=1 SV=2
P14384	-0.25	-1.06	0.63	-0.28	0.47	-0.4	0.56	-0.045307	0.624706	0.854162	Carboxypeptidase M OS=Homo sapiens OX=9606 GN=CPM PE=1 SV=2
P61009	-0.32	-1.32	-1	0.48	1.4	0.06	0.13	0.0702838	0.896593	0.855285	Signal peptidase complex subunit 3 OS=Homo sapiens OX=9606 GN=SPCS3 PE=1 SV=1
P01591	-0.93	-0.11	-1	1	0.67	-0.7	-0.29	-0.0592592	0.75884	0.855827	Immunoglobulin J chain OS=Homo sapiens OX=9606 GN=JCHAIN PE=1 SV=4
P13716	-0.15	-0.32	0.17	0	-0.04	-0.68	1.32	0.0440415	0.626424	0.858564	Delta-aminolevulinic acid dehydratase OS=Homo sapiens OX=9606 GN=ALAD PE=1 SV=1
P35606	-0.18	-1.59	1.06	0.1	0.79	-0.03	0.25	0.0595042	0.851312	0.859376	Coatomer subunit beta' OS=Homo sapiens OX=9606 GN=COPB2 PE=1 SV=2
O14732	-1.16	-0.59	-0.03	0.25	1.73	-0.18	0.42	0.0623965	0.905365	0.861319	Inositol monophosphatase 2 OS=Homo sapiens OX=9606 GN=IMPA2 PE=1 SV=1
P61106	-0.2	-2.13	-1	-0.21	1.73	0.39	-0.13	-0.0932783	1.24307	0.861387	Ras-related protein Rab-14 OS=Homo sapiens OX=9606 GN=RAB14 PE=1 SV=4
P07339	-0.17	-0.58	-0.19	-0.08	0.98	-0.36	0.16	-0.0345383	0.503902	0.862068	Cathepsin D OS=Homo sapiens OX=9606 GN=CTSD PE=1 SV=1
P01011	0.11	-1.98	-1	0.65	-0.31	0.5	0.59	-0.0731645	1.00235	0.865118	Alpha-1-antichymotrypsin OS=Homo sapiens OX=9606 GN=SERPINA3 PE=1 SV=2
P01857	-0.03	-3.25	0.97	0.15	0.52	-0.39	1.34	-0.0974087	1.50864	0.869974	Immunoglobulin heavy constant gamma 1 OS=Homo sapiens OX=9606 GN=IGHG1 PE=1 SV=2
P09211	-0.18	-1.45	-1	0.7	0.84	-0.1	0.53	0.058192	0.847134	0.872971	Glutathione S-transferase P OS=Homo sapiens OX=9606 GN=GSTP1 PE=1 SV=2
P10155	-0.39	-2.75	0.77	0.31	1.22	-0.28	0.55	-0.0820871	1.30473	0.873265	RNA-binding protein RO60 OS=Homo sapiens OX=9606 GN=RO60 PE=1 SV=2
P40925	-0.4	-0.75	-1	0.35	0.33	0.33	0.34	0.0330768	0.483883	0.873586	Malate dehydrogenase, cytoplasmic OS=Homo sapiens OX=9606 GN=MDH1 PE=1 SV=4
P12532	-0.07	-1.72	-1	0.3	0.94	-0.1	0.3	-0.0599489	0.89732	0.876418	Creatine kinase U-type, mitochondrial OS=Homo sapiens OX=9606 GN=CKMT1A PE=1 SV=1
Q9NQX3	0.34	-1	-1	-1.98	2.03	-0.87	-0.06	-0.108454	1.48996	0.878596	Gephyrin OS=Homo sapiens OX=9606 GN=GPHN PE=1 SV=1
P06280	-0.37	-1	-0.28	-0.27	1.37	-0.62	0.46	0.0483926	0.741306	0.879216	Alpha-galactosidase A OS=Homo sapiens OX=9606 GN=GLA PE=1 SV=1
Q13867	0.14	-1.8	0.53	0.35	0.89	-0.12	0.37	0.0523448	0.873571	0.879237	Bleomycin hydrolase OS=Homo sapiens OX=9606 GN=BLMH PE=1 SV=1
Q14532	2.49	0.48	0.59	0.08	-1	-3.8	-0.63	-0.133463	2.07342	0.880887	Keratin, type I cuticular Ha2 OS=Homo sapiens OX=9606 GN=KRT32 PE=1 SV=3
P51648	-0.3	-0.35	-1	0.05	1.63	0.08	-1.52	-0.0653913	1.01692	0.881006	Aldehyde dehydrogenase family 3 member A2 OS=Homo sapiens OX=9606 GN=ALDH3A2 PE=1 SV=1
O95865	0.41	-2.01	1.14	0.22	0.66	-0.92	0.07	-0.061058	1.0646	0.884365	N(G),N(G)-dimethylarginine dimethylaminohydrolase 2 OS=Homo sapiens OX=9606 GN=DDAH2 PE=1 SV=1
Q9P2T1	0.08	-0.3	-1	0.29	0.75	-0.14	-0.52	0.0280419	0.454633	0.885815	GMP reductase 2 OS=Homo sapiens OX=9606 GN=GMPR2 PE=1 SV=1
P04844	0.14	-2.49	-1	-1	1.24	-0.69	1.27	-0.10676	1.56643	0.88625	Dolichyl-diphosphooligosaccharide--protein glycosyltransferase subunit 2 OS=Homo sapiens OX=9606 GN=RPN2 PE=1 SV=3
Q7Z406	-1.76	-0.82	-1	1.44	1.62	-0.09	0.07	0.0777797	1.30159	0.889344	Myosin-14 OS=Homo sapiens OX=9606 GN=MYH14 PE=1 SV=2
P25705	0.58	-1.68	-1	0.55	0.38	-0.42	0.28	-0.0513114	0.879091	0.891894	ATP synthase subunit alpha, mitochondrial OS=Homo sapiens OX=9606 GN=ATP5F1A PE=1 SV=1
P61916	-0.14	-0.07	-0.33	0.17	1.31	-0.86	-0.32	-0.035922	0.671587	0.892094	NPC intracellular cholesterol transporter 2 OS=Homo sapiens OX=9606 GN=NPC2 PE=1 SV=1
P06753	-0.8	-1.96	0.57	0.48	1.48	0.08	-0.26	-0.0580306	1.10226	0.893778	Tropomyosin alpha-3 chain OS=Homo sapiens OX=9606 GN=TPM3 PE=1 SV=2
Q99436	-0.7	-0.91	-0.04	0.06	-0.53	0.46	2.03	0.0519827	0.991635	0.89423	Proteasome subunit beta type-7 OS=Homo sapiens OX=9606 GN=PSMB7 PE=1 SV=1
P60660	-0.65	-1.24	-1	0.77	0.74	0.07	0.59	0.0458646	0.832018	0.897858	Myosin light polypeptide 6 OS=Homo sapiens OX=9606 GN=MYL6 PE=1 SV=2
P13797	-1	-2.52	-1	1.25	1.84	-0.13	0.08	0.10247	1.67912	0.898051	Plastin-3 OS=Homo sapiens OX=9606 GN=PLS3 PE=1 SV=4
P35268	-1	-0.69	-1	0.43	0.4	-0.26	-0.02	-0.0284656	0.470681	0.898961	Large ribosomal subunit protein eL22 OS=Homo sapiens OX=9606 GN=RPL22 PE=1 SV=2
P27797	-1	-1.67	-1	0.47	0.3	-0.38	0.98	-0.0613535	1.02389	0.899881	Calreticulin OS=Homo sapiens OX=9606 GN=CALR PE=1 SV=1
P61604	-0.13	-0.81	0.6	-0.08	0.8	-0.49	0.32	0.0279462	0.579949	0.902717	10 kDa heat shock protein, mitochondrial OS=Homo sapiens OX=9606 GN=HSPE1 PE=1 SV=2
P80108	-0.25	-0.87	0.46	0.12	0.74	-0.02	-0.01	0.0247315	0.514841	0.903018	Phosphatidylinositol-glycan-specific phospholipase D OS=Homo sapiens OX=9606 GN=GPLD1 PE=1 SV=3
O15118	0.18	-1.31	-1	0.64	0.98	-0.16	-0.59	-0.0433675	0.835136	0.90374	NPC intracellular cholesterol transporter 1 OS=Homo sapiens OX=9606 GN=NPC1 PE=1 SV=2
Q8IW45	1.81	-3.2	-1	0.1	1.44	-1.17	0.45	-0.0956361	1.85023	0.904182	ATP-dependent (S)-NAD(P)H-hydrate dehydratase OS=Homo sapiens OX=9606 GN=NAXD PE=1 SV=1
P14735	-2	-2.14	1.76	0.78	1.9	0.44	-0.18	0.0776875	1.63703	0.904183	Insulin-degrading enzyme OS=Homo sapiens OX=9606 GN=IDE PE=1 SV=4
P06702	-0.57	-1.37	1.55	0.14	-0.03	-0.12	0.69	0.0420833	0.922307	0.907853	Protein S100-A9 OS=Homo sapiens OX=9606 GN=S100A9 PE=1 SV=1
P52907	-0.67	-2.14	-1	0.66	1.27	-0.02	0.55	-0.0599539	1.21319	0.908366	F-actin-capping protein subunit alpha-1 OS=Homo sapiens OX=9606 GN=CAPZA1 PE=1 SV=3
Q53RT3	-0.04	-3.12	1.07	0.51	0.72	-0.13	0.54	-0.0626308	1.41003	0.910284	Retroviral-like aspartic protease 1 OS=Homo sapiens OX=9606 GN=ASPRV1 PE=1 SV=1
P08758	-1.1	-1	-1	0.4	0.35	-0.14	0.32	-0.0340404	0.635353	0.910416	Annexin A5 OS=Homo sapiens OX=9606 GN=ANXA5 PE=1 SV=2
O95479	0.21	-1.56	0.72	-0.25	1.16	-0.23	0.22	0.0365744	0.866235	0.914697	GDH/6PGL endoplasmic bifunctional protein OS=Homo sapiens OX=9606 GN=H6PD PE=1 SV=2
P62937	-0.19	-1.87	-1	1.2	0.59	-0.02	0.58	0.0485615	1.06243	0.91521	Peptidyl-prolyl cis-trans isomerase A OS=Homo sapiens OX=9606 GN=PPIA PE=1 SV=2
P25398	-1	-2.04	-1	1.1	0.62	0.22	-0.2	-0.0598483	1.20949	0.917227	Small ribosomal subunit protein eS12 OS=Homo sapiens OX=9606 GN=RPS12 PE=1 SV=3
P51571	-0.54	-2.33	-1	1.03	1.43	-0.76	0.81	-0.0597957	1.4176	0.921724	Translocon-associated protein subunit delta OS=Homo sapiens OX=9606 GN=SSR4 PE=1 SV=1
Q86XP0	-2.2	-1	-1	0.8	0.45	0.03	1.23	0.0625343	1.33878	0.921843	Cytosolic phospholipase A2 delta OS=Homo sapiens OX=9606 GN=PLA2G4D PE=1 SV=2
P13987	-1	-0.21	-1	0.16	0.39	0.03	0.49	-0.0227433	0.540292	0.921884	CD59 glycoprotein OS=Homo sapiens OX=9606 GN=CD59 PE=1 SV=1
O60437	-1.87	-1.11	-1	1.6	0.78	0.33	-0.05	-0.0523446	1.26518	0.923216	Periplakin OS=Homo sapiens OX=9606 GN=PPL PE=1 SV=4
Q9UHL4	-0.42	-2.02	0.21	0.27	1.72	-0.27	0.81	0.0428106	1.15689	0.925196	Dipeptidyl peptidase 2 OS=Homo sapiens OX=9606 GN=DPP7 PE=1 SV=3
P22304	-0.2	-2.78	-1	0.01	1.81	0.12	0.67	-0.060322	1.51481	0.926085	Iduronate 2-sulfatase OS=Homo sapiens OX=9606 GN=IDS PE=1 SV=1
P50995	-0.4	-1.76	0.39	0.58	1.33	-0.26	0.37	0.0354812	0.97589	0.926499	Annexin A11 OS=Homo sapiens OX=9606 GN=ANXA11 PE=1 SV=1
P51149	-0.35	-1.96	-1	0.58	0.97	0.48	0.05	-0.0406601	1.04345	0.927666	Ras-related protein Rab-7a OS=Homo sapiens OX=9606 GN=RAB7A PE=1 SV=1
P35754	0.19	-1.46	0.25	-0.02	0.65	-0.56	0.76	-0.0274532	0.767307	0.927666	Glutaredoxin-1 OS=Homo sapiens OX=9606 GN=GLRX PE=1 SV=2
P14618	-0.15	-1.48	0.16	0.48	-0.26	0.11	0.95	-0.0270055	0.757085	0.927884	Pyruvate kinase PKM OS=Homo sapiens OX=9606 GN=PKM PE=1 SV=4
P53634	-0.23	-1.35	1.14	-0.02	0.53	-0.48	0.23	-0.0279719	0.789012	0.928325	Dipeptidyl peptidase 1 OS=Homo sapiens OX=9606 GN=CTSC PE=1 SV=2
P04062	-0.26	-1.31	0.23	0.48	0.84	-0.26	0.47	0.0245663	0.714047	0.930435	Lysosomal acid glucosylceramidase OS=Homo sapiens OX=9606 GN=GBA1 PE=1 SV=3
P06748	0.14	-0.9	0.1	0.21	0.7	-0.43	0.29	0.0175832	0.521565	0.93183	Nucleophosmin OS=Homo sapiens OX=9606 GN=NPM1 PE=1 SV=2
P48163	-0.21	-1.56	0.4	0.64	0.72	-0.79	0.6	-0.0289686	0.87014	0.932678	NADP-dependent malic enzyme OS=Homo sapiens OX=9606 GN=ME1 PE=1 SV=1
Q9Y251	-0.4	-0.99	-1	-0.17	0.94	0.48	0.29	0.0248531	0.687357	0.932864	Heparanase OS=Homo sapiens OX=9606 GN=HPSE PE=1 SV=2
P19957	-1	-0.49	-1	-0.31	0.69	-0.27	0.29	-0.0191337	0.492339	0.934927	Elafin OS=Homo sapiens OX=9606 GN=PI3 PE=1 SV=3
Q9H3G5	-1	-1.28	-1	-0.36	1.45	-0.69	0.66	-0.0424665	1.09342	0.934968	Probable serine carboxypeptidase CPVL OS=Homo sapiens OX=9606 GN=CPVL PE=1 SV=2
Q08380	-0.26	-1	-1	-3.58	1.87	0.75	0.82	-0.0809113	2.09722	0.935399	Galectin-3-binding protein OS=Homo sapiens OX=9606 GN=LGALS3BP PE=1 SV=1
Q07065	-2.25	-1.73	-1	1.16	3.86	-0.55	-0.03	0.0768105	2.21796	0.935689	Cytoskeleton-associated protein 4 OS=Homo sapiens OX=9606 GN=CKAP4 PE=1 SV=2
P02679	-0.04	-2.24	-1	1.02	0.47	-0.08	1.11	0.0417056	1.2243	0.936738	Fibrinogen gamma chain OS=Homo sapiens OX=9606 GN=FGG PE=1 SV=3
Q9UJ70	-0.21	-2.03	-1	0.64	1.22	-0.55	0.69	-0.0394553	1.16831	0.937282	N-acetyl-D-glucosamine kinase OS=Homo sapiens OX=9606 GN=NAGK PE=1 SV=4
Q16610	0.33	-1.3	0.34	0.26	0.95	-0.66	0.22	0.0218238	0.749895	0.941128	Extracellular matrix protein 1 OS=Homo sapiens OX=9606 GN=ECM1 PE=1 SV=2
P37837	-0.06	-1.01	0.3	-0.11	0.7	0.15	0.13	0.0151474	0.523651	0.941484	Transaldolase OS=Homo sapiens OX=9606 GN=TALDO1 PE=1 SV=2
P07384	0	-1.16	-0.45	0.19	1.02	-0.14	0.41	-0.0192675	0.683223	0.942948	Calpain-1 catalytic subunit OS=Homo sapiens OX=9606 GN=CAPN1 PE=1 SV=1
P62258	-1.46	-0.83	-1	0.75	1.45	-0.25	0.15	-0.0314607	1.05405	0.944553	14-3-3 protein epsilon OS=Homo sapiens OX=9606 GN=YWHAE PE=1 SV=1
P13473	0	-1	-1	0.64	-0.07	-0.38	-0.12	0.0123012	0.380562	0.94585	Lysosome-associated membrane glycoprotein 2 OS=Homo sapiens OX=9606 GN=LAMP2 PE=1 SV=2
P05089	-0.04	-1.69	0.33	0.18	1.14	-0.63	0.54	-0.0242206	0.911775	0.946253	Arginase-1 OS=Homo sapiens OX=9606 GN=ARG1 PE=1 SV=2
P49247	-0.02	-0.34	-1	-0.8	1.13	-1.31	1.18	-0.0292958	1.01425	0.946338	Ribose-5-phosphate isomerase OS=Homo sapiens OX=9606 GN=RPIA PE=1 SV=3
Q6BCY4	0.43	-2.02	1	0.36	0.62	-0.3	0.08	0.0256793	0.990094	0.947521	NADH-cytochrome b5 reductase 2 OS=Homo sapiens OX=9606 GN=CYB5R2 PE=1 SV=1
O75131	-0.5	-1.02	-1	-0.17	1.37	-0.26	0.72	0.0240902	0.869132	0.948502	Copine-3 OS=Homo sapiens OX=9606 GN=CPNE3 PE=1 SV=1
P10253	0.08	-0.89	-1	0.67	1.54	-1.46	-0.11	-0.0297499	1.07416	0.948541	Lysosomal alpha-glucosidase OS=Homo sapiens OX=9606 GN=GAA PE=1 SV=4
P50395	0.05	-1.69	0.49	0.43	0.51	-0.08	0.44	0.0198665	0.78902	0.949051	Rab GDP dissociation inhibitor beta OS=Homo sapiens OX=9606 GN=GDI2 PE=1 SV=2
P21796	-0.28	-0.89	-1	-0.04	1.41	-0.21	0.13	0.0208983	0.762444	0.949073	Voltage-dependent anion-selective channel protein 1 OS=Homo sapiens OX=9606 GN=VDAC1 PE=1 SV=2
P29508	-0.41	-1.8	0.21	0.35	0.79	-0.09	0.8	-0.0222798	0.897647	0.949775	Serpin B3 OS=Homo sapiens OX=9606 GN=SERPINB3 PE=1 SV=2
O75369	0.01	-1.14	0.29	0.43	0.46	-0.25	0.13	-0.0132893	0.557209	0.951736	Filamin-B OS=Homo sapiens OX=9606 GN=FLNB PE=1 SV=2
P36222	0.02	-0.96	0.35	-0.27	0.51	-0.04	0.3	-0.0117242	0.494719	0.952041	Chitinase-3-like protein 1 OS=Homo sapiens OX=9606 GN=CHI3L1 PE=1 SV=2
P32926	-0.7	0.39	-1	1.6	0.65	-1.8	-0.32	-0.0302029	1.18087	0.952473	Desmoglein-3 OS=Homo sapiens OX=9606 GN=DSG3 PE=1 SV=2
P09525	-0.81	-1.36	1.44	-0.21	0.46	0.26	0.08	-0.0211747	0.902576	0.952523	Annexin A4 OS=Homo sapiens OX=9606 GN=ANXA4 PE=1 SV=4
Q5D862	-0.1	-1.95	0.51	0.22	1.09	-0.45	0.52	-0.0216235	0.979751	0.955332	Filaggrin-2 OS=Homo sapiens OX=9606 GN=FLG2 PE=1 SV=1
Q01459	-0.01	-1.93	-1	0.35	1.74	-1.05	0.71	-0.0311031	1.30225	0.955613	Di-N-acetylchitobiase OS=Homo sapiens OX=9606 GN=CTBS PE=1 SV=1
P51659	-0.3	-1.1	0.64	0.2	0.31	-0.13	0.31	-0.0120541	0.569908	0.95719	Peroxisomal multifunctional enzyme type 2 OS=Homo sapiens OX=9606 GN=HSD17B4 PE=1 SV=3
P07737	1.24	0.02	-1	-0.76	0.14	-0.51	-0.22	-0.0143264	0.699151	0.961912	Profilin-1 OS=Homo sapiens OX=9606 GN=PFN1 PE=1 SV=2
P04843	-0.82	-2.06	-1	0.66	1.75	-0.12	0.43	-0.0260188	1.3118	0.963132	Dolichyl-diphosphooligosaccharide--protein glycosyltransferase subunit 1 OS=Homo sapiens OX=9606 GN=RPN1 PE=1 SV=1
P31947	-1.87	-1.16	-1	1.6	1.68	-0.89	0.8	0.0284887	1.52951	0.965376	14-3-3 protein sigma OS=Homo sapiens OX=9606 GN=SFN PE=1 SV=1
Q9NQ38	-0.39	-0.77	0.85	0.45	1.2	-1.48	0.24	0.0145212	0.945186	0.968896	Serine protease inhibitor Kazal-type 5 OS=Homo sapiens OX=9606 GN=SPINK5 PE=1 SV=2
Q15067	0.37	-2.88	-1	0.91	0.97	-0.01	0.49	-0.0234572	1.44467	0.969814	Peroxisomal acyl-coenzyme A oxidase 1 OS=Homo sapiens OX=9606 GN=ACOX1 PE=1 SV=3
P36952	-0.62	-1.69	-1	0.9	0.52	0.04	0.75	-0.0159266	0.989729	0.970083	Serpin B5 OS=Homo sapiens OX=9606 GN=SERPINB5 PE=1 SV=2
P26641	-1	-2.2	-1	0.53	1.23	0.19	0.36	0.0221933	1.30339	0.971453	Elongation factor 1-gamma OS=Homo sapiens OX=9606 GN=EEF1G PE=1 SV=3
Q92542	-0.31	-0.86	-1	0	0.83	-0.33	0.61	-0.00893779	0.633559	0.973771	Nicastrin OS=Homo sapiens OX=9606 GN=NCSTN PE=1 SV=2
P01834	-0.26	-1.51	0.84	0.1	0.34	-0.23	0.65	-0.00926489	0.781325	0.97599	Immunoglobulin kappa constant OS=Homo sapiens OX=9606 GN=IGKC PE=1 SV=2
P00505	-0.43	-0.79	-1	0.78	0.79	-0.65	0.26	-0.00857927	0.712682	0.977617	Aspartate aminotransferase, mitochondrial OS=Homo sapiens OX=9606 GN=GOT2 PE=1 SV=3
P23396	-1	-1.32	-1	0.99	0.58	0.11	-0.31	0.0102597	0.889353	0.980656	Small ribosomal subunit protein uS3 OS=Homo sapiens OX=9606 GN=RPS3 PE=1 SV=2
Q99536	0.1	-0.4	-1	0.06	-1	-0.54	0.81	0.00591037	0.528731	0.981256	Synaptic vesicle membrane protein VAT-1 homolog OS=Homo sapiens OX=9606 GN=VAT1 PE=1 SV=2
P10619	-0.08	-1.48	0.57	0.18	0.79	-0.36	0.43	0.00644227	0.763706	0.982918	Lysosomal protective protein OS=Homo sapiens OX=9606 GN=CTSA PE=1 SV=2
P04406	0.09	-0.88	-0.28	0.25	0.72	-0.27	0.41	0.00440912	0.529484	0.983137	Glyceraldehyde-3-phosphate dehydrogenase OS=Homo sapiens OX=9606 GN=GAPDH PE=1 SV=3
P0DP57	-0.3	-1	-1	-0.11	0.67	-0.22	-0.02	0.00375148	0.385356	0.983675	Secreted Ly-6/uPAR domain-containing protein 2 OS=Homo sapiens OX=9606 GN=SLURP2 PE=1 SV=1
P11142	-0.76	-1.08	-1	-0.02	1.4	-0.05	0.55	0.0070791	0.894359	0.985281	Heat shock cognate 71 kDa protein OS=Homo sapiens OX=9606 GN=HSPA8 PE=1 SV=1
P10620	-0.83	-1	-1	0.17	1.11	-0.39	-0.09	-0.00622136	0.726802	0.985646	Microsomal glutathione S-transferase 1 OS=Homo sapiens OX=9606 GN=MGST1 PE=1 SV=1
P47929	-1.02	-1.12	0.16	0.82	0.73	0.24	0.22	0.00423889	0.77581	0.988935	Galectin-7 OS=Homo sapiens OX=9606 GN=LGALS7 PE=1 SV=2
Q08554	-0.13	-1.1	0.21	0.01	1.02	-0.3	0.27	-0.00275657	0.644373	0.991336	Desmocollin-1 OS=Homo sapiens OX=9606 GN=DSC1 PE=1 SV=2
Q9ULC6	-0.21	-0.68	-1	-0.01	1.09	-0.92	0.71	-0.00307583	0.779316	0.99266	Protein-arginine deiminase type-1 OS=Homo sapiens OX=9606 GN=PADI1 PE=1 SV=2
P20073	-0.49	-1.86	1.78	0.37	0.73	-0.38	-0.19	-0.00408004	1.13236	0.992703	Annexin A7 OS=Homo sapiens OX=9606 GN=ANXA7 PE=1 SV=3
P49720	0.24	-1.63	0.23	0.32	1.16	-0.43	0.11	-0.00165367	0.859751	0.996105	Proteasome subunit beta type-3 OS=Homo sapiens OX=9606 GN=PSMB3 PE=1 SV=2
P39656	-0.16	-1.78	0.21	0.39	0.87	-0.09	0.57	0.0014675	0.86559	0.996566	Dolichyl-diphosphooligosaccharide--protein glycosyltransferase 48 kDa subunit OS=Homo sapiens OX=9606 GN=DDOST PE=1 SV=4
Q9H299	-1	-0.24	-1	-0.15	0.42	-0.35	0.32	-0.000677173	0.345964	0.996717	SH3 domain-binding glutamic acid-rich-like protein 3 OS=Homo sapiens OX=9606 GN=SH3BGRL3 PE=1 SV=1
P78330	0.5	-0.69	-0.84	-0.27	1.49	-1	-0.19	0.00113013	0.867015	0.997576	Phosphoserine phosphatase OS=Homo sapiens OX=9606 GN=PSPH PE=1 SV=2
