# Supplementary material for: Paired proteomic analysis reveals protein alterations in sun-exposed skin of professional drivers
Source: Sci Rep. 2025 Mar 31;15:10955. doi: 10.1038/s41598-024-82308-8 (PMC11958692; doi:10.1038/s41598-024-82308-8)
Supplement: Supplementary file 2 — Supplementary Material 2 [file 41598_2024_82308_MOESM2_ESM.xlsx]

## Sheet: Proteins
Locus	NoAA	MolWt	Peptides FileName: 280823_Amanda_Vichy_08_2 BioRep: 08 Label: 1	Unique Peptides FileName: 280823_Amanda_Vichy_08_2 BioRep: 08 Label: 1	Coverage FileName: 280823_Amanda_Vichy_08_2 BioRep: 08 Label: 1	XIC FileName: 280823_Amanda_Vichy_08_2 BioRep: 08 Label: 1	NIAF FileName: 280823_Amanda_Vichy_08_2 BioRep: 08 Label: 1	Peptides FileName: 280823_Amanda_Vichy_08_1 BioRep: 08 Label: 1	Unique Peptides FileName: 280823_Amanda_Vichy_08_1 BioRep: 08 Label: 1	Coverage FileName: 280823_Amanda_Vichy_08_1 BioRep: 08 Label: 1	XIC FileName: 280823_Amanda_Vichy_08_1 BioRep: 08 Label: 1	NIAF FileName: 280823_Amanda_Vichy_08_1 BioRep: 08 Label: 1	Peptides FileName: 280823_Amanda_Vichy_10_1 BioRep: 10 Label: 1	Unique Peptides FileName: 280823_Amanda_Vichy_10_1 BioRep: 10 Label: 1	Coverage FileName: 280823_Amanda_Vichy_10_1 BioRep: 10 Label: 1	XIC FileName: 280823_Amanda_Vichy_10_1 BioRep: 10 Label: 1	NIAF FileName: 280823_Amanda_Vichy_10_1 BioRep: 10 Label: 1	Peptides FileName: 280823_Amanda_Vichy_10_2 BioRep: 10 Label: 1	Unique Peptides FileName: 280823_Amanda_Vichy_10_2 BioRep: 10 Label: 1	Coverage FileName: 280823_Amanda_Vichy_10_2 BioRep: 10 Label: 1	XIC FileName: 280823_Amanda_Vichy_10_2 BioRep: 10 Label: 1	NIAF FileName: 280823_Amanda_Vichy_10_2 BioRep: 10 Label: 1	Peptides FileName: 280823_Amanda_Vichy_16_3 BioRep: 16 Label: 1	Unique Peptides FileName: 280823_Amanda_Vichy_16_3 BioRep: 16 Label: 1	Coverage FileName: 280823_Amanda_Vichy_16_3 BioRep: 16 Label: 1	XIC FileName: 280823_Amanda_Vichy_16_3 BioRep: 16 Label: 1	NIAF FileName: 280823_Amanda_Vichy_16_3 BioRep: 16 Label: 1	Peptides FileName: 280823_Amanda_Vichy_16_4 BioRep: 16 Label: 1	Unique Peptides FileName: 280823_Amanda_Vichy_16_4 BioRep: 16 Label: 1	Coverage FileName: 280823_Amanda_Vichy_16_4 BioRep: 16 Label: 1	XIC FileName: 280823_Amanda_Vichy_16_4 BioRep: 16 Label: 1	NIAF FileName: 280823_Amanda_Vichy_16_4 BioRep: 16 Label: 1	Peptides FileName: 280823_Amanda_Vichy_18_2 BioRep: 18 Label: 1	Unique Peptides FileName: 280823_Amanda_Vichy_18_2 BioRep: 18 Label: 1	Coverage FileName: 280823_Amanda_Vichy_18_2 BioRep: 18 Label: 1	XIC FileName: 280823_Amanda_Vichy_18_2 BioRep: 18 Label: 1	NIAF FileName: 280823_Amanda_Vichy_18_2 BioRep: 18 Label: 1	Peptides FileName: 280823_Amanda_Vichy_18_1 BioRep: 18 Label: 1	Unique Peptides FileName: 280823_Amanda_Vichy_18_1 BioRep: 18 Label: 1	Coverage FileName: 280823_Amanda_Vichy_18_1 BioRep: 18 Label: 1	XIC FileName: 280823_Amanda_Vichy_18_1 BioRep: 18 Label: 1	NIAF FileName: 280823_Amanda_Vichy_18_1 BioRep: 18 Label: 1	Peptides FileName: 280823_Amanda_Vichy_20_3 BioRep: 20 Label: 1	Unique Peptides FileName: 280823_Amanda_Vichy_20_3 BioRep: 20 Label: 1	Coverage FileName: 280823_Amanda_Vichy_20_3 BioRep: 20 Label: 1	XIC FileName: 280823_Amanda_Vichy_20_3 BioRep: 20 Label: 1	NIAF FileName: 280823_Amanda_Vichy_20_3 BioRep: 20 Label: 1	Peptides FileName: 280823_Amanda_Vichy_20_4 BioRep: 20 Label: 1	Unique Peptides FileName: 280823_Amanda_Vichy_20_4 BioRep: 20 Label: 1
P07355	339	38561.8	7	7	0.142	1.24214e+07	0.00127128	8	8	0.142	1.31569e+07	0.00118124	5	5	0.121	7.23758e+06	0.00172938	4	4	0.121	2.41529e+06	0.00171304	5	5	0.121	2.98522e+06	0.00141504	4	4	0.121	5.28441e+06	0.00132086	6	6	0.127	4.58483e+06	0.00182725	6	6	0.127	4569248	0.00206594	5	5	0.121	2244248	0.00157242	5	5
P13645	584	58773.7	54	54	0.495	1.63124e+08	0.0096911	64	64	0.584	2.66102e+08	0.0138682	47	47	0.539	7.30558e+07	0.010133	34	34	0.5	2.6385e+07	0.0108628	33	33	0.454	3.84195e+07	0.0105713	51	51	0.543	7.43663e+07	0.01079	76	76	0.67	5.54495e+08	0.12828	72	72	0.623	4.18512e+08	0.109842	43	43	0.471	8.38425e+07	0.0340994	37	37
P07339	412	44505.6	39	39	0.597	1.21997e+08	0.0102736	39	39	0.614	1.53851e+08	0.0113655	36	36	0.544	8.82237e+07	0.0173455	28	28	0.456	3.16403e+07	0.0184647	32	32	0.529	6.11414e+07	0.0238467	37	37	0.529	1.1178e+08	0.0229893	29	29	0.544	3.26378e+07	0.0107028	26	26	0.49	3.5107e+07	0.0130608	30	30	0.512	3.98418e+07	0.0229688	33	33
P15924	2871	331551	98	98	0.338	6.77202e+07	0.000818376	136	136	0.428	189719328	0.00201123	80	80	0.261	110575521	0.00311978	42	42	0.159	8.13652e+06	0.000681403	48	48	0.162	1.11264e+07	0.000622748	72	72	0.237	3.10764e+07	0.000917186	121	121	0.388	7.19395e+07	0.00338539	115	115	0.377	48268053	0.00257692	60	60	0.177	1.62343e+07	0.00134306	54	54
P02768	609	69303.5	73	73	0.681	4.8543e+08	0.0276553	85	85	0.719	7.54995e+08	0.0377321	41	41	0.576	3.04276e+07	0.00404714	32	32	0.491	11497389	0.00453921	21	21	0.371	5.20472e+06	0.00137332	24	24	0.419	9960407	0.00138586	42	42	0.525	4.26602e+07	0.00946411	37	37	0.507	3.88798e+07	0.00978544	16	16	0.282	6.58171e+06	0.00256695	16	16
P29508	390	44518.5	34	34	0.39	1.3012e+08	0.0115757	39	39	0.392	1.42634e+08	0.0111312	25	25	0.423	3.61524e+07	0.0075088	17	17	0.362	1.18344e+07	0.00729591	16	16	0.251	1.85842e+07	0.00765722	16	16	0.285	3.80442e+07	0.00826576	16	16	0.336	1.29359e+07	0.00448131	13	13	0.279	1.09733e+07	0.00431268	14	14	0.256	1.21605e+07	0.00740602	15	15
P04264	644	65981	52	52	0.508	1.57126e+08	0.00846505	62	62	0.623	2.46875e+08	0.0116674	47	47	0.489	6.7735e+07	0.00851972	33	33	0.411	2.39182e+07	0.00892979	46	46	0.497	3.88839e+07	0.00970231	46	46	0.502	71409151	0.00939566	71	71	0.637	3.79425e+08	0.0796002	64	64	0.601	3.47728e+08	0.0827612	38	38	0.484	6.51967e+07	0.0240456	36	36
P48594	390	44807.5	14	14	0.3	4.0708e+07	0.00362146	16	16	0.3	4.74438e+07	0.00370253	10	10	0.238	7.45697e+06	0.0015488	10	10	0.269	2.56783e+06	0.00158307	6	6	0.195	1.53066e+06	0.000630675	8	8	0.246	2.88503e+06	0.000626823	7	7	0.195	1.90683e+06	0.000660575	6	6	0.174	1.59607e+06	0.000627281	6	6	0.174	1.69528e+06	0.00103246	6	6
P31151	101	11445.6	11	11	0.257	3.39386e+08	0.116584	15	15	0.347	3.01671e+08	0.0909067	20	20	0.465	2.37898e+08	0.190795	17	17	0.465	7.71182e+07	0.183584	11	11	0.257	7.23029e+07	0.115034	12	12	0.257	1.00434e+08	0.0842592	10	10	0.396	4.65318e+07	0.0622447	10	10	0.396	4.6434e+07	0.0704674	8	8	0.257	6.51597e+07	0.153233	6	6
P01024	1663	187012	60	60	0.41	2.73449e+07	0.000570496	72	72	0.479	3.50379e+07	0.000641254	20	20	0.13	2.67136e+06	0.000130118	8	8	0.052	463869	6.70659e-05	11	11	0.066	888084	8.58129e-05	22	22	0.128	2.44965e+06	0.000124816	17	17	0.116	1.34561e+06	0.00010932	16	16	0.108	1.08286e+06	9.98053e-05	0	0	0	0	0	0	0
P04406	335	36012.4	41	41	0.693	1.19782e+08	0.0124056	50	50	0.704	1.91894e+08	0.0174341	45	45	0.803	9.53103e+07	0.0230459	28	28	0.627	3.39561e+07	0.0243709	33	33	0.687	5.80891e+07	0.0278638	41	41	0.675	1.17183e+08	0.0296401	25	25	0.585	4.37202e+07	0.0176324	25	25	0.534	3.28929e+07	0.0150498	21	21	0.54	1.68562e+07	0.0119512	23	23
Q08188	693	76565.6	54	54	0.576	7.21038e+07	0.00360988	60	60	0.609	1.11118e+08	0.00488019	44	44	0.538	6.01727e+07	0.00703338	29	29	0.403	2.01021e+07	0.00697441	27	27	0.377	1.33546e+07	0.00309661	31	31	0.429	24561313	0.00300315	37	37	0.531	24217010	0.0047213	38	38	0.56	1.90916e+07	0.00422262	41	41	0.494	23662975	0.00811021	37	37
A8K2U0	1454	160986	58	58	0.43	5.83794e+07	0.00139304	67	67	0.47	72066720	0.00150853	44	44	0.349	2.33319e+07	0.00129982	36	36	0.295	8.00916e+06	0.00132441	46	46	0.38	15048995	0.00166316	51	51	0.362	2.57263e+07	0.00149925	32	32	0.296	6.15773e+06	0.000572178	33	33	0.279	6.80888e+06	0.000717769	23	23	0.179	3.21702e+06	0.000525515	18	18
O43790	486	53448.3	2	2	0.088	1.95707e+06	0.000139713	2	2	0.088	1.61911e+06	0.000101397	0	0	0	0	0	0	0	0	0	0	0	0	0	0	0	0	0	0	0	0	2	2	0.088	385210	0.000107087	2	2	0.088	383639	0.000120993	2	2	0.088	193479	9.4557e-05	2	2
P14735	1019	117875	51	51	0.401	3.43949e+07	0.00117108	59	59	0.469	4.3744e+07	0.00130656	51	51	0.439	2.01064e+07	0.0015983	34	34	0.351	6.05194e+06	0.00142797	37	37	0.29	8.21072e+06	0.00129479	49	49	0.394	1.55762e+07	0.00129523	31	31	0.327	7.1591e+06	0.000949202	34	34	0.337	6.61764e+06	0.000995411	21	21	0.229	2.389e+06	0.00055685	16	16
P78386	507	55748.5	17	17	0.375	1.67195e+07	0.00114415	19	19	0.394	3.741e+07	0.00224576	3	3	0.075	169422	2.70682e-05	0	0	0	0	0	0	0	0	0	0	0	0	0	0	0	16	16	0.375	1.02531e+07	0.00273226	14	14	0.337	8.35421e+06	0.00252564	8	8	0.247	1348460	0.000631722	8	8
P31944	242	27643.9	37	37	0.744	1.23163e+08	0.0176576	43	43	0.831	1.67346e+08	0.0210467	31	31	0.702	5.91709e+07	0.0198057	25	25	0.678	2.11891e+07	0.0210521	32	32	0.665	3.26209e+07	0.0216607	30	30	0.64	5.99646e+07	0.0209961	29	29	0.628	3.62255e+07	0.0202243	24	24	0.562	3.66269e+07	0.0231984	27	27	0.612	4.48702e+07	0.0440392	29	29
Q86SG5	101	11279.5	5	5	0.248	1.3036e+07	0.00447806	4	4	0.238	8.89413e+06	0.0026802	0	0	0	0	0	0	0	0	0	0	0	0	0	0	0	0	0	0	0	0	0	0	0	0	0	0	0	0	0	0	0	0	0	0	0	0	0
P35908	639	65375.2	25	25	0.41	2.52996e+07	0.00137367	35	35	0.573	4.50905e+07	0.00214767	39	39	0.601	2.19478e+07	0.00278219	28	28	0.505	7.00679e+06	0.00263643	19	19	0.38	3.91993e+06	0.000985753	23	23	0.433	7.50804e+06	0.0009956	58	58	0.654	1.96565e+08	0.0415603	46	46	0.638	1.39998e+08	0.0335811	23	23	0.399	1.26351e+07	0.00469649	17	17
P78385	493	54142.5	3	3	0.095	864974	6.08729e-05	4	4	0.12	950984	5.87098e-05	0	0	0	0	0	0	0	0	0	0	0	0	0	0	0	0	0	0	0	0	2	2	0.071	75017.9	2.05585e-05	2	2	0.071	105102	3.26768e-05	0	0	0	0	0	3	3
P13647	590	62322	26	26	0.376	1.99974e+07	0.00117595	30	30	0.405	27989401	0.00144386	25	25	0.383	7.07448e+06	0.000971272	18	18	0.3	2.17368e+06	0.000885815	16	16	0.305	3655465	0.000995592	18	18	0.349	6.74379e+06	0.000968526	28	28	0.364	3.98188e+07	0.00911824	34	34	0.4	3.99514e+07	0.010379	21	21	0.32	7.59101e+06	0.00305593	15	15
Q15323	416	47189	6	6	0.207	8.90853e+06	0.000742986	9	9	0.327	1.03971e+07	0.000760684	0	0	0	0	0	0	0	0	0	0	0	0	0	0	0	0	0	0	0	0	5	5	0.168	2.37926e+06	0.00077272	4	4	0.147	2.02557e+06	0.000746322	5	5	0.166	949445	0.000542091	3	3
P35579	1960	226374	31	31	0.199	3.21808e+06	5.69651e-05	47	47	0.267	6.08763e+06	9.45315e-05	19	19	0.104	2.45198e+06	0.000101335	9	9	0.048	617107	7.57013e-05	4	4	0.023	331075	2.71432e-05	14	14	0.084	1.12575e+06	4.8668e-05	21	21	0.141	2.84131e+06	0.000195856	18	18	0.12	1.12086e+06	8.76533e-05	7	7	0.046	262195	3.17735e-05	4	4
O76009	404	45893.4	5	5	0.208	1.3401e+06	0.000115086	6	6	0.208	2.8643e+06	0.000215785	2	2	0.057	57327.7	1.14943e-05	0	0	0	0	0	0	0	0	0	0	0	0	0	0	0	4	4	0.134	876292	0.00029305	5	5	0.186	316163	0.000119951	0	0	0	0	0	0	0
O43707	911	104770	23	23	0.312	6.57799e+06	0.00025052	32	32	0.374	8.85554e+06	0.000295856	10	10	0.153	1179739	0.000104898	5	5	0.068	246254	6.49925e-05	5	5	0.063	382061	6.73916e-05	8	8	0.109	866349	8.05812e-05	14	14	0.201	1.31241e+06	0.000194637	11	11	0.154	1.06569e+06	0.000179302	2	2	0.019	183854	4.79347e-05	4	4
Q14525	404	46166.5	9	9	0.252	3.96541e+06	0.000340545	11	11	0.277	4.4927e+06	0.000338462	0	0	0	0	0	0	0	0	0	0	0	0	0	0	0	0	0	0	0	0	6	6	0.144	801356	0.00026799	5	5	0.141	738222	0.000280078	3	3	0.087	393516	0.000231354	4	4
P02538	564	59990.3	7	7	0.071	3.03166e+06	0.000186496	5	5	0.071	3.83614e+06	0.000207014	4	4	0.071	1.54548e+06	0.000221964	4	4	0.071	573646	0.000244548	4	4	0.071	970582	0.000276531	4	4	0.071	2.05554e+06	0.00030882	7	7	0.071	8816394	0.00211196	5	5	0.066	9.193e+06	0.00249834	6	6	0.071	1.56072e+06	0.000657268	3	3
P06733	434	47121.3	26	26	0.502	7.1496e+07	0.00571558	32	32	0.553	1.02912e+08	0.00721706	25	25	0.484	5.7423e+07	0.0107175	15	15	0.41	1.99411e+07	0.0110474	18	18	0.445	2.18727e+07	0.00809848	19	19	0.442	3.8962e+07	0.00760695	16	16	0.442	1.99535e+07	0.00621159	16	16	0.472	2.01298e+07	0.00710923	14	14	0.369	1.11497e+07	0.00610199	12	12
Q15149	4684	531448	37	37	0.092	6.99873e+06	5.18406e-05	50	50	0.119	8.40897e+06	5.464e-05	22	22	0.047	2.91793e+06	5.04611e-05	12	12	0.028	466956	2.39694e-05	13	13	0.028	1421088	4.87523e-05	20	20	0.044	2.25e+06	4.07028e-05	31	31	0.072	3.08146e+06	8.88821e-05	31	31	0.072	2.94321e+06	9.63114e-05	8	8	0.019	499798	2.53439e-05	7	7
P04259	564	60012.3	2	2	0.046	1947319	0.000119792	2	2	0.046	1.84012e+06	9.93006e-05	2	2	0.046	585020	8.40212e-05	2	2	0.046	195849	8.34914e-05	0	0	0	0	0	2	2	0.046	466616	7.01035e-05	3	3	0.048	2.89174e+06	0.000692715	2	2	0.046	2.94314e+06	0.000799844	2	2	0.046	765184	0.000322243	0	0
Q02413	1049	113658	35	35	0.31	2.17535e+07	0.000719486	47	47	0.364	3.62332e+07	0.00105127	39	39	0.251	1.73014e+07	0.00133599	26	26	0.225	5.44442e+06	0.00124789	20	20	0.211	4.92927e+06	0.000755088	28	28	0.249	9.78261e+06	0.000790203	35	35	0.345	9.66588e+06	0.00124492	34	34	0.337	8.11175e+06	0.00118526	24	24	0.208	6.68014e+06	0.00151254	25	25
P01857	399	43866.1	7	7	0.18	11873355	0.00103245	9	9	0.18	1.96327e+07	0.00149759	6	6	0.14	3330548	0.000676146	2	2	0.113	1.69182e+06	0.00101948	4	4	0.113	4.03294e+06	0.0016242	5	5	0.14	7.2412e+06	0.00153779	4	4	0.14	1.74623e+06	0.000591295	4	4	0.14	1.99978e+06	0.000768214	3	3	0.113	600292	0.000357343	3	3
P02787	698	76981.6	35	35	0.49	2.79948e+07	0.00139152	42	42	0.549	3.45744e+07	0.00150759	17	17	0.285	1.64565e+06	0.000190976	8	8	0.117	349946	0.000120544	6	6	0.109	224976	5.17931e-05	10	10	0.181	452438	5.49241e-05	19	19	0.322	1.55379e+06	0.000300754	21	21	0.341	1.68971e+06	0.000371048	8	8	0.145	333348	0.000113433	9	9
P04075	364	39377.3	20	20	0.588	2.49053e+07	0.00237387	28	28	0.701	3.83645e+07	0.00320784	22	22	0.566	1.17378e+07	0.00261206	17	17	0.456	3.82089e+06	0.00252384	14	14	0.382	4.19433e+06	0.00185162	19	19	0.453	8.86e+06	0.00206249	14	14	0.385	5.06924e+06	0.00188155	10	10	0.308	4.43889e+06	0.00186916	6	6	0.255	800588	0.000522401	6	6
P14618	531	57882	31	31	0.539	2.67323e+07	0.00174667	36	36	0.589	3.23977e+07	0.00185696	35	35	0.593	1.23491e+07	0.00188382	23	23	0.469	4.08809e+06	0.00185108	17	17	0.36	4.47513e+06	0.00135426	24	24	0.508	8537138	0.00136231	25	25	0.537	7.64789e+06	0.00194591	23	23	0.507	7.11842e+06	0.00205477	14	14	0.36	1.71601e+06	0.000767576	14	14
P25311	298	34219.1	31	31	0.681	8.65333e+07	0.0100748	31	31	0.711	9.61641e+07	0.00982157	32	32	0.654	4.46896e+07	0.0121475	23	23	0.574	1.45367e+07	0.0117286	26	26	0.601	2.06027e+07	0.0111096	29	29	0.651	41063061	0.011676	24	24	0.634	1.9878e+07	0.0090122	23	23	0.581	1.86372e+07	0.00958599	31	31	0.651	6.05295e+07	0.0482444	28	28
O76011	394	44673.7	7	7	0.198	8.85471e+06	0.000779734	8	8	0.18	1.07708e+07	0.000832027	2	2	0.051	158664	3.26196e-05	2	2	0.051	59641.2	3.63956e-05	0	0	0	0	0	0	0	0	0	0	4	4	0.132	2.66058e+06	0.000912336	7	7	0.155	3.06988e+06	0.00119426	4	4	0.132	645785	0.000389303	3	3
P13639	858	95258.9	33	33	0.403	2.08903e+07	0.000844743	42	42	0.479	2.9949e+07	0.00106238	25	25	0.316	1.88301e+07	0.00177772	16	16	0.197	6.8666e+06	0.00192421	19	19	0.227	2.39474e+06	0.0004485	18	18	0.206	4.44705e+06	0.000439181	26	26	0.334	5.42393e+06	0.000854085	19	19	0.238	4.79471e+06	0.000856542	8	8	0.094	3.09951e+06	0.000858028	8	8
Q04695	432	48058	14	14	0.303	1.12278e+07	0.000901734	15	15	0.347	1.41923e+07	0.000999889	15	15	0.308	5.18698e+06	0.000972588	13	13	0.308	2.30681e+06	0.00128389	13	13	0.292	3.62968e+06	0.00135013	15	15	0.363	7.18304e+06	0.00140891	17	17	0.412	1.61189e+07	0.00504111	18	18	0.438	1.78259e+07	0.0063247	11	11	0.31	3.45371e+06	0.00189888	8	8
P68871	147	15970.3	13	13	0.619	1.59327e+08	0.0376045	13	13	0.619	1.64369e+08	0.034032	2	2	0.15	234405	0.000129166	2	2	0.15	69995.8	0.000114486	3	3	0.231	610227	0.00066706	3	3	0.231	985400	0.000568008	3	3	0.279	284947	0.000261891	3	3	0.279	274202	0.000285909	2	2	0.15	65390.5	0.000105656	0	0
Q08554	894	99905.7	32	32	0.319	6.02039e+07	0.00233644	40	40	0.413	3.60113e+07	0.00122598	32	32	0.338	1.28227e+07	0.00116182	16	16	0.236	4108117	0.00110485	14	14	0.205	3.11049e+06	0.00055909	22	22	0.26	6.29837e+06	0.000596966	21	21	0.272	7925706	0.00119777	24	24	0.306	8.16972e+06	0.00140069	23	23	0.24	6.48159e+07	0.0172203	24	24
P05089	322	34695.3	30	30	0.78	6.45514e+07	0.00695533	36	36	0.804	73007393	0.00690073	39	39	0.829	2.94506e+07	0.00740861	29	29	0.733	9627255	0.00718862	20	20	0.522	9.75681e+06	0.00486904	25	25	0.736	2.07001e+07	0.00544724	23	23	0.677	1.13272e+07	0.00475271	20	20	0.634	1.08204e+07	0.00515062	22	22	0.599	1.02906e+07	0.0075907	21	21
Q13867	455	52510	26	26	0.437	19210014	0.00146482	33	33	0.53	29087307	0.0019457	22	22	0.409	1.06168e+07	0.00189008	11	11	0.268	3.51039e+06	0.00185499	18	18	0.358	6.21504e+06	0.00219495	28	28	0.411	1.35631e+07	0.00252585	11	11	0.255	4.64016e+06	0.00137783	14	14	0.316	4.84258e+06	0.00163132	15	15	0.305	5.5722e+06	0.00290878	14	14
P08779	473	51218.2	7	7	0.22	2444898	0.000179336	15	15	0.33	7.63699e+06	0.000491412	10	10	0.243	1.78653e+06	0.000305947	5	5	0.131	348018	0.000176905	9	9	0.218	1.18966e+06	0.00040416	11	11	0.222	2.26877e+06	0.000406432	19	19	0.421	1.42407e+07	0.00406767	17	17	0.364	7.10293e+06	0.00230171	11	11	0.292	1.94474e+06	0.000976553	6	6
P02533	472	51511.4	8	8	0.222	3.91427e+06	0.000287725	9	9	0.244	7.0372e+06	0.000453776	8	8	0.18	2.17452e+06	0.00037318	7	7	0.176	675194	0.000343942	7	7	0.176	1.03356e+06	0.000351872	8	8	0.18	2.01949e+06	0.000362542	16	16	0.288	1.38673e+07	0.00396939	16	16	0.301	1.36313e+07	0.00442658	9	9	0.227	1.88043e+06	0.000946264	10	10
Q5D862	2391	247910	23	23	0.11	1.43755e+07	0.000208598	42	42	0.226	23683292	0.000301472	15	15	0.059	6.23729e+06	0.000211307	9	9	0.049	2.02172e+06	0.000203301	14	14	0.067	2.48685e+06	0.000167133	22	22	0.125	5.15091e+06	0.000182542	8	8	0.022	5.47542e+06	0.000309394	8	8	0.027	5.07575e+06	0.000325382	8	8	0.022	2.15279e+06	0.000213855	9	9
Q6UWP8	590	60486.6	17	17	0.412	2.26094e+07	0.00132955	33	33	0.671	5.56542e+07	0.00287098	44	44	0.725	28208978	0.00387287	26	26	0.659	8.7431e+06	0.00356297	23	23	0.612	7.78316e+06	0.0021198	21	21	0.564	1.54577e+07	0.00222	9	9	0.239	7.06829e+06	0.00161859	11	11	0.254	7.09801e+06	0.00184399	12	12	0.319	7.50921e+06	0.003023	8	8
P58107	5088	555298	33	33	0.271	1.39194e+07	9.49164e-05	37	37	0.251	5.66388e+06	3.38806e-05	9	9	0.119	1.29452e+06	2.06091e-05	2	2	0.037	141630	6.69277e-06	4	4	0.049	253244	7.99803e-06	9	9	0.118	866964	1.44382e-05	19	19	0.229	5.69606e+06	0.000151252	21	21	0.242	6.49202e+06	0.000195572	5	5	0.094	303645	1.41747e-05	6	6
P60174	249	26634.7	24	24	0.743	2.79355e+07	0.00389246	27	27	0.851	3.89896e+07	0.00476577	26	26	0.851	2.70156e+07	0.00878848	20	20	0.851	9.61409e+06	0.00928341	23	23	0.851	1.11467e+07	0.00719349	23	23	0.851	2.08031e+07	0.00707927	18	18	0.743	7658278	0.00415534	17	17	0.743	6.59518e+06	0.00405976	22	22	0.743	1.00208e+07	0.00955873	21	21
Q01469	135	15136.5	17	17	0.652	1.12755e+08	0.0289781	18	18	0.659	1.3467e+08	0.0303614	20	20	0.763	6.0074e+07	0.0360455	14	14	0.696	22596776	0.040245	15	15	0.652	1.99189e+07	0.0237095	17	17	0.659	3.93807e+07	0.0247178	16	16	0.659	2.04376e+07	0.0204536	14	14	0.652	2.04633e+07	0.0232335	7	7	0.467	6.86709e+06	0.0120819	6	6
P02545	664	74076.7	25	25	0.336	3.03085e+07	0.00158367	34	34	0.468	39875193	0.00182776	21	21	0.279	1.15531e+07	0.00140938	18	18	0.264	4.12654e+06	0.00149423	21	21	0.303	4.68013e+06	0.00113261	30	30	0.369	1.10708e+07	0.00141277	31	31	0.39	1.50851e+07	0.0030694	24	24	0.31	1.02478e+07	0.00236557	11	11	0.154	3.12073e+06	0.00111631	13	13
P69905	142	15229.9	20	20	0.585	1.42467e+08	0.0348091	24	24	0.662	152379408	0.0326605	0	0	0	0	0	0	0	0	0	0	3	3	0.282	394995	0.000446987	4	4	0.282	916796	0.000547071	2	2	0.169	274525	0.000261196	2	2	0.169	236325	0.000255091	0	0	0	0	0	0	0
P06702	114	13215.5	17	17	0.605	4.13919e+08	0.125973	27	27	0.816	4.64681e+08	0.124061	20	20	0.763	1.59707e+08	0.113479	14	14	0.57	5.93517e+07	0.125178	22	22	0.579	1.28114e+08	0.180586	27	27	0.816	2.39035e+08	0.177671	11	11	0.518	6.13464e+07	0.072704	12	12	0.518	5.91279e+07	0.0794989	9	9	0.447	1.93276e+07	0.0402688	8	8
P00338	332	36647.4	15	15	0.503	1.51488e+07	0.00158309	22	22	0.551	27976029	0.00256467	12	12	0.358	6.9463e+06	0.00169478	9	9	0.235	2.22206e+06	0.00160923	11	11	0.298	3.13539e+06	0.00151755	14	14	0.392	6.02627e+06	0.00153805	11	11	0.416	4.62175e+06	0.0018808	9	9	0.367	3.05411e+06	0.00141	6	6	0.208	1.20106e+06	0.000859258	5	5
P00558	417	44568.1	16	16	0.501	1.32671e+07	0.00110384	20	20	0.532	1.84065e+07	0.00134344	18	18	0.441	9.21153e+06	0.00178934	14	14	0.36	3.09513e+06	0.0017846	10	10	0.295	1.17302e+06	0.000452023	12	12	0.338	2.84242e+06	0.000577579	14	14	0.391	3.58524e+06	0.0011616	12	12	0.353	2.72665e+06	0.00100223	7	7	0.261	455393	0.000259386	8	8
O60437	1756	204605	23	23	0.155	3.98593e+06	7.8754e-05	42	42	0.261	1.03107e+07	0.00017871	7	7	0.047	451119	2.08097e-05	4	4	0.025	149887	2.05228e-05	2	2	0.013	122790	1.12364e-05	4	4	0.025	327556	1.58059e-05	13	13	0.085	826355	6.35794e-05	10	10	0.061	714374	6.23555e-05	2	2	0.013	61876.3	8.36943e-06	0	0
P47929	136	15047.8	16	16	0.721	2.63299e+07	0.00671704	23	23	0.831	5.69216e+07	0.0127386	17	17	0.772	1.62059e+07	0.00965236	14	14	0.831	5.53504e+06	0.00978545	12	12	0.831	8.38237e+06	0.00990418	15	15	0.831	1.56194e+07	0.00973162	15	15	0.816	1.95707e+07	0.019442	12	12	0.794	1.53923e+07	0.0173475	7	7	0.566	1.6187e+06	0.00282699	4	4
P55786	919	103193	20	20	0.267	6.21629e+06	0.000234684	20	20	0.254	6.79842e+06	0.000225153	16	16	0.202	3.53784e+06	0.000311832	9	9	0.115	953557	0.000249477	9	9	0.12	786956	0.000137602	12	12	0.132	1.85525e+06	0.000171059	9	9	0.104	1.02061e+06	0.000150045	12	12	0.14	1.32972e+06	0.000221779	5	5	0.058	200806	5.18988e-05	4	4
P14923	745	81674.7	22	22	0.387	9.31369e+06	0.000433744	27	27	0.493	1.09871e+07	0.00044886	15	15	0.25	2.21815e+06	0.000241175	9	9	0.145	459940	0.000148438	13	13	0.219	2.25499e+06	0.000486385	18	18	0.314	3.07e+06	0.000349174	26	26	0.455	1.11166e+07	0.002016	22	22	0.385	11273472	0.0023194	10	10	0.173	892804	0.00028464	12	12
P50395	445	50612.9	19	19	0.472	1.05419e+07	0.000821915	20	20	0.492	1.2538e+07	0.000857538	15	15	0.425	6.81226e+06	0.00124002	12	12	0.333	2.15617e+06	0.00116499	10	10	0.234	1.63158e+06	0.000589167	14	14	0.337	3.14291e+06	0.000598454	11	11	0.308	2.46395e+06	0.000748078	12	12	0.337	2.82931e+06	0.000974526	9	9	0.256	2.64205e+06	0.00141019	9	9
P55072	806	89247.7	24	24	0.366	7.77474e+06	0.000334672	29	29	0.449	6879700	0.000259788	12	12	0.202	982357	9.87262e-05	7	7	0.104	245032	7.30947e-05	6	6	0.089	444609	8.86409e-05	13	13	0.185	1.14135e+06	0.00011999	13	13	0.212	925306	0.000155105	15	15	0.216	1.2787e+06	0.000243168	4	4	0.063	81042	2.3882e-05	3	3
P18206	1134	123704	26	26	0.265	1.09469e+07	0.000334924	34	34	0.32	1.35378e+07	0.000363345	18	18	0.177	7.09205e+06	0.00050659	12	12	0.116	2.10876e+06	0.000447108	15	15	0.155	2.1795e+06	0.00030884	18	18	0.174	4.88502e+06	0.000365017	19	19	0.195	2.39334e+06	0.000285144	17	17	0.175	2.48708e+06	0.000336164	19	19	0.195	4153200	0.000869893	18	18
Q9NZT1	146	15864.8	18	18	0.829	7.49106e+07	0.0178016	23	23	0.829	1.46676e+08	0.0305768	23	23	0.788	1.11981e+08	0.0621282	20	20	0.788	3.8119e+07	0.062775	15	15	0.753	2.70991e+07	0.0298258	15	15	0.753	5.33945e+07	0.0309887	10	10	0.808	9.41662e+06	0.00871398	11	11	0.815	8.33163e+06	0.00874683	12	12	0.747	1.10106e+07	0.0179125	10	10
P01859	395	43759.8	6	6	0.147	4.44903e+06	0.000390783	7	7	0.192	5.61673e+06	0.000432784	2	2	0.106	979672	0.000200901	2	2	0.106	339392	0.000206587	2	2	0.106	391416	0.000159233	2	2	0.106	627773	0.000134668	2	2	0.106	315731	0.000107993	2	2	0.106	350772	0.000136113	0	0	0	0	0	0	0
P11142	646	70836.2	15	15	0.316	5.14162e+06	0.000276144	16	16	0.328	8.09205e+06	0.00038125	12	12	0.24	2.83688e+06	0.000355718	7	7	0.132	852638	0.000317344	7	7	0.142	773977	0.000192525	9	9	0.175	1605385	0.000210575	6	6	0.104	985737	0.000206159	8	8	0.178	557364	0.000132245	4	4	0.096	88565.1	3.25631e-05	0	0
O75369	2602	277972	29	29	0.161	5.49556e+06	7.32778e-05	36	36	0.192	7.59233e+06	8.8808e-05	27	27	0.138	4.74656e+06	0.000147764	17	17	0.077	1.41434e+06	0.000130691	17	17	0.085	2.02723e+06	0.000125195	25	25	0.127	4.38286e+06	0.000142728	15	15	0.072	1662832	8.63407e-05	18	18	0.098	1.35199e+06	7.96413e-05	10	10	0.054	1.09625e+06	0.000100068	11	11
P00491	289	32079.1	15	15	0.526	7.40426e+06	0.000888898	23	23	0.689	9.4413e+06	0.000994302	13	13	0.564	5685474	0.00159355	10	10	0.429	2.08906e+06	0.00173801	12	12	0.495	1.54611e+06	0.000859671	16	16	0.592	3.06674e+06	0.000899162	11	11	0.526	1.07926e+06	0.00050455	11	11	0.484	1.21822e+06	0.000646104	10	10	0.453	866423	0.000712079	10	10
Q92764	455	50310.5	6	6	0.145	2.01634e+06	0.000153752	11	11	0.235	7.72689e+06	0.000516866	0	0	0	0	0	0	0	0	0	0	0	0	0	0	0	0	0	0	0	0	6	6	0.154	613463	0.000182159	3	3	0.077	220863	7.44022e-05	3	3	0.081	101072	5.27614e-05	2	2
P31947	248	27738.7	13	13	0.504	1.35394e+07	0.00189415	20	20	0.621	2.20806e+07	0.00270983	7	7	0.327	1.13732e+06	0.000371476	2	2	0.089	284241	0.000275571	5	5	0.218	631650	0.000409276	6	6	0.218	2058795	0.00070343	9	9	0.403	3.71562e+06	0.00202421	9	9	0.379	3.59679e+06	0.00222299	2	2	0.089	624543	0.000598145	0	0
P13797	630	70748.2	14	14	0.283	4.75184e+06	0.000261692	20	20	0.386	6.58292e+06	0.000318026	7	7	0.121	1.64382e+06	0.000211354	2	2	0.029	325552	0.000124245	3	3	0.044	314173	8.01345e-05	6	6	0.092	841960	0.000113243	7	7	0.124	722249	0.000154889	7	7	0.127	745464	0.000181368	2	2	0.029	252301	9.51207e-05	3	3
contaminant_NRL_1MCOH	428	46804.8	2	2	0.086	194378	1.5757e-05	3	3	0.114	1.2569e+06	8.93799e-05	0	0	0	0	0	0	0	0	0	0	0	0	0	0	0	0	0	0	0	0	0	0	0	0	0	2	2	0.044	180237	6.45465e-05	0	0	0	0	0	0	0
P01023	1474	163170	22	22	0.211	7.71586e+06	0.000181616	28	28	0.26	1.41224e+07	0.000291605	0	0	0	0	0	0	0	0	0	0	0	0	0	0	0	0	0	0	0	0	0	0	0	0	0	0	0	0	0	0	0	0	0	0	0	0	0
P20930	4061	434904	19	19	0.035	1.18685e+07	0.000101399	43	43	0.127	3.75221e+07	0.000281215	26	26	0.098	1.25703e+07	0.000250733	15	15	0.059	3.6305e+06	0.000214947	18	18	0.065	6.05899e+06	0.00023975	16	16	0.063	9702064	0.000202437	15	15	0.029	6.74287e+06	0.000224329	14	14	0.033	3.91655e+06	0.000147824	4	4	0.013	504463	2.95048e-05	2	2
P02042	147	16027.3	6	6	0.531	4.93578e+06	0.00116495	6	6	0.531	5.15882e+06	0.00106811	0	0	0	0	0	0	0	0	0	0	0	0	0	0	0	0	0	0	0	0	0	0	0	0	0	0	0	0	0	0	0	0	0	0	0	0	0
P49862	253	27488.8	14	14	0.632	3.86673e+06	0.000530263	20	20	0.557	2.36035e+07	0.00283949	17	17	0.581	1.47453e+07	0.00472096	9	9	0.49	2.11926e+06	0.00201401	9	9	0.439	2701968	0.00171613	15	15	0.47	1.34015e+07	0.00448842	13	13	0.561	2.45283e+06	0.00130985	9	9	0.466	1.59397e+06	0.000965682	9	9	0.352	1151989	0.00108149	8	8
O60911	334	37287.1	19	19	0.512	9.24228e+06	0.000960065	23	23	0.614	1.28607e+07	0.00117194	15	15	0.476	5.13136e+06	0.00124447	11	11	0.383	1.69226e+06	0.0012182	18	18	0.578	3.81792e+06	0.00183684	20	20	0.578	7.66929e+06	0.00194566	14	14	0.467	3.44949e+06	0.00139535	14	14	0.482	3.41987e+06	0.00156941	18	18	0.542	6.32057e+06	0.00449476	15	15
Q6NUJ1	521	56571.1	21	21	0.34	1.14402e+07	0.000761843	26	26	0.384	1.27453e+07	0.000744553	18	18	0.294	5.30322e+06	0.000824518	12	12	0.226	1.69586e+06	0.000782619	19	19	0.321	3988700	0.00123023	20	20	0.263	8.35921e+06	0.00135952	11	11	0.2	2.69184e+06	0.000698048	11	11	0.202	2.57215e+06	0.000756715	14	14	0.215	3.32818e+06	0.00151728	13	13
Q8IW75	414	47127	19	19	0.512	1.30383e+07	0.00109267	21	21	0.483	1.78231e+07	0.00131029	21	21	0.481	1.35242e+07	0.00264611	19	19	0.459	4.59021e+06	0.00266582	17	17	0.343	4.73287e+06	0.00183703	19	19	0.399	9.42588e+06	0.00192921	20	20	0.471	9.26196e+06	0.00302257	17	17	0.401	6052978	0.002241	19	19	0.457	7975959	0.00457592	13	13
P05109	93	10809.6	16	16	0.742	4.02699e+08	0.150233	19	19	0.785	4.76561e+08	0.155962	17	17	0.742	125028090	0.108899	14	14	0.624	4.83629e+07	0.125034	20	20	0.688	1.26501e+08	0.218576	22	22	0.667	2.51882e+08	0.229495	11	11	0.495	5.756e+07	0.0836204	12	12	0.57	5.72685e+07	0.0943858	7	7	0.409	1.91388e+07	0.0488796	3	3
P42357	657	72633.8	20	20	0.391	1.17974e+07	0.000622999	27	27	0.46	1.60634e+07	0.000744141	12	12	0.19	3.07385e+06	0.000378979	10	10	0.164	1.09516e+06	0.000400783	14	14	0.247	1.69747e+06	0.000415171	18	18	0.3	4.15087e+06	0.000535345	14	14	0.244	2.04404e+06	0.000420339	12	12	0.202	1.59825e+06	0.000372865	9	9	0.154	820956	0.000296791	7	7
O75223	188	20976.3	15	15	0.75	1.7769e+07	0.00327923	18	18	0.787	3.44555e+07	0.00557808	12	12	0.596	1.03816e+07	0.00447307	9	9	0.468	3492044	0.00446602	14	14	0.644	5.60515e+06	0.00479094	15	15	0.654	1.07505e+07	0.0048454	7	7	0.383	2.83647e+06	0.00203842	9	9	0.505	3.16608e+06	0.0025813	13	13	0.702	6.16976e+06	0.00779482	15	15
P07437	444	49621	2	2	0.061	303288	2.36995e-05	2	2	0.061	372514	2.55355e-05	0	0	0	0	0	0	0	0	0	0	0	0	0	0	0	0	0	0	0	0	2	2	0.061	77572.6	2.36048e-05	2	2	0.061	84629.7	2.92155e-05	0	0	0	0	0	0	0
P07384	714	81820.2	25	25	0.336	1.65316e+07	0.000803311	27	27	0.36	1.77727e+07	0.000757598	23	23	0.298	7.25661e+06	0.000823253	14	14	0.218	2.1659e+06	0.000729354	18	18	0.263	3.11604e+06	0.000701286	24	24	0.308	7.14069e+06	0.000847425	23	23	0.315	4.65928e+06	0.000881648	17	17	0.241	4.43958e+06	0.000953054	24	24	0.311	4.13492e+06	0.00137551	22	22
Q96QA5	445	49315.8	16	16	0.434	7.73074e+06	0.000602738	22	22	0.512	1.46165e+07	0.000999694	11	11	0.234	3.27765e+06	0.000596624	5	5	0.151	721623	0.000389896	9	9	0.213	3121999	0.00112736	16	16	0.36	6.42385e+06	0.00122319	16	16	0.36	6.4737e+06	0.00196547	14	14	0.355	5700145	0.00196336	7	7	0.16	2.17931e+06	0.0011632	6	6
Q53RT3	343	36950.1	20	20	0.309	23020982	0.00232862	24	24	0.373	28711238	0.00254766	20	20	0.318	1.07184e+07	0.00253125	7	7	0.257	3.2275e+06	0.00226241	6	6	0.187	3.41355e+06	0.0015992	10	10	0.327	6.67331e+06	0.00164857	14	14	0.294	8.85245e+06	0.00348693	10	10	0.268	7.31161e+06	0.00326733	9	9	0.198	3.56261e+06	0.002467	9	9
P01860	446	49043.3	0	0	0	0	0	2	2	0.114	631147	4.30705e-05	2	2	0.094	108702	1.97424e-05	0	0	0	0	0	4	4	0.141	193001	6.9537e-05	3	3	0.141	384286	7.30095e-05	0	0	0	0	0	0	0	0	0	0	0	0	0	0	0	0	0
Q96P63	405	46229.1	18	18	0.499	2.91305e+07	0.00249552	23	23	0.56	3.77835e+07	0.00283944	23	23	0.563	1.58636e+07	0.00317281	14	14	0.43	4842151	0.00287463	13	13	0.373	2.29942e+07	0.00912334	18	18	0.44	28778400	0.00602103	11	11	0.368	4123322	0.00137552	11	11	0.351	3.09008e+06	0.00116947	8	8	0.254	4.06391e+06	0.00238333	10	10
P01834	107	11739.8	9	9	0.804	3.26506e+07	0.0105871	15	15	0.804	3.60975e+07	0.0102678	10	10	0.804	1.27224e+07	0.00963128	6	6	0.794	4.58718e+06	0.0103077	6	6	0.794	7.44638e+06	0.0111829	7	7	0.794	1.39589e+07	0.0110542	6	6	0.813	7.30283e+06	0.00922108	7	7	0.813	7.66382e+06	0.0109783	4	4	0.664	1.39813e+06	0.00310357	4	4
P27482	149	16861.9	12	12	0.658	1.57864e+07	0.00367591	13	13	0.732	1.68764e+07	0.00344729	7	7	0.49	5.15493e+06	0.00280243	7	7	0.49	1.93346e+06	0.00311995	7	7	0.49	2.80373e+06	0.00302371	8	8	0.564	5.33952e+06	0.00303651	9	9	0.638	2.79775e+06	0.00253686	8	8	0.544	3.03317e+06	0.00312021	7	7	0.544	1.17987e+06	0.00188081	8	8
P04083	346	38672	18	18	0.549	1.93184e+07	0.00193714	20	20	0.61	2.26055e+07	0.00198849	20	20	0.598	9.49525e+06	0.00222294	14	14	0.48	3.0991e+06	0.00215357	8	8	0.254	868990	0.00040358	12	12	0.416	2.09608e+06	0.000513323	18	18	0.581	5052438	0.00197287	18	18	0.581	5.04268e+06	0.00223387	8	8	0.251	836763	0.00057441	8	8
P04792	205	22750.5	16	16	0.556	1.67566e+07	0.00283595	19	19	0.673	3.26426e+07	0.00484635	10	10	0.541	7.23425e+06	0.00285849	8	8	0.356	2.49781e+06	0.00292957	11	11	0.59	5.28737e+06	0.00414454	15	15	0.59	9.95512e+06	0.00411483	11	11	0.62	8.48738e+06	0.00559363	10	10	0.483	7.18794e+06	0.00537433	4	4	0.254	1.35352e+06	0.00156822	4	4
P13796	627	70225.9	17	17	0.337	5.91538e+06	0.000327328	19	19	0.365	5.36903e+06	0.000260623	16	16	0.295	4.55538e+06	0.000588512	11	11	0.193	1.38986e+06	0.000532971	4	4	0.07	148181	3.79765e-05	9	9	0.145	923216	0.000124766	8	8	0.145	483807	0.000104251	7	7	0.123	422109	0.000103188	5	5	0.083	284256	0.000107681	5	5
Q9NZH8	169	18691.4	12	12	0.716	1.21483e+07	0.002494	17	17	0.84	1.26883e+07	0.00228508	14	14	0.769	9.60502e+06	0.00460373	11	11	0.562	3.81235e+06	0.00542382	10	10	0.615	2.60778e+06	0.00247957	11	11	0.675	5.39953e+06	0.00270725	8	8	0.556	1.16621e+06	0.000932318	6	6	0.432	1.0065e+06	0.00091285	4	4	0.325	1.24131e+06	0.00174457	5	5
P04040	527	59700.7	18	18	0.414	1.64456e+07	0.0010827	23	23	0.478	2.01037e+07	0.00116105	19	19	0.414	8.53062e+06	0.0013112	18	18	0.361	3.17636e+06	0.00144916	16	16	0.336	3.76268e+06	0.0011473	18	18	0.381	7.31445e+06	0.00117606	17	17	0.406	3.97869e+06	0.00102001	17	17	0.408	4.19565e+06	0.00122029	14	14	0.311	4.20425e+06	0.00189485	13	13
P19971	482	49906.2	19	19	0.442	9.5601e+06	0.000688151	23	23	0.49	1.47263e+07	0.000929887	28	28	0.552	1.22383e+07	0.00205671	22	22	0.452	4.19254e+06	0.00209136	24	24	0.461	8.69705e+06	0.00289945	28	28	0.475	17595160	0.00309318	16	16	0.394	3.19585e+06	0.000895805	16	16	0.386	2.28455e+06	0.000726486	10	10	0.251	1.40542e+06	0.000692556	10	10
P36952	375	42055.4	19	19	0.613	1.67066e+07	0.0015457	20	20	0.643	1.70287e+07	0.00138208	17	17	0.523	4.88165e+06	0.00105447	12	12	0.395	1.59188e+06	0.00102065	5	5	0.128	596511	0.00025561	7	7	0.189	1.39265e+06	0.00031468	11	11	0.368	2.28727e+06	0.000824063	12	12	0.405	2.23885e+06	0.000915096	9	9	0.301	1.0196e+06	0.000645797	8	8
P0C0L5	1744	192612	0	0	0	0	0	2	2	0.023	101849	1.77743e-06	0	0	0	0	0	0	0	0	0	0	0	0	0	0	0	0	0	0	0	0	0	0	0	0	0	0	0	0	0	0	0	0	0	0	0	0	0
P06396	782	85626.2	19	19	0.292	8.85619e+06	0.000392924	24	24	0.362	1.76539e+07	0.000687096	20	20	0.263	7.67497e+06	0.000795001	13	13	0.175	2.94463e+06	0.000905363	11	11	0.134	2.56285e+06	0.000526632	14	14	0.184	5.17282e+06	0.000560506	17	17	0.258	6.13847e+06	0.00106054	12	12	0.199	3.5625e+06	0.000698267	12	12	0.206	1.99075e+06	0.000604654	7	7
P09525	319	35842.1	13	13	0.448	5.74173e+06	0.000624483	19	19	0.618	9.55596e+06	0.000911734	15	15	0.48	3.44243e+06	0.000874122	12	12	0.423	1072857	0.00080863	9	9	0.307	1.15219e+06	0.000580397	9	9	0.307	2.43397e+06	0.000646523	15	15	0.498	1.87931e+06	0.000795945	13	13	0.458	1.82274e+06	0.000875806	8	8	0.285	850596	0.000633328	8	8
P02788	710	78113.9	20	20	0.352	5.76369e+06	0.00028165	24	24	0.432	6.38336e+06	0.000273637	39	39	0.621	1.47011e+07	0.00167721	30	30	0.497	5.1253e+06	0.00173564	7	7	0.114	322808	7.30595e-05	14	14	0.214	939416	0.000112114	35	35	0.555	1.54975e+07	0.00294901	39	39	0.58	1.50932e+07	0.00325833	16	16	0.279	850183	0.000284414	12	12
P07858	339	37778.8	15	15	0.392	1.79336e+07	0.00183542	20	20	0.534	2.12135e+07	0.00190457	15	15	0.413	8.58933e+06	0.00205238	11	11	0.295	2.79783e+06	0.00198436	18	18	0.437	7.50522e+06	0.00355758	20	20	0.437	14808350	0.0037014	16	16	0.431	6.65177e+06	0.00265101	16	16	0.431	6.81387e+06	0.00308083	16	16	0.428	7.90381e+06	0.00553774	16	16
Q06830	199	22078.3	14	14	0.668	1.86938e+07	0.00325921	12	12	0.598	2.76964e+07	0.00423599	10	10	0.598	1.00361e+07	0.00408518	8	8	0.487	3.41771e+06	0.00412934	7	7	0.362	3579509	0.00289042	11	11	0.598	6.79988e+06	0.00289539	11	11	0.623	5.26311e+06	0.00357325	11	11	0.588	5.23701e+06	0.0040337	6	6	0.317	2.7814e+06	0.00331976	5	5
P00738	406	45158.6	7	7	0.239	8.19215e+06	0.000700067	10	10	0.296	9.0669e+06	0.0006797	0	0	0	0	0	0	0	0	0	0	0	0	0	0	0	0	0	0	0	0	2	2	0.047	485173	0.000161453	3	3	0.081	411228	0.000155249	0	0	0	0	0	0	0
Q9BQE3	449	49845.5	0	0	0	0	0	2	2	0.038	121002	8.20222e-06	0	0	0	0	0	0	0	0	0	0	0	0	0	0	0	0	0	0	0	0	0	0	0	0	0	0	0	0	0	0	0	0	0	0	0	0	0
Q9UI42	421	47303.7	16	16	0.454	1.33539e+07	0.00110051	22	22	0.546	1.55789e+07	0.00112626	20	20	0.368	8.28542e+06	0.00159415	9	9	0.276	2.65079e+06	0.00151388	18	18	0.342	3.43661e+06	0.00131171	21	21	0.392	7.74633e+06	0.0015591	6	6	0.181	2.6676e+06	0.000856076	8	8	0.257	2.54238e+06	0.000925618	9	9	0.297	5245134	0.00295917	8	8
P30086	187	21025.7	7	7	0.529	3.89952e+06	0.000723499	16	16	0.733	1.07143e+07	0.00174384	11	11	0.738	7.07505e+06	0.00306468	7	7	0.465	2.37941e+06	0.00305933	6	6	0.396	1.32582e+06	0.00113929	6	6	0.396	2.49838e+06	0.00113208	9	9	0.69	1.6738e+06	0.00120931	6	6	0.599	932974	0.000764718	5	5	0.529	1.11163e+06	0.00141194	4	4
P80188	198	22555.7	13	13	0.621	1.14221e+07	0.00200146	16	16	0.692	1.77987e+07	0.00273594	17	17	0.677	12477099	0.00510442	12	12	0.626	4.20673e+06	0.00510832	14	14	0.636	6.5837e+06	0.00534313	16	16	0.692	1.25883e+07	0.00538719	8	8	0.495	1.7405e+06	0.00118764	7	7	0.465	861564	0.000666954	7	7	0.389	613409	0.000735836	6	6
P02647	267	30740.9	16	16	0.491	1.50549e+07	0.0019563	16	16	0.562	2.22603e+07	0.00253749	0	0	0	0	0	0	0	0	0	0	0	0	0	0	0	0	0	0	0	0	6	6	0.281	559919	0.000283327	9	9	0.401	620996	0.000356493	0	0	0	0	0	0	0
P01040	98	10981.7	13	13	0.765	2.02171e+07	0.00715749	12	12	0.765	2.4528e+07	0.00761764	10	10	0.837	18446795	0.0152473	8	8	0.755	6.49589e+06	0.0159372	10	10	0.837	6.93544e+06	0.011372	8	8	0.755	12368390	0.0106942	6	6	0.684	3.84647e+06	0.00530287	6	6	0.684	3.70791e+06	0.00579931	7	7	0.602	12687900	0.030751	7	7
P40926	338	35462.7	16	16	0.621	1.33682e+07	0.00137223	16	16	0.604	1.48343e+07	0.00133578	14	14	0.544	6.87379e+06	0.00164732	12	12	0.47	2.36308e+06	0.00168097	16	16	0.612	5.45482e+06	0.00259331	16	16	0.592	1.05952e+07	0.00265615	12	12	0.45	2.11177e+06	0.000844121	13	13	0.515	2.20326e+06	0.000999131	12	12	0.479	2319077	0.00162965	12	12
O75874	414	46611.5	15	15	0.408	5.13341e+06	0.000430203	16	16	0.435	7.41142e+06	0.000544861	13	13	0.319	3.59905e+06	0.000704182	9	9	0.242	1.00991e+06	0.000586515	8	8	0.2	1.23153e+06	0.000478008	11	11	0.297	2.4722e+06	0.000505992	8	8	0.196	1.00167e+06	0.000326889	9	9	0.229	915067	0.000338787	8	8	0.203	911182	0.000522758	7	7
P17174	413	46200.5	17	17	0.557	7.38914e+06	0.000620743	20	20	0.569	1.35711e+07	0.00100011	18	18	0.504	4.9568e+06	0.000972186	13	13	0.363	1.67669e+06	0.000976113	14	14	0.416	2.73027e+06	0.0010623	17	17	0.475	5.24928e+06	0.00107698	15	15	0.419	1.74708e+06	0.000571527	16	16	0.501	1.50818e+06	0.000559729	8	8	0.223	534334	0.000307297	6	6
P68366	448	49874.4	3	3	0.1	420434	3.25602e-05	3	3	0.1	507048	3.44473e-05	2	2	0.056	154641	2.79605e-05	0	0	0	0	0	0	0	0	0	0	0	0	0	0	0	3	3	0.1	266184	8.02748e-05	2	2	0.056	253898	8.68671e-05	0	0	0	0	0	0	0
Q15517	529	51472.2	16	16	0.469	6.36983e+06	0.000417773	19	19	0.446	1.14652e+07	0.000659646	9	9	0.268	5.17929e+06	0.000793071	7	7	0.197	1840987	0.000836746	5	5	0.123	2.70915e+06	0.000822941	6	6	0.198	4.97644e+06	0.000797118	9	9	0.301	3.02239e+06	0.000771913	11	11	0.406	2.65167e+06	0.000768312	8	8	0.27	1.57843e+06	0.000708707	7	7
P05091	517	56327.6	13	13	0.319	4.6309e+06	0.000310772	19	19	0.435	4.31468e+06	0.000254005	8	8	0.174	703239	0.000110182	3	3	0.077	112564	5.23491e-05	5	5	0.128	235411	7.31689e-05	5	5	0.128	469308	7.69178e-05	4	4	0.089	305433	7.98177e-05	2	2	0.046	430070	0.000127504	0	0	0	0	0	0	0
Q96G03	612	68222.4	18	18	0.335	5409506	0.000306672	21	21	0.368	8.6742e+06	0.000431382	10	10	0.221	1.29701e+06	0.000171668	4	4	0.06	304004	0.000119434	0	0	0	0	0	7	7	0.101	913693	0.000126505	5	5	0.106	290981	6.42374e-05	4	4	0.064	274120	6.86536e-05	4	4	0.072	129397	5.02189e-05	2	2
P09211	210	23323	13	13	0.657	1.55474e+07	0.00256865	16	16	0.69	1.97813e+07	0.00286695	13	13	0.652	6.2682e+06	0.00241781	12	12	0.619	2.39874e+06	0.00274639	11	11	0.567	2.90696e+06	0.00222439	12	12	0.567	6022848	0.0024302	12	12	0.6	4.08502e+06	0.00262814	12	12	0.657	2.57371e+06	0.00187851	8	8	0.533	736119	0.000832578	7	7
P02675	491	55874.3	16	16	0.428	1.66217e+06	0.000117452	19	19	0.519	4.16136e+06	0.000257952	0	0	0	0	0	0	0	0	0	0	0	0	0	0	0	0	0	0	0	0	0	0	0	0	0	0	0	0	0	0	0	0	0	0	0	0	0
P07237	508	57062.7	15	15	0.303	8.05304e+06	0.000550002	21	21	0.392	10727347	0.000642707	9	9	0.187	1.44691e+06	0.000230715	5	5	0.083	333934	0.00015805	4	4	0.069	189096	5.98151e-05	6	6	0.12	563343	9.39655e-05	11	11	0.242	1.03088e+06	0.000274169	9	9	0.197	969950	0.000292657	5	5	0.1	144344	6.74888e-05	3	3
Q15828	149	16482.3	14	14	0.638	3.72563e+06	0.000867523	14	14	0.638	1.06535e+07	0.00217615	11	11	0.503	5.83645e+06	0.00317293	5	5	0.403	2.00211e+06	0.00323072	10	10	0.638	3.77624e+06	0.00407253	12	12	0.638	7.07092e+06	0.00402114	8	8	0.577	5.67622e+06	0.00514692	9	9	0.577	5.44395e+06	0.00560017	14	14	0.638	4.53053e+06	0.00722202	12	12
Q9UJ71	328	36683.8	12	12	0.473	1.6878e+06	0.000178531	13	13	0.436	2.53864e+06	0.000235565	9	9	0.299	1.45443e+06	0.000359184	4	4	0.11	288869	0.000211751	3	3	0.082	176239	8.63414e-05	6	6	0.186	480911	0.000124237	3	3	0.082	249601	0.000102813	0	0	0	0	0	2	2	0.085	89307.9	6.46714e-05	3	3
P04062	536	59660.2	17	17	0.325	1.03017e+07	0.000666823	19	19	0.401	1.47883e+07	0.000839726	15	15	0.285	7.33275e+06	0.00110815	12	12	0.226	2.17771e+06	0.000976863	12	12	0.241	3.18566e+06	0.000955049	14	14	0.265	6.84746e+06	0.00108249	14	14	0.291	3.73814e+06	0.000942247	12	12	0.244	3380260	0.000966627	11	11	0.203	2.21432e+06	0.000981232	9	9
P01861	396	43785.9	2	2	0.111	273757	2.39849e-05	3	3	0.131	1.41786e+06	0.000108974	0	0	0	0	0	0	0	0	0	0	0	0	0	0	0	0	0	0	0	0	0	0	0	0	0	0	0	0	0	0	0	0	0	0	0	0	0
P48147	710	80630	18	18	0.339	1.87262e+06	9.15079e-05	16	16	0.321	1.99606e+06	8.55657e-05	9	9	0.165	791670	9.032e-05	3	3	0.055	131198	4.44291e-05	5	5	0.083	229905	5.20333e-05	7	7	0.124	356269	4.25185e-05	4	4	0.073	106472	2.02605e-05	3	3	0.052	73984.3	1.59718e-05	0	0	0	0	0	0	0
P01009	418	46689	12	12	0.335	6.32324e+06	0.000524846	20	20	0.447	1.56912e+07	0.00114252	0	0	0	0	0	0	0	0	0	0	0	0	0	0	0	0	0	0	0	0	3	3	0.086	260864	8.43163e-05	3	3	0.086	228775	8.38892e-05	0	0	0	0	0	0	0
P50990	548	59564.5	16	16	0.332	2379979	0.000150682	19	19	0.381	4.0701e+06	0.000226052	8	8	0.166	688333	0.000101746	4	4	0.088	128921	5.65644e-05	2	2	0.042	69060.3	2.02506e-05	5	5	0.104	687790	0.000106349	5	5	0.091	273359	6.7395e-05	6	6	0.131	188564	5.27414e-05	0	0	0	0	0	0	0
P21333	2647	280546	15	15	0.076	2.09952e+06	2.7519e-05	24	24	0.127	3.02759e+06	3.48119e-05	22	22	0.109	2.85395e+06	8.73355e-05	10	10	0.049	486338	4.41757e-05	9	9	0.045	697398	4.23368e-05	15	15	0.073	1.87192e+06	5.99229e-05	6	6	0.031	2.01269e+06	0.00010273	9	9	0.051	1.12161e+06	6.49474e-05	2	2	0.009	123529	1.10844e-05	5	5
Q5XKE5	535	57782.2	9	9	0.163	1.8841e+06	0.000122185	9	9	0.163	1.76306e+06	0.000100299	8	8	0.14	970223	0.000146898	3	3	0.06	134719	6.05443e-05	4	4	0.077	228687	6.86878e-05	11	11	0.204	950523	0.000150546	3	3	0.05	187626	4.73821e-05	4	4	0.069	348691	9.98988e-05	3	3	0.05	96937.1	4.3036e-05	3	3
P30101	505	56728.7	14	14	0.345	2.62687e+06	0.000180474	20	20	0.444	4.58967e+06	0.000276614	9	9	0.216	1637449	0.000262648	6	6	0.135	288917	0.000137556	6	6	0.133	405406	0.000129	12	12	0.253	1.17235e+06	0.000196709	6	6	0.135	327778	8.76925e-05	10	10	0.261	410325	0.00012454	5	5	0.121	147117	6.9194e-05	0	0
P07900	732	84588.7	7	7	0.122	1.4777e+06	7.00393e-05	5	5	0.089	1.4358e+06	5.96989e-05	0	0	0	0	0	2	2	0.025	164775	5.41227e-05	0	0	0	0	0	2	2	0.023	243757	2.82166e-05	2	2	0.036	172367	3.1814e-05	3	3	0.045	322961	6.76259e-05	0	0	0	0	0	0	0
P50995	505	54337.1	15	15	0.321	3.49718e+06	0.000240267	18	18	0.37	5.52166e+06	0.000332784	11	11	0.226	2.16335e+06	0.000347002	7	7	0.141	462597	0.000220247	6	6	0.113	544118	0.000173138	10	10	0.212	1.40095e+06	0.000235066	9	9	0.196	637126	0.000170455	7	7	0.15	600358	0.000182219	8	8	0.172	512298	0.00024095	8	8
Q14532	448	50292.1	4	4	0.116	328319	2.54264e-05	7	7	0.176	1.36851e+06	9.29723e-05	0	0	0	0	0	0	0	0	0	0	0	0	0	0	0	0	0	0	0	0	5	5	0.118	459032	0.000138433	5	5	0.118	529480	0.000181153	0	0	0	0	0	0	0
P48163	572	64091.1	17	17	0.364	5.27052e+06	0.000319688	20	20	0.413	8.66622e+06	0.000461124	13	13	0.299	1.98895e+06	0.00028166	9	9	0.182	697902	0.000293357	10	10	0.226	605536	0.000170112	17	17	0.358	2.89677e+06	0.000429118	8	8	0.178	926089	0.000218741	8	8	0.154	930670	0.000249387	6	6	0.124	589257	0.000244683	8	8
Q9Y3R4	380	42209.1	14	14	0.558	4.775e+06	0.000435971	14	14	0.542	7467847	0.000598131	12	12	0.534	2.73283e+06	0.000582541	11	11	0.518	905444	0.000572897	7	7	0.295	751606	0.000317832	8	8	0.368	1.44721e+06	0.000322707	7	7	0.318	764110	0.000271673	9	9	0.379	869573	0.000350749	10	10	0.434	1490950	0.000931913	9	9
O00299	241	26887.7	9	9	0.527	2.53568e+06	0.000365044	11	11	0.647	4.40708e+06	0.000556567	6	6	0.274	797451	0.000268031	3	3	0.154	109375	0.000109119	2	2	0.112	105514	7.0353e-05	3	3	0.162	256374	9.01398e-05	5	5	0.249	520405	0.000291742	4	4	0.212	428767	0.000272696	0	0	0	0	0	0	0
P09972	364	39413.2	8	8	0.28	1.81511e+06	0.000173009	7	7	0.283	1940103	0.000162221	2	2	0.107	145036	3.22756e-05	0	0	0	0	0	2	2	0.107	9776.1	4.31574e-06	2	2	0.107	28979.8	6.74611e-06	3	3	0.148	40095.7	1.48823e-05	2	2	0.107	37269.5	1.56937e-05	0	0	0	0	0	0	0
P10599	105	11711.7	9	9	0.429	3.43345e+07	0.0113451	11	11	0.6	3.19577e+07	0.0092634	11	11	0.8	11194780	0.00863623	6	6	0.495	3966419	0.00908255	7	7	0.514	2.68318e+06	0.0041063	7	7	0.514	4.41549e+06	0.00356327	6	6	0.429	7.91746e+06	0.0101876	6	6	0.429	7.92117e+06	0.0115631	5	5	0.429	5335970	0.0120704	6	6
Q9UIV8	391	44230.1	14	14	0.399	6399505	0.000567855	17	17	0.44	8.47283e+06	0.000659532	12	12	0.279	4.54049e+06	0.000940641	8	8	0.189	1406182	0.000864696	11	11	0.23	2.15016e+06	0.000883658	12	12	0.286	3.34933e+06	0.00072584	9	9	0.228	971828	0.000335805	8	8	0.207	1.37032e+06	0.000537179	11	11	0.276	1838462	0.0011168	11	11
Q5T749	579	64075.2	13	13	0.314	2.96353e+06	0.000177582	17	17	0.385	4.11675e+06	0.000216401	7	7	0.161	742286	0.000103846	3	3	0.05	173473	7.20363e-05	2	2	0.038	177691	4.93149e-05	7	7	0.135	854766	0.000125092	21	21	0.472	1.02761e+07	0.00239787	24	24	0.513	1.1635e+07	0.00308009	10	10	0.264	1.61676e+06	0.000663229	10	10
P04114	4563	515265	22	22	0.056	1.73186e+06	1.31684e-05	26	26	0.062	2.40364e+06	1.60325e-05	0	0	0	0	0	0	0	0	0	0	0	0	0	0	0	0	0	0	0	0	0	0	0	0	0	0	0	0	0	0	0	0	0	0	0	0	0
P43490	491	55468.6	17	17	0.407	3.47261e+06	0.000245382	16	16	0.391	4.07306e+06	0.000252478	9	9	0.179	848974	0.000140059	2	2	0.031	57095.2	2.79587e-05	0	0	0	0	0	0	0	0	0	0	4	4	0.077	120603	3.31857e-05	5	5	0.092	208992	6.52413e-05	0	0	0	0	0	0	0
Q9NSB4	513	56598.3	8	8	0.216	1.22136e+06	8.26028e-05	9	9	0.199	1.49699e+06	8.8815e-05	0	0	0	0	0	0	0	0	0	0	0	0	0	0	0	0	0	0	0	0	6	6	0.125	762291	0.00020076	7	7	0.146	740572	0.00022127	2	2	0.039	96139.1	4.45122e-05	0	0
O75635	380	42859.5	9	9	0.276	1.46727e+06	0.000133966	17	17	0.455	4.37054e+06	0.000350055	7	7	0.2	1.66759e+06	0.00035547	3	3	0.082	419195	0.000265235	3	3	0.082	380025	0.000160701	7	7	0.184	1.11974e+06	0.000249686	3	3	0.082	293662	0.000104409	4	4	0.116	308762	0.000124542	10	10	0.297	1.60887e+06	0.00100562	8	8
P08238	724	83194.1	2	2	0.036	228841	1.09664e-05	4	4	0.065	337157	1.41735e-05	0	0	0	0	0	0	0	0	0	0	0	0	0	0	0	2	2	0.018	164401	1.92409e-05	0	0	0	0	0	0	0	0	0	0	0	0	0	0	0	0	0
Q9HCY8	104	11636.8	6	6	0.596	3.22834e+06	0.001077	9	9	0.808	3.41803e+06	0.00100029	3	3	0.26	1.13752e+06	0.000885976	2	2	0.192	177936	0.000411367	3	3	0.26	464611	0.000717872	4	4	0.346	1.06834e+06	0.000870435	6	6	0.596	4636692	0.00602351	5	5	0.49	2.23021e+06	0.00328689	4	4	0.404	294725	0.0006731	4	4
P32119	198	21860.2	9	9	0.475	2.31284e+07	0.00405274	10	10	0.485	3.12673e+07	0.00480629	10	10	0.48	1.20225e+07	0.00491845	8	8	0.313	4.21093e+06	0.00511342	7	7	0.313	4.11932e+06	0.00334312	7	7	0.313	8.15256e+06	0.00348889	8	8	0.434	6992726	0.00477151	8	8	0.394	7.49328e+06	0.0058007	5	5	0.227	4.39347e+06	0.00527034	5	5
Q9BYR8	98	10513.6	3	3	0.531	1.40552e+06	0.0004976	6	6	0.847	3.39101e+06	0.00105314	0	0	0	0	0	0	0	0	0	0	0	0	0	0	0	0	0	0	0	0	2	2	0.245	597507	0.000823742	0	0	0	0	0	0	0	0	0	0	0	0
P08758	320	35896.4	12	12	0.494	5.05217e+06	0.000547768	13	13	0.475	6.42749e+06	0.00061133	10	10	0.331	2.99813e+06	0.000758925	8	8	0.253	1.15504e+06	0.000867853	7	7	0.216	758517	0.000380896	7	7	0.212	1.53401e+06	0.000406198	7	7	0.219	1.08773e+06	0.000459247	6	6	0.194	1.03298e+06	0.000494784	5	5	0.144	768668	0.000570538	5	5
P07602	524	58055.8	11	11	0.191	19832588	0.00131316	19	19	0.275	2.13767e+07	0.00124164	13	13	0.174	8.84023e+06	0.00136657	5	5	0.069	2.97903e+06	0.00136692	10	10	0.126	4.98365e+06	0.00152829	12	12	0.145	9.91671e+06	0.0016036	9	9	0.164	5.67743e+06	0.00146385	6	6	0.094	5.28063e+06	0.00154464	10	10	0.204	5.38337e+06	0.00244016	7	7
P61626	148	16508.3	8	8	0.392	3191260	0.000748115	12	12	0.547	5.75958e+06	0.00118444	16	16	0.655	1.04245e+07	0.00570546	10	10	0.541	2.79808e+06	0.00454567	6	6	0.493	980554	0.00106463	11	11	0.547	2.55414e+06	0.00146232	13	13	0.547	1.90256e+07	0.017368	13	13	0.547	1.22869e+07	0.0127249	7	7	0.392	1.1215e+06	0.00179983	6	6
O76015	456	50429.4	3	3	0.083	304036	2.31328e-05	3	3	0.083	286402	1.91159e-05	0	0	0	0	0	0	0	0	0	0	0	0	0	0	0	0	0	0	0	0	3	3	0.094	147092	4.35811e-05	4	4	0.129	164396	5.52585e-05	0	0	0	0	0	0	0
O43240	276	30132.3	12	12	0.457	1.01402e+07	0.0012747	13	13	0.493	1.40235e+07	0.00154643	8	8	0.326	6.16192e+06	0.00180844	6	6	0.232	1.91555e+06	0.00166871	8	8	0.301	4.71297e+06	0.00274395	9	9	0.301	8.71141e+06	0.00267447	10	10	0.391	3.68772e+06	0.00180519	8	8	0.312	2918046	0.00162053	8	8	0.301	3.09116e+06	0.00266016	8	8
P29373	138	15665	9	9	0.623	8.0305e+06	0.00201898	11	11	0.674	9.50139e+06	0.00209552	6	6	0.457	2.02507e+06	0.00118866	6	6	0.457	653933	0.00113934	6	6	0.457	842671	0.000981228	9	9	0.522	1.84924e+06	0.00113546	7	7	0.42	1.16098e+06	0.00113663	6	6	0.413	776635	0.000862604	2	2	0.159	177229	0.000305036	0	0
P19957	117	12243.4	10	10	0.393	1.18415e+07	0.00351148	12	12	0.496	1.72186e+07	0.00447915	11	11	0.333	4.89236e+06	0.00338712	10	10	0.333	1.63781e+06	0.00336571	7	7	0.265	2149525	0.00295221	9	9	0.385	4.42451e+06	0.00320434	4	4	0.265	795108	0.000918153	4	4	0.265	835141	0.00109408	0	0	0	0	0	0	0
P63104	245	27709.7	6	6	0.355	3.56216e+06	0.000504446	8	8	0.392	7.95021e+06	0.000987636	6	6	0.355	1.31832e+06	0.000435866	5	5	0.278	496386	0.000487138	3	3	0.18	262134	0.000171929	5	5	0.273	655940	0.00022686	7	7	0.314	1.15106e+06	0.000634755	7	7	0.388	1.21618e+06	0.000760861	3	3	0.18	233454	0.000226324	3	3
P02790	462	51625.3	14	14	0.398	9.89113e+06	0.0007428	17	17	0.452	1.12258e+07	0.000739535	6	6	0.203	409028	7.17148e-05	0	0	0	0	0	0	0	0	0	0	3	3	0.093	77023	1.41266e-05	6	6	0.177	305749	8.94124e-05	6	6	0.177	310959	0.000103166	0	0	0	0	0	0	0
Q9NQR4	276	30570.5	11	11	0.514	1.188e+06	0.000149339	10	10	0.467	1.04131e+06	0.00011483	4	4	0.217	190181	5.58157e-05	2	2	0.094	49879.3	4.3452e-05	2	2	0.094	36296.1	2.11321e-05	2	2	0.094	82018.1	2.51802e-05	0	0	0	0	0	0	0	0	0	0	0	0	0	0	0	2	2
P49327	2511	273236	17	17	0.091	2.36464e+06	3.26728e-05	22	22	0.104	1.97359e+07	0.000239218	11	11	0.059	1.80892e+06	5.83539e-05	3	3	0.012	418368	4.00599e-05	6	6	0.023	276066	1.76668e-05	8	8	0.03	679247	2.29213e-05	12	12	0.059	954237	5.13433e-05	10	10	0.043	4316640	0.000263495	2	2	0.008	377482	3.57064e-05	0	0
P06576	529	56506.6	14	14	0.344	30479825	0.00199906	17	17	0.406	2.58048e+07	0.00148467	12	12	0.265	2.22324e+06	0.000340431	8	8	0.206	553306	0.000251483	16	16	0.329	2.9187e+06	0.000886593	18	18	0.38	1.16989e+07	0.00187391	13	13	0.318	1.30185e+06	0.000332492	11	11	0.274	1.25701e+06	0.000364214	3	3	0.083	110095	4.9432e-05	3	3
P17900	193	20806.7	12	12	0.451	4.07982e+07	0.00733418	15	15	0.617	5.34598e+07	0.00843051	13	13	0.544	2.54543e+07	0.0106832	8	8	0.347	9.05671e+06	0.0112827	9	9	0.352	1.34261e+07	0.0111785	10	10	0.409	30210755	0.0132637	8	8	0.347	8.83007e+06	0.00618132	7	7	0.254	6.17597e+06	0.0049048	11	11	0.451	1.19341e+07	0.0146869	12	12
P00352	501	54808.9	11	11	0.323	1.21898e+06	8.44163e-05	12	12	0.327	2.27782e+06	0.000138378	5	5	0.126	743683	0.00012024	5	5	0.116	204853	9.83111e-05	3	3	0.078	91366	2.93047e-05	2	2	0.048	130981	2.21529e-05	0	0	0	0	0	2	2	0.048	38632.2	1.18191e-05	0	0	0	0	0	0	0
Q9Y2T3	454	50952.6	11	11	0.28	2.59731e+06	0.000198489	15	15	0.337	4.77691e+06	0.00032024	10	10	0.209	1.02696e+06	0.00018323	3	3	0.066	118500	6.27571e-05	9	9	0.194	533953	0.00018899	13	13	0.3	1.59385e+06	0.000297475	8	8	0.176	683771	0.000203483	7	7	0.156	525486	0.00017741	0	0	0	0	0	0	0
P49189	494	53749	12	12	0.265	3509945	0.000246514	15	15	0.316	4.11208e+06	0.000253349	12	12	0.257	2.72153e+06	0.000446256	9	9	0.202	818169	0.000398212	9	9	0.198	984547	0.000320258	12	12	0.257	2.38617e+06	0.000409292	10	10	0.237	1.42237e+06	0.000389009	9	9	0.217	1.2921e+06	0.000400906	3	3	0.069	138702	6.66887e-05	0	0
P20618	241	26454.4	11	11	0.49	4.68003e+06	0.000673751	12	12	0.456	8.64639e+06	0.00109195	9	9	0.448	2.64448e+06	0.000888836	4	4	0.174	605859	0.00060444	8	8	0.411	1.47273e+06	0.000981966	9	9	0.411	4.16764e+06	0.00146532	9	9	0.49	2.85374e+06	0.00159982	8	8	0.373	2.39987e+06	0.00152632	5	5	0.245	1.27352e+06	0.00125512	4	4
P62805	103	11342.4	9	9	0.427	2.07733e+07	0.00699738	12	12	0.534	2.32807e+07	0.00687929	13	13	0.534	3.29478e+07	0.0259112	10	10	0.534	1.1901e+07	0.0277808	6	6	0.417	7.25674e+06	0.0113213	9	9	0.524	1.37067e+07	0.011276	9	9	0.437	9408445	0.0123411	9	9	0.437	9.96335e+06	0.0148266	5	5	0.476	3.50295e+06	0.00807779	6	6
Q92817	2033	231445	13	13	0.063	1.88202e+06	3.21185e-05	19	19	0.088	2.64117e+06	3.95406e-05	3	3	0.014	208843	8.3211e-06	0	0	0	0	0	0	0	0	0	0	3	3	0.014	210871	8.789e-06	6	6	0.033	213471	1.41865e-05	6	6	0.03	355096	2.6772e-05	0	0	0	0	0	0	0
P13489	461	49923.1	10	10	0.317	1.96463e+06	0.000147859	14	14	0.43	2.45644e+06	0.000162177	3	3	0.076	209646	3.68369e-05	2	2	0.054	42765.8	2.23046e-05	0	0	0	0	0	3	3	0.085	115582	2.12445e-05	3	3	0.074	137488	4.02939e-05	7	7	0.243	255207	8.48525e-05	0	0	0	0	0	0	0
P35754	106	11750.2	7	7	0.651	5.15772e+06	0.00168818	7	7	0.632	5.80543e+06	0.00166691	9	9	0.594	3.19896e+06	0.00244456	5	5	0.415	1.13125e+06	0.00256596	3	3	0.217	952079	0.0014433	5	5	0.415	2.02081e+06	0.0016154	5	5	0.415	1335537	0.00170225	4	4	0.415	1.12319e+06	0.00162412	4	4	0.415	293986	0.000658744	2	2
P52907	286	32884.3	8	8	0.514	1.72796e+06	0.000209621	8	8	0.514	2.11687e+06	0.000225275	5	5	0.311	866074	0.000245294	4	4	0.241	294875	0.000247897	4	4	0.241	304422	0.000171041	4	4	0.241	580056	0.000171855	6	6	0.378	517466	0.00024445	5	5	0.311	491202	0.00026325	2	2	0.115	104552	8.68281e-05	2	2
P61158	418	47323	11	11	0.383	2.20297e+06	0.000182852	13	13	0.428	3.39501e+06	0.000247201	9	9	0.301	692446	0.000134186	2	2	0.048	121590	6.99389e-05	7	7	0.244	401672	0.000154414	5	5	0.124	882550	0.000178905	9	9	0.27	412164	0.00013322	11	11	0.356	585840	0.000214821	2	2	0.05	63194.3	3.59085e-05	2	2
P60842	406	46106.5	6	6	0.143	1.74387e+06	0.000149024	7	7	0.202	1.56942e+06	0.000117652	0	0	0	0	0	0	0	0	0	0	0	0	0	0	0	2	2	0.064	67790.2	1.41482e-05	4	4	0.089	382625	0.000127327	4	4	0.089	382219	0.000144298	0	0	0	0	0	0	0
P60900	246	27363.8	10	10	0.504	4.40674e+06	0.000621513	12	12	0.581	4.77191e+06	0.000590393	8	8	0.35	2.49455e+06	0.000821399	5	5	0.224	722862	0.000706511	8	8	0.337	1.64354e+06	0.00107359	8	8	0.337	2986883	0.00102883	6	6	0.272	1.30454e+06	0.000716467	8	8	0.382	1.58449e+06	0.000987253	6	6	0.272	997804	0.0009634	6	6
O14818	248	27851.6	5	5	0.246	2.76002e+06	0.000386125	8	8	0.343	3.99205e+06	0.000489924	5	5	0.19	873016	0.000285147	0	0	0	0	0	5	5	0.19	636370	0.000412334	7	7	0.262	1.33678e+06	0.000456738	4	4	0.165	849289	0.000462677	3	3	0.133	711892	0.000439983	3	3	0.133	741044	0.000709722	4	4
Q9BYE4	73	8133.7	2	2	0.493	302935	0.000143978	2	2	0.493	182447	7.60674e-05	0	0	0	0	0	0	0	0	0	0	0	0	0	0	0	0	0	0	0	0	2	2	0.493	75862	0.000140403	2	2	0.493	151972	0.000319092	0	0	0	0	0	0	0
P56537	245	26564.2	9	9	0.641	4.44303e+06	0.000629189	10	10	0.641	5.08351e+06	0.000631512	8	8	0.51	2.17434e+06	0.000718885	5	5	0.371	636631	0.000624771	5	5	0.371	618173	0.000405448	8	8	0.567	1.18452e+06	0.000409672	6	6	0.408	651499	0.000359271	7	7	0.51	722157	0.000451793	4	4	0.237	268802	0.000260593	4	4
P38606	617	68242.5	12	12	0.261	1.60211e+06	9.009e-05	14	14	0.245	2.67052e+06	0.000131733	7	7	0.13	765635	0.000100516	5	5	0.097	237754	9.2649e-05	6	6	0.123	341368	8.89055e-05	11	11	0.19	1.37403e+06	0.0001887	9	9	0.16	621592	0.000136112	5	5	0.104	425829	0.000105785	0	0	0	0	0	0	0
P15531	152	17119.7	2	2	0.132	433892	9.9039e-05	4	4	0.27	905625	0.000181338	0	0	0	0	0	0	0	0	0	0	0	0	0	0	0	0	0	0	0	0	0	0	0	0	0	0	0	0	0	0	0	0	0	0	0	0	0
Q8N1N4	520	56812.5	9	9	0.2	1.91238e+06	0.000127597	10	10	0.212	2.69364e+06	0.00015766	7	7	0.152	584654	9.10737e-05	4	4	0.085	165894	7.67052e-05	3	3	0.054	122132	3.77412e-05	3	3	0.067	250680	4.08485e-05	12	12	0.263	2.78074e+06	0.00072249	13	13	0.283	2.95486e+06	0.000870977	7	7	0.137	496557	0.00022681	6	6
P29401	623	67816.7	10	10	0.255	2.94335e+06	0.000163916	18	18	0.35	7.46296e+06	0.000364592	19	19	0.35	3.85728e+06	0.000501524	9	9	0.197	847662	0.00032714	8	8	0.156	910537	0.000234855	13	13	0.225	2.20554e+06	0.000299976	8	8	0.178	1572259	0.000340966	8	8	0.181	1.05942e+06	0.000260647	6	6	0.132	438549	0.000167196	4	4
P63244	317	35036.5	13	13	0.521	4.1439e+06	0.000453542	12	12	0.454	3492109	0.000335284	4	4	0.123	385013	9.83817e-05	3	3	0.101	83817.6	6.35733e-05	2	2	0.073	62441.3	3.16522e-05	3	3	0.098	208410	5.57081e-05	8	8	0.246	882335	0.000376053	6	6	0.202	533426	0.000257922	0	0	0	0	0	0	0
P28066	241	26376.2	8	8	0.407	2.43575e+06	0.000350658	11	11	0.485	3.93074e+06	0.000496412	5	5	0.266	1.19717e+06	0.000402381	3	3	0.178	229157	0.000228621	6	6	0.349	561981	0.00037471	7	7	0.398	1.08588e+06	0.000381791	9	9	0.456	1.14417e+06	0.00064143	7	7	0.415	651605	0.00041442	6	6	0.286	761912	0.000750903	5	5
P05387	115	11639.8	5	5	0.696	3.69271e+06	0.00111408	7	7	0.765	6.17724e+06	0.00163486	5	5	0.696	1.70861e+06	0.00120349	4	4	0.409	590133	0.00123382	5	5	0.696	676713	0.000945579	7	7	0.765	1.72249e+06	0.00126916	6	6	0.696	643638	0.000756168	5	5	0.696	741124	0.000987795	4	4	0.53	512100	0.00105768	4	4
Q9BYQ9	185	19593.1	3	3	0.184	232604	4.36227e-05	3	3	0.135	484021	7.96301e-05	0	0	0	0	0	0	0	0	0	0	0	0	0	0	0	0	0	0	0	0	0	0	0	0	0	0	0	0	0	0	0	0	0	0	0	0	0
P21796	283	30735.6	8	8	0.413	2.00598e+06	0.000245928	9	9	0.481	2.24256e+06	0.00024118	5	5	0.223	515608	0.000147581	2	2	0.078	76899.8	6.53337e-05	7	7	0.329	1.02752e+06	0.000583437	7	7	0.332	1.92377e+06	0.000576005	6	6	0.265	902791	0.000430998	7	7	0.332	925695	0.000501366	6	6	0.293	290692	0.000243973	5	5
Q7Z794	578	61845.5	8	8	0.147	1.08982e+06	6.54175e-05	12	12	0.213	1.41108e+06	7.43032e-05	3	3	0.061	123355	1.72873e-05	2	2	0.036	169730	7.06038e-05	2	2	0.033	126376	3.51341e-05	7	7	0.125	504605	7.39747e-05	9	9	0.171	1.62393e+06	0.00037959	9	9	0.183	1.42104e+06	0.000376836	7	7	0.147	884542	0.000363485	6	6
P08670	466	53601.1	9	9	0.223	1.47822e+06	0.000110058	13	13	0.296	2.12109e+06	0.000138534	11	11	0.251	2.19647e+06	0.000381801	8	8	0.197	771913	0.000398273	0	0	0	0	0	2	2	0.052	133930	2.43529e-05	9	9	0.167	913096	0.000264731	7	7	0.15	828881	0.000272634	0	0	0	0	0	0	0
Q9HC38	313	34753.2	8	8	0.252	1.70368e+06	0.000188848	14	14	0.454	2.94304e+06	0.000286178	8	8	0.246	920826	0.000238304	5	5	0.166	217237	0.000166874	3	3	0.099	109234	5.60793e-05	6	6	0.188	360926	9.77088e-05	3	3	0.109	121432	5.24159e-05	3	3	0.105	156381	7.65798e-05	2	2	0.073	83024.8	6.30028e-05	3	3
Q5VT79	327	36837.7	0	0	0	0	0	0	0	0	0	0	0	0	0	0	0	0	0	0	0	0	0	0	0	0	0	0	0	0	0	0	0	0	0	0	0	0	0	0	0	0	0	0	0	0	0	0	0
P10809	573	60998.4	11	11	0.246	2731672	0.000165402	16	16	0.332	4.06126e+06	0.00021572	7	7	0.124	973422	0.000137608	0	0	0	0	0	9	9	0.199	1162710	0.000326068	13	13	0.277	2.49306e+06	0.000368669	6	6	0.131	392824	9.26229e-05	3	3	0.068	192420	5.14719e-05	0	0	0	0	0	0	0
P48637	474	52334.2	11	11	0.253	3.12853e+06	0.000228997	14	14	0.281	4.8139e+06	0.000309103	12	12	0.274	2.60479e+06	0.000445136	7	7	0.15	636558	0.000322893	7	7	0.135	956427	0.000324238	11	11	0.247	2.58747e+06	0.000462547	9	9	0.16	990404	0.000282298	5	5	0.097	526796	0.000170348	6	6	0.139	559196	0.000280209	5	5
P31946	246	28046.8	3	3	0.203	556663	7.85101e-05	5	5	0.305	1530118	0.00018931	0	0	0	0	0	0	0	0	0	0	0	0	0	0	0	2	2	0.093	165650	5.7058e-05	0	0	0	0	0	0	0	0	0	0	0	0	0	0	0	0	0
P07686	556	63079.2	13	13	0.261	5.35136e+06	0.000333932	17	17	0.344	6.67734e+06	0.000365522	15	15	0.254	6.10464e+06	0.000889371	8	8	0.146	1.56739e+06	0.0006778	12	12	0.189	1.48785e+06	0.000430006	13	13	0.207	3.47319e+06	0.000529313	7	7	0.135	1.40642e+06	0.000341755	9	9	0.205	1.5242e+06	0.000420185	10	10	0.201	1.80265e+06	0.000770073	10	10
P49368	545	60477.3	10	10	0.25	1.49917e+07	0.000954386	16	16	0.338	1.49348e+07	0.000834043	3	3	0.062	126023	1.87306e-05	0	0	0	0	0	0	0	0	0	0	3	3	0.062	102636	1.59575e-05	4	4	0.077	121790	3.01917e-05	2	2	0.04	43342.4	1.21896e-05	0	0	0	0	0	0	0
P49419	539	58432.1	13	13	0.375	3.82081e+06	0.000245943	15	15	0.38	4.1666e+06	0.000235276	11	11	0.293	3.32834e+06	0.000500192	7	7	0.152	364283	0.000162498	8	8	0.187	839717	0.000250343	9	9	0.237	1.53009e+06	0.000240541	8	8	0.199	381145	9.55379e-05	10	10	0.232	872782	0.000248193	9	9	0.224	638508	0.000281367	7	7
P24298	496	54584.1	8	8	0.173	1.75792e+06	0.000122966	12	12	0.27	4.11046e+06	0.000252228	3	3	0.048	139893	2.28461e-05	0	0	0	0	0	0	0	0	0	0	0	0	0	0	0	2	2	0.03	121330	3.30491e-05	2	2	0.03	140112	4.3298e-05	0	0	0	0	0	2	2
P15104	373	42019.3	9	9	0.324	5.89178e+06	0.000548031	14	14	0.389	1.04339e+07	0.000851379	8	8	0.214	1.11157e+06	0.000241393	4	4	0.142	276673	0.000178343	7	7	0.193	1.37273e+06	0.000591381	9	9	0.255	2.79613e+06	0.000635196	7	7	0.233	1.0009e+06	0.00036254	5	5	0.182	701419	0.000288232	0	0	0	0	0	0	0
P37837	337	37498.5	11	11	0.312	1.11185e+07	0.00114468	15	15	0.389	1.30568e+07	0.00117921	10	10	0.3	3.94456e+06	0.000948126	6	6	0.19	1.14367e+06	0.000815961	8	8	0.226	1.59162e+06	0.000758929	10	10	0.294	3.42447e+06	0.000861039	7	7	0.223	1.28661e+06	0.000515812	8	8	0.24	1.38625e+06	0.000630499	9	9	0.273	1.70311e+06	0.00120035	8	8
O15144	300	34293.5	10	10	0.333	6849550	0.000792153	13	13	0.437	7.2849e+06	0.000739072	7	7	0.247	1.29842e+06	0.000350584	6	6	0.223	492685	0.000394863	7	7	0.247	646228	0.000346143	6	6	0.203	1.03565e+06	0.000292516	9	9	0.297	984322	0.000443292	7	7	0.22	837090	0.000427686	0	0	0	0	0	0	0
Q13510	395	44612.8	14	14	0.428	6.26238e+06	0.00055006	15	15	0.448	8.09518e+06	0.000623755	10	10	0.311	2.37455e+06	0.000486947	4	4	0.129	296852	0.000180693	7	7	0.195	1.55407e+06	0.000632213	9	9	0.284	3.21227e+06	0.000689086	10	10	0.296	2070076	0.00070805	8	8	0.253	1970940	0.000764804	11	11	0.329	3.26202e+06	0.00196149	9	9
P30041	224	25001.2	8	8	0.366	2.57511e+06	0.000398855	9	9	0.438	3.11985e+06	0.000423907	5	5	0.192	380279	0.000137516	0	0	0	0	0	0	0	0	0	0	0	0	0	0	0	7	7	0.281	758169	0.000457291	5	5	0.219	482123	0.000329901	0	0	0	0	0	0	0
Q9Y3F4	350	38396	8	8	0.334	631309	6.25809e-05	11	11	0.397	1.14476e+06	9.95479e-05	4	4	0.123	422386	9.77551e-05	0	0	0	0	0	0	0	0	0	0	0	0	0	0	0	0	0	0	0	0	0	0	0	0	0	0	0	0	0	0	0	0
Q7Z406	1995	227714	8	8	0.054	791129	1.37585e-05	15	15	0.094	1.37351e+06	2.09543e-05	2	2	0.01	127508	5.17717e-06	0	0	0	0	0	0	0	0	0	0	2	2	0.01	45797.7	1.94518e-06	13	13	0.081	1.60717e+06	0.000108842	11	11	0.066	1.55273e+06	0.000119296	0	0	0	0	0	0	0
P23528	166	18472.6	5	5	0.319	3.60315e+06	0.000753082	6	6	0.392	7.71799e+06	0.00141508	7	7	0.404	1831240	0.000893583	3	3	0.271	302091	0.000437551	4	4	0.319	439207	0.00042516	4	4	0.319	838933	0.000428231	5	5	0.392	1.32143e+06	0.0010755	5	5	0.319	1265549	0.00116854	4	4	0.319	242189	0.000346532	2	2
P51149	207	23456.8	10	10	0.498	2.77925e+06	0.000465828	11	11	0.527	3824015	0.000562255	9	9	0.459	2.03228e+06	0.000795265	5	5	0.28	595025	0.000691136	4	4	0.217	314778	0.000244358	6	6	0.319	723887	0.000296319	5	5	0.28	537658	0.000350922	6	6	0.329	598752	0.000443353	5	5	0.271	358050	0.000410836	5	5
P23526	432	47667.2	12	12	0.275	4.29103e+06	0.000344624	15	15	0.317	5.829e+06	0.000410672	13	13	0.289	2.39987e+06	0.00044999	7	7	0.169	575535	0.000320322	5	5	0.12	322417	0.000119929	11	11	0.266	1348806	0.00026456	9	9	0.225	1041350	0.000325677	9	9	0.211	1.06439e+06	0.00037765	0	0	0	0	0	0	0
P21128	410	46823.9	10	10	0.395	2.18878e+06	0.00018522	12	12	0.376	3.00123e+06	0.000222792	4	4	0.11	445141	8.79451e-05	2	2	0.056	77868.4	4.56642e-05	2	2	0.056	109697	4.29934e-05	3	3	0.083	265086	5.4785e-05	0	0	0	0	0	0	0	0	0	0	0	0	0	0	0	0	0
P62937	165	17982.9	8	8	0.515	4.49985e+06	0.000946197	6	6	0.479	4146151	0.000764796	4	4	0.248	895767	0.000439753	2	2	0.109	258405	0.000376544	0	0	0	0	0	2	2	0.121	157521	8.08936e-05	4	4	0.242	906014	0.000741866	4	4	0.242	901249	0.00083721	4	4	0.248	324747	0.000467474	2	2
P55000	103	11160.1	5	5	0.243	963330	0.000324493	7	7	0.592	2.38042e+06	0.000703396	5	5	0.311	753314	0.00059243	0	0	0	0	0	0	0	0	0	0	2	2	0.243	125500	0.000103244	2	2	0.311	420114	0.000551066	3	3	0.311	450290	0.000670083	6	6	0.311	737928	0.00170166	6	6
Q13835	747	82789.8	9	9	0.155	751628	3.491e-05	13	13	0.197	1.50458e+06	6.13025e-05	0	0	0	0	0	0	0	0	0	0	5	5	0.07	146489	3.15119e-05	5	5	0.08	273290	3.1e-05	18	18	0.288	2.00884e+06	0.000363328	16	16	0.254	1.7867e+06	0.000366611	0	0	0	0	0	0	0
Q92876	244	26820.3	8	8	0.467	3.87921e+06	0.000551597	9	9	0.512	5.30975e+06	0.000662321	7	7	0.373	1.72428e+06	0.000572422	5	5	0.254	462725	0.000455966	8	8	0.381	1.27105e+06	0.000837074	8	8	0.324	2.46059e+06	0.000854495	3	3	0.164	192571	0.000106629	4	4	0.193	298371	0.00018743	0	0	0	0	0	0	0
P07108	87	10020	8	8	0.506	4.38308e+06	0.00174795	8	8	0.506	4.96356e+06	0.00173644	3	3	0.345	714524	0.000665267	2	2	0.322	200285	0.000553512	0	0	0	0	0	2	2	0.322	195838	0.000190737	2	2	0.322	279865	0.000434614	0	0	0	0	0	0	0	0	0	0	0	0
P01876	398	42803.3	7	7	0.332	2.14683e+06	0.000187147	9	9	0.43	3.99843e+06	0.000305767	6	6	0.244	2.89191e+06	0.000588573	5	5	0.186	940994	0.000568463	4	4	0.133	578314	0.000233492	5	5	0.186	1.08232e+06	0.000230425	11	11	0.402	1.41404e+07	0.00480014	10	10	0.402	1.47959e+07	0.00569812	5	5	0.186	729911	0.000435595	5	5
P10619	480	54413.1	10	10	0.279	4.8476e+06	0.000350391	13	13	0.338	7.10878e+06	0.000450752	10	10	0.267	3.74247e+06	0.000631561	7	7	0.196	1.38491e+06	0.00069371	9	9	0.192	1.6588e+06	0.00055532	9	9	0.219	3.43484e+06	0.000606352	6	6	0.175	1.48572e+06	0.000418185	8	8	0.242	1.50742e+06	0.000481357	8	8	0.212	2.7759e+06	0.0013736	8	8
P50452	374	42721.2	7	7	0.219	4.71936e+06	0.000437803	12	12	0.326	3344595	0.00027218	9	9	0.238	1.433e+06	0.000310365	5	5	0.136	492134	0.000316381	3	3	0.094	146490	6.29401e-05	5	5	0.136	673675	0.000152629	8	8	0.211	795172	0.000287252	7	7	0.187	654614	0.000268279	9	9	0.257	1.79686e+06	0.00114114	6	6
P00915	261	28834.4	8	8	0.46	2.72451e+06	0.000362173	10	10	0.506	4.07213e+06	0.00047486	0	0	0	0	0	0	0	0	0	0	0	0	0	0	0	0	0	0	0	0	0	0	0	0	0	0	0	0	0	0	0	0	0	0	0	0	0
P02679	453	51460.9	12	12	0.351	4.03219e+06	0.000308824	16	16	0.406	1.5011e+07	0.00100854	2	2	0.055	227601	4.0698e-05	0	0	0	0	0	0	0	0	0	0	4	4	0.126	275414	5.15167e-05	2	2	0.064	63252.3	1.88648e-05	4	4	0.095	175786	5.94785e-05	0	0	0	0	0	0	0
P15311	586	69351.7	5	5	0.089	1210256	7.16552e-05	10	10	0.162	3.26001e+06	0.000169319	0	0	0	0	0	0	0	0	0	0	0	0	0	0	0	2	2	0.026	245701	3.55278e-05	2	2	0.027	2.84584e+06	0.000656125	0	0	0	0	0	0	0	0	0	0	0	0
P09668	335	37351	12	12	0.331	9.66463e+06	0.00100094	15	15	0.406	1.30736e+07	0.00118778	14	14	0.382	7.77967e+06	0.00188111	9	9	0.301	2.57097e+06	0.00184523	10	10	0.301	5.2283e+06	0.00250788	14	14	0.316	9.68976e+06	0.00245091	8	8	0.269	2.43377e+06	0.000981544	7	7	0.263	1.28823e+06	0.000589415	9	9	0.263	2.85283e+06	0.00202268	10	10
P12273	146	16543.8	6	6	0.479	1.61047e+06	0.000382709	7	7	0.555	2.62099e+06	0.000546382	8	8	0.568	1.05642e+06	0.000586115	5	5	0.473	367270	0.000604828	6	6	0.473	605189	0.000666084	7	7	0.555	1.2056e+06	0.000699696	7	7	0.555	2.31112e+06	0.00213867	7	7	0.555	2.64459e+06	0.00277638	9	9	0.568	4.43458e+06	0.00721432	8	8
P12081	509	57356.2	8	8	0.165	1.87637e+06	0.000127899	9	9	0.187	2.07318e+06	0.000123966	8	8	0.157	1.21139e+06	0.00019278	3	3	0.063	270518	0.000127784	4	4	0.077	293547	9.26725e-05	4	4	0.077	561708	9.35088e-05	6	6	0.118	543996	0.000144395	7	7	0.161	629038	0.000189423	3	3	0.065	199207	9.29573e-05	3	3
P14174	115	12450.2	3	3	0.348	1.57131e+06	0.000474059	4	4	0.348	1.77023e+06	0.000468508	0	0	0	0	0	0	0	0	0	0	0	0	0	0	0	2	2	0.096	496711	0.000365987	0	0	0	0	0	0	0	0	0	0	0	0	0	0	0	0	0
Q09666	5890	628681	17	17	0.13	8.03207e+06	4.7313e-05	19	19	0.147	8.53341e+06	4.40952e-05	0	0	0	0	0	0	0	0	0	0	0	0	0	0	0	0	0	0	0	0	10	10	0.082	2.60946e+06	5.98563e-05	14	14	0.113	4.57559e+06	0.000119071	0	0	0	0	0	0	0
Q6KB66	452	50475.8	7	7	0.179	1.6712e+06	0.00012828	12	12	0.283	5.11399e+06	0.000344355	4	4	0.091	366984	6.57668e-05	3	3	0.075	86695	4.61163e-05	4	4	0.106	145776	5.18248e-05	5	5	0.126	317342	5.94905e-05	14	14	0.341	3.38222e+06	0.00101097	12	12	0.301	2.12993e+06	0.00072227	3	3	0.075	98063.5	5.15306e-05	0	0
Q8WVV4	589	68004.4	11	11	0.221	1.58566e+06	9.34037e-05	13	13	0.246	2.6047e+06	0.000134594	8	8	0.144	774330	0.00010649	2	2	0.036	72441	2.95711e-05	3	3	0.053	237782	6.48716e-05	4	4	0.07	414876	5.96845e-05	14	14	0.277	2.22189e+06	0.000509662	11	11	0.219	1.98946e+06	0.000517719	2	2	0.037	49173.9	1.98297e-05	0	0
P25786	263	29518.9	7	7	0.293	5.22789e+06	0.000689666	10	10	0.369	7.85811e+06	0.000909383	7	7	0.243	3.42321e+06	0.00105433	4	4	0.141	835921	0.000764202	9	9	0.289	2.01035e+06	0.00122831	9	9	0.3	4669438	0.00150442	6	6	0.243	1791589	0.000920359	6	6	0.236	1.36956e+06	0.000798175	4	4	0.163	852462	0.000769866	5	5
P62258	255	29137.4	5	5	0.243	2.51294e+06	0.000341908	8	8	0.353	5.79088e+06	0.000691175	5	5	0.212	840671	0.000267045	2	2	0.09	128724	0.000121372	4	4	0.165	268574	0.000169244	4	4	0.165	506399	0.000168272	5	5	0.2	667265	0.000353535	4	4	0.169	620301	0.000372851	2	2	0.09	86672.2	8.07301e-05	0	0
P19012	456	49163.1	2	2	0.048	106276	8.08611e-06	3	3	0.07	193218	1.28963e-05	0	0	0	0	0	0	0	0	0	0	0	0	0	0	0	0	0	0	0	0	4	4	0.134	227069	6.7277e-05	4	4	0.132	163989	5.51219e-05	0	0	0	0	0	0	0
P30740	379	42696.7	8	8	0.266	831496	7.61183e-05	10	10	0.288	1.4265e+06	0.000114556	10	10	0.34	1.51773e+06	0.00032438	5	5	0.156	267623	0.000169778	0	0	0	0	0	3	3	0.095	338051	7.55793e-05	0	0	0	0	0	0	0	0	0	0	0	0	0	0	0	3	3
Q9UKQ9	250	27476.6	9	9	0.388	5.4669e+06	0.000758698	9	9	0.384	6.0582e+06	0.000737544	7	7	0.34	3.43835e+06	0.00111406	6	6	0.28	1.24877e+06	0.00120099	5	5	0.216	911816	0.000586082	6	6	0.308	1.80141e+06	0.000610565	3	3	0.128	888883	0.000480374	5	5	0.28	977270	0.000599167	4	4	0.188	1.42756e+06	0.00135628	4	4
P28799	593	63481.8	8	8	0.125	3.29757e+06	0.000192933	14	14	0.236	4.49668e+06	0.000230792	10	10	0.172	1.58156e+06	0.000216038	8	8	0.135	473902	0.000192146	9	9	0.135	808680	0.000219135	9	9	0.162	1.77923e+06	0.000254236	8	8	0.148	1.41491e+06	0.000322365	8	8	0.148	1.28948e+06	0.000333299	8	8	0.125	1.26006e+06	0.0005047	9	9
P50991	539	57869.8	10	10	0.228	3.79277e+06	0.000244138	12	12	0.269	4.06237e+06	0.00022939	2	2	0.054	76690.1	1.15252e-05	0	0	0	0	0	0	0	0	0	0	0	0	0	0	0	2	2	0.054	49119.5	1.23123e-05	0	0	0	0	0	0	0	0	0	0	0	0
Q6ZVX7	275	30809.9	8	8	0.287	2.97106e+06	0.000374841	11	11	0.349	4.27877e+06	0.000473555	7	7	0.287	1.53192e+06	0.000451233	4	4	0.113	421586	0.000368597	6	6	0.178	916018	0.000535257	6	6	0.178	1.67843e+06	0.000517167	5	5	0.138	2.16443e+06	0.00106337	5	5	0.138	1.63904e+06	0.000913544	0	0	0	0	0	2	2
P05090	189	21243.8	7	7	0.328	5.13176e+06	0.000942046	8	8	0.265	9211691	0.00148341	9	9	0.333	5.03215e+06	0.0021567	6	6	0.328	1.82544e+06	0.00232223	9	9	0.333	2.71131e+06	0.0023052	9	9	0.333	5.38186e+06	0.00241285	7	7	0.376	2.61379e+06	0.00186846	7	7	0.339	2.70009e+06	0.00218972	5	5	0.291	2.4143e+06	0.00303407	4	4
P00505	430	47469.3	11	11	0.286	1.56094e+06	0.000125946	12	12	0.314	1.5969e+06	0.00011303	6	6	0.188	588656	0.00011089	4	4	0.119	156453	8.74809e-05	7	7	0.181	525868	0.000196517	10	10	0.27	1334350	0.000262942	2	2	0.063	59743.2	1.87713e-05	3	3	0.095	86923.5	3.09843e-05	0	0	0	0	0	0	0
O95678	551	59506	3	3	0.04	9.19631e+06	0.000579068	2	2	0.038	4.77519e+06	0.000263769	0	0	0	0	0	0	0	0	0	0	0	0	0	0	0	0	0	0	0	0	7	7	0.127	3.05297e+06	0.000748592	6	6	0.111	2.97269e+06	0.000826935	2	2	0.022	738099	0.00031817	2	2
P12814	892	102975	0	0	0	0	0	0	0	0	0	0	0	0	0	0	0	0	0	0	0	0	0	0	0	0	0	0	0	0	0	0	0	0	0	0	0	0	0	0	0	0	0	0	0	0	0	0	0
Q9Y337	293	31981.7	8	8	0.392	2.78816e+06	0.000330156	9	9	0.451	4.92054e+06	0.000511128	6	6	0.239	1.64272e+06	0.000454144	7	7	0.266	697311	0.000572213	7	7	0.232	1088216	0.000596813	9	9	0.328	2.50551e+06	0.000724581	7	7	0.28	1382909	0.000637676	7	7	0.28	1.16181e+06	0.000607773	8	8	0.358	1761482	0.00142793	5	5
P15309	386	44519.5	11	11	0.288	4785702	0.000430156	14	14	0.339	6.47254e+06	0.000510354	13	13	0.303	4213376	0.00088418	9	9	0.275	1.41611e+06	0.00088208	8	8	0.212	1468614	0.00061138	10	10	0.246	3209944	0.000704643	6	6	0.174	1.39905e+06	0.000489688	6	6	0.192	1.23126e+06	0.000488918	6	6	0.135	1.42862e+06	0.000879072	7	7
O75629	220	24041.3	11	11	0.368	1.55759e+07	0.00245639	16	16	0.523	23571036	0.00326092	15	15	0.436	1.01529e+07	0.00373824	10	10	0.382	2792540	0.00305194	8	8	0.314	13816948	0.0100921	8	8	0.409	2.53243e+07	0.0097538	5	5	0.323	668365	0.000410455	4	4	0.255	406908	0.000283496	8	8	0.368	4.60991e+06	0.00497698	7	7
Q8WWY7	111	12023.7	5	5	0.586	512018	0.000160041	5	5	0.378	1.74103e+07	0.00477384	5	5	0.378	1.38291e+07	0.0100918	5	5	0.378	4.55943e+06	0.00987611	4	4	0.369	4.70391e+06	0.00680969	5	5	0.378	8.93892e+06	0.00682372	4	4	0.369	2.05469e+06	0.00250091	0	0	0	0	0	0	0	0	0	0	0	0
P01011	423	47602.5	9	9	0.27	7325008	0.000600808	13	13	0.329	4.22432e+06	0.000303949	7	7	0.182	1.55702e+06	0.000298162	5	5	0.139	408210	0.000232029	6	6	0.173	1.19611e+06	0.000454384	9	9	0.229	2.13445e+06	0.000427567	6	6	0.149	953386	0.000304511	6	6	0.18	850962	0.000308349	6	6	0.18	644587	0.000361941	5	5
P35527	623	62008.8	9	9	0.144	1.77875e+06	9.90592e-05	12	12	0.231	1.8168e+06	8.87573e-05	21	21	0.392	4726220	0.000614503	14	14	0.278	1.25695e+06	0.000485097	2	2	0.032	92445.5	2.38445e-05	8	8	0.165	609593	8.29108e-05	23	23	0.43	8956964	0.00194244	21	21	0.417	9.48585e+06	0.00233379	17	17	0.35	5.36781e+06	0.00204647	14	14
P14384	443	50463.5	9	9	0.221	2.40357e+06	0.000188244	12	12	0.28	4.65659e+06	0.000319925	5	5	0.106	1.11839e+06	0.000204497	0	0	0	0	0	3	3	0.065	140220	5.08624e-05	2	2	0.045	222315	4.25231e-05	8	8	0.165	390687	0.000119152	5	5	0.113	169906	5.87867e-05	3	3	0.056	634982	0.00034045	6	6
P0C869	781	87904.5	12	12	0.215	1.86809e+06	8.29878e-05	16	16	0.266	3089166	0.000120386	5	5	0.067	388110	4.02533e-05	0	0	0	0	0	0	0	0	0	0	2	2	0.031	81005.7	8.78868e-06	3	3	0.041	76220.4	1.31854e-05	0	0	0	0	0	0	0	0	0	0	0	0
P61604	102	10906.9	6	6	0.598	3.89542e+06	0.00132502	7	7	0.608	4.07303e+06	0.00121535	6	6	0.529	1.29722e+06	0.00103018	5	5	0.52	545155	0.00128505	6	6	0.598	1.55698e+06	0.00245287	7	7	0.608	2.88474e+06	0.00239644	4	4	0.422	473202	0.000626788	4	4	0.422	509260	0.000765268	3	3	0.304	300566	0.0006999	0	0
P17987	556	60287.6	8	8	0.16	1.19678e+06	7.46803e-05	10	10	0.182	1.90982e+06	0.000104545	5	5	0.088	550023	8.01316e-05	0	0	0	0	0	0	0	0	0	0	2	2	0.032	185561	2.82795e-05	0	0	0	0	0	0	0	0	0	0	0	0	0	0	0	0	0
P61916	151	16541.5	3	3	0.258	558181	0.000128252	7	7	0.477	3.1394e+06	0.000632783	7	7	0.477	1.99959e+06	0.00107266	6	6	0.43	581094	0.000925269	6	6	0.43	945646	0.00100634	7	7	0.477	2179787	0.0012232	4	4	0.325	602001	0.000538635	4	4	0.325	627975	0.000637439	4	4	0.325	586351	0.00092231	2	2
Q99497	189	19860.5	7	7	0.423	5.7607e+06	0.0010575	8	8	0.492	8.13511e+06	0.00131004	6	6	0.344	5.59868e+06	0.00239951	6	6	0.344	1.62207e+06	0.00206352	6	6	0.344	2669633	0.00226976	6	6	0.381	4.70716e+06	0.00211036	8	8	0.46	2.0372e+06	0.00145629	6	6	0.381	1.02678e+06	0.000832698	6	6	0.376	1.33806e+06	0.00168155	5	5
P05198	315	36071.4	9	9	0.283	997526	0.000109871	8	8	0.222	1.24729e+06	0.000120515	4	4	0.105	343755	8.83968e-05	0	0	0	0	0	2	2	0.048	124768	6.36476e-05	4	4	0.127	268920	7.23389e-05	5	5	0.133	287197	0.000123181	4	4	0.102	351433	0.000171004	0	0	0	0	0	0	0
P25705	553	59695.6	12	12	0.233	3.04166e+06	0.000190833	14	14	0.26	4.24563e+06	0.000233669	7	7	0.139	664259	9.72995e-05	6	6	0.121	275533	0.000119797	9	9	0.19	1.17287e+06	0.000340814	11	11	0.221	2.80797e+06	0.000430255	7	7	0.163	460319	0.000112463	9	9	0.204	654970	0.000181539	4	4	0.092	104802	4.50132e-05	3	3
P40925	334	36385	7	7	0.326	2.94888e+06	0.000306322	11	11	0.404	5.01605e+06	0.000457088	9	9	0.332	1.95633e+06	0.000474453	6	6	0.189	611865	0.000440461	6	6	0.189	512085	0.000246369	7	7	0.266	1.15788e+06	0.00029375	6	6	0.207	695769	0.000281445	5	5	0.18	634110	0.000290999	4	4	0.15	271459	0.000193043	3	3
P05141	298	32813.1	3	3	0.114	754063	8.77929e-05	3	3	0.114	1.20626e+06	0.000123199	3	3	0.114	356141	9.68064e-05	2	2	0.081	105264	8.493e-05	2	2	0.081	242134	0.000130566	3	3	0.114	569003	0.000161792	2	2	0.081	194093	8.79971e-05	3	3	0.114	314620	0.000161824	0	0	0	0	0	0	0
O95336	258	27511.5	8	8	0.442	879174	0.000118229	8	8	0.465	942961	0.000111239	3	3	0.147	111325	3.4952e-05	0	0	0	0	0	0	0	0	0	0	0	0	0	0	0	0	0	0	0	0	0	0	0	0	0	0	0	0	0	0	0	0
P12532	417	46989.2	8	8	0.228	2.41875e+06	0.000201244	8	8	0.206	2.8301e+06	0.000206562	6	6	0.177	2.07712e+06	0.000403482	0	0	0	0	0	5	5	0.18	1.13138e+06	0.000435978	5	5	0.18	2.16199e+06	0.000439316	4	4	0.134	543010	0.000175933	4	4	0.134	480076	0.000176461	2	2	0.053	257408	0.000146616	3	3
Q15067	660	74358.2	10	10	0.256	1176330	6.18377e-05	13	13	0.294	1.75669e+06	8.10096e-05	4	4	0.108	213949	2.62582e-05	0	0	0	0	0	5	5	0.076	498401	0.000121346	6	6	0.12	826674	0.000106133	6	6	0.132	261311	5.3492e-05	6	6	0.148	225434	5.23539e-05	0	0	0	0	0	0	0
P47756	272	30591.4	9	9	0.331	4.26964e+06	0.000544616	9	9	0.309	5.39124e+06	0.000603259	7	7	0.279	1.52909e+06	0.000455367	5	5	0.199	520234	0.000459863	5	5	0.199	474755	0.000280473	5	5	0.199	868028	0.000270411	8	8	0.301	1.07702e+06	0.000534968	7	7	0.25	1.18651e+06	0.000668618	2	2	0.07	119060	0.000103966	0	0
P55145	182	20668.8	5	5	0.346	1.20365e+06	0.000229454	9	9	0.478	2.17831e+06	0.000364277	6	6	0.379	616922	0.000274572	4	4	0.253	126231	0.000166761	5	5	0.346	170218	0.000150288	8	8	0.423	730607	0.000340151	2	2	0.159	39921.6	2.96354e-05	2	2	0.137	90889.1	7.65445e-05	5	5	0.313	241725	0.000315462	4	4
P05386	114	11488.7	5	5	0.658	785144	0.000238953	6	6	0.711	2.46683e+06	0.000658596	5	5	0.57	1.06454e+06	0.000756404	2	2	0.193	297765	0.000628011	0	0	0	0	0	3	3	0.193	1.09695e+06	0.000815344	2	2	0.518	167110	0.000198049	2	2	0.518	189455	0.000254727	2	2	0.518	4523.8	9.42529e-06	0	0
P27348	245	27728.8	4	4	0.22	237565	3.36422e-05	6	6	0.314	465380	5.78131e-05	0	0	0	0	0	0	0	0	0	0	0	0	0	0	0	0	0	0	0	0	2	2	0.102	84094.3	4.6374e-05	3	3	0.151	98462.3	6.15995e-05	0	0	0	0	0	0	0
P30838	453	50344.8	4	4	0.11	876965	6.71664e-05	9	9	0.216	6.31559e+06	0.000424326	4	4	0.104	429320	7.67682e-05	0	0	0	0	0	0	0	0	0	0	0	0	0	0	0	5	5	0.135	234033	6.97996e-05	3	3	0.088	192227	6.50415e-05	0	0	0	0	0	0	0
P07737	140	15026.5	5	5	0.457	3.48946e+06	0.000864766	7	7	0.521	4.38452e+06	0.000953187	7	7	0.521	3.75728e+06	0.00217392	5	5	0.457	1.26561e+06	0.00217356	3	3	0.271	343403	0.000394155	4	4	0.371	509593	0.000308428	5	5	0.471	655055	0.000632156	6	6	0.557	864227	0.000946179	4	4	0.4	204032	0.000346151	4	4
P37802	199	22359.2	6	6	0.402	1.65652e+06	0.00028881	8	8	0.548	1.97335e+06	0.000301811	2	2	0.111	155984	6.34927e-05	0	0	0	0	0	2	2	0.101	141331	0.000114123	3	3	0.146	308440	0.000131334	4	4	0.226	232154	0.000157615	3	3	0.171	160586	0.000123688	0	0	0	0	0	0	0
contaminant_INT-STD1	607	69207.4	5	5	0.105	3.06207e+06	0.000175023	5	5	0.1	3.4211e+06	0.000171539	4	4	0.076	974031	0.000129982	4	4	0.081	511780	0.000202718	5	5	0.107	384508	0.000101791	6	6	0.122	577934	8.06768e-05	3	3	0.061	652420	0.000145215	5	5	0.1	736801	0.000186052	3	3	0.059	297241	0.00011631	2	2
P02774	474	52864.9	9	9	0.27	1.76395e+06	0.000129115	12	12	0.304	2.83769e+06	0.000182209	0	0	0	0	0	0	0	0	0	0	0	0	0	0	0	0	0	0	0	0	0	0	0	0	0	0	0	0	0	0	0	0	0	0	0	0	0
Q16610	540	60617.3	8	8	0.213	2.1434e+06	0.000137714	13	13	0.285	3.16981e+06	0.000178659	5	5	0.106	581503	8.7228e-05	2	2	0.044	185587	8.26328e-05	3	3	0.07	320168	9.52743e-05	3	3	0.07	726814	0.000114048	6	6	0.141	755002	0.000188899	6	6	0.157	760483	0.000215859	2	2	0.046	198410	8.72701e-05	2	2
Q96L46	248	27624.7	5	5	0.21	1.74185e+06	0.000243685	7	7	0.331	2.12115e+06	0.000260318	3	3	0.125	454175	0.000148344	2	2	0.077	132718	0.00012867	5	5	0.202	303299	0.000196522	4	4	0.177	426553	0.000145741	3	3	0.129	338897	0.000184625	3	3	0.129	371534	0.000229626	3	3	0.129	520906	0.000498889	3	3
P12429	323	36334.6	9	9	0.337	1.92541e+06	0.000206818	11	11	0.39	2.09559e+06	0.000197464	13	13	0.458	3.47434e+06	0.000871301	8	8	0.276	998842	0.00074352	5	5	0.152	353017	0.000175624	8	8	0.269	837282	0.000219649	7	7	0.248	212201	8.87605e-05	7	7	0.26	243875	0.000115728	4	4	0.136	242621	0.000178411	3	3
Q9BWD1	397	41306.4	7	7	0.29	724882	6.33497e-05	10	10	0.327	2.20648e+06	0.000169159	7	7	0.27	549069	0.00011203	4	4	0.161	159840	9.68038e-05	5	5	0.181	280426	0.000113506	5	5	0.191	366957	7.8322e-05	3	3	0.121	131651	4.48031e-05	3	3	0.103	188681	7.28468e-05	0	0	0	0	0	0	0
Q01518	475	51850.7	9	9	0.217	3.89392e+06	0.000284421	11	11	0.232	5.12206e+06	0.000328198	9	9	0.196	1908818	0.000325513	6	6	0.147	563130	0.000285045	5	5	0.097	408564	0.000138216	8	8	0.166	893961	0.000159472	8	8	0.168	1.15792e+06	0.000329352	7	7	0.2	1.10536e+06	0.000356683	4	4	0.112	269023	0.000134522	3	3
Q14574	896	99888.2	15	15	0.162	3.31261e+06	0.000128272	14	14	0.172	4.70872e+06	0.000159948	22	22	0.235	5.63758e+06	0.000509662	11	11	0.167	1.31272e+06	0.00035226	11	11	0.138	1788783	0.000320805	13	13	0.162	3.84991e+06	0.000364084	19	19	0.213	2.98887e+06	0.000450686	15	15	0.2	1.7396e+06	0.000297588	12	12	0.148	1.39535e+06	0.000369888	13	13
P35606	906	102404	10	10	0.147	1.9706e+06	7.54636e-05	14	14	0.213	2.55372e+06	8.57886e-05	9	9	0.113	1.05495e+06	9.43197e-05	6	6	0.075	283775	7.53086e-05	5	5	0.061	336671	5.9713e-05	10	10	0.14	875966	8.19253e-05	8	8	0.096	431386	6.43299e-05	7	7	0.094	369124	6.24478e-05	7	7	0.094	579556	0.000151937	7	7
P02749	345	38254.6	9	9	0.368	1.58292e+06	0.000159187	9	9	0.377	1.53987e+06	0.000135847	0	0	0	0	0	0	0	0	0	0	0	0	0	0	0	0	0	0	0	0	0	0	0	0	0	4	4	0.186	94533.3	4.1999e-05	0	0	0	0	0	0	0
Q9UKK9	219	24294.2	5	5	0.237	1.68248e+06	0.000266548	9	9	0.452	2.79898e+06	0.000388991	7	7	0.32	1.39573e+06	0.000516244	4	4	0.187	402080	0.000441436	4	4	0.164	509734	0.000374016	7	7	0.301	1.3392e+06	0.000518157	6	6	0.292	386340	0.000238341	6	6	0.292	454803	0.000318312	2	2	0.119	138711	0.00015044	3	3
P0DP57	97	10134.8	0	0	0	0	0	3	3	0.629	1.48495e+06	0.000465934	2	2	0.309	647004	0.000540297	2	2	0.247	245369	0.000608201	0	0	0	0	0	0	0	0	0	0	0	0	0	0	0	0	0	0	0	0	0	0	0	0	0	0	0
Q92820	318	35923.2	9	9	0.299	4.24898e+06	0.000463581	10	10	0.305	4.47028e+06	0.000427851	7	7	0.258	1.9117e+06	0.000486956	5	5	0.186	636411	0.000481182	4	4	0.157	540977	0.000273365	6	6	0.217	1.2926e+06	0.000344427	7	7	0.252	1.18768e+06	0.000504598	7	7	0.252	1.17887e+06	0.000568212	8	8	0.27	1.13482e+06	0.000847611	7	7
Q6E0U4	476	47036.1	11	11	0.204	2.23704e+06	0.000163055	11	11	0.227	4587005	0.000293296	10	10	0.214	2.65439e+06	0.000451705	8	8	0.202	835828	0.000422191	4	4	0.08	299106	0.000100974	5	5	0.095	609286	0.000108461	4	4	0.132	1.12206e+06	0.00031848	5	5	0.132	1.22497e+06	0.00039445	6	6	0.17	605419	0.000302096	6	6
Q9H1E1	156	17389.9	6	6	0.353	2.82747e+06	0.000628842	7	7	0.423	4.64454e+06	0.000906154	5	5	0.353	1.61774e+06	0.000840007	3	3	0.295	484316	0.000746454	6	6	0.455	1.13719e+06	0.00117139	8	8	0.455	2450285	0.00133092	5	5	0.385	1.38998e+06	0.00120381	4	4	0.385	1218706	0.00119742	3	3	0.282	642382	0.000978058	3	3
P00751	764	85460.5	7	7	0.107	883405	4.01175e-05	13	13	0.204	1.4749e+06	5.87563e-05	0	0	0	0	0	0	0	0	0	0	0	0	0	0	0	0	0	0	0	0	0	0	0	0	0	0	0	0	0	0	0	0	0	0	0	0	0
P16152	277	30337.9	6	6	0.314	942995	0.000118113	5	5	0.206	1594154	0.00017516	0	0	0	0	0	0	0	0	0	0	0	0	0	0	0	2	2	0.054	112612	3.44481e-05	3	3	0.094	155161	7.56792e-05	3	3	0.094	175438	9.70775e-05	0	0	0	0	0	0	0
P61978	463	50926.4	9	9	0.268	1.7099e+06	0.000128132	12	12	0.33	2.69231e+06	0.000176982	4	4	0.123	460616	8.05854e-05	0	0	0	0	0	3	3	0.078	161563	5.60729e-05	4	4	0.127	302700	5.53975e-05	5	5	0.119	386508	0.000112785	5	5	0.147	309198	0.00010236	0	0	0	0	0	0	0
Q13126	283	31197.8	6	6	0.283	497515	6.09941e-05	9	9	0.389	824828	8.87076e-05	0	0	0	0	0	0	0	0	0	0	0	0	0	0	0	2	2	0.095	99168.4	2.96925e-05	0	0	0	0	0	0	0	0	0	0	2	2	0.095	65856.5	5.52724e-05	3	3
P46940	1657	189116	12	12	0.098	1.88999e+06	3.95735e-05	18	18	0.138	2550023	4.68388e-05	12	12	0.075	1.62733e+06	7.95521e-05	3	3	0.025	262166	3.80411e-05	5	5	0.034	522994	5.07184e-05	10	10	0.056	1.13699e+06	5.81425e-05	7	7	0.049	377891	3.08119e-05	5	5	0.034	291018	2.69198e-05	2	2	0.013	125778	1.80293e-05	2	2
P47755	286	32910.6	4	4	0.227	299735	3.63613e-05	5	5	0.301	477368	5.0801e-05	3	3	0.143	252904	7.16289e-05	0	0	0	0	0	2	2	0.08	83960.6	4.71738e-05	2	2	0.08	146990	4.35492e-05	2	2	0.115	54517.3	2.57539e-05	0	0	0	0	0	0	0	0	0	0	0	0
P22735	817	89712.3	8	8	0.114	1.11673e+06	4.74234e-05	16	16	0.201	2.59357e+06	9.66183e-05	5	5	0.072	979888	9.71521e-05	5	5	0.073	282287	8.30744e-05	7	7	0.097	930677	0.000183049	12	12	0.148	2.12078e+06	0.000219954	14	14	0.2	2.69977e+06	0.000446456	14	14	0.213	2.57465e+06	0.000483025	9	9	0.13	519571	0.000151049	6	6
P52209	483	53087.9	10	10	0.234	2.12007e+06	0.00015229	11	11	0.298	2.04043e+06	0.000128576	10	10	0.217	1104559	0.000185242	2	2	0.031	162129	8.0707e-05	0	0	0	0	0	0	0	0	0	0	0	0	0	0	0	0	0	0	0	0	0	0	0	0	0	0	0
P61019	212	23512.8	2	2	0.132	122701	2.00807e-05	3	3	0.175	280088	4.02109e-05	0	0	0	0	0	0	0	0	0	0	0	0	0	0	0	0	0	0	0	0	0	0	0	0	0	2	2	0.132	35505	2.56701e-05	0	0	0	0	0	0	0
Q3ZCW2	172	18955.6	6	6	0.488	2.54911e+06	0.000514195	5	5	0.407	6.46294e+06	0.00114363	6	6	0.419	3.60139e+06	0.00169605	4	4	0.25	1.34445e+06	0.00187938	3	3	0.169	785311	0.000733676	5	5	0.308	1.54154e+06	0.000759426	5	5	0.36	1.75447e+06	0.00137814	5	5	0.36	1.13241e+06	0.00100914	4	4	0.279	504387	0.000696517	2	2
P36222	383	42580.4	9	9	0.324	989125	8.96026e-05	8	8	0.282	1119039	8.89264e-05	6	6	0.222	577751	0.000122191	5	5	0.196	142864	8.96857e-05	4	4	0.144	183186	7.68572e-05	4	4	0.144	354423	7.8412e-05	0	0	0	0	0	0	0	0	0	0	7	7	0.251	351790	0.000218163	8	8
P81605	110	11258.8	5	5	0.436	6.51104e+06	0.00205365	7	7	0.436	1.67885e+07	0.0046452	6	6	0.591	2.50442e+06	0.00184422	4	4	0.455	783596	0.00171277	7	7	0.591	2.4103e+06	0.00352103	6	6	0.527	4.03028e+06	0.00310457	8	8	0.5	5974326	0.00733788	4	4	0.445	1.8794e+06	0.00261878	7	7	0.482	3.42219e+07	0.0738938	6	6
Q00610	1675	191474	13	13	0.097	882412	1.82778e-05	11	11	0.08	1.88796e+06	3.43054e-05	2	2	0.016	98325.3	4.75498e-06	0	0	0	0	0	0	0	0	0	0	0	0	0	0	0	5	5	0.036	272425	2.19739e-05	7	7	0.051	327458	2.9965e-05	0	0	0	0	0	0	0
P18510	177	20023.9	6	6	0.345	8.07918e+06	0.00158366	8	8	0.424	9.85263e+06	0.00169419	8	8	0.384	4.06087e+06	0.00185842	8	8	0.384	1414524	0.00192148	7	7	0.384	1922635	0.00174548	8	8	0.384	4.23012e+06	0.00202506	7	7	0.384	2.00728e+06	0.00153218	5	5	0.305	1.31186e+06	0.00113602	6	6	0.345	2.57492e+06	0.00345531	5	5
P61970	127	14451	6	6	0.512	2.39884e+06	0.000655338	6	6	0.512	2.68371e+06	0.000643155	5	5	0.543	2.65803e+06	0.00169533	4	4	0.488	677188	0.00128205	4	4	0.386	1.04011e+06	0.00131603	5	5	0.512	1.77276e+06	0.00118279	4	4	0.441	697114	0.000741608	4	4	0.441	750466	0.000905735	4	4	0.354	1.18407e+06	0.00221447	3	3
P06744	558	63089.2	8	8	0.172	3.67795e+06	0.000228686	11	11	0.229	8.35785e+06	0.000455874	11	11	0.206	4.15514e+06	0.000603184	7	7	0.151	1.2278e+06	0.000529044	5	5	0.109	500238	0.000144057	8	8	0.163	1.6673e+06	0.000253185	8	8	0.167	2.22319e+06	0.000538291	6	6	0.131	1.94449e+06	0.000534129	0	0	0	0	0	3	3
Q9UBQ7	328	35627.7	7	7	0.256	1648548	0.00017438	10	10	0.372	2.27616e+06	0.000211209	7	7	0.308	1.00172e+06	0.000247383	4	4	0.174	195112	0.000143024	2	2	0.104	114941	5.63107e-05	4	4	0.174	225207	5.81791e-05	5	5	0.259	168047	6.922e-05	5	5	0.241	258890	0.000120981	0	0	0	0	0	0	0
P28074	263	28444.2	6	6	0.259	1.4077e+06	0.000185705	9	9	0.395	2.43093e+06	0.000281321	6	6	0.304	859846	0.000264827	3	3	0.156	190230	0.000173909	7	7	0.308	653074	0.000399023	6	6	0.262	1.12505e+06	0.000362473	5	5	0.251	678299	0.000348449	4	4	0.221	426630	0.000248639	4	4	0.141	199738	0.000180385	3	3
P21281	511	56446.9	5	5	0.131	911218	6.18685e-05	7	7	0.166	1.37814e+06	8.20837e-05	3	3	0.072	221908	3.51762e-05	0	0	0	0	0	3	3	0.074	243577	7.65961e-05	6	6	0.153	397161	6.58575e-05	4	4	0.104	157331	4.15975e-05	3	3	0.072	95854.4	2.87518e-05	0	0	0	0	0	0	0
P61106	215	23863.9	6	6	0.358	1.01038e+06	0.000163048	7	7	0.395	1255069	0.00017767	5	5	0.293	371754	0.00014006	2	2	0.107	47814.8	5.34715e-05	2	2	0.13	55049.6	4.1144e-05	2	2	0.13	112361	4.42828e-05	4	4	0.247	128934	8.10219e-05	3	3	0.177	129365	9.22255e-05	6	6	0.358	354941	0.000392116	6	6
P26038	577	67759.8	3	3	0.045	500366	3.00871e-05	9	9	0.149	1803645	9.51392e-05	4	4	0.059	492371	6.91217e-05	0	0	0	0	0	0	0	0	0	0	0	0	0	0	0	3	3	0.047	345601	8.09234e-05	0	0	0	0	0	0	0	0	0	0	0	0
P00492	218	24545.6	8	8	0.436	1232212	0.000196109	9	9	0.491	1.2553e+06	0.000175257	5	5	0.298	306653	0.000113943	0	0	0	0	0	2	2	0.092	53961	3.97754e-05	3	3	0.151	174236	6.77237e-05	4	4	0.239	101617	6.29772e-05	3	3	0.193	84807.2	5.96279e-05	3	3	0.174	85892.3	9.35823e-05	0	0
P01780	117	12916.4	0	0	0	0	0	2	2	0.137	502159	0.000130629	0	0	0	0	0	0	0	0	0	0	0	0	0	0	0	2	2	0.137	232252	0.000168202	0	0	0	0	0	0	0	0	0	0	0	0	0	0	0	0	0
P25789	261	29447.2	8	8	0.444	5.54424e+06	0.000737003	9	9	0.517	6.17401e+06	0.000719965	5	5	0.195	2.85933e+06	0.000887405	5	5	0.218	1.00259e+06	0.000923599	6	6	0.287	1.74021e+06	0.0010714	7	7	0.314	3.57012e+06	0.00115905	7	7	0.352	2.13246e+06	0.00110386	6	6	0.268	2.19205e+06	0.00128731	5	5	0.195	1.29423e+06	0.00117779	5	5
Q07065	602	65964.7	7	7	0.125	750667	4.32632e-05	12	12	0.211	1.5414e+06	7.79296e-05	4	4	0.058	349001	4.696e-05	0	0	0	0	0	2	2	0.035	88061.4	2.35061e-05	7	7	0.13	669343	9.42131e-05	4	4	0.068	225101	5.0519e-05	3	3	0.045	190639	4.85387e-05	0	0	0	0	0	0	0
Q9NQ38	1064	120619	5	5	0.053	969776	3.16226e-05	14	14	0.15	2.81627e+06	8.05595e-05	5	5	0.043	899493	6.84785e-05	3	3	0.026	237559	5.3682e-05	4	4	0.036	454459	6.86347e-05	6	6	0.064	1.00225e+06	7.98163e-05	6	6	0.064	799541	0.000101525	4	4	0.046	526253	7.581e-05	5	5	0.066	352495	7.86877e-05	5	5
P61088	152	17109	0	0	0	0	0	2	2	0.23	879910	0.000176189	0	0	0	0	0	0	0	0	0	0	0	0	0	0	0	0	0	0	0	0	0	0	0	0	0	0	0	0	0	0	0	0	0	0	0	0	0
P25788	255	28397.1	6	6	0.251	5.36281e+06	0.000729659	9	9	0.353	6858101	0.000818555	7	7	0.255	3.82536e+06	0.00121515	4	4	0.145	876663	0.000826592	4	4	0.165	662628	0.000417562	8	8	0.302	3.65426e+06	0.00121428	6	6	0.239	2.2887e+06	0.00121262	8	8	0.282	2.16362e+06	0.00130051	5	5	0.216	1224609	0.00114065	3	3
P05164	745	83796.8	10	10	0.154	7.70044e+06	0.000358614	12	12	0.188	1.75621e+06	7.17473e-05	31	31	0.395	3.28012e+07	0.00356641	23	23	0.275	1.17485e+07	0.00379161	3	3	0.052	54028.7	1.16536e-05	3	3	0.052	113449	1.29034e-05	8	8	0.121	443827	8.04881e-05	9	9	0.14	444937	9.1541e-05	3	3	0.047	121623	3.87753e-05	3	3
P13798	732	81154.6	9	9	0.148	2.45066e+06	0.000116155	13	13	0.201	4.3197e+06	0.000179608	6	6	0.079	594061	6.57382e-05	4	4	0.051	159152	5.22756e-05	5	5	0.063	583659	0.000128126	4	4	0.051	528245	6.11482e-05	3	3	0.04	197424	3.64388e-05	5	5	0.068	234816	4.91689e-05	0	0	0	0	0	0	0
P23396	243	26653.4	7	7	0.305	1.69287e+06	0.000241705	10	10	0.403	2.33432e+06	0.000292373	0	0	0	0	0	0	0	0	0	0	4	4	0.152	199611	0.000131999	7	7	0.263	535387	0.00018669	5	5	0.218	314080	0.000174626	4	4	0.177	235636	0.000148631	0	0	0	0	0	0	0
Q9H0P0	336	37905.8	6	6	0.22	812735	8.39223e-05	10	10	0.336	1.66353e+06	0.000150687	2	2	0.062	199120	4.80035e-05	0	0	0	0	0	0	0	0	0	0	0	0	0	0	0	0	0	0	0	0	0	0	0	0	0	0	0	0	0	0	0	0
O43847	1151	131600	10	10	0.103	988108	2.9785e-05	9	9	0.089	893150	2.36175e-05	5	5	0.043	329141	2.31635e-05	0	0	0	0	0	0	0	0	0	0	0	0	0	0	0	0	0	0	0	0	0	0	0	0	0	0	0	0	0	0	0	0
P62888	115	12757.7	2	2	0.243	225987	6.81796e-05	4	4	0.461	659670	0.000174587	0	0	0	0	0	0	0	0	0	0	0	0	0	0	0	2	2	0.157	143383	0.000105647	3	3	0.296	179423	0.000210792	4	4	0.461	161952	0.000215854	0	0	0	0	0	0	0
Q9HB40	452	50779.7	10	10	0.201	3.05411e+06	0.000234431	9	9	0.168	2.99805e+06	0.000201876	4	4	0.082	768202	0.000137669	3	3	0.064	260131	0.000138373	4	4	0.091	458155	0.000162879	6	6	0.133	1.10435e+06	0.000207027	5	5	0.108	503010	0.000150353	5	5	0.108	431990	0.00014649	6	6	0.131	858630	0.000451194	4	4
P26641	437	50069.1	10	10	0.217	3.13473e+06	0.000248878	10	10	0.233	3.21603e+06	0.000223987	5	5	0.126	421264	7.80856e-05	0	0	0	0	0	2	2	0.053	95059.8	3.49548e-05	4	4	0.096	373465	7.24149e-05	4	4	0.096	581029	0.000179635	5	5	0.112	1005515	0.00035268	0	0	0	0	0	0	0
Q8IUC1	163	17055.6	3	3	0.38	158561	3.37502e-05	5	5	0.534	487876	9.10974e-05	0	0	0	0	0	0	0	0	0	0	0	0	0	0	0	0	0	0	0	0	0	0	0	0	0	0	0	0	0	0	0	0	0	0	0	0	0
P04080	98	11114.6	3	3	0.459	3.80965e+06	0.00134874	4	4	0.52	4.74312e+06	0.00147307	4	4	0.52	1.14709e+06	0.000948133	3	3	0.459	364190	0.000893512	3	3	0.306	490259	0.000803879	4	4	0.52	1.15739e+06	0.00100072	3	3	0.306	812538	0.00112019	2	2	0.245	578820	0.000905296	2	2	0.245	260536	0.000631447	2	2
Q15181	289	32621.1	6	6	0.294	306612	3.68094e-05	7	7	0.356	636378	6.70195e-05	0	0	0	0	0	0	0	0	0	0	0	0	0	0	0	0	0	0	0	0	0	0	0	0	0	0	0	0	0	0	0	0	0	0	0	0	0
P20073	488	52687.7	7	7	0.174	1640352	0.000116623	11	11	0.264	2.69255e+06	0.00016793	8	8	0.186	934174	0.000155062	5	5	0.092	241942	0.000119204	3	3	0.061	148401	4.88661e-05	6	6	0.133	609001	0.000105744	7	7	0.162	545201	0.000150942	6	6	0.143	361671	0.000113597	2	2	0.055	46684	2.27219e-05	2	2
Q16531	1140	126869	13	13	0.118	1.19972e+06	3.65127e-05	13	13	0.131	1.27637e+06	3.40765e-05	7	7	0.069	453487	3.22224e-05	0	0	0	0	0	3	3	0.027	171332	2.41504e-05	6	6	0.048	450396	3.34772e-05	2	2	0.018	42616.5	5.05065e-06	4	4	0.03	145256	1.953e-05	3	3	0.025	205246	4.27627e-05	5	5
Q9UJ70	344	37333.9	7	7	0.302	903432	9.11182e-05	9	9	0.387	1.42531e+06	0.000126106	7	7	0.279	600538	0.00014141	2	2	0.078	125588	8.77787e-05	2	2	0.078	125723	5.87285e-05	5	5	0.18	421740	0.000103883	5	5	0.221	205714	8.07939e-05	4	4	0.14	198589	8.84852e-05	0	0	0	0	0	0	0
P54652	639	69959.9	2	2	0.033	234100	1.27107e-05	3	3	0.045	1.08784e+06	5.1814e-05	2	2	0.03	656910	8.32727e-05	2	2	0.03	189266	7.12149e-05	0	0	0	0	0	2	2	0.03	435020	5.76856e-05	3	3	0.045	434430	9.1853e-05	0	0	0	0	0	0	0	0	0	0	0	0
Q9UHL4	492	54289.2	9	9	0.205	3077337	0.000217009	10	10	0.262	3.48214e+06	0.000215409	3	3	0.077	211435	3.48105e-05	0	0	0	0	0	3	3	0.075	626220	0.000204528	8	8	0.203	995642	0.000171474	2	2	0.041	119605	3.28441e-05	3	3	0.069	261894	8.15893e-05	7	7	0.185	868241	0.000419152	5	5
Q06323	249	28687	10	10	0.378	1.7753e+06	0.000247366	9	9	0.321	2.21545e+06	0.000270799	3	3	0.108	579085	0.000188383	0	0	0	0	0	3	3	0.12	404056	0.000260755	5	5	0.165	928404	0.000315934	0	0	0	0	0	0	0	0	0	0	0	0	0	0	0	0	0
P63167	89	10341.1	0	0	0	0	0	2	2	0.247	232971	7.96701e-05	0	0	0	0	0	0	0	0	0	0	0	0	0	0	0	0	0	0	0	0	0	0	0	0	0	0	0	0	0	0	0	0	0	0	0	0	0
P40227	531	57969.6	5	5	0.121	1379430	9.01308e-05	8	8	0.181	2.63468e+06	0.000151014	2	2	0.036	148378	2.26345e-05	0	0	0	0	0	0	0	0	0	0	3	3	0.06	2.46738e+06	0.000393732	2	2	0.03	94787.5	2.41174e-05	0	0	0	0	0	0	0	0	0	0	0	0
Q9BQ50	236	25887.2	9	9	0.432	3.67277e+06	0.000539946	7	7	0.386	4.70255e+06	0.000606465	7	7	0.386	1.64242e+06	0.000563728	4	4	0.225	457936	0.000466542	3	3	0.148	362882	0.000247084	5	5	0.271	873390	0.000313585	3	3	0.178	1.61406e+06	0.00092402	5	5	0.237	3.17445e+06	0.00206172	2	2	0.11	94738.4	9.53477e-05	2	2
P45880	294	31528.5	6	6	0.252	1.17561e+06	0.000138735	8	8	0.344	1.48847e+06	0.000154091	5	5	0.214	391835	0.000107958	2	2	0.109	44421.6	3.63283e-05	6	6	0.241	612134	0.000334572	7	7	0.279	1.15155e+06	0.00033189	7	7	0.279	645450	0.000296613	7	7	0.279	698399	0.000364108	3	3	0.153	80146.8	6.47493e-05	0	0
O00204	365	41263.5	7	7	0.195	2.1422e+06	0.000203627	9	9	0.263	2.09126e+06	0.000174381	0	0	0	0	0	0	0	0	0	0	0	0	0	0	0	0	0	0	0	0	5	5	0.134	455131	0.000168468	5	5	0.145	397520	0.000166932	0	0	0	0	0	0	0
Q9BYR4	195	20469.4	2	2	0.128	266224	4.73676e-05	5	5	0.456	678504	0.000105902	0	0	0	0	0	0	0	0	0	0	0	0	0	0	0	0	0	0	0	0	2	2	0.128	98811.6	6.84617e-05	2	2	0.128	108736	8.54694e-05	0	0	0	0	0	0	0
O15263	64	7014.7	3	3	0.516	873000	0.000473262	3	3	0.516	879111	0.000418069	0	0	0	0	0	0	0	0	0	0	0	0	0	0	0	2	2	0.359	109026	0.000144348	0	0	0	0	0	0	0	0	0	0	0	0	0	0	0	0	0
P09960	611	69223.2	8	8	0.172	550893	3.1282e-05	9	9	0.182	966664	4.81525e-05	7	7	0.124	580258	7.69268e-05	0	0	0	0	0	0	0	0	0	0	0	0	0	0	0	0	0	0	0	0	0	0	0	0	0	0	0	0	0	0	0	0
P25787	234	25864.3	6	6	0.299	852644	0.000126421	8	8	0.376	1.45208e+06	0.000188868	5	5	0.316	598534	0.000207191	4	4	0.286	137742	0.000141531	5	5	0.321	346551	0.000237981	7	7	0.35	859334	0.000311175	9	9	0.457	813083	0.000469454	5	5	0.299	266724	0.000174711	4	4	0.299	176838	0.000179496	4	4
Q86Y46	540	58868.7	0	0	0	0	0	0	0	0	0	0	0	0	0	0	0	0	0	0	0	0	0	0	0	0	0	0	0	0	0	0	0	0	0	0	0	0	0	0	0	0	0	0	0	0	0	0	0
Q9UBH0	155	16933.4	5	5	0.355	6.10783e+06	0.00136717	7	7	0.51	6.61148e+06	0.00129823	3	3	0.239	997228	0.000521147	2	2	0.181	231862	0.000359664	3	3	0.239	461549	0.000478495	3	3	0.239	998810	0.000546022	2	2	0.181	222971	0.000194353	2	2	0.181	244437	0.000241718	2	2	0.181	165335	0.000253355	0	0
Q6P4A8	553	63196.2	9	9	0.195	1.54929e+06	9.7202e-05	11	11	0.213	2481476	0.000136574	8	8	0.134	1.28628e+06	0.000188412	7	7	0.134	495745	0.000215542	7	7	0.13	490595	0.000142557	9	9	0.163	1.26219e+06	0.0001934	6	6	0.121	638547	0.000156006	7	7	0.143	731684	0.000202802	5	5	0.112	307045	0.000131878	5	5
P51659	736	79618.3	12	12	0.226	2.22697e+06	0.000104979	12	12	0.226	2.34243e+06	9.68664e-05	7	7	0.118	567113	6.24151e-05	4	4	0.057	152894	4.99471e-05	8	8	0.126	1.19693e+06	0.000261326	13	13	0.204	2.5973e+06	0.000299023	9	9	0.145	708968	0.000130144	9	9	0.152	614889	0.000128054	5	5	0.076	394763	0.000127396	5	5
P23284	216	23709.5	6	6	0.269	2146892	0.000344845	7	7	0.31	3082359	0.000434324	6	6	0.259	1.18004e+06	0.000442527	3	3	0.106	294320	0.000327615	2	2	0.079	157721	0.000117335	3	3	0.139	223537	8.76909e-05	4	4	0.171	338514	0.000211737	5	5	0.222	425589	0.000302002	2	2	0.088	98086.9	0.000107858	0	0
Q3LI72	72	7601.1	3	3	0.528	174254	8.39687e-05	0	0	0	0	0	0	0	0	0	0	0	0	0	0	0	0	0	0	0	0	0	0	0	0	0	0	0	0	0	0	0	0	0	0	0	0	0	0	0	0	0	0
P10768	282	31424.4	6	6	0.333	1.15264e+06	0.000141811	9	9	0.383	2.14147e+06	0.000231125	4	4	0.163	429832	0.000123466	0	0	0	0	0	0	0	0	0	0	0	0	0	0	0	3	3	0.184	179924	8.62016e-05	3	3	0.184	231009	0.00012556	0	0	0	0	0	0	0
P05388	317	34233.8	2	2	0.145	109336	1.19666e-05	2	2	0.145	129314	1.24156e-05	0	0	0	0	0	0	0	0	0	0	0	0	0	0	0	0	0	0	0	0	0	0	0	0	0	0	0	0	0	0	0	0	0	0	0	0	0
Q9UQ80	394	43741.2	7	7	0.201	1.09293e+06	9.62418e-05	10	10	0.284	1278950	9.87965e-05	0	0	0	0	0	0	0	0	0	0	0	0	0	0	0	0	0	0	0	0	0	0	0	0	0	0	0	0	0	0	0	0	0	0	0	0	0
P02652	100	11149.9	4	4	0.3	1.71253e+06	0.000594162	5	5	0.39	2.64163e+06	0.000804	0	0	0	0	0	0	0	0	0	0	0	0	0	0	0	0	0	0	0	0	0	0	0	0	0	0	0	0	0	0	0	0	0	0	0	0	0
P08603	1231	138987	14	14	0.143	2.91948e+06	8.22839e-05	13	13	0.132	1.67615e+06	4.14418e-05	0	0	0	0	0	0	0	0	0	0	0	0	0	0	0	0	0	0	0	0	0	0	0	0	0	0	0	0	0	0	0	0	0	0	0	0	0
Q99436	277	29928.2	4	4	0.119	3.53231e+06	0.000442433	8	8	0.343	4.47259e+06	0.000491432	5	5	0.152	1.36847e+06	0.000400178	2	2	0.061	166778	0.000144763	4	4	0.119	1.08154e+06	0.000627415	5	5	0.152	2.15629e+06	0.000659609	5	5	0.159	1.52937e+06	0.000745947	3	3	0.094	1.08728e+06	0.00060164	4	4	0.119	866872	0.000743312	4	4
Q6ZNF0	438	50429.4	9	9	0.24	1.72712e+06	0.00013681	9	9	0.228	2.05261e+06	0.000142632	6	6	0.18	462190	8.54761e-05	3	3	0.094	110387	6.05959e-05	6	6	0.167	305494	0.000112078	7	7	0.199	621391	0.000120213	4	4	0.132	157071	4.84503e-05	4	4	0.121	188095	6.58229e-05	3	3	0.089	67668.3	3.6695e-05	0	0
Q8NCW5	288	31636.2	8	8	0.372	1.81733e+06	0.000218932	7	7	0.389	1.69382e+06	0.000179003	6	6	0.26	854118	0.000240228	4	4	0.167	169501	0.000141507	4	4	0.156	304220	0.000169741	6	6	0.25	1.24817e+06	0.000367231	3	3	0.17	102188	4.79382e-05	4	4	0.198	237462	0.000126379	6	6	0.333	533544	0.000440021	5	5
P04843	607	68508.8	6	6	0.14	378076	2.16102e-05	11	11	0.231	1.28118e+06	6.42403e-05	3	3	0.056	336477	4.49018e-05	0	0	0	0	0	5	5	0.1	484646	0.0001283	6	6	0.119	761689	0.000106328	8	8	0.157	576974	0.000128423	8	8	0.147	372787	9.41338e-05	2	2	0.038	29582.6	1.15756e-05	0	0
O75531	89	10034	3	3	0.348	1.52555e+06	0.000594709	5	5	0.427	1.66411e+06	0.000569085	3	3	0.449	596957	0.000543314	0	0	0	0	0	2	2	0.348	213475	0.000385432	2	2	0.348	398330	0.000379238	2	2	0.348	413159	0.000627193	3	3	0.483	404728	0.000697023	2	2	0.348	300571	0.000802145	0	0
P31150	447	50532.1	3	3	0.069	290464	2.25451e-05	0	0	0	0	0	0	0	0	0	0	0	0	0	0	0	0	0	0	0	0	0	0	0	0	0	0	0	0	0	0	0	0	0	0	0	0	0	0	0	0	0	0
O75131	537	60074.1	8	8	0.184	1.21665e+06	7.86067e-05	11	11	0.225	1.68384e+06	9.54356e-05	5	5	0.095	470639	7.09923e-05	0	0	0	0	0	3	3	0.05	159184	4.7634e-05	6	6	0.115	515527	8.1346e-05	5	5	0.095	330653	8.31902e-05	5	5	0.095	264282	7.5434e-05	2	2	0.041	73753.6	3.26216e-05	2	2
P54920	295	33193.3	5	5	0.231	313808	3.69071e-05	6	6	0.268	466623	4.81425e-05	0	0	0	0	0	0	0	0	0	0	0	0	0	0	0	0	0	0	0	0	0	0	0	0	0	0	0	0	0	0	0	0	0	0	0	0	0
P60981	165	18475.5	6	6	0.273	1.57327e+06	0.000330817	6	6	0.285	1.51526e+06	0.000279503	0	0	0	0	0	0	0	0	0	0	0	0	0	0	0	0	0	0	0	0	3	3	0.158	133480	0.000109297	2	2	0.121	102368	9.5094e-05	0	0	0	0	0	0	0
P53634	463	51802.3	8	8	0.229	4029862	0.000301979	10	10	0.244	6.01366e+06	0.000395314	9	9	0.218	4.63914e+06	0.000811623	7	7	0.145	1628814	0.000845842	9	9	0.164	3.32011e+06	0.00115229	9	9	0.164	6.18487e+06	0.0011319	8	8	0.194	2.36661e+06	0.000690588	8	8	0.194	2.42216e+06	0.000801856	8	8	0.205	1.89152e+06	0.000970344	5	5
O75342	701	80286	7	7	0.113	1.11922e+06	5.53942e-05	9	9	0.138	1.6096e+06	6.98852e-05	2	2	0.027	252756	2.92066e-05	0	0	0	0	0	0	0	0	0	0	0	0	0	0	0	15	15	0.252	1.38951e+06	0.000267804	13	13	0.227	1.25103e+06	0.000273543	2	2	0.033	88968.8	3.0145e-05	2	2
P18669	254	28767.8	2	2	0.134	276498	3.77682e-05	4	4	0.248	669319	8.02017e-05	0	0	0	0	0	0	0	0	0	0	0	0	0	0	0	0	0	0	0	0	3	3	0.177	126880	6.74889e-05	2	2	0.134	70518.9	4.25545e-05	0	0	0	0	0	0	0
P78417	241	27530	6	6	0.245	2.61069e+06	0.000375843	8	8	0.32	3.14077e+06	0.000396647	6	6	0.237	1.45107e+06	0.00048772	4	4	0.174	364001	0.000363148	4	4	0.162	442465	0.000295021	8	8	0.311	1.23212e+06	0.000433205	5	5	0.207	634601	0.000355761	5	5	0.203	511977	0.000325617	3	3	0.104	303804	0.000299415	4	4
P19652	201	23569.6	4	4	0.229	354704	6.12263e-05	5	5	0.313	475849	7.20539e-05	0	0	0	0	0	0	0	0	0	0	0	0	0	0	0	0	0	0	0	0	0	0	0	0	0	0	0	0	0	0	0	0	0	0	0	0	0
O75368	114	12748.4	4	4	0.465	714569	0.000217474	5	5	0.474	854381	0.000228103	4	4	0.386	610592	0.000433854	2	2	0.219	225475	0.000475546	0	0	0	0	0	0	0	0	0	0	0	0	0	0	0	0	0	0	0	0	0	0	0	0	0	0	0
Q6UWN5	251	26900	5	5	0.303	400723	5.5391e-05	7	7	0.442	1.0294e+07	0.00124823	4	4	0.311	241374	7.7896e-05	2	2	0.131	49437	4.73562e-05	0	0	0	0	0	0	0	0	0	0	3	3	0.247	158207	8.51582e-05	2	2	0.199	69820	4.26363e-05	0	0	0	0	0	0	0
Q99536	393	41875.4	8	8	0.262	753290	6.65025e-05	7	7	0.239	972750	7.53343e-05	0	0	0	0	0	0	0	0	0	0	0	0	0	0	0	0	0	0	0	0	2	2	0.069	47005.1	1.61595e-05	3	3	0.109	29746	1.16014e-05	0	0	0	0	0	0	0
P01871	474	51872.9	9	9	0.215	1.49236e+06	0.000109235	10	10	0.238	1.68926e+06	0.000108468	0	0	0	0	0	0	0	0	0	0	0	0	0	0	0	0	0	0	0	0	4	4	0.072	202607	5.77498e-05	0	0	0	0	0	0	0	0	0	0	0	0
P16278	677	76008.6	9	9	0.158	855981	4.38675e-05	11	11	0.201	1.12097e+06	5.03951e-05	6	6	0.115	349863	4.18608e-05	3	3	0.059	50329.3	1.78744e-05	6	6	0.115	217255	5.1567e-05	8	8	0.143	626494	7.84129e-05	3	3	0.066	49282.6	9.83511e-06	3	3	0.059	78039.8	1.76686e-05	5	5	0.099	171100	6.00287e-05	6	6
O75347	108	12828.7	4	4	0.306	878019	0.000282064	2	2	0.148	461124	0.000129951	0	0	0	0	0	0	0	0	0	0	0	0	0	0	0	0	0	0	0	0	0	0	0	0	0	0	0	0	0	0	0	0	0	0	0	0	0
P30050	165	17789.5	4	4	0.339	818787	0.000172169	5	5	0.455	786426	0.000145063	0	0	0	0	0	0	0	0	0	0	0	0	0	0	0	0	0	0	0	0	2	2	0.152	124038	0.000101565	3	3	0.248	167261	0.000155376	0	0	0	0	0	0	0
P31949	105	11714.8	4	4	0.343	7.14632e+06	0.00236135	5	5	0.429	8.35864e+06	0.00242287	5	5	0.495	3.78729e+06	0.00292171	5	5	0.438	1.42147e+06	0.00325496	4	4	0.371	1.61964e+06	0.00247868	5	5	0.429	3.00487e+06	0.00242491	4	4	0.343	1.75105e+06	0.00225312	4	4	0.343	1.81306e+06	0.00264665	0	0	0	0	0	2	2
Q15782	390	43455	8	8	0.254	1806926	0.000160747	9	9	0.285	2.54323e+06	0.000198474	5	5	0.151	1.10598e+06	0.000229711	6	6	0.197	461741	0.000284664	3	3	0.092	372122	0.000153325	5	5	0.151	745173	0.000161902	4	4	0.121	232918	8.06887e-05	3	3	0.092	197446	7.75991e-05	0	0	0	0	0	0	0
Q9UBX7	282	31020.8	4	4	0.156	1.1496e+06	0.000141438	6	6	0.227	1.58812e+06	0.000171403	3	3	0.124	829937	0.000238393	2	2	0.082	249243	0.000212507	0	0	0	0	0	4	4	0.16	717203	0.000215502	0	0	0	0	0	2	2	0.078	109450	5.94894e-05	2	2	0.082	254527	0.000214378	0	0
Q9Y5Z4	205	22843.2	5	5	0.268	1.2763e+06	0.000216007	8	8	0.366	1.83518e+06	0.000272464	3	3	0.166	586148	0.000231607	3	3	0.166	203400	0.000238559	5	5	0.254	311928	0.000244507	5	5	0.254	673968	0.000278576	5	5	0.288	209281	0.000137927	4	4	0.229	144328	0.000107912	5	5	0.288	385918	0.000447133	4	4
P00747	810	90492.1	8	8	0.122	1.11684e+08	0.00478381	8	8	0.125	1.11031e+08	0.004172	0	0	0	0	0	0	0	0	0	0	0	0	0	0	0	0	0	0	0	0	0	0	0	0	0	0	0	0	0	0	0	0	0	0	0	0	0
O75340	191	21836.8	5	5	0.325	1.14633e+06	0.00020823	7	7	0.518	1.43394e+06	0.000228498	5	5	0.325	520930	0.000220924	0	0	0	0	0	3	3	0.141	218266	0.00018363	4	4	0.183	460952	0.000204494	2	2	0.099	207066	0.00014647	4	4	0.183	412622	0.000331125	3	3	0.141	351461	0.000437058	4	4
P10155	538	60613.2	6	6	0.125	670231	4.32225e-05	9	9	0.182	1.46618e+06	8.29449e-05	4	4	0.086	224102	3.37413e-05	0	0	0	0	0	2	2	0.045	41978.6	1.25382e-05	2	2	0.045	116994	1.84263e-05	4	4	0.089	166984	4.19341e-05	2	2	0.045	91773.3	2.61461e-05	0	0	0	0	0	0	0
P17931	250	26118	6	6	0.3	2.80568e+06	0.000389373	8	8	0.328	3.48142e+06	0.000423839	5	5	0.22	2.24777e+06	0.0007283	5	5	0.244	845493	0.000813146	2	2	0.1	171959	0.000110529	5	5	0.224	866780	0.000293784	6	6	0.3	1.68024e+06	0.00090804	6	6	0.3	1.70464e+06	0.00104512	3	3	0.132	563628	0.000535487	4	4
P13716	330	36253.4	5	5	0.179	734298	7.72017e-05	8	8	0.239	788569	7.27294e-05	2	2	0.061	157378	3.86302e-05	0	0	0	0	0	2	2	0.061	102106	4.97195e-05	2	2	0.061	168022	4.31431e-05	2	2	0.061	96157.5	3.9368e-05	2	2	0.061	87325.6	4.05603e-05	3	3	0.091	189387	0.000136311	2	2
Q99832	543	59310.9	6	6	0.12	1.23803e+06	7.91042e-05	8	8	0.155	1.03506e+06	5.80164e-05	2	2	0.041	233379	3.48145e-05	0	0	0	0	0	0	0	0	0	0	3	3	0.057	238351	3.71943e-05	0	0	0	0	0	0	0	0	0	0	0	0	0	0	0	0	0
P51648	485	54794.9	7	7	0.179	1.05107e+06	7.51896e-05	8	8	0.196	1.04854e+06	6.58e-05	3	3	0.064	221576	3.70066e-05	0	0	0	0	0	2	2	0.045	108457	3.5934e-05	4	4	0.091	389676	6.80802e-05	7	7	0.175	488433	0.000136062	8	8	0.204	548067	0.000173207	0	0	0	0	0	3	3
O00754	1011	113654	9	9	0.121	1.06207e+06	3.64477e-05	9	9	0.129	719023	2.16459e-05	7	7	0.095	250632	2.00809e-05	3	3	0.033	60593	1.44102e-05	3	3	0.047	64118.8	1.01912e-05	5	5	0.058	344238	2.88514e-05	0	0	0	0	0	0	0	0	0	0	0	0	0	0	0	2	2
P20700	586	66349.6	5	5	0.096	712472	4.21831e-05	5	5	0.09	667205	3.46534e-05	3	3	0.055	124790	1.72497e-05	0	0	0	0	0	0	0	0	0	0	0	0	0	0	0	0	0	0	0	0	0	0	0	0	0	0	0	0	0	0	0	0
P49720	205	22915.4	4	4	0.268	1.13395e+06	0.000191914	5	5	0.317	1.85102e+06	0.000274816	4	4	0.244	584056	0.00023078	4	4	0.244	206729	0.000242463	4	4	0.244	389105	0.000305003	5	5	0.312	803672	0.000332188	2	2	0.112	429375	0.000282981	3	3	0.185	428689	0.000320525	2	2	0.112	382105	0.000442716	2	2
P61960	85	9093.9	2	2	0.506	27497.9	1.1224e-05	0	0	0	0	0	0	0	0	0	0	0	0	0	0	0	0	0	0	0	0	0	0	0	0	0	0	0	0	0	0	0	0	0	0	0	0	0	0	0	0	0	0
Q13228	472	52339.6	6	6	0.148	704981	5.18207e-05	9	9	0.237	1278849	8.24635e-05	7	7	0.165	520176	8.92701e-05	0	0	0	0	0	0	0	0	0	0	0	0	0	0	0	2	2	0.044	78613.2	2.25024e-05	2	2	0.044	84258.7	2.73619e-05	7	7	0.189	275145	0.000138457	3	3
P06280	429	48716.9	7	7	0.221	557338	4.50743e-05	9	9	0.221	926009	6.56965e-05	5	5	0.161	475119	8.97105e-05	3	3	0.112	112403	6.29967e-05	5	5	0.138	219618	8.22626e-05	7	7	0.161	513646	0.000101453	4	4	0.133	104973	3.30593e-05	3	3	0.112	110156	3.93571e-05	7	7	0.179	239574	0.000132641	6	6
Q9NZH6	218	24092.8	6	6	0.248	3.84955e+06	0.000612663	8	8	0.294	4.89389e+06	0.000683254	3	3	0.147	865729	0.00032168	4	4	0.193	405188	0.000446889	3	3	0.147	279079	0.000205713	3	3	0.147	466610	0.000181366	2	2	0.115	406181	0.000251732	3	3	0.165	476477	0.000335011	2	2	0.115	155280	0.000169182	2	2
P43034	410	46590.1	7	7	0.193	784696	6.64027e-05	8	8	0.222	1.1088e+06	8.23099e-05	4	4	0.095	434280	8.57994e-05	0	0	0	0	0	0	0	0	0	0	0	0	0	0	0	8	8	0.2	510612	0.00016826	6	6	0.154	428275	0.000160108	2	2	0.056	94825.6	5.49336e-05	2	2
P02649	317	36113.7	2	2	0.091	45801.5	5.01289e-06	4	4	0.12	389316	3.7379e-05	2	2	0.057	182176	4.65511e-05	0	0	0	0	0	2	2	0.057	118867	6.02552e-05	2	2	0.057	245853	6.57167e-05	0	0	0	0	0	0	0	0	0	0	0	0	0	0	0	0	0
P00734	622	69974.1	8	8	0.166	787029	4.39004e-05	11	11	0.228	1.05667e+06	5.17053e-05	0	0	0	0	0	0	0	0	0	0	0	0	0	0	0	0	0	0	0	0	0	0	0	0	0	0	0	0	0	0	0	0	0	0	0	0	0
O75436	327	38127.7	7	7	0.239	838091	8.89225e-05	5	5	0.193	542997	5.05399e-05	3	3	0.098	287779	7.12867e-05	2	2	0.043	99124.6	7.2884e-05	0	0	0	0	0	2	2	0.064	60354	1.56393e-05	0	0	0	0	0	3	3	0.095	168415	7.89419e-05	0	0	0	0	0	0	0
Q9UKR3	277	30532.5	6	6	0.238	3.38541e+06	0.000424032	7	7	0.292	4.12004e+06	0.000452695	7	7	0.267	2.20249e+06	0.000644068	7	7	0.267	742512	0.000644499	7	7	0.267	1.03999e+06	0.00060331	6	6	0.238	2.22684e+06	0.00068119	3	3	0.141	122568	5.97819e-05	3	3	0.141	320235	0.0001772	3	3	0.134	157898	0.000135392	0	0
P14854	86	10167.7	2	2	0.267	142599	5.75289e-05	3	3	0.477	134889	4.77377e-05	0	0	0	0	0	0	0	0	0	0	0	0	0	0	0	0	0	0	0	0	0	0	0	0	0	0	0	0	0	0	0	0	0	0	0	0	0
P00450	1065	122110	9	9	0.122	1043038	3.39796e-05	11	11	0.154	8.82212e+06	0.00025212	0	0	0	0	0	0	0	0	0	0	0	0	0	0	0	0	0	0	0	0	0	0	0	0	0	0	0	0	0	0	0	0	0	0	0	0	0
Q9ULZ3	195	21595.3	4	4	0.251	1.66074e+06	0.000295485	5	5	0.277	1.66076e+06	0.000259213	2	2	0.123	347304	0.000144269	0	0	0	0	0	0	0	0	0	0	0	0	0	0	0	0	0	0	0	0	0	0	0	0	0	0	0	0	0	0	0	0
P35221	906	99990.5	3	3	0.047	153178	5.86593e-06	7	7	0.117	724236	2.43297e-05	4	4	0.068	191362	1.7109e-05	0	0	0	0	0	0	0	0	0	0	0	0	0	0	0	0	0	0	0	0	0	0	0	0	0	0	0	0	0	0	0	0
P60660	151	16901.1	2	2	0.192	195059	4.48185e-05	3	3	0.252	1.27956e+06	0.000257911	2	2	0.113	505822	0.000271343	0	0	0	0	0	2	2	0.166	265666	0.000282716	2	2	0.146	486359	0.000272922	3	3	0.199	480379	0.000429815	3	3	0.245	145588	0.000147782	0	0	0	0	0	0	0
P49748	655	70327.4	9	9	0.159	1.25497e+06	6.64753e-05	10	10	0.177	1.35008e+06	6.2734e-05	7	7	0.116	514150	6.35838e-05	4	4	0.066	80127.1	2.94128e-05	6	6	0.101	374570	9.1893e-05	12	12	0.206	1.24236e+06	0.000160718	2	2	0.032	112731	2.32528e-05	3	3	0.064	87643.7	2.05094e-05	0	0	0	0	0	0	0
Q9UHG3	505	56585.7	9	9	0.216	1.57592e+06	0.000108271	7	7	0.17	912446	5.49921e-05	3	3	0.055	554392	8.8925e-05	2	2	0.038	134995	6.42726e-05	3	3	0.055	471642	0.000150076	6	6	0.123	968033	0.000162427	8	8	0.18	484608	0.00012965	6	6	0.133	530255	0.000160941	3	3	0.055	288762	0.000135814	2	2
P78371	535	57434.1	7	7	0.196	655355	4.25002e-05	7	7	0.168	931778	5.30082e-05	0	0	0	0	0	0	0	0	0	0	0	0	0	0	0	0	0	0	0	0	0	0	0	0	0	0	0	0	0	0	0	0	0	0	0	0	0
O94919	500	54963.3	9	9	0.264	773581	5.36789e-05	9	9	0.264	852598	5.18989e-05	5	5	0.146	223485	3.62057e-05	2	2	0.074	15287.2	7.35117e-06	3	3	0.072	88895.9	2.85695e-05	4	4	0.11	144199	2.44371e-05	0	0	0	0	0	0	0	0	0	0	0	0	0	0	0	0	0
Q86XP0	818	91876.4	8	8	0.137	1.32732e+06	5.62976e-05	10	10	0.166	1.59422e+06	5.93169e-05	3	3	0.043	514868	5.09848e-05	2	2	0.024	123014	3.61577e-05	3	3	0.043	217916	4.28082e-05	2	2	0.024	457975	4.74403e-05	0	0	0	0	0	2	2	0.024	91075.1	1.70655e-05	0	0	0	0	0	0	0
O60259	260	28011.7	3	3	0.223	639556	8.53441e-05	5	5	0.331	1.08035e+06	0.000126466	4	4	0.2	425883	0.000132683	3	3	0.135	110189	0.000101897	2	2	0.1	64224.3	3.96933e-05	3	3	0.162	217429	7.08603e-05	4	4	0.208	293301	0.00015241	2	2	0.1	218496	0.000128808	3	3	0.223	330008	0.000301472	3	3
P01008	464	52550.9	7	7	0.181	464899	3.47623e-05	9	9	0.218	949927	6.23098e-05	0	0	0	0	0	0	0	0	0	0	0	0	0	0	0	0	0	0	0	0	0	0	0	0	0	0	0	0	0	0	0	0	0	0	0	0	0
P13987	128	14149.8	4	4	0.297	1087084	0.00029466	5	5	0.359	1208376	0.000287327	2	2	0.156	365024	0.000230998	0	0	0	0	0	4	4	0.359	293719	0.000368734	5	5	0.359	511461	0.00033858	2	2	0.203	199581	0.000210661	2	2	0.203	229071	0.000274305	4	4	0.297	292874	0.00054346	4	4
Q8IV08	490	54652.5	8	8	0.186	1.54826e+06	0.000109626	10	10	0.214	1.62466e+06	0.000100914	8	8	0.192	1.66172e+06	0.000274701	6	6	0.155	488516	0.000239707	7	7	0.171	660113	0.000216478	9	9	0.202	1.30408e+06	0.00022551	4	4	0.084	347136	9.57145e-05	4	4	0.084	365165	0.000114226	4	4	0.084	223312	0.000108246	3	3
P57730	90	10113.2	0	0	0	0	0	2	2	0.233	1.8522e+06	0.000626369	2	2	0.233	1.7063e+06	0.00153572	0	0	0	0	0	0	0	0	0	0	0	0	0	0	0	0	0	0	0	0	0	0	0	0	0	0	0	0	0	0	0	0
P02671	866	94896.4	5	5	0.057	977196	3.915e-05	11	11	0.135	1939917	6.81788e-05	0	0	0	0	0	0	0	0	0	0	0	0	0	0	0	0	0	0	0	0	2	2	0.025	52428.3	8.17942e-06	2	2	0.025	60401	1.06905e-05	0	0	0	0	0	0	0
P40121	348	38456.5	4	4	0.147	661349	6.59355e-05	10	10	0.374	3807218	0.000332976	4	4	0.101	1.11761e+06	0.00026014	3	3	0.066	146919	0.000101507	4	4	0.101	257199	0.000118763	5	5	0.135	948196	0.000230876	3	3	0.135	197502	7.66775e-05	4	4	0.17	273673	0.000120539	0	0	0	0	0	0	0
P28070	264	29167.5	4	4	0.284	572718	7.52671e-05	6	6	0.352	1.77063e+06	0.00020413	3	3	0.125	858408	0.000263383	3	3	0.125	311155	0.000283382	4	4	0.152	901481	0.000548711	5	5	0.159	1.8716e+06	0.000600715	4	4	0.246	838292	0.000429008	4	4	0.246	903739	0.000524702	3	3	0.121	426298	0.000383536	2	2
Q96HE7	468	54340	8	8	0.173	841543	6.23876e-05	8	8	0.197	770429	5.01039e-05	0	0	0	0	0	0	0	0	0	0	2	2	0.049	71585.1	2.45792e-05	3	3	0.064	288230	5.21858e-05	4	4	0.085	1.15746e+06	0.000334144	3	3	0.066	130754	4.28235e-05	0	0	0	0	0	0	0
P55263	362	40501.7	7	7	0.199	1.16536e+06	0.000111691	8	8	0.232	1.32685e+06	0.000111557	0	0	0	0	0	0	0	0	0	0	0	0	0	0	0	0	0	0	0	0	0	0	0	0	0	0	0	0	0	0	0	0	0	0	0	0	0
P60985	99	11024.9	4	4	0.364	860756	0.000301657	5	5	0.364	1.30052e+06	0.000399823	0	0	0	0	0	0	0	0	0	0	2	2	0.121	206975	0.000335949	2	2	0.283	473710	0.000405449	3	3	0.202	331545	0.000452461	2	2	0.202	256849	0.000397664	2	2	0.202	107171	0.000257121	2	2
P48643	541	59614.8	7	7	0.157	788729	5.05823e-05	9	9	0.183	1061608	5.97243e-05	0	0	0	0	0	0	0	0	0	0	0	0	0	0	0	0	0	0	0	0	0	0	0	0	0	0	0	0	0	0	0	0	0	0	0	0	0
P99999	105	11723.1	3	3	0.248	3.48288e+06	0.00115085	4	4	0.381	4.48017e+06	0.00129864	4	4	0.248	2.42197e+06	0.00186843	3	3	0.314	812454	0.00186041	5	5	0.438	1.56755e+06	0.00239897	5	5	0.381	3.12106e+06	0.00251868	3	3	0.248	532842	0.00068562	3	3	0.248	523918	0.000764799	2	2	0.181	452549	0.0010237	2	2
P61160	394	44714.2	8	8	0.236	1.34302e+06	0.000118265	7	7	0.234	1.42871e+06	0.000110365	4	4	0.102	385542	7.92634e-05	2	2	0.058	66616.3	4.06521e-05	3	3	0.089	102115	4.16471e-05	4	4	0.132	264884	5.69664e-05	5	5	0.15	251897	8.63775e-05	4	4	0.119	197195	7.67138e-05	0	0	0	0	0	0	0
Q7L5L3	318	36554.7	6	6	0.211	2.11058e+06	0.000230273	7	7	0.233	4.14836e+06	0.000397039	5	5	0.173	1.13904e+06	0.000290141	5	5	0.173	427680	0.000323364	7	7	0.22	1.13438e+06	0.000573219	6	6	0.186	4.8289e+06	0.00128671	7	7	0.22	2.1064e+06	0.000894929	5	5	0.173	1.12887e+06	0.000544117	4	4	0.135	661083	0.00049377	4	4
P61981	247	28266.9	2	2	0.134	189126	2.65658e-05	2	2	0.097	413158	5.091e-05	3	3	0.101	259312	8.50402e-05	0	0	0	0	0	0	0	0	0	0	0	0	0	0	0	0	0	0	0	0	2	2	0.097	226274	0.000140415	0	0	0	0	0	0	0
Q6A163	491	55597.5	4	4	0.081	429776	3.03689e-05	7	7	0.138	642008	3.97963e-05	0	0	0	0	0	0	0	0	0	0	0	0	0	0	0	0	0	0	0	0	0	0	0	0	0	0	0	0	0	0	0	0	0	0	0	0	0
Q92874	299	32814.6	6	6	0.291	3.35175e+06	0.000388928	6	6	0.281	1.96985e+06	0.000200515	4	4	0.157	1.33624e+06	0.000362003	4	4	0.157	467578	0.000375994	3	3	0.11	531196	0.000285479	4	4	0.157	1.00446e+06	0.000284655	3	3	0.117	219100	9.90025e-05	3	3	0.117	259211	0.000132879	5	5	0.244	585536	0.000465134	5	5
O75083	606	66133.9	5	5	0.132	596970	3.41781e-05	10	10	0.218	1.56786e+06	7.87443e-05	4	4	0.073	3.60132e+06	0.000481379	0	0	0	0	0	0	0	0	0	0	0	0	0	0	0	0	0	0	0	0	0	0	0	0	0	0	0	0	0	0	0	0
Q01105	290	33450.7	2	2	0.093	1.25044e+06	0.0001496	2	2	0.093	1.11293e+06	0.000116803	2	2	0.114	433134	0.000120982	0	0	0	0	0	0	0	0	0	0	0	0	0	0	0	0	0	0	0	0	2	2	0.117	236218	0.00012485	0	0	0	0	0	0	0
P33764	101	11687.4	2	2	0.218	115133	3.95499e-05	4	4	0.376	414407	0.000124879	0	0	0	0	0	0	0	0	0	0	0	0	0	0	0	0	0	0	0	0	0	0	0	0	0	0	0	0	0	0	0	0	0	0	0	0	0
P06737	847	97069	7	7	0.085	655831	2.68643e-05	5	5	0.057	794306	2.85423e-05	5	5	0.059	362807	3.46968e-05	0	0	0	0	0	0	0	0	0	0	0	0	0	0	0	0	0	0	0	0	0	0	0	0	0	0	0	0	0	0	0	0
Q10567	949	104522	6	6	0.073	1.16568e+06	4.26168e-05	7	7	0.091	990047	3.17522e-05	5	5	0.061	364860	3.11429e-05	0	0	0	0	0	2	2	0.019	44121.6	7.47095e-06	3	3	0.031	239945	2.14242e-05	0	0	0	0	0	0	0	0	0	0	2	2	0.022	197006	4.93071e-05	3	3
P07741	180	19577.4	3	3	0.2	465227	8.96728e-05	5	5	0.372	902934	0.000152675	0	0	0	0	0	0	0	0	0	0	0	0	0	0	0	0	0	0	0	0	3	3	0.117	1.34866e+06	0.00101229	0	0	0	0	0	0	0	0	0	0	0	0
Q15084	440	48073.3	6	6	0.164	922974	7.27788e-05	8	8	0.218	1.67351e+06	0.00011576	3	3	0.102	148387	2.73176e-05	2	2	0.066	104190	5.69343e-05	3	3	0.098	144336	5.27126e-05	6	6	0.161	396279	7.63147e-05	4	4	0.127	114670	3.52105e-05	2	2	0.066	108036	3.7635e-05	0	0	0	0	0	0	0
P62906	217	24797.5	5	5	0.23	807362	0.000129085	7	7	0.332	1.54683e+06	0.000216953	0	0	0	0	0	0	0	0	0	0	0	0	0	0	0	0	0	0	0	0	0	0	0	0	0	0	0	0	0	0	0	0	0	0	0	0	0
P04632	268	28279.7	3	3	0.108	602205	7.7961e-05	4	4	0.164	703200	7.98598e-05	0	0	0	0	0	0	0	0	0	0	2	2	0.06	127352	7.63595e-05	2	2	0.06	202841	6.41329e-05	2	2	0.06	143417	7.23002e-05	0	0	0	0	0	0	0	0	0	0	0	0
P30626	198	21644.3	4	4	0.207	628411	0.000110115	6	6	0.303	913930	0.000140486	3	3	0.157	256620	0.000104984	0	0	0	0	0	2	2	0.096	218142	0.000177037	3	3	0.157	401606	0.000171867	0	0	0	0	0	2	2	0.096	68795.1	5.32557e-05	0	0	0	0	0	0	0
P02765	367	39297.7	4	4	0.169	1.20903e+06	0.000114298	6	6	0.18	2.58647e+06	0.000214499	0	0	0	0	0	0	0	0	0	0	0	0	0	0	0	0	0	0	0	0	0	0	0	0	0	0	0	0	0	0	0	0	0	0	0	0	0
O75390	466	51661.5	8	8	0.18	2.93345e+06	0.000218404	8	8	0.18	3.02943e+06	0.00019786	7	7	0.146	767428	0.000133398	2	2	0.054	70791.1	3.65251e-05	2	2	0.045	195682	6.7477e-05	7	7	0.161	743366	0.000135169	2	2	0.054	100713	2.91993e-05	2	2	0.039	158813	5.22365e-05	0	0	0	0	0	0	0
P20933	346	37166.3	4	4	0.162	391590	3.92666e-05	7	7	0.272	763127	6.71282e-05	6	6	0.121	422015	9.87983e-05	0	0	0	0	0	6	6	0.121	564551	0.000262191	10	10	0.272	1.74811e+06	0.000428107	3	3	0.081	298760	0.00011666	2	2	0.075	51896	2.29896e-05	4	4	0.136	120206	8.25179e-05	5	5
P07195	334	36597.1	6	6	0.201	751198	7.80325e-05	5	5	0.18	617870	5.63034e-05	2	2	0.054	287826	6.98042e-05	0	0	0	0	0	2	2	0.054	167530	8.06004e-05	3	3	0.078	414856	0.000105247	2	2	0.072	97900.4	3.96016e-05	0	0	0	0	0	0	0	0	0	0	0	0
Q13838	428	48941.9	0	0	0	0	0	2	2	0.049	260764	1.85434e-05	0	0	0	0	0	0	0	0	0	0	0	0	0	0	0	0	0	0	0	0	0	0	0	0	0	0	0	0	0	0	0	0	0	0	0	0	0
P54727	409	43126.6	3	3	0.076	2.42602e+06	0.000205797	4	4	0.09	2.88709e+06	0.000214843	0	0	0	0	0	0	0	0	0	0	0	0	0	0	0	0	0	0	0	0	0	0	0	0	0	0	0	0	0	0	0	0	0	0	0	0	0
Q9NY33	737	82519.8	4	4	0.081	289308	1.36195e-05	6	6	0.118	558924	2.30818e-05	0	0	0	0	0	0	0	0	0	0	0	0	0	0	0	0	0	0	0	0	0	0	0	0	0	0	0	0	0	0	2	2	0.058	30011.5	9.672e-06	2	2
P09622	509	54125	4	4	0.102	696313	4.7463e-05	8	8	0.214	904250	5.40698e-05	4	4	0.094	379615	6.04121e-05	2	2	0.041	129210	6.10346e-05	6	6	0.151	456294	0.000144052	10	10	0.24	859719	0.000143119	0	0	0	0	0	0	0	0	0	0	0	0	0	0	0	3	3
P05155	500	55101.4	6	6	0.144	1233142	8.55679e-05	8	8	0.186	1.29419e+06	7.87793e-05	0	0	0	0	0	0	0	0	0	0	0	0	0	0	0	0	0	0	0	0	0	0	0	0	0	0	0	0	0	0	0	0	0	0	0	0	0
P01619	116	12531.3	2	2	0.233	1.6776e+06	0.000501762	2	2	0.233	1619937	0.000425035	2	2	0.233	322111	0.000224929	0	0	0	0	0	2	2	0.233	426755	0.000591169	2	2	0.233	847370	0.000618977	2	2	0.233	218255	0.000254203	2	2	0.233	223750	0.00029565	2	2	0.233	93934.7	0.000192338	2	2
P22528	89	9862.9	2	2	0.191	267442	0.000104257	2	2	0.191	277599	9.49318e-05	0	0	0	0	0	0	0	0	0	0	0	0	0	0	0	0	0	0	0	0	0	0	0	0	0	0	0	0	0	0	0	0	0	0	0	0	0
Q9Y333	95	10809.6	4	4	0.589	1.15783e+07	0.00422852	3	3	0.389	296311	9.49312e-05	0	0	0	0	0	0	0	0	0	0	0	0	0	0	0	0	0	0	0	0	0	0	0	0	0	0	0	0	0	0	0	0	0	0	0	0	0
P14625	803	92393.3	4	4	0.052	397406	1.71707e-05	7	7	0.1	540171	2.04739e-05	0	0	0	0	0	0	0	0	0	0	0	0	0	0	0	3	3	0.034	207073	2.18508e-05	0	0	0	0	0	0	0	0	0	0	0	0	0	0	0	0	0
P34932	840	94253.2	4	4	0.067	166347	6.87073e-06	5	5	0.088	197570	7.15857e-06	0	0	0	0	0	0	0	0	0	0	0	0	0	0	0	0	0	0	0	0	0	0	0	0	0	0	0	0	0	0	0	0	0	0	0	0	0
P02750	347	38136.1	4	4	0.135	868582	8.68459e-05	7	7	0.202	1.4751e+06	0.000129383	4	4	0.107	551657	0.000128777	2	2	0.061	94804	6.56895e-05	2	2	0.061	133479	6.18124e-05	4	4	0.11	527914	0.000128912	0	0	0	0	0	0	0	0	0	0	0	0	0	0	0	0	0
Q9H0E2	274	30244.2	6	6	0.208	4.56765e+06	0.000578376	7	7	0.234	4934303	0.0005481	4	4	0.164	2.79964e+06	0.000827655	4	4	0.164	886723	0.000778101	4	4	0.164	1.0112e+06	0.000593032	4	4	0.164	1.99812e+06	0.000617916	4	4	0.164	1.04909e+06	0.000517292	4	4	0.164	1.15718e+06	0.000647327	4	4	0.164	1.21967e+06	0.00105727	4	4
P80108	840	92260	8	8	0.106	883431	3.64889e-05	9	9	0.117	1.26098e+06	4.56893e-05	5	5	0.06	365318	3.52281e-05	3	3	0.035	76346.2	2.18528e-05	4	4	0.046	252292	4.8263e-05	7	7	0.076	781354	7.88185e-05	3	3	0.04	88240.5	1.41926e-05	4	4	0.048	226760	4.13771e-05	9	9	0.13	408991	0.000115646	8	8
A0A0B4J1Y9	119	13176.5	2	2	0.151	1.12103e+06	0.000326842	0	0	0	0	0	0	0	0	0	0	0	0	0	0	0	0	0	0	0	0	0	0	0	0	0	0	0	0	0	0	0	0	0	0	0	0	0	0	0	0	0	0
Q16698	335	36026.8	5	5	0.164	406537	4.2104e-05	8	8	0.266	1853279	0.000168376	2	2	0.069	93517.7	2.26124e-05	0	0	0	0	0	2	2	0.069	187879	9.01208e-05	4	4	0.11	630053	0.000159364	0	0	0	0	0	0	0	0	0	0	0	0	0	0	0	0	0
Q07955	248	27709.8	5	5	0.222	499658	6.9902e-05	5	5	0.214	596722	7.32326e-05	0	0	0	0	0	0	0	0	0	0	0	0	0	0	0	0	0	0	0	0	0	0	0	0	0	0	0	0	0	0	0	0	0	0	0	0	0
P05120	415	46548.1	5	5	0.166	401733	3.35859e-05	7	7	0.198	865840	6.35e-05	5	5	0.147	514729	0.000100468	0	0	0	0	0	0	0	0	0	0	2	2	0.067	123266	2.51684e-05	4	4	0.128	275775	8.97803e-05	2	2	0.072	109666	4.05038e-05	3	3	0.106	151210	8.65421e-05	3	3
P25398	132	14487.5	3	3	0.242	765014	0.000201078	5	5	0.402	1.63925e+06	0.000377969	0	0	0	0	0	0	0	0	0	0	0	0	0	0	0	0	0	0	0	0	2	2	0.144	150687	0.000154233	2	2	0.144	122912	0.000142723	0	0	0	0	0	0	0
P06865	529	60646.3	6	6	0.123	979212	6.42228e-05	5	5	0.102	589469	3.39148e-05	3	3	0.057	317978	4.869e-05	0	0	0	0	0	3	3	0.051	84549.7	2.56831e-05	7	7	0.142	479831	7.68585e-05	0	0	0	0	0	0	0	0	0	0	4	4	0.079	145112	6.51542e-05	4	4
Q8WXC3	89	10082.5	2	2	0.292	383188	0.000149379	3	3	0.371	850614	0.000290888	0	0	0	0	0	0	0	0	0	0	0	0	0	0	0	0	0	0	0	0	0	0	0	0	0	0	0	0	0	0	0	0	0	0	0	0	0
O75146	1068	119297	5	5	0.057	348678	1.13272e-05	9	9	0.09	5.08067e+06	0.000144789	4	4	0.04	412987	3.1323e-05	0	0	0	0	0	0	0	0	0	0	0	0	0	0	0	3	3	0.029	230225	2.91243e-05	2	2	0.016	215529	3.0932e-05	0	0	0	0	0	0	0
P46926	289	32629.6	2	2	0.076	289525	3.47581e-05	3	3	0.104	360114	3.7925e-05	0	0	0	0	0	0	0	0	0	0	0	0	0	0	0	2	2	0.076	109185	3.20128e-05	0	0	0	0	0	0	0	0	0	0	0	0	0	0	0	0	0
P36543	226	26110.7	4	4	0.208	311317	4.77928e-05	6	6	0.248	607758	8.18477e-05	0	0	0	0	0	0	0	0	0	0	0	0	0	0	0	0	0	0	0	0	0	0	0	0	0	0	0	0	0	0	0	0	0	0	0	0	0
Q9H4M9	534	60570.7	6	6	0.129	747887	4.85918e-05	7	7	0.169	728758	4.15361e-05	3	3	0.073	174800	2.65153e-05	0	0	0	0	0	0	0	0	0	0	0	0	0	0	0	0	0	0	0	0	0	0	0	0	0	0	0	0	0	0	0	0
P00441	154	15907.9	2	2	0.247	1.2419e+06	0.000279791	3	3	0.169	3.43321e+06	0.000678522	11	11	0.727	3.90324e+06	0.00205306	7	7	0.494	1.24e+06	0.00193598	5	5	0.279	1.10615e+06	0.00115421	5	5	0.448	2.2431e+06	0.0012342	5	5	0.604	992826	0.000871018	4	4	0.526	1.1455e+06	0.00114011	3	3	0.312	1.45436e+06	0.0022431	4	4
P09601	288	32780	4	4	0.181	593297	7.14739e-05	6	6	0.264	938366	9.91663e-05	0	0	0	0	0	0	0	0	0	0	2	2	0.087	112451	6.27426e-05	3	3	0.125	273356	8.04257e-05	0	0	0	0	0	0	0	0	0	0	0	0	0	0	0	0	0
O15145	178	20515.4	5	5	0.208	1638619	0.000319393	7	7	0.331	2.48987e+06	0.000425736	4	4	0.208	1.08854e+06	0.000495362	2	2	0.073	343877	0.000464496	3	3	0.135	620140	0.000559836	4	4	0.135	1.17313e+06	0.000558451	3	3	0.169	346833	0.000263254	3	3	0.169	319604	0.000275211	0	0	0	0	0	0	0
P02763	201	23506.8	3	3	0.189	1.1983e+06	0.000206841	4	4	0.239	1.43595e+06	0.000217434	0	0	0	0	0	0	0	0	0	0	0	0	0	0	0	0	0	0	0	0	3	3	0.189	112939	7.59138e-05	2	2	0.114	84852.1	6.47053e-05	0	0	0	0	0	0	0
P30043	206	22087.4	4	4	0.257	391785	6.59856e-05	4	4	0.272	720873	0.000106506	0	0	0	0	0	0	0	0	0	0	0	0	0	0	0	0	0	0	0	0	0	0	0	0	0	0	0	0	0	0	0	0	0	0	0	0	0
Q96DC9	234	27177.7	4	4	0.197	256863	3.8085e-05	5	5	0.269	470771	6.12319e-05	4	4	0.197	279598	9.67869e-05	0	0	0	0	0	0	0	0	0	0	0	0	0	0	0	0	0	0	0	0	0	0	0	0	0	0	0	0	0	0	0	0
Q6BCY4	276	31420.4	4	4	0.185	654991	8.23368e-05	5	5	0.21	823770	9.08408e-05	6	6	0.326	911296	0.000267453	3	3	0.141	226318	0.000197155	5	5	0.214	531191	0.000309267	7	7	0.283	1.11848e+06	0.000343381	4	4	0.17	358445	0.000175464	7	7	0.366	454880	0.000252617	4	4	0.17	325925	0.000280482	2	2
P30044	214	22054.5	4	4	0.229	372705	6.04253e-05	3	3	0.154	337624	4.80179e-05	4	4	0.229	321464	0.000121679	0	0	0	0	0	0	0	0	0	0	0	0	0	0	0	0	0	0	0	0	0	0	0	0	0	0	0	0	0	0	0	0
Q9BYQ3	159	16822	4	4	0.277	338356	7.3832e-05	4	4	0.277	581438	0.000111299	0	0	0	0	0	0	0	0	0	0	0	0	0	0	0	0	0	0	0	0	0	0	0	0	0	0	0	0	0	0	0	0	0	0	0	0	0
P49721	201	22803.7	5	5	0.269	1.88144e+06	0.00032476	4	4	0.204	2.35258e+06	0.000356232	5	5	0.254	2.85558e+06	0.00115079	3	3	0.169	198062	0.000236921	5	5	0.254	2.94021e+06	0.00235057	8	8	0.348	5.62493e+06	0.00237127	5	5	0.254	1.12471e+06	0.000755997	5	5	0.254	1.11934e+06	0.000853567	5	5	0.264	671509	0.00079351	3	3
Q9NP72	206	22944.6	2	2	0.107	149621	2.51995e-05	3	3	0.16	218218	3.22409e-05	0	0	0	0	0	0	0	0	0	0	0	0	0	0	0	0	0	0	0	0	0	0	0	0	0	0	0	0	0	0	0	0	0	0	0	0	0
O15511	151	16292.3	2	2	0.205	401055	9.215e-05	2	2	0.126	487798	9.83213e-05	0	0	0	0	0	0	0	0	0	0	0	0	0	0	0	0	0	0	0	0	0	0	0	0	0	0	0	0	0	0	0	0	0	0	0	0	0
Q9GZP4	211	24144.7	5	5	0.275	608774	0.000100102	3	3	0.128	532273	7.67779e-05	4	4	0.166	434354	0.000166747	2	2	0.085	76498.8	8.71708e-05	0	0	0	0	0	3	3	0.128	181213	7.27724e-05	3	3	0.128	149677	9.58402e-05	0	0	0	0	0	4	4	0.171	250371	0.000281837	3	3
P30040	261	28957.1	4	4	0.153	812700	0.000108033	4	4	0.18	365708	4.2646e-05	2	2	0.084	87056.5	2.70183e-05	0	0	0	0	0	0	0	0	0	0	0	0	0	0	0	0	0	0	0	0	0	0	0	0	0	0	0	0	0	0	0	0
O00231	422	47416	6	6	0.19	407943	3.35394e-05	6	6	0.171	609588	4.39651e-05	0	0	0	0	0	0	0	0	0	0	0	0	0	0	0	2	2	0.057	56520	1.13488e-05	0	0	0	0	0	0	0	0	0	0	0	0	0	0	0	0	0
P61026	200	22508.6	2	2	0.09	2.47421e+06	0.000429214	3	3	0.15	192629	2.93141e-05	0	0	0	0	0	0	0	0	0	0	0	0	0	0	0	0	0	0	0	0	0	0	0	0	0	0	0	0	0	0	0	0	0	0	0	0	0
P27797	417	48093.8	5	5	0.175	459567	3.82368e-05	7	7	0.223	1.84476e+07	0.00134644	5	5	0.103	325037	6.31385e-05	2	2	0.053	43589.6	2.51331e-05	2	2	0.053	105549	4.06734e-05	4	4	0.07	396812	8.0632e-05	0	0	0	0	0	0	0	0	0	0	0	0	0	0	0	0	0
Q92747	370	41524.7	4	4	0.124	420245	3.94066e-05	5	5	0.138	1.0764e+06	8.85435e-05	0	0	0	0	0	0	0	0	0	0	0	0	0	0	0	0	0	0	0	0	0	0	0	0	0	0	0	0	0	0	0	0	0	0	0	0	0
P62318	126	13889.3	4	4	0.317	736374	0.000202766	4	4	0.151	700926	0.000169311	3	3	0.317	338269	0.000217465	2	2	0.151	128420	0.000245054	2	2	0.151	199128	0.000253953	2	2	0.151	362770	0.000243961	3	3	0.317	340125	0.000364705	3	3	0.317	374894	0.000456049	3	3	0.317	729233	0.00137465	2	2
O00391	747	82507.5	5	5	0.099	793731	3.68656e-05	8	8	0.142	1.62775e+06	6.63212e-05	9	9	0.146	1.11464e+06	0.000120868	7	7	0.11	354182	0.000114	6	6	0.092	506280	0.000108908	11	11	0.185	1.34849e+06	0.000152963	8	8	0.133	622898	0.00011266	9	9	0.145	574770	0.000117936	6	6	0.102	399038	0.000126879	7	7
Q8TE68	723	80184	7	7	0.108	985168	4.72759e-05	8	8	0.116	1.04561e+06	4.40164e-05	0	0	0	0	0	0	0	0	0	0	0	0	0	0	0	0	0	0	0	0	0	0	0	0	0	0	0	0	0	0	0	0	0	0	0	0	0
Q9NSB2	600	64783.5	0	0	0	0	0	4	4	0.1	128649	6.52588e-06	0	0	0	0	0	0	0	0	0	0	0	0	0	0	0	0	0	0	0	0	10	10	0.237	593349	0.000133608	11	11	0.238	668445	0.000170761	0	0	0	0	0	0	0
P49755	219	24942	4	4	0.201	1.03768e+06	0.000164395	4	4	0.215	1.26124e+06	0.000175282	0	0	0	0	0	0	0	0	0	0	0	0	0	0	0	2	2	0.087	455603	0.000176279	3	3	0.146	459742	0.000283625	0	0	0	0	0	0	0	0	0	0	0	0
P13284	250	27927	3	3	0.152	180689	2.50761e-05	4	4	0.196	585083	7.12298e-05	2	2	0.088	60702.5	1.96682e-05	2	2	0.088	21127.9	2.03196e-05	3	3	0.128	69177.6	4.44648e-05	4	4	0.196	219539	7.44098e-05	0	0	0	0	0	0	0	0	0	0	0	0	0	0	0	0	0
P31930	480	52594.4	5	5	0.167	1.38883e+06	0.000100387	7	7	0.223	1.52902e+06	9.6952e-05	2	2	0.035	269908	4.55484e-05	2	2	0.035	88166	4.4163e-05	3	3	0.06	266156	8.91015e-05	3	3	0.075	525501	9.27666e-05	2	2	0.046	99712.3	2.80661e-05	0	0	0	0	0	0	0	0	0	0	0	0
P06727	396	45326.4	5	5	0.124	1.42813e+06	0.000125124	4	4	0.104	523156	4.02087e-05	0	0	0	0	0	0	0	0	0	0	0	0	0	0	0	0	0	0	0	0	0	0	0	0	0	0	0	0	0	0	0	0	0	0	0	0	0
P51571	173	18968.6	3	3	0.249	435580	8.73554e-05	4	4	0.306	674965	0.000118746	2	2	0.121	107548	5.03564e-05	0	0	0	0	0	0	0	0	0	0	4	4	0.306	265996	0.000130283	4	4	0.306	295644	0.000230886	4	4	0.306	316215	0.000280162	0	0	0	0	0	0	0
P12830	882	97377.8	6	6	0.092	525502	2.06716e-05	8	8	0.108	968344	3.34153e-05	2	2	0.024	185696	1.70542e-05	0	0	0	0	0	0	0	0	0	0	2	2	0.024	226864	2.1795e-05	0	0	0	0	0	0	0	0	0	0	2	2	0.024	91925	2.47549e-05	3	3
Q13813	2472	284346	8	8	0.037	967007	1.35722e-05	9	9	0.045	965960	1.18931e-05	3	3	0.011	232952	7.63337e-06	0	0	0	0	0	3	3	0.013	126811	8.24328e-06	4	4	0.016	285778	9.79581e-06	0	0	0	0	0	0	0	0	0	0	0	0	0	0	0	0	0
Q08257	329	35166.5	0	0	0	0	0	6	6	0.222	523796	4.84563e-05	0	0	0	0	0	0	0	0	0	0	2	2	0.094	20192.2	9.86231e-06	4	4	0.149	154365	3.97568e-05	0	0	0	0	0	0	0	0	0	0	0	0	0	0	0	0	0
P61247	264	29907.7	4	4	0.136	693347	9.11203e-05	6	6	0.223	1.15582e+06	0.000133251	0	0	0	0	0	0	0	0	0	0	0	0	0	0	0	0	0	0	0	0	0	0	0	0	0	0	0	0	0	0	0	0	0	0	0	0	0
O14773	563	61191.6	7	7	0.126	3.021e+06	0.00018617	7	7	0.156	3.435e+06	0.000185696	5	5	0.133	1.89708e+06	0.000272945	7	7	0.181	678598	0.000289803	6	6	0.133	1.67295e+06	0.000477493	10	10	0.202	3.72477e+06	0.000560597	6	6	0.149	1.28014e+06	0.000307202	6	6	0.149	1.32577e+06	0.00036094	5	5	0.126	1.03694e+06	0.000437463	5	5
P10909	449	52443	4	4	0.12	558280	4.31394e-05	7	7	0.198	709390	4.80865e-05	0	0	0	0	0	0	0	0	0	0	0	0	0	0	0	0	0	0	0	0	3	3	0.098	145222	4.36977e-05	4	4	0.136	137721	4.70141e-05	3	3	0.096	103824	5.49219e-05	3	3
P08311	255	28801.1	5	5	0.275	1.30411e+06	0.000177436	5	5	0.275	832615	9.93776e-05	15	15	0.514	14694721	0.00466787	10	10	0.416	4728093	0.00445805	2	2	0.071	82463.2	5.1965e-05	3	3	0.141	176547	5.86649e-05	3	3	0.141	214095	0.000113433	3	3	0.141	241063	0.000144899	0	0	0	0	0	0	0
Q9NZD2	209	23816.4	0	0	0	0	0	5	5	0.225	1.15625e+06	0.000168379	2	2	0.091	106681	4.13466e-05	0	0	0	0	0	0	0	0	0	0	2	2	0.086	103650	4.20226e-05	0	0	0	0	0	0	0	0	0	0	0	0	0	0	0	0	0
Q8WUM4	868	95945.1	5	5	0.066	341350	1.36442e-05	7	7	0.089	634589	2.22514e-05	0	0	0	0	0	0	0	0	0	0	0	0	0	0	0	0	0	0	0	0	0	0	0	0	0	0	0	0	0	0	0	0	0	0	0	0	0
Q96C19	240	26662.5	2	2	0.121	132552	1.9162e-05	2	2	0.088	184349	2.33783e-05	0	0	0	0	0	0	0	0	0	0	0	0	0	0	0	0	0	0	0	0	0	0	0	0	0	0	0	0	0	0	0	0	0	0	0	0	0
Q16769	361	40832.8	2	2	0.058	614345	5.90436e-05	6	6	0.213	1.20949e+06	0.000101972	2	2	0.061	449236	0.000100801	0	0	0	0	0	2	2	0.061	285518	0.000127091	2	2	0.061	549727	0.000129033	0	0	0	0	0	0	0	0	0	0	0	0	0	0	0	2	2
P13693	172	19564.6	3	3	0.233	1.11828e+06	0.000225575	3	3	0.198	1.00233e+06	0.000177365	0	0	0	0	0	0	0	0	0	0	0	0	0	0	0	0	0	0	0	0	2	2	0.157	140696	0.000110517	0	0	0	0	0	0	0	0	0	0	0	0
P42785	496	55745.9	5	5	0.125	1.91705e+06	0.000134097	6	6	0.135	3.28628e+06	0.000201654	7	7	0.149	1.51753e+06	0.00024783	2	2	0.038	150867	7.31325e-05	4	4	0.087	565131	0.000183087	7	7	0.141	1.45901e+06	0.000249251	4	4	0.087	578116	0.000157473	4	4	0.087	470086	0.000145268	4	4	0.099	448643	0.00021484	3	3
Q13200	908	100118	3	3	0.043	1.49386e+06	5.70812e-05	8	8	0.108	2.18098e+06	7.31054e-05	0	0	0	0	0	0	0	0	0	0	0	0	0	0	0	3	3	0.034	198953	1.85662e-05	2	2	0.018	248812	3.7022e-05	0	0	0	0	0	0	0	0	0	0	0	0
Q9C075	422	48083.2	3	3	0.097	297980	2.44986e-05	5	5	0.123	866559	6.24986e-05	0	0	0	0	0	0	0	0	0	0	0	0	0	0	0	2	2	0.059	102812	2.06437e-05	7	7	0.197	607825	0.000194599	8	8	0.216	586378	0.00021298	0	0	0	0	0	0	0
P62269	152	17689.8	2	2	0.138	177936	4.06151e-05	4	4	0.27	478618	9.58362e-05	0	0	0	0	0	0	0	0	0	0	0	0	0	0	0	0	0	0	0	0	0	0	0	0	0	0	0	0	0	0	0	0	0	0	0	0	0
Q9H299	93	10413.3	2	2	0.204	365399	0.000136318	3	3	0.312	1.4624e+06	0.000478596	3	3	0.312	308272	0.000268503	2	2	0.269	98114.3	0.000253658	2	2	0.269	97857.2	0.000169083	2	2	0.269	193538	0.000176337	0	0	0	0	0	2	2	0.204	77572.1	0.000127849	0	0	0	0	0	0	0
P23490	312	25726.5	0	0	0	0	0	3	3	0.141	221482	2.16057e-05	0	0	0	0	0	0	0	0	0	0	0	0	0	0	0	0	0	0	0	0	2	2	0.067	423976	0.000183595	4	4	0.253	339005	0.000166543	0	0	0	0	0	0	0
P48735	452	50858.9	3	3	0.077	171943	1.31982e-05	6	6	0.166	417109	2.80864e-05	0	0	0	0	0	0	0	0	0	0	0	0	0	0	0	0	0	0	0	0	0	0	0	0	0	0	0	0	0	0	0	0	0	0	0	0	0
P19823	946	106379	6	6	0.081	554984	2.03544e-05	7	7	0.096	589173	1.89555e-05	0	0	0	0	0	0	0	0	0	0	0	0	0	0	0	0	0	0	0	0	0	0	0	0	0	0	0	0	0	0	0	0	0	0	0	0	0
P24534	225	24730.3	4	4	0.204	571919	8.81901e-05	5	5	0.236	938484	0.000126949	2	2	0.124	121994	4.39192e-05	0	0	0	0	0	2	2	0.098	90652.7	6.47425e-05	2	2	0.098	233927	8.8096e-05	0	0	0	0	0	2	2	0.098	132512	9.02703e-05	0	0	0	0	0	0	0
P59990	96	9712.1	0	0	0	0	0	2	2	0.188	778406	0.000246785	0	0	0	0	0	0	0	0	0	0	0	0	0	0	0	0	0	0	0	0	0	0	0	0	0	0	0	0	0	0	0	0	0	0	0	0	0
Q9H0W9	315	35076.6	4	4	0.127	390039	4.29602e-05	6	6	0.219	459552	4.44026e-05	4	4	0.117	306140	7.87239e-05	2	2	0.092	41780.1	3.18902e-05	2	2	0.092	22816.5	1.16394e-05	3	3	0.127	105589	2.84033e-05	2	2	0.092	86060.9	3.69122e-05	2	2	0.092	94366	4.59175e-05	0	0	0	0	0	0	0
Q07021	282	31324.6	4	4	0.262	229068	2.81827e-05	5	5	0.262	346220	3.73669e-05	0	0	0	0	0	0	0	0	0	0	0	0	0	0	0	2	2	0.117	40819.3	1.22652e-05	0	0	0	0	0	0	0	0	0	0	0	0	0	0	0	0	0
Q14624	930	103275	5	5	0.053	516475	1.92679e-05	8	8	0.087	1.05872e+06	3.46483e-05	0	0	0	0	0	0	0	0	0	0	0	0	0	0	0	0	0	0	0	0	0	0	0	0	0	0	0	0	0	0	0	0	0	0	0	0	0
P26447	101	11702.7	0	0	0	0	0	2	2	0.168	846445	0.000255071	2	2	0.168	527860	0.000423346	0	0	0	0	0	0	0	0	0	0	0	0	0	0	0	0	0	0	0	0	2	2	0.188	448403	0.000680488	0	0	0	0	0	0	0
Q96IU4	210	22313.5	2	2	0.129	224907	3.7158e-05	4	4	0.281	483691	7.01025e-05	0	0	0	0	0	0	0	0	0	0	0	0	0	0	0	0	0	0	0	0	0	0	0	0	0	0	0	0	0	0	0	0	0	0	0	0	0
P04003	597	66971.4	5	5	0.095	268022	1.55763e-05	5	5	0.09	222208	1.13284e-05	0	0	0	0	0	0	0	0	0	0	0	0	0	0	0	0	0	0	0	0	0	0	0	0	0	0	0	0	0	0	0	0	0	0	0	0	0
P06753	285	32911.8	3	3	0.084	1.49092e+06	0.0001815	3	3	0.084	1682519	0.00017968	3	3	0.084	500225	0.000142173	3	3	0.084	188888	0.000159353	3	3	0.084	138511	7.80965e-05	3	3	0.084	290451	8.6355e-05	3	3	0.084	455018	0.000215704	3	3	0.084	503659	0.000270873	2	2	0.081	85291.2	7.10813e-05	2	2
Q9Y251	543	61092.1	4	4	0.074	721626	4.61084e-05	6	6	0.11	1.78132e+06	9.98448e-05	4	4	0.07	565613	8.43758e-05	2	2	0.033	165077	7.30947e-05	6	6	0.109	476634	0.000141051	6	6	0.109	953083	0.000148727	3	3	0.055	195671	4.86856e-05	2	2	0.039	126467	3.56986e-05	0	0	0	0	0	0	0
P04196	525	59522.9	5	5	0.143	258125	1.70584e-05	7	7	0.173	795736	4.61311e-05	0	0	0	0	0	0	0	0	0	0	0	0	0	0	0	0	0	0	0	0	0	0	0	0	0	0	0	0	0	0	0	0	0	0	0	0	0
Q14134	588	65775.3	4	4	0.061	1.05838e+06	6.24502e-05	7	7	0.104	1.37325e+06	7.10815e-05	2	2	0.031	219269	3.02063e-05	0	0	0	0	0	0	0	0	0	0	3	3	0.046	409045	5.89458e-05	2	2	0.029	112262	2.57946e-05	2	2	0.029	225568	5.87996e-05	0	0	0	0	0	0	0
Q9BYD5	112	12349.5	0	0	0	0	0	0	0	0	0	0	0	0	0	0	0	0	0	0	0	0	0	0	0	0	0	0	0	0	0	0	0	0	0	0	0	0	0	0	0	0	0	0	0	0	0	0	0
P62249	146	16417	3	3	0.185	848884	0.000201727	4	4	0.24	1.04266e+06	0.000217357	0	0	0	0	0	0	0	0	0	0	0	0	0	0	0	0	0	0	0	0	0	0	0	0	0	2	2	0.123	302175	0.000317234	0	0	0	0	0	0	0
P39019	145	16032.5	4	4	0.262	686401	0.00016424	4	4	0.262	868141	0.000182224	0	0	0	0	0	0	0	0	0	0	0	0	0	0	0	0	0	0	0	0	0	0	0	0	0	0	0	0	0	0	0	0	0	0	0	0	0
P60953	191	21227	2	2	0.147	77863.2	1.41438e-05	3	3	0.199	264530	4.21528e-05	0	0	0	0	0	0	0	0	0	0	0	0	0	0	0	0	0	0	0	0	0	0	0	0	0	0	0	0	0	0	0	0	0	0	0	0	0
Q15008	389	45484.3	5	5	0.152	823841	7.34787e-05	7	7	0.195	1.23591e+06	9.66987e-05	0	0	0	0	0	0	0	0	0	0	0	0	0	0	0	0	0	0	0	0	0	0	0	0	0	0	0	0	0	0	0	0	0	0	0	0	0
P46777	297	34322.7	3	3	0.138	334538	3.90802e-05	2	2	0.081	417252	4.27588e-05	0	0	0	0	0	0	0	0	0	0	0	0	0	0	0	2	2	0.054	198138	5.65289e-05	0	0	0	0	0	0	0	0	0	0	0	0	0	0	0	0	0
P06703	90	10155.3	0	0	0	0	0	2	2	0.167	3.34587e+06	0.00113149	0	0	0	0	0	0	0	0	0	0	0	0	0	0	0	0	0	0	0	0	0	0	0	0	0	0	0	0	0	0	0	0	0	0	0	0	0
P07954	510	54584.2	5	5	0.161	1.7451e+06	0.000118719	5	5	0.149	971201	5.79593e-05	0	0	0	0	0	0	0	0	0	0	0	0	0	0	0	0	0	0	0	0	0	0	0	0	0	0	0	0	0	0	0	0	0	0	0	0	0
Q9Y265	456	50178.3	4	4	0.103	258798	1.96908e-05	4	4	0.107	290588	1.93953e-05	0	0	0	0	0	0	0	0	0	0	0	0	0	0	0	0	0	0	0	0	0	0	0	0	0	0	0	0	0	0	0	0	0	0	0	0	0
O75608	230	24635.5	4	4	0.165	2.00976e+06	0.000303169	7	7	0.274	3.24742e+06	0.00042973	5	5	0.248	2.82474e+06	0.000994828	5	5	0.248	987814	0.00103263	4	4	0.2	673067	0.000470242	4	4	0.2	1.33846e+06	0.000493103	4	4	0.2	628745	0.000369335	3	3	0.143	454077	0.000302604	0	0	0	0	0	0	0
P22626	353	37388.7	4	4	0.116	607940	5.97523e-05	5	5	0.144	1.09204e+06	9.41559e-05	0	0	0	0	0	0	0	0	0	0	0	0	0	0	0	0	0	0	0	0	4	4	0.116	200833	7.6866e-05	5	5	0.144	300953	0.000130676	0	0	0	0	0	0	0
P14324	419	48226.6	5	5	0.126	1.18363e+06	9.80097e-05	6	6	0.148	1.92094e+06	0.000139535	0	0	0	0	0	0	0	0	0	0	0	0	0	0	0	0	0	0	0	0	0	0	0	0	0	0	0	0	0	0	0	0	0	0	0	0	0
P59998	168	19636.3	4	4	0.226	2.04735e+06	0.000422816	4	4	0.226	2.15293e+06	0.000390036	4	4	0.226	1.10628e+06	0.000533403	4	4	0.226	435371	0.000623087	4	4	0.226	599549	0.000573464	4	4	0.226	1.17159e+06	0.000590915	4	4	0.226	690491	0.000555294	4	4	0.226	707270	0.000645282	3	3	0.179	110078	0.000155627	0	0
Q7Z4W1	244	25878.5	2	2	0.074	271838	3.86535e-05	4	4	0.176	465365	5.80482e-05	0	0	0	0	0	0	0	0	0	0	0	0	0	0	0	0	0	0	0	0	0	0	0	0	0	2	2	0.086	80184.6	5.03703e-05	0	0	0	0	0	0	0
P26599	557	59577.9	2	2	0.065	304698	1.89794e-05	2	2	0.065	427322	2.33499e-05	2	2	0.065	269448	3.91848e-05	0	0	0	0	0	2	2	0.065	81134.8	2.34068e-05	2	2	0.065	156738	2.38439e-05	2	2	0.065	98502	2.38926e-05	2	2	0.065	109061	3.00116e-05	3	3	0.088	110962	4.73167e-05	2	2
P46782	204	22844	3	3	0.181	335562	5.70704e-05	4	4	0.221	432586	6.45396e-05	2	2	0.137	29293	1.16314e-05	0	0	0	0	0	0	0	0	0	0	0	0	0	0	0	0	0	0	0	0	0	0	0	0	0	0	0	0	0	0	0	0
Q07020	188	21603.1	2	2	0.138	133487	2.46348e-05	3	3	0.191	229322	3.71255e-05	0	0	0	0	0	0	0	0	0	0	0	0	0	0	0	0	0	0	0	0	0	0	0	0	0	0	0	0	0	0	0	0	0	0	0	0	0
P60866	119	13346.3	2	2	0.193	346750	0.000101097	3	3	0.252	600099	0.000153483	0	0	0	0	0	0	0	0	0	0	0	0	0	0	0	0	0	0	0	0	2	2	0.193	162183	0.000184134	2	2	0.193	181234	0.000233435	0	0	0	0	0	0	0
P62857	69	7818.2	2	2	0.304	650544	0.000327112	2	2	0.304	781227	0.000344598	0	0	0	0	0	0	0	0	0	0	0	0	0	0	0	0	0	0	0	0	0	0	0	0	0	0	0	0	0	0	0	0	0	0	0	0	0
P12277	381	42599.3	4	4	0.118	259247	2.36079e-05	4	4	0.123	173955	1.38962e-05	0	0	0	0	0	0	0	0	0	0	0	0	0	0	0	0	0	0	0	0	0	0	0	0	0	0	0	0	0	0	0	0	0	0	0	0	0
Q9UL46	239	27366.3	3	3	0.13	362076	5.25618e-05	4	4	0.163	532321	6.77891e-05	0	0	0	0	0	0	0	0	0	0	0	0	0	0	0	2	2	0.071	103195	3.65866e-05	0	0	0	0	0	0	0	0	0	0	0	0	0	0	0	0	0
P19338	710	76550.3	6	6	0.083	932395	4.55627e-05	9	9	0.117	1.40075e+06	6.00464e-05	0	0	0	0	0	0	0	0	0	0	0	0	0	0	0	0	0	0	0	0	0	0	0	0	0	0	0	0	0	0	0	0	0	0	0	0	0
Q9P258	522	56031.2	5	5	0.123	367474	2.44244e-05	5	5	0.113	380652	2.21943e-05	6	6	0.125	323883	5.02592e-05	0	0	0	0	0	2	2	0.046	5517	1.69834e-06	3	3	0.057	96008.8	1.55847e-05	3	3	0.061	103058	2.66739e-05	0	0	0	0	0	0	0	0	0	0	0	0
Q8IUG1	167	17110.3	2	2	0.257	263842	5.48145e-05	2	2	0.257	283614	5.16886e-05	0	0	0	0	0	0	0	0	0	0	0	0	0	0	0	0	0	0	0	0	0	0	0	0	0	0	0	0	0	0	0	0	0	0	0	0	0
P48047	213	23244.6	4	4	0.268	288075	4.69238e-05	4	4	0.244	291579	4.1664e-05	0	0	0	0	0	0	0	0	0	0	3	3	0.15	255477	0.000192736	4	4	0.23	494025	0.00019653	2	2	0.099	67151.6	4.25943e-05	3	3	0.15	84049.1	6.04821e-05	0	0	0	0	0	0	0
P25325	297	33139.6	4	4	0.182	232752	2.71897e-05	5	5	0.212	309314	3.16976e-05	0	0	0	0	0	0	0	0	0	0	0	0	0	0	0	0	0	0	0	0	0	0	0	0	0	0	0	0	0	0	0	0	0	0	0	0	0
Q9GZN4	317	33692.1	0	0	0	0	0	3	3	0.107	276725	2.65689e-05	0	0	0	0	0	0	0	0	0	0	0	0	0	0	0	0	0	0	0	0	0	0	0	0	0	0	0	0	0	0	0	0	0	0	0	0	0
P04217	495	54201.5	6	6	0.147	473091	3.31595e-05	6	6	0.147	498090	3.06258e-05	0	0	0	0	0	0	0	0	0	0	0	0	0	0	0	0	0	0	0	0	0	0	0	0	0	0	0	0	0	0	0	0	0	0	0	0	0
P06312	121	13353.6	0	0	0	0	0	2	2	0.273	199395	5.01548e-05	0	0	0	0	0	0	0	0	0	0	0	0	0	0	0	2	2	0.198	63571.4	4.4518e-05	0	0	0	0	0	0	0	0	0	0	0	0	0	0	0	0	0
P0DPA2	414	43844.5	2	2	0.056	276437	2.31667e-05	5	5	0.118	1.13613e+06	8.35244e-05	0	0	0	0	0	0	0	0	0	0	0	0	0	0	0	0	0	0	0	0	3	3	0.085	155377	5.07062e-05	2	2	0.056	126199	4.67229e-05	2	2	0.056	68772	3.94555e-05	2	2
P35232	272	29767.9	4	4	0.188	379593	4.84191e-05	5	5	0.213	947192	0.000105987	0	0	0	0	0	0	0	0	0	0	6	6	0.294	400325	0.000236502	9	9	0.393	1.20315e+06	0.000374808	3	3	0.121	113788	5.65198e-05	2	2	0.077	93747.8	5.28282e-05	0	0	0	0	0	0	0
Q9Y490	2541	269581	2	2	0.008	304677	4.1601e-06	3	3	0.017	148986	1.78453e-06	4	4	0.022	349716	1.11483e-05	0	0	0	0	0	0	0	0	0	0	2	2	0.009	85006.2	2.83469e-06	0	0	0	0	0	0	0	0	0	0	0	0	0	0	0	0	0
O43175	533	56596.4	3	3	0.056	699338	4.55227e-05	3	3	0.084	1.18405e+06	6.76124e-05	0	0	0	0	0	0	0	0	0	0	0	0	0	0	0	0	0	0	0	0	0	0	0	0	0	3	3	0.056	144190	4.14648e-05	0	0	0	0	0	0	0
P04066	466	53636.7	5	5	0.105	868796	6.46844e-05	6	6	0.12	1.19263e+06	7.78939e-05	3	3	0.062	264979	4.60599e-05	0	0	0	0	0	3	3	0.062	261211	9.00735e-05	5	5	0.099	632598	0.000115027	0	0	0	0	0	2	2	0.047	112874	3.71262e-05	2	2	0.047	169253	8.62672e-05	3	3
Q02818	461	53828.3	3	3	0.08	205602	1.54737e-05	6	6	0.145	720915	4.75957e-05	0	0	0	0	0	0	0	0	0	0	2	2	0.052	44547.5	1.55279e-05	0	0	0	0	0	0	0	0	0	0	0	0	0	0	0	0	0	0	0	0	0	0
P11216	843	96616.5	2	2	0.036	60310.4	2.48218e-06	3	3	0.05	136712	4.93586e-06	0	0	0	0	0	0	0	0	0	0	0	0	0	0	0	0	0	0	0	0	0	0	0	0	0	0	0	0	0	0	0	0	0	0	0	0	0
P28072	239	25323.4	3	3	0.163	1.30708e+06	0.000189746	5	5	0.293	1.78934e+06	0.000227865	4	4	0.159	1.01411e+06	0.000343703	4	4	0.159	362588	0.000364765	4	4	0.159	489962	0.000329424	3	3	0.13	908746	0.000322184	2	2	0.088	795675	0.000449793	2	2	0.088	826286	0.000529915	2	2	0.088	493614	0.000490553	2	2
P62280	158	18401	2	2	0.095	266422	5.85034e-05	4	4	0.196	699352	0.000134717	0	0	0	0	0	0	0	0	0	0	0	0	0	0	0	0	0	0	0	0	0	0	0	0	0	0	0	0	0	0	0	0	0	0	0	0	0
P29034	98	11091.3	2	2	0.214	2.86864e+06	0.00101559	2	2	0.194	3.1038e+06	0.000963944	0	0	0	0	0	0	0	0	0	0	0	0	0	0	0	2	2	0.194	875056	0.000756605	0	0	0	0	0	0	0	0	0	0	0	0	0	0	0	0	0
Q08380	585	65271.3	3	3	0.062	580432	3.44242e-05	7	7	0.162	1.02082e+06	5.31101e-05	4	4	0.077	680487	9.42241e-05	0	0	0	0	0	6	6	0.125	390902	0.000107375	8	8	0.142	905544	0.000131163	0	0	0	0	0	0	0	0	0	0	0	0	0	0	0	0	0
P07476	585	68419.2	4	4	0.118	241575	1.43273e-05	8	8	0.173	675046	3.51206e-05	0	0	0	0	0	0	0	0	0	0	0	0	0	0	0	0	0	0	0	0	3	3	0.058	262550	6.0636e-05	3	3	0.058	269972	7.07354e-05	0	0	0	0	0	0	0
P53999	127	14368.4	4	4	0.307	1.86044e+06	0.000508254	4	4	0.307	1.96301e+06	0.000470438	2	2	0.189	161859	0.000103236	2	2	0.189	42177.6	7.98504e-05	2	2	0.189	57566.1	7.28373e-05	2	2	0.189	200666	0.000133884	0	0	0	0	0	2	2	0.189	66001.4	7.96568e-05	0	0	0	0	0	0	0
P22061	227	24602.6	2	2	0.115	269722	4.12248e-05	5	5	0.322	448902	6.0188e-05	3	3	0.185	75028.1	2.67729e-05	0	0	0	0	0	0	0	0	0	0	0	0	0	0	0	0	0	0	0	0	0	0	0	0	0	0	0	0	0	0	0	0
P62851	125	13715.7	2	2	0.152	362113	0.000100508	3	3	0.224	489887	0.000119281	0	0	0	0	0	0	0	0	0	0	0	0	0	0	0	0	0	0	0	0	0	0	0	0	0	0	0	0	0	0	0	0	0	0	0	0	0
O95274	346	35929.6	2	2	0.084	851958	8.543e-05	4	4	0.127	2.55978e+06	0.00022517	5	5	0.153	769429	0.000180132	3	3	0.11	159712	0.000110984	5	5	0.153	464733	0.000215833	4	4	0.127	825026	0.000202046	2	2	0.084	218857	8.54592e-05	2	2	0.084	232094	0.000102816	2	2	0.084	478220	0.000328282	2	2
P28062	276	30316.6	3	3	0.134	682599	8.58074e-05	4	4	0.185	745491	8.22087e-05	2	2	0.083	409699	0.000120241	2	2	0.083	110478	9.62421e-05	3	3	0.12	290968	0.000169405	4	4	0.17	559867	0.000171884	2	2	0.083	176593	8.6445e-05	2	2	0.083	167380	9.2954e-05	2	2	0.083	146704	0.000126249	2	2
P31025	176	19219.8	0	0	0	0	0	0	0	0	0	0	2	2	0.142	395039	0.000181813	0	0	0	0	0	0	0	0	0	0	0	0	0	0	0	7	7	0.295	1.05306e+07	0.00808376	8	8	0.295	1.02927e+07	0.00896373	0	0	0	0	0	0	0
O43809	227	26192.7	4	4	0.189	291014	4.44791e-05	2	2	0.106	124325	1.66692e-05	0	0	0	0	0	0	0	0	0	0	0	0	0	0	0	0	0	0	0	0	0	0	0	0	0	0	0	0	0	0	0	0	0	0	0	0	0
P62829	140	14838.1	2	2	0.2	132715	3.28896e-05	2	2	0.2	239918	5.21577e-05	0	0	0	0	0	0	0	0	0	0	0	0	0	0	0	0	0	0	0	0	0	0	0	0	0	0	0	0	0	0	0	0	0	0	0	0	0
P04179	222	24716.6	0	0	0	0	0	4	4	0.225	351745	4.82236e-05	3	3	0.167	315357	0.000115066	0	0	0	0	0	0	0	0	0	0	3	3	0.14	404672	0.000154457	0	0	0	0	0	0	0	0	0	0	0	0	0	0	0	0	0
P22304	550	61815.9	4	4	0.102	260178	1.64125e-05	5	5	0.115	278967	1.54374e-05	2	2	0.056	55854.3	8.22606e-06	0	0	0	0	0	0	0	0	0	0	2	2	0.051	36743.7	5.66082e-06	0	0	0	0	0	0	0	0	0	0	2	2	0.065	39821.9	1.71971e-05	2	2
P18085	180	20479.7	0	0	0	0	0	0	0	0	0	0	0	0	0	0	0	0	0	0	0	0	0	0	0	0	0	0	0	0	0	0	3	3	0.139	165084	0.00012391	3	3	0.139	133182	0.000113408	0	0	0	0	0	0	0
Q9BRA2	123	13913.8	3	3	0.268	206649	5.82903e-05	3	3	0.268	209714	5.18927e-05	0	0	0	0	0	0	0	0	0	0	0	0	0	0	0	0	0	0	0	0	0	0	0	0	0	0	0	0	0	0	0	0	0	0	0	0	0
P11279	417	44835.8	7	7	0.137	4.36881e+06	0.000363492	6	6	0.122	5.65778e+06	0.000412947	5	5	0.108	2.99337e+06	0.000581464	4	4	0.091	908642	0.000523908	5	5	0.122	1.29265e+06	0.000498123	6	6	0.122	2.96787e+06	0.00060307	5	5	0.122	2.18795e+06	0.000708884	6	6	0.122	1.89477e+06	0.000696455	8	8	0.161	2204382	0.00125559	8	8
Q9Y266	331	38201.1	2	2	0.082	90432.3	9.47902e-06	4	4	0.148	449138	4.12987e-05	0	0	0	0	0	0	0	0	0	0	0	0	0	0	0	0	0	0	0	0	0	0	0	0	0	0	0	0	0	0	0	0	0	0	0	0	0
Q8IW45	347	36535.2	3	3	0.118	394331	3.94275e-05	4	4	0.144	514414	4.51198e-05	2	2	0.063	122147	2.85135e-05	0	0	0	0	0	0	0	0	0	0	0	0	0	0	0	0	0	0	0	0	0	0	0	0	0	0	0	0	0	0	0	0
P29692	281	31084.8	4	4	0.21	462875	5.71512e-05	3	3	0.125	485514	5.25871e-05	2	2	0.089	116898	3.36977e-05	0	0	0	0	0	0	0	0	0	0	0	0	0	0	0	0	0	0	0	0	0	0	0	0	0	0	0	0	0	0	0	0
Q8N3Y7	309	34054.8	5	5	0.172	779329	8.75045e-05	3	3	0.078	657484	6.47607e-05	0	0	0	0	0	0	0	0	0	0	0	0	0	0	0	0	0	0	0	0	2	2	0.084	82586.2	3.61097e-05	2	2	0.055	189589	9.40435e-05	0	0	0	0	0	0	0
Q9UN36	371	40754.2	5	5	0.186	865856	8.09729e-05	4	4	0.151	656466	5.38546e-05	0	0	0	0	0	0	0	0	0	0	0	0	0	0	0	0	0	0	0	0	0	0	0	0	0	0	0	0	0	0	0	0	0	0	0	0	0
P52565	204	23174.7	3	3	0.206	335134	5.69975e-05	4	4	0.211	398322	5.94277e-05	0	0	0	0	0	0	0	0	0	0	0	0	0	0	0	0	0	0	0	0	2	2	0.127	41123	2.72351e-05	0	0	0	0	0	0	0	0	0	0	0	0
Q9P2T1	348	37832	2	2	0.06	501176	4.99665e-05	5	5	0.149	3.45789e+06	0.000302424	0	0	0	0	0	0	0	0	0	0	0	0	0	0	0	2	2	0.06	353110	8.59784e-05	0	0	0	0	0	2	2	0.083	75824.1	3.33965e-05	0	0	0	0	0	0	0
Q8TDQ7	276	31046.6	0	0	0	0	0	0	0	0	0	0	0	0	0	0	0	0	0	0	0	0	0	0	0	0	0	0	0	0	0	0	0	0	0	0	0	0	0	0	0	0	0	0	0	0	0	0	0
Q8NHP8	589	65412	4	4	0.083	808451	4.76219e-05	6	6	0.124	994608	5.1395e-05	3	3	0.054	553394	7.61057e-05	2	2	0.032	177675	7.25286e-05	2	2	0.032	249614	6.80997e-05	3	3	0.054	590089	8.4891e-05	0	0	0	0	0	0	0	0	0	0	4	4	0.076	304004	0.000122591	4	4
Q9H190	292	31555.7	0	0	0	0	0	3	3	0.147	244080	2.5441e-05	3	3	0.151	143979	3.99405e-05	0	0	0	0	0	0	0	0	0	0	2	2	0.072	157343	4.56587e-05	2	2	0.072	84267.1	3.89897e-05	0	0	0	0	0	0	0	0	0	0	0	0
Q04760	184	20746.2	4	4	0.179	978461	0.000184499	4	4	0.179	1.06654e+06	0.000176418	2	2	0.092	73049	3.21584e-05	0	0	0	0	0	0	0	0	0	0	0	0	0	0	0	0	0	0	0	0	0	0	0	0	0	0	0	0	0	0	0	0
P30084	290	31349.1	0	0	0	0	0	4	4	0.21	277319	2.91049e-05	0	0	0	0	0	0	0	0	0	0	0	0	0	0	0	2	2	0.076	124804	3.64661e-05	0	0	0	0	0	0	0	0	0	0	0	0	0	0	0	0	0
P38646	679	73616.8	6	6	0.121	612946	3.13199e-05	6	6	0.121	621509	2.78588e-05	3	3	0.052	92421.8	1.10256e-05	0	0	0	0	0	0	0	0	0	0	3	3	0.052	60815.3	7.58931e-06	0	0	0	0	0	0	0	0	0	0	0	0	0	0	0	0	0
P04004	478	54253.2	5	5	0.14	639450	4.64137e-05	5	5	0.14	730167	4.64921e-05	0	0	0	0	0	0	0	0	0	0	0	0	0	0	0	0	0	0	0	0	0	0	0	0	0	0	0	0	0	0	0	0	0	0	0	0	0
Q96DA0	208	22706.6	4	4	0.188	792309	0.00013216	3	3	0.149	547657	8.01363e-05	3	3	0.149	562799	0.000219173	2	2	0.072	177931	0.000205678	2	2	0.072	172545	0.0001333	2	2	0.072	350512	0.00014279	4	4	0.188	1.06294e+06	0.000690429	4	4	0.188	1.13945e+06	0.000839667	4	4	0.188	1.11342e+06	0.00127143	4	4
Q03252	620	69887.7	2	2	0.034	472277	2.64285e-05	4	4	0.071	813371	3.99283e-05	0	0	0	0	0	0	0	0	0	0	0	0	0	0	0	0	0	0	0	0	0	0	0	0	0	0	0	0	0	0	2	2	0.034	127384	4.87999e-05	0	0
P14406	83	9372.1	2	2	0.277	302553	0.000126471	2	2	0.277	343003	0.000125778	0	0	0	0	0	0	0	0	0	0	0	0	0	0	0	0	0	0	0	0	0	0	0	0	0	0	0	0	0	0	0	0	0	0	0	2	2
P01714	112	12016.8	0	0	0	0	0	2	2	0.241	91797.3	2.49457e-05	0	0	0	0	0	0	0	0	0	0	0	0	0	0	0	0	0	0	0	0	0	0	0	0	0	0	0	0	0	0	0	0	0	0	0	0	0
O43396	289	32212.7	4	4	0.194	525267	6.30595e-05	3	3	0.17	252998	2.66443e-05	0	0	0	0	0	0	0	0	0	0	0	0	0	0	0	0	0	0	0	0	0	0	0	0	0	0	0	0	0	0	0	0	0	0	0	0	0
O00115	360	39537.5	4	4	0.15	615691	5.93374e-05	5	5	0.169	810876	6.85546e-05	2	2	0.072	273317	6.14982e-05	2	2	0.072	94938.5	6.34072e-05	4	4	0.111	721547	0.000322072	6	6	0.156	1.50818e+06	0.000354985	3	3	0.1	146582	5.50113e-05	4	4	0.119	351011	0.000149449	6	6	0.189	908278	0.000599256	4	4
P63220	83	9087.6	2	2	0.229	1188432	0.00049678	2	2	0.229	956818	0.000350861	0	0	0	0	0	0	0	0	0	0	0	0	0	0	0	0	0	0	0	0	0	0	0	0	0	0	0	0	0	0	0	0	0	0	0	0	0
P46459	744	82524.1	3	3	0.032	418322	1.95077e-05	8	8	0.105	1.74575e+06	7.14158e-05	3	3	0.038	567300	6.17644e-05	0	0	0	0	0	0	0	0	0	0	2	2	0.03	181304	2.06488e-05	0	0	0	0	0	0	0	0	0	0	0	0	0	0	0	0	0
P13667	645	72869	2	2	0.042	687589	3.6986e-05	5	5	0.105	222629	1.05053e-05	0	0	0	0	0	0	0	0	0	0	0	0	0	0	0	0	0	0	0	0	0	0	0	0	0	0	0	0	0	0	0	0	0	0	0	0	0
Q16658	493	54478	4	4	0.105	2.53456e+06	0.000178371	6	6	0.142	2.09505e+06	0.00012934	6	6	0.146	1.19363e+06	0.000196119	4	4	0.095	492778	0.000240327	3	3	0.077	740196	0.000241263	4	4	0.095	1.04086e+06	0.000178898	2	2	0.045	355949	9.75472e-05	2	2	0.045	360249	0.000112003	2	2	0.057	234220	0.000112843	2	2
Q12905	390	43017.2	3	3	0.085	582860	5.18523e-05	5	5	0.174	731683	5.71008e-05	0	0	0	0	0	0	0	0	0	0	0	0	0	0	0	2	2	0.062	167465	3.63847e-05	0	0	0	0	0	0	0	0	0	0	0	0	0	0	0	0	0
P07910	306	33631.5	2	2	0.065	106644	1.20915e-05	0	0	0	0	0	0	0	0	0	0	0	0	0	0	0	0	0	0	0	0	0	0	0	0	0	0	0	0	0	0	0	0	0	0	0	0	0	0	0	0	0	0
Q5SY68	101	11276.4	2	2	0.178	1.98555e+08	0.0682068	2	2	0.178	341017	0.000102764	2	2	0.178	116050	9.30722e-05	0	0	0	0	0	0	0	0	0	0	0	0	0	0	0	2	2	0.178	2.89043e+07	0.0386648	2	2	0.178	3.07977e+07	0.046738	2	2	0.178	4.82201e+07	0.113397	2	2
Q15363	201	22728.4	2	2	0.104	435845	7.52323e-05	4	4	0.179	555998	8.41902e-05	0	0	0	0	0	0	0	0	0	0	0	0	0	0	0	2	2	0.09	190109	8.01429e-05	0	0	0	0	0	0	0	0	0	0	0	0	0	0	0	0	0
O00584	256	29443.8	2	2	0.094	349381	4.73508e-05	5	5	0.23	862741	0.000102571	6	6	0.262	1.56109e+06	0.000493955	3	3	0.125	366659	0.000344367	4	4	0.164	602138	0.000377961	5	5	0.242	1244231	0.000411832	5	5	0.184	846254	0.000446617	4	4	0.145	842810	0.000504619	3	3	0.145	277939	0.000257873	4	4
Q9BPX5	153	16912.8	2	2	0.163	384762	8.72508e-05	2	2	0.163	390752	7.7731e-05	2	2	0.163	151985	8.04652e-05	0	0	0	0	0	2	2	0.124	221628	0.000232768	0	0	0	0	0	0	0	0	0	0	0	0	0	0	0	0	0	0	0	0	0	0
O43399	206	22206.3	4	4	0.17	694693	0.000117002	4	4	0.17	700041	0.000103429	0	0	0	0	0	0	0	0	0	0	0	0	0	0	0	2	2	0.092	66056	2.71709e-05	0	0	0	0	0	0	0	0	0	0	0	0	0	0	0	0	0
P30048	256	27657.2	3	3	0.133	308447	4.18031e-05	3	3	0.145	299875	3.5652e-05	3	3	0.145	163053	5.15926e-05	2	2	0.09	30353.6	2.85081e-05	2	2	0.102	86972.6	5.45926e-05	4	4	0.184	285515	9.45034e-05	0	0	0	0	0	2	2	0.102	49461.5	2.96143e-05	2	2	0.102	10534.4	9.77386e-06	0	0
P15289	507	53535.7	4	4	0.14	138164	9.45486e-06	5	5	0.152	297144	1.78379e-05	3	3	0.108	50025.8	7.99252e-06	0	0	0	0	0	3	3	0.083	97999.2	3.10603e-05	5	5	0.136	305156	5.10004e-05	0	0	0	0	0	0	0	0	0	0	0	0	0	0	0	0	0
Q8TEA8	209	23390.9	0	0	0	0	0	4	4	0.182	1.29187e+06	0.00018813	2	2	0.11	762492	0.00029552	0	0	0	0	0	0	0	0	0	0	0	0	0	0	0	0	0	0	0	0	0	0	0	0	0	0	0	0	0	0	0	0
P00918	260	29209.9	3	3	0.135	334288	4.46083e-05	3	3	0.119	1.15518e+06	0.000135226	0	0	0	0	0	0	0	0	0	0	0	0	0	0	0	0	0	0	0	0	0	0	0	0	0	0	0	0	0	0	0	0	0	0	0	0	0
P06748	294	32536.8	3	3	0.16	1.13885e+06	0.000134397	3	3	0.16	3.42085e+06	0.000354137	0	0	0	0	0	0	0	0	0	0	3	3	0.126	1.44849e+06	0.0007917	3	3	0.126	2514648	0.000724751	3	3	0.16	1.07555e+06	0.000494261	3	3	0.16	1.28825e+06	0.000671624	0	0	0	0	0	0	0
Q14764	893	99247.9	4	4	0.039	304557	1.18327e-05	0	0	0	0	0	0	0	0	0	0	0	0	0	0	0	0	0	0	0	0	0	0	0	0	0	0	0	0	0	0	0	0	0	0	0	0	0	0	0	0	0	0
P43686	418	47318.5	0	0	0	0	0	6	6	0.136	941412	6.85469e-05	2	2	0.045	233547	4.5258e-05	0	0	0	0	0	0	0	0	0	0	2	2	0.045	245813	4.98296e-05	0	0	0	0	0	0	0	0	0	0	0	0	0	0	0	0	0
P12268	514	55751.6	3	3	0.097	778708	5.25629e-05	6	6	0.185	984986	5.83246e-05	0	0	0	0	0	0	0	0	0	0	0	0	0	0	0	0	0	0	0	0	0	0	0	0	0	0	0	0	0	0	0	0	0	0	0	0	0
Q9HDC9	416	46432.8	4	4	0.094	425818	3.5514e-05	5	5	0.127	495644	3.62627e-05	3	3	0.067	312950	6.09368e-05	2	2	0.046	119440	6.90329e-05	0	0	0	0	0	4	4	0.094	407685	8.30406e-05	2	2	0.046	91580.8	2.97431e-05	3	3	0.067	152405	5.6154e-05	0	0	0	0	0	0	0
P00966	412	46483	2	2	0.034	368720	3.10504e-05	5	5	0.095	952029	7.03294e-05	0	0	0	0	0	0	0	0	0	0	0	0	0	0	0	0	0	0	0	0	0	0	0	0	0	0	0	0	0	0	0	0	0	0	0	0	0
P39656	456	50751	4	4	0.083	1.3488e+06	0.000102625	5	5	0.107	1.55111e+06	0.000103529	3	3	0.066	254836	4.52682e-05	2	2	0.048	42471.7	2.23941e-05	3	3	0.068	515057	0.000181502	3	3	0.072	276694	5.14154e-05	4	4	0.077	284032	8.41543e-05	4	4	0.088	296650	9.97132e-05	0	0	0	0	0	3	3
P62701	263	29561	3	3	0.125	1.19186e+06	0.000157231	5	5	0.202	4.77464e+06	0.000552547	0	0	0	0	0	0	0	0	0	0	0	0	0	0	0	0	0	0	0	0	0	0	0	0	0	0	0	0	0	0	0	0	0	0	0	0	0
Q9BYS1	174	17978.8	0	0	0	0	0	3	3	0.241	976283	0.00017077	0	0	0	0	0	0	0	0	0	0	0	0	0	0	0	0	0	0	0	0	0	0	0	0	0	0	0	0	0	0	0	0	0	0	0	0	0
P62304	92	10778.6	2	2	0.25	192637	7.26475e-05	0	0	0	0	0	2	2	0.12	62140.5	5.47123e-05	0	0	0	0	0	2	2	0.12	67162.8	0.000117309	2	2	0.12	121724	0.000112111	0	0	0	0	0	0	0	0	0	0	0	0	0	0	0	0	0
P84090	104	12233	0	0	0	0	0	2	2	0.269	122227	3.577e-05	0	0	0	0	0	0	0	0	0	0	0	0	0	0	0	0	0	0	0	0	0	0	0	0	0	0	0	0	0	0	0	0	0	0	0	0	0
P62277	151	17193.7	3	3	0.212	735343	0.000168959	2	2	0.113	681206	0.000137305	0	0	0	0	0	0	0	0	0	0	0	0	0	0	0	0	0	0	0	0	0	0	0	0	0	0	0	0	0	0	0	0	0	0	0	0	0
Q6IBS0	349	39505.3	2	2	0.1	30609.1	3.04294e-06	2	2	0.109	51882.2	4.52457e-06	0	0	0	0	0	0	0	0	0	0	0	0	0	0	0	0	0	0	0	0	0	0	0	0	0	0	0	0	0	0	0	0	0	0	0	0	0
Q9HAT2	523	58259.1	6	6	0.136	1.20747e+06	8.01017e-05	5	5	0.115	893774	5.20128e-05	2	2	0.044	181625	2.81301e-05	0	0	0	0	0	0	0	0	0	0	7	7	0.149	722942	0.000117128	2	2	0.044	124978	3.22855e-05	2	2	0.044	84000	2.46179e-05	4	4	0.084	245106	0.000111314	3	3
A8MUX0	517	53855.2	4	4	0.085	917886	6.1598e-05	4	4	0.072	1.21072e+06	7.12748e-05	0	0	0	0	0	0	0	0	0	0	0	0	0	0	0	0	0	0	0	0	2	2	0.044	187733	4.90596e-05	2	2	0.048	199996	5.92932e-05	0	0	0	0	0	0	0
P62244	130	14812	3	3	0.2	2.84266e+06	0.000758663	3	3	0.2	2.57399e+06	0.000602627	0	0	0	0	0	0	0	0	0	0	0	0	0	0	0	0	0	0	0	0	0	0	0	0	0	0	0	0	0	0	0	0	0	0	0	0	0
Q02487	901	99880.7	6	6	0.103	473155	1.82199e-05	4	4	0.062	481378	1.62609e-05	0	0	0	0	0	0	0	0	0	0	0	0	0	0	0	3	3	0.044	97158	9.1372e-06	0	0	0	0	0	0	0	0	0	0	0	0	0	0	0	0	0
P09497	229	25157.1	0	0	0	0	0	4	4	0.144	456604	6.0686e-05	0	0	0	0	0	0	0	0	0	0	0	0	0	0	0	0	0	0	0	0	0	0	0	0	0	0	0	0	0	0	0	0	0	0	0	0	0
P54793	590	65879	4	4	0.108	273332	1.60734e-05	4	4	0.088	326226	1.68287e-05	0	0	0	0	0	0	0	0	0	0	4	4	0.083	165403	4.50487e-05	5	5	0.11	342428	4.91786e-05	0	0	0	0	0	0	0	0	0	0	0	0	0	0	0	0	0
P25815	95	10375.2	0	0	0	0	0	2	2	0.242	6.25643e+06	0.00200441	3	3	0.347	3.60913e+06	0.00307735	2	2	0.242	1.18218e+06	0.00299199	2	2	0.242	1.89533e+06	0.00320591	2	2	0.242	3.4135e+06	0.00304463	0	0	0	0	0	0	0	0	0	0	0	0	0	0	0	0	0
Q6P1N9	297	33561.9	3	3	0.114	185804	2.17053e-05	3	3	0.125	221670	2.27162e-05	0	0	0	0	0	0	0	0	0	0	0	0	0	0	0	0	0	0	0	0	0	0	0	0	0	0	0	0	0	0	0	0	0	0	0	0	0
Q15365	356	37455.9	3	3	0.121	367182	3.57848e-05	3	3	0.121	376934	3.22255e-05	3	3	0.107	191103	4.34826e-05	0	0	0	0	0	0	0	0	0	0	0	0	0	0	0	2	2	0.076	89046.7	3.37942e-05	2	2	0.076	85358.9	3.67513e-05	0	0	0	0	0	0	0
P54819	239	26442.8	4	4	0.159	248242	3.60367e-05	2	2	0.117	76743.2	9.77296e-06	0	0	0	0	0	0	0	0	0	0	0	0	0	0	0	0	0	0	0	0	0	0	0	0	0	0	0	0	0	0	0	0	0	0	0	0	0
Q99623	299	33257.9	0	0	0	0	0	5	5	0.204	313941	3.19567e-05	0	0	0	0	0	0	0	0	0	0	5	5	0.171	461640	0.000248098	9	9	0.311	1105669	0.000313338	0	0	0	0	0	0	0	0	0	0	0	0	0	0	0	0	0
Q969H8	173	18765.3	2	2	0.139	327742	6.57285e-05	3	3	0.208	434828	7.6499e-05	2	2	0.116	165155	7.73293e-05	0	0	0	0	0	0	0	0	0	0	0	0	0	0	0	0	0	0	0	0	0	0	0	0	0	0	0	0	0	0	0	0
Q8TCV5	224	24203.7	0	0	0	0	0	3	3	0.223	961758	0.000130678	0	0	0	0	0	0	0	0	0	0	0	0	0	0	0	0	0	0	0	0	0	0	0	0	0	0	0	0	0	0	0	0	0	0	0	0	0
O95867	125	13793.8	3	3	0.192	852748	0.000236689	5	5	0.248	1.86895e+06	0.000455063	4	4	0.264	764719	0.000495553	4	4	0.264	288906	0.000555705	3	3	0.192	264350	0.000339829	2	2	0.152	334691	0.000226878	5	5	0.264	621483	0.000671728	4	4	0.264	532728	0.000653234	4	4	0.264	339032	0.000644208	2	2
P35244	121	13541.8	2	2	0.223	2.1006e+06	0.000602317	2	2	0.223	120643	3.03459e-05	0	0	0	0	0	0	0	0	0	0	0	0	0	0	0	0	0	0	0	0	0	0	0	0	0	0	0	0	0	0	0	0	0	0	0	0	0
Q6MZM0	1159	131500	3	3	0.032	260654	7.80277e-06	3	3	0.033	269853	7.08645e-06	0	0	0	0	0	0	0	0	0	0	0	0	0	0	0	0	0	0	0	0	0	0	0	0	0	0	0	0	0	0	0	0	0	0	0	0	0
Q92890	307	34460.3	3	3	0.124	319015	3.60529e-05	3	3	0.117	1.63446e+06	0.000162039	4	4	0.15	2110854	0.000556952	0	0	0	0	0	3	3	0.101	72034.6	3.77045e-05	3	3	0.124	199279	5.50024e-05	0	0	0	0	0	0	0	0	0	0	0	0	0	0	0	0	0
Q15366	365	38537.6	2	2	0.079	111692	1.06169e-05	2	2	0.079	125286	1.0447e-05	0	0	0	0	0	0	0	0	0	0	0	0	0	0	0	0	0	0	0	0	0	0	0	0	0	0	0	0	0	0	0	0	0	0	0	0	0
P63208	163	18628.2	3	3	0.209	1.23997e+06	0.000263932	3	3	0.209	1.13879e+06	0.000212638	0	0	0	0	0	0	0	0	0	0	0	0	0	0	0	0	0	0	0	0	0	0	0	0	0	0	0	0	0	0	0	0	0	0	0	0	0
Q99829	537	59003.5	6	6	0.114	798608	5.15973e-05	4	4	0.067	1.26776e+06	7.18532e-05	5	5	0.097	825963	0.00012459	3	3	0.047	67525.5	3.02338e-05	0	0	0	0	0	3	3	0.05	190911	3.01242e-05	0	0	0	0	0	0	0	0	0	0	2	2	0.03	73908.4	3.26901e-05	3	3
O60218	316	35978.8	0	0	0	0	0	2	2	0.047	273217	2.63151e-05	0	0	0	0	0	0	0	0	0	0	0	0	0	0	0	0	0	0	0	0	0	0	0	0	0	0	0	0	0	0	0	0	0	0	0	0	0
Q9Y4K1	1723	188540	4	4	0.032	377276	7.59699e-06	3	3	0.026	243487	4.30106e-06	0	0	0	0	0	0	0	0	0	0	0	0	0	0	0	0	0	0	0	0	0	0	0	0	0	0	0	0	0	0	0	0	0	0	0	0	0
P68036	154	17832.2	0	0	0	0	0	2	2	0.156	206128	4.07381e-05	0	0	0	0	0	0	0	0	0	0	0	0	0	0	0	0	0	0	0	0	0	0	0	0	0	0	0	0	0	0	0	0	0	0	0	0	0
P08842	583	65432	4	4	0.065	422060	2.51174e-05	3	3	0.045	319980	1.67047e-05	0	0	0	0	0	0	0	0	0	0	0	0	0	0	0	0	0	0	0	0	2	2	0.036	98508.4	2.28286e-05	2	2	0.036	99015.4	2.6032e-05	0	0	0	0	0	0	0
Q9Y3C8	167	19428	3	3	0.15	783721	0.000162822	3	3	0.144	562437	0.000102504	3	3	0.192	342572	0.000166163	0	0	0	0	0	0	0	0	0	0	0	0	0	0	0	0	0	0	0	0	0	0	0	0	0	0	0	0	0	0	0	0
Q96AG4	307	34890.9	4	4	0.182	277677	3.13812e-05	4	4	0.166	379363	3.76098e-05	3	3	0.117	137175	3.61938e-05	0	0	0	0	0	2	2	0.072	47150.8	2.46798e-05	3	3	0.114	161511	4.45783e-05	0	0	0	0	0	0	0	0	0	0	0	0	0	0	0	0	0
A0A0B4J1U7	121	13454.8	0	0	0	0	0	2	2	0.149	528505	0.000132938	0	0	0	0	0	0	0	0	0	0	0	0	0	0	0	0	0	0	0	0	0	0	0	0	0	0	0	0	0	0	0	0	0	0	0	0	0
O95969	90	9900.3	0	0	0	0	0	2	2	0.222	414815	0.00014028	0	0	0	0	0	0	0	0	0	0	0	0	0	0	0	0	0	0	0	0	0	0	0	0	0	0	0	0	0	0	2	2	0.222	1.36505e+06	0.00360247	2	2
P63010	937	104468	0	0	0	0	0	0	0	0	0	0	0	0	0	0	0	0	0	0	0	0	0	0	0	0	0	0	0	0	0	0	0	0	0	0	0	0	0	0	0	0	0	0	0	0	0	0	0
P62312	80	9103.8	2	2	0.225	329806	0.000143033	2	2	0.225	308633	0.000117418	4	4	0.425	287865	0.000291472	0	0	0	0	0	2	2	0.225	103721	0.000208337	2	2	0.225	172341	0.00018254	0	0	0	0	0	0	0	0	0	0	0	0	0	0	0	0	0
Q99653	195	22424.3	0	0	0	0	0	3	3	0.154	145927	2.27765e-05	2	2	0.072	118353	4.91636e-05	0	0	0	0	0	0	0	0	0	0	0	0	0	0	0	0	0	0	0	0	0	0	0	0	0	0	0	0	0	0	0	0
P17980	439	49154.4	5	5	0.139	608551	4.8095e-05	5	5	0.139	695900	4.82466e-05	2	2	0.048	237224	4.37716e-05	0	0	0	0	0	0	0	0	0	0	0	0	0	0	0	0	0	0	0	0	0	0	0	0	0	0	0	0	0	0	0	0
P02730	911	101709	3	3	0.055	112230	4.27424e-06	4	4	0.064	221066	7.38564e-06	0	0	0	0	0	0	0	0	0	0	0	0	0	0	0	0	0	0	0	0	0	0	0	0	0	0	0	0	0	0	0	0	0	0	0	0	0
Q13557	499	56315.5	0	0	0	0	0	3	3	0.08	298407	1.82009e-05	0	0	0	0	0	0	0	0	0	0	0	0	0	0	0	0	0	0	0	0	0	0	0	0	0	0	0	0	0	0	0	0	0	0	0	0	0
Q14914	329	35828.7	4	4	0.185	396622	4.18263e-05	2	2	0.064	79042.2	7.31219e-06	0	0	0	0	0	0	0	0	0	0	0	0	0	0	0	0	0	0	0	0	0	0	0	0	0	0	0	0	0	0	0	0	0	0	0	0	0
P02656	99	10827.5	2	2	0.273	190582	6.67904e-05	0	0	0	0	0	0	0	0	0	0	0	0	0	0	0	0	0	0	0	0	0	0	0	0	0	0	0	0	0	0	0	0	0	0	0	0	0	0	0	0	0	0
P01042	644	71894.1	5	5	0.089	442291	2.38281e-05	6	6	0.099	551318	2.60556e-05	0	0	0	0	0	0	0	0	0	0	0	0	0	0	0	0	0	0	0	0	0	0	0	0	0	0	0	0	0	0	0	0	0	0	0	0	0
Q9Y277	283	30621.3	0	0	0	0	0	0	0	0	0	0	0	0	0	0	0	0	0	0	0	0	0	0	0	0	0	2	2	0.085	94331.7	2.82443e-05	0	0	0	0	0	0	0	0	0	0	0	0	0	0	0	0	0
O00571	662	73180	0	0	0	0	0	2	2	0.033	184842	8.49821e-06	0	0	0	0	0	0	0	0	0	0	0	0	0	0	0	0	0	0	0	0	0	0	0	0	0	0	0	0	0	0	0	0	0	0	0	0	0
P08574	325	35381	4	4	0.12	359914	3.84223e-05	2	2	0.058	262994	2.4629e-05	0	0	0	0	0	0	0	0	0	0	2	2	0.058	173396	8.57325e-05	2	2	0.058	350352	9.13442e-05	0	0	0	0	0	0	0	0	0	0	0	0	0	0	0	0	0
P11413	515	59201	4	4	0.078	895707	6.0343e-05	5	5	0.091	1.09432e+06	6.46728e-05	5	5	0.087	574677	9.03888e-05	0	0	0	0	0	0	0	0	0	0	0	0	0	0	0	0	0	0	0	0	0	0	0	0	0	0	0	0	0	0	0	0
P53990	364	39707.4	0	0	0	0	0	3	3	0.069	374946	3.13511e-05	0	0	0	0	0	0	0	0	0	0	0	0	0	0	0	0	0	0	0	0	0	0	0	0	0	0	0	0	0	0	0	0	0	0	0	0	0
Q93009	1102	128202	4	4	0.055	423905	1.33461e-05	4	4	0.046	466761	1.28913e-05	3	3	0.037	330891	2.43221e-05	0	0	0	0	0	0	0	0	0	0	0	0	0	0	0	2	2	0.03	61110.3	7.49216e-06	2	2	0.025	122262	1.70052e-05	0	0	0	0	0	0	0
P41250	739	83094.6	2	2	0.028	115954	5.44388e-06	5	5	0.066	515840	2.12449e-05	0	0	0	0	0	0	0	0	0	0	0	0	0	0	0	0	0	0	0	0	0	0	0	0	0	0	0	0	0	0	0	0	0	0	0	0	0
O00303	357	37522.1	4	4	0.134	5.18401e+06	0.000503809	3	3	0.101	95928.8	8.17834e-06	0	0	0	0	0	0	0	0	0	0	0	0	0	0	0	0	0	0	0	0	0	0	0	0	0	0	0	0	0	0	0	0	0	0	0	0	0
Q00839	825	90510	2	2	0.045	74385.2	3.12824e-06	3	3	0.044	357882	1.32029e-05	0	0	0	0	0	0	0	0	0	0	0	0	0	0	0	0	0	0	0	0	0	0	0	0	0	2	2	0.028	73176.5	1.35954e-05	0	0	0	0	0	0	0
Q9BY32	194	21413.9	2	2	0.134	247576	4.42766e-05	2	2	0.108	358455	5.62363e-05	0	0	0	0	0	0	0	0	0	0	0	0	0	0	0	0	0	0	0	0	0	0	0	0	0	0	0	0	0	0	0	0	0	0	0	0	0
P40939	763	82928.9	3	3	0.062	199637	9.0779e-06	5	5	0.068	429759	1.71429e-05	0	0	0	0	0	0	0	0	0	0	0	0	0	0	0	3	3	0.042	220172	2.4451e-05	0	0	0	0	0	0	0	0	0	0	0	0	0	0	0	0	0
Q8WZ42	34350	3.81363e+06	2	2	0.001	567267	5.72966e-07	8	8	0.002	2.3121e+06	2.04864e-06	3	3	0.001	732539	1.72744e-06	0	0	0	0	0	3	3	0.001	2.84016e+06	1.32864e-05	3	3	0.001	4367962	1.07749e-05	2	2	0	2.70491e+06	1.0639e-05	2	2	0	4.54047e+06	2.02604e-05	3	3	0.001	304637	2.10646e-06	0	0
Q99460	953	105751	2	2	0.028	120143	4.37396e-06	5	5	0.066	259207	8.27824e-06	0	0	0	0	0	0	0	0	0	0	0	0	0	0	0	0	0	0	0	0	0	0	0	0	0	0	0	0	0	0	0	0	0	0	0	0	0
P17405	631	69873.3	3	3	0.057	264785	1.4559e-05	5	5	0.095	353505	1.7051e-05	3	3	0.057	155582	1.99722e-05	0	0	0	0	0	0	0	0	0	0	0	0	0	0	0	2	2	0.035	68223.8	1.46077e-05	2	2	0.035	66348.7	1.61167e-05	0	0	0	0	0	2	2
Q13630	321	35851.9	3	3	0.118	414627	4.48147e-05	4	4	0.153	551901	5.23288e-05	0	0	0	0	0	0	0	0	0	0	0	0	0	0	0	0	0	0	0	0	0	0	0	0	0	0	0	0	0	0	0	0	0	0	0	0	0
Q9NNX1	390	44218.5	0	0	0	0	0	4	4	0.105	1.57466e+06	0.000122887	0	0	0	0	0	0	0	0	0	0	0	0	0	0	0	0	0	0	0	0	3	3	0.079	464902	0.000161054	0	0	0	0	0	0	0	0	0	0	0	0
P20674	150	16733.7	0	0	0	0	0	2	2	0.107	843855	0.000171223	2	2	0.107	362786	0.00019591	0	0	0	0	0	2	2	0.107	695970	0.000745573	3	3	0.207	1.32391e+06	0.000747869	0	0	0	0	0	0	0	0	0	0	0	0	0	0	0	0	0
P28482	360	41345.2	3	3	0.083	244381	2.35523e-05	0	0	0	0	0	0	0	0	0	0	0	0	0	0	0	0	0	0	0	0	0	0	0	0	0	0	0	0	0	0	0	0	0	0	0	0	0	0	0	0	0	0
Q02878	288	32689.6	3	3	0.097	652195	7.85694e-05	5	5	0.163	1.30368e+06	0.000137772	0	0	0	0	0	0	0	0	0	0	0	0	0	0	0	0	0	0	0	0	3	3	0.104	184742	8.66655e-05	2	2	0.059	102835	5.47297e-05	0	0	0	0	0	0	0
O75348	118	13731.1	0	0	0	0	0	2	2	0.169	98690	2.54551e-05	0	0	0	0	0	0	0	0	0	0	0	0	0	0	0	0	0	0	0	0	0	0	0	0	0	0	0	0	0	0	0	0	0	0	0	0	0
P17050	411	46515.9	4	4	0.124	780071	6.58507e-05	4	4	0.124	817060	6.05057e-05	4	4	0.107	451362	8.89571e-05	0	0	0	0	0	3	3	0.071	258170	0.000100938	2	2	0.051	346329	7.14013e-05	3	3	0.083	188608	6.20002e-05	2	2	0.056	124442	4.64086e-05	3	3	0.083	272526	0.000157493	2	2
Q9NPJ3	140	14932.8	2	2	0.157	962475	0.000238523	2	2	0.157	1052828	0.000228883	0	0	0	0	0	0	0	0	0	0	0	0	0	0	0	0	0	0	0	0	0	0	0	0	0	0	0	0	0	0	0	0	0	0	0	0	0
P32320	146	16155.8	2	2	0.219	157708	3.74775e-05	2	2	0.219	154709	3.22513e-05	0	0	0	0	0	0	0	0	0	0	0	0	0	0	0	0	0	0	0	0	0	0	0	0	0	0	0	0	0	0	0	0	0	0	0	0	0
Q16651	343	36390.2	3	3	0.146	286418	2.89717e-05	4	4	0.155	459282	4.0754e-05	3	3	0.122	151811	3.58515e-05	0	0	0	0	0	0	0	0	0	0	0	0	0	0	0	0	0	0	0	0	0	0	0	0	0	0	0	0	0	0	0	0
Q9Y446	797	87011	4	4	0.058	269206	1.17191e-05	5	5	0.07	329542	1.25845e-05	0	0	0	0	0	0	0	0	0	0	0	0	0	0	0	0	0	0	0	0	0	0	0	0	0	0	0	0	0	0	0	0	0	0	0	0	0
P35998	433	48585.1	0	0	0	0	0	4	4	0.111	476943	3.35246e-05	0	0	0	0	0	0	0	0	0	0	0	0	0	0	0	2	2	0.044	212768	4.16368e-05	0	0	0	0	0	0	0	0	0	0	0	0	0	0	0	0	0
P62316	118	13500.2	0	0	0	0	0	2	2	0.229	207971	5.3642e-05	2	2	0.161	223841	0.000153658	2	2	0.161	88654	0.00018064	0	0	0	0	0	2	2	0.161	251855	0.000180854	0	0	0	0	0	0	0	0	0	0	0	0	0	0	0	0	0
P19827	911	101308	3	3	0.044	204066	7.77176e-06	2	2	0.033	178649	5.96853e-06	0	0	0	0	0	0	0	0	0	0	0	0	0	0	0	0	0	0	0	0	0	0	0	0	0	0	0	0	0	0	0	0	0	0	0	0	0
O95294	804	89941.2	4	4	0.057	416469	1.79719e-05	5	5	0.067	561329	2.12494e-05	0	0	0	0	0	0	0	0	0	0	0	0	0	0	0	0	0	0	0	0	0	0	0	0	0	0	0	0	0	0	0	0	0	0	0	0	0
P23219	599	68623.7	3	3	0.07	270445	1.56646e-05	4	4	0.08	422243	2.14546e-05	0	0	0	0	0	0	0	0	0	0	0	0	0	0	0	2	2	0.023	222153	3.14256e-05	0	0	0	0	0	0	0	0	0	0	0	0	0	0	0	0	0
Q15691	268	29962.2	3	3	0.123	279755	3.62169e-05	2	2	0.052	193980	2.20296e-05	0	0	0	0	0	0	0	0	0	0	0	0	0	0	0	0	0	0	0	0	0	0	0	0	0	0	0	0	0	0	0	0	0	0	0	0	0
Q9HB07	376	42432.4	3	3	0.096	236334	2.18076e-05	4	4	0.128	227704	1.84317e-05	0	0	0	0	0	0	0	0	0	0	0	0	0	0	0	0	0	0	0	0	0	0	0	0	0	0	0	0	0	0	0	0	0	0	0	0	0
P10253	952	105239	3	3	0.053	272037	9.91422e-06	5	5	0.074	677674	2.16655e-05	6	6	0.079	710819	6.04811e-05	4	4	0.051	179476	4.53281e-05	5	5	0.062	513159	8.66175e-05	8	8	0.117	995013	8.85628e-05	4	4	0.051	447321	6.34829e-05	3	3	0.04	217118	3.49569e-05	2	2	0.027	104478	2.60665e-05	3	3
P62314	119	13255.4	2	2	0.202	655651	0.000191158	2	2	0.202	700420	0.000179141	0	0	0	0	0	0	0	0	0	0	0	0	0	0	0	0	0	0	0	0	2	2	0.202	262403	0.000297918	2	2	0.202	235214	0.000302962	0	0	0	0	0	0	0
Q00169	270	31768	0	0	0	0	0	3	3	0.159	254160	2.86502e-05	0	0	0	0	0	0	0	0	0	0	0	0	0	0	0	0	0	0	0	0	0	0	0	0	0	0	0	0	0	0	0	0	0	0	0	0	0
P43307	286	32197.3	3	3	0.133	1.58286e+06	0.000192019	3	3	0.133	1.59786e+06	0.000170042	0	0	0	0	0	0	0	0	0	0	0	0	0	0	0	0	0	0	0	0	0	0	0	0	0	2	2	0.066	545349	0.000292268	0	0	0	0	0	0	0
Q15631	228	26148.8	2	2	0.123	209078	3.18157e-05	3	3	0.167	696990	9.30414e-05	0	0	0	0	0	0	0	0	0	0	0	0	0	0	0	0	0	0	0	0	0	0	0	0	0	0	0	0	0	0	0	0	0	0	0	0	0
P35268	128	14759.8	2	2	0.188	3.08746e+06	0.000836872	2	2	0.188	760768	0.000180895	2	2	0.188	508074	0.000321525	2	2	0.188	59378.3	0.000111536	2	2	0.188	121434	0.000152448	2	2	0.188	269901	0.000178671	2	2	0.188	401722	0.000424023	2	2	0.188	329899	0.000395044	0	0	0	0	0	0	0
P61803	113	12470.5	2	2	0.195	217638	6.68227e-05	2	2	0.195	589715	0.000158836	0	0	0	0	0	0	0	0	0	0	0	0	0	0	0	0	0	0	0	0	2	2	0.195	390150	0.000466474	2	2	0.195	254320	0.000344966	0	0	0	0	0	0	0
O14841	1288	137353	2	2	0.019	112816	3.03896e-06	0	0	0	0	0	0	0	0	0	0	0	0	0	0	0	0	0	0	0	0	0	0	0	0	0	0	0	0	0	0	0	0	0	0	0	0	0	0	0	0	0	0
Q13011	328	35775.4	0	0	0	0	0	3	3	0.104	251012	2.32919e-05	0	0	0	0	0	0	0	0	0	0	2	2	0.052	118033	5.78255e-05	3	3	0.085	309388	7.99262e-05	0	0	0	0	0	0	0	0	0	0	0	0	0	0	0	0	0
Q92484	453	51209.7	2	2	0.053	260247	1.99322e-05	5	5	0.108	402590	2.70489e-05	0	0	0	0	0	0	0	0	0	0	0	0	0	0	0	2	2	0.055	56957.3	1.06539e-05	0	0	0	0	0	0	0	0	0	0	0	0	0	0	0	0	0
P36955	418	46265.3	2	2	0.065	132750	1.10186e-05	3	3	0.079	214401	1.56111e-05	0	0	0	0	0	0	0	0	0	0	0	0	0	0	0	0	0	0	0	0	0	0	0	0	0	0	0	0	0	0	0	0	0	0	0	0	0
P62310	102	11820	0	0	0	0	0	2	2	0.196	267624	7.98561e-05	0	0	0	0	0	0	0	0	0	0	0	0	0	0	0	0	0	0	0	0	0	0	0	0	0	0	0	0	0	0	0	0	0	0	0	0	0
O43598	174	19078.6	0	0	0	0	0	2	2	0.213	330196	5.77572e-05	0	0	0	0	0	0	0	0	0	0	0	0	0	0	0	0	0	0	0	0	0	0	0	0	0	0	0	0	0	0	0	0	0	0	0	0	0
P51991	378	39552.6	0	0	0	0	0	2	2	0.05	158424	1.2756e-05	0	0	0	0	0	0	0	0	0	0	0	0	0	0	0	0	0	0	0	0	0	0	0	0	0	0	0	0	0	0	0	0	0	0	0	0	0
P62241	208	24172.2	3	3	0.163	113875	1.89947e-05	4	4	0.226	147140	2.15304e-05	0	0	0	0	0	0	0	0	0	0	0	0	0	0	0	0	0	0	0	0	0	0	0	0	0	0	0	0	0	0	0	0	0	0	0	0	0
P78330	225	24973.9	2	2	0.093	209465	3.22996e-05	4	4	0.187	625279	8.45816e-05	2	2	0.098	410205	0.000147678	2	2	0.098	143614	0.000153466	0	0	0	0	0	0	0	0	0	0	0	0	0	0	0	0	0	0	0	0	0	0	0	0	0	0	0
P12955	493	54494.9	3	3	0.051	3.58706e+06	0.000252441	4	4	0.071	3290280	0.000203128	3	3	0.053	165830	2.72467e-05	2	2	0.034	79826.1	3.89311e-05	0	0	0	0	0	3	3	0.055	907280	0.000155939	3	3	0.051	751466	0.000205938	3	3	0.051	626402	0.000194751	0	0	0	0	0	0	0
O95834	649	70616.1	4	4	0.091	249713	1.33495e-05	5	5	0.125	241930	1.13456e-05	3	3	0.085	112314	1.4018e-05	0	0	0	0	0	0	0	0	0	0	0	0	0	0	0	0	0	0	0	0	0	0	0	0	0	0	0	0	0	0	0	0
Q6PEX3	210	22521.4	0	0	0	0	0	0	0	0	0	0	0	0	0	0	0	0	0	0	0	0	0	0	0	0	0	0	0	0	0	0	0	0	0	0	0	0	0	0	0	0	0	0	0	0	0	0	0
Q9BVK6	235	27242.2	3	3	0.132	374565	5.53003e-05	2	2	0.089	390459	5.05699e-05	0	0	0	0	0	0	0	0	0	0	0	0	0	0	0	0	0	0	0	0	3	3	0.115	243179	0.000139808	2	2	0.089	111320	7.26073e-05	0	0	0	0	0	0	0
P62195	406	45579	2	2	0.059	2.72952e+06	0.000233253	4	4	0.106	7.74186e+06	0.000580368	0	0	0	0	0	0	0	0	0	0	0	0	0	0	0	0	0	0	0	0	0	0	0	0	0	0	0	0	0	0	0	0	0	0	0	0	0
P61289	254	29469.5	3	3	0.154	189771	2.59218e-05	3	3	0.154	197143	2.36228e-05	0	0	0	0	0	0	0	0	0	0	0	0	0	0	0	0	0	0	0	0	0	0	0	0	0	0	0	0	0	0	0	0	0	0	0	0	0
Q9H2C0	597	67576.7	2	2	0.037	170401	9.90297e-06	3	3	0.055	329183	1.67821e-05	0	0	0	0	0	0	0	0	0	0	0	0	0	0	0	0	0	0	0	0	0	0	0	0	0	0	0	0	0	0	0	0	0	0	0	0	0
P46781	194	22559.5	2	2	0.088	287388	5.13966e-05	3	3	0.124	454776	7.13477e-05	0	0	0	0	0	0	0	0	0	0	0	0	0	0	0	0	0	0	0	0	2	2	0.082	162941	0.000113475	0	0	0	0	0	0	0	0	0	0	0	0
P15586	552	62024	2	2	0.045	97491.8	6.12769e-06	3	3	0.062	180718	9.96428e-06	2	2	0.038	149019	2.18675e-05	0	0	0	0	0	2	2	0.038	136356	3.96941e-05	3	3	0.062	248284	3.81127e-05	0	0	0	0	0	0	0	0	0	0	3	3	0.06	491482	0.000211478	4	4
P28838	519	56112.8	4	4	0.085	425748	2.84612e-05	4	4	0.091	216264	1.26824e-05	0	0	0	0	0	0	0	0	0	0	0	0	0	0	0	3	3	0.064	117638	1.92061e-05	0	0	0	0	0	0	0	0	0	0	0	0	0	0	0	0	0
Q96K17	158	17242	0	0	0	0	0	2	2	0.177	169451	3.26416e-05	0	0	0	0	0	0	0	0	0	0	0	0	0	0	0	0	0	0	0	0	0	0	0	0	0	0	0	0	0	0	0	0	0	0	0	0	0
P30049	168	17461.2	0	0	0	0	0	2	2	0.137	307062	5.56289e-05	0	0	0	0	0	0	0	0	0	0	2	2	0.137	121694	0.0001164	2	2	0.137	216255	0.000109073	0	0	0	0	0	0	0	0	0	0	0	0	0	0	0	0	0
P25685	340	38002.4	3	3	0.097	219471	2.23958e-05	2	2	0.068	211826	1.8962e-05	0	0	0	0	0	0	0	0	0	0	0	0	0	0	0	0	0	0	0	0	0	0	0	0	0	0	0	0	0	0	0	0	0	0	0	0	0
O95372	231	24702.7	0	0	0	0	0	3	3	0.147	221910	2.9238e-05	0	0	0	0	0	0	0	0	0	0	0	0	0	0	0	0	0	0	0	0	0	0	0	0	0	0	0	0	0	0	0	0	0	0	0	0	0
P15880	293	31286.6	3	3	0.113	665936	7.88556e-05	3	3	0.113	775403	8.0546e-05	0	0	0	0	0	0	0	0	0	0	0	0	0	0	0	2	2	0.075	106321	3.07477e-05	3	3	0.113	402607	0.000185647	4	4	0.157	431412	0.000225682	0	0	0	0	0	0	0
P21399	889	98318.6	2	2	0.027	210774	8.22588e-06	2	2	0.026	147152	5.03787e-06	0	0	0	0	0	0	0	0	0	0	0	0	0	0	0	0	0	0	0	0	0	0	0	0	0	0	0	0	0	0	0	0	0	0	0	0	0
Q9NQC3	1192	129833	3	3	0.032	502410	1.46235e-05	2	2	0.015	374869	9.57167e-06	0	0	0	0	0	0	0	0	0	0	0	0	0	0	0	0	0	0	0	0	2	2	0.018	441443	5.00348e-05	0	0	0	0	0	0	0	0	0	0	0	0
Q12904	312	34313.1	2	2	0.096	72375	8.04826e-06	3	3	0.122	152450	1.48715e-05	0	0	0	0	0	0	0	0	0	0	0	0	0	0	0	0	0	0	0	0	0	0	0	0	0	0	0	0	0	0	0	0	0	0	0	0	0
Q9P0G3	267	29084.8	2	2	0.131	70910.4	9.21439e-06	0	0	0	0	0	2	2	0.101	200369	6.0788e-05	0	0	0	0	0	0	0	0	0	0	3	3	0.172	184332	5.84991e-05	0	0	0	0	0	0	0	0	0	0	0	0	0	0	0	0	0
Q15904	470	51974.6	4	4	0.083	635737	4.69297e-05	3	3	0.068	456599	2.9568e-05	0	0	0	0	0	0	0	0	0	0	0	0	0	0	0	2	2	0.034	189255	3.41199e-05	0	0	0	0	0	0	0	0	0	0	0	0	0	0	0	0	0
O95833	236	26613.7	0	0	0	0	0	3	3	0.169	194905	2.5136e-05	0	0	0	0	0	0	0	0	0	0	0	0	0	0	0	0	0	0	0	0	0	0	0	0	0	0	0	0	0	0	0	0	0	0	0	0	0
Q9NP55	256	26677.9	3	3	0.168	371208	5.03089e-05	3	3	0.168	500258	5.94756e-05	3	3	0.168	183158	5.79539e-05	2	2	0.094	50017.4	4.69764e-05	0	0	0	0	0	0	0	0	0	0	0	0	0	0	0	0	0	0	0	0	0	0	0	0	0	0	0
P36578	427	47649.4	4	4	0.098	366614	2.97885e-05	3	3	0.087	175701	1.25236e-05	0	0	0	0	0	0	0	0	0	0	0	0	0	0	0	0	0	0	0	0	0	0	0	0	0	0	0	0	0	0	0	0	0	0	0	0	0
P22695	453	48394.9	2	2	0.066	202946	1.55436e-05	0	0	0	0	0	0	0	0	0	0	0	0	0	0	0	2	2	0.075	29577.3	1.04918e-05	5	5	0.161	234155	4.37991e-05	0	0	0	0	0	0	0	0	0	0	0	0	0	0	0	0	0
P01031	1676	188168	2	2	0.011	74721.7	1.54682e-06	2	2	0.018	86660.7	1.57374e-06	0	0	0	0	0	0	0	0	0	0	0	0	0	0	0	0	0	0	0	0	0	0	0	0	0	0	0	0	0	0	0	0	0	0	0	0	0
Q9BRX8	229	25729.4	2	2	0.1	220236	3.33673e-05	4	4	0.179	533762	7.09409e-05	0	0	0	0	0	0	0	0	0	0	0	0	0	0	0	0	0	0	0	0	2	2	0.1	104728	6.17877e-05	0	0	0	0	0	0	0	0	0	0	0	0
Q9ULT8	2610	289169	3	3	0.017	357414	4.75115e-06	4	4	0.024	308185	3.59381e-06	2	2	0.012	293684	9.11461e-06	0	0	0	0	0	0	0	0	0	0	2	2	0.012	111904	3.63299e-06	0	0	0	0	0	0	0	0	0	0	2	2	0.007	294963	2.68425e-05	2	2
P10620	155	17569.2	2	2	0.187	171006	3.82778e-05	2	2	0.187	206036	4.04572e-05	2	2	0.168	133300	6.96618e-05	0	0	0	0	0	0	0	0	0	0	2	2	0.187	152236	8.32231e-05	3	3	0.252	190675	0.000166202	2	2	0.187	119363	0.000118035	0	0	0	0	0	0	0
O14732	288	31283	4	4	0.174	1.61171e+06	0.000194161	3	3	0.104	2.42659e+06	0.000256441	0	0	0	0	0	2	2	0.076	411764	0.000343759	3	3	0.104	903458	0.000504088	3	3	0.104	1.57304e+06	0.000462814	3	3	0.104	1.0287e+06	0.000482583	3	3	0.104	1.0164e+06	0.000540934	3	3	0.104	413745	0.000341221	0	0
Q9HC35	981	108830	0	0	0	0	0	2	2	0.018	322978	1.00205e-05	2	2	0.018	125865	1.03928e-05	0	0	0	0	0	0	0	0	0	0	2	2	0.008	292365	2.52531e-05	0	0	0	0	0	0	0	0	0	0	2	2	0.02	196357	4.75417e-05	2	2
P16083	231	25884	3	3	0.165	293342	4.40585e-05	2	2	0.126	123695	1.62976e-05	0	0	0	0	0	0	0	0	0	0	0	0	0	0	0	0	0	0	0	0	0	0	0	0	0	0	0	0	0	0	3	3	0.143	253461	0.000260612	0	0
Q9GZZ8	138	14219.3	2	2	0.138	146552	3.68451e-05	2	2	0.123	291363	6.42598e-05	4	4	0.275	1.62295e+06	0.000952631	3	3	0.188	640264	0.00111552	0	0	0	0	0	2	2	0.138	304098	0.000186721	6	6	0.283	1.44599e+07	0.0141566	5	5	0.232	1.0037e+07	0.011148	0	0	0	0	0	2	2
P27824	592	67507.8	4	4	0.071	343130	2.01097e-05	3	3	0.059	364514	1.87403e-05	0	0	0	0	0	0	0	0	0	0	0	0	0	0	0	0	0	0	0	0	0	0	0	0	0	0	0	0	0	0	0	0	0	0	0	0	0
P52272	730	77446.3	2	2	0.032	189873	9.02421e-06	4	4	0.056	327437	1.36518e-05	0	0	0	0	0	0	0	0	0	0	0	0	0	0	0	3	3	0.038	140599	1.632e-05	3	3	0.038	178602	3.30551e-05	3	3	0.047	151304	3.17687e-05	0	0	0	0	0	0	0
Q9Y3B3	224	25137.6	2	2	0.107	204950	3.17445e-05	3	3	0.152	396933	5.39328e-05	0	0	0	0	0	0	0	0	0	0	0	0	0	0	0	0	0	0	0	0	2	2	0.098	129998	7.84084e-05	3	3	0.152	137480	9.40732e-05	2	2	0.107	68223.1	7.23402e-05	2	2
P53396	1101	120744	3	3	0.036	72820.1	2.29473e-06	4	4	0.041	303188	8.38125e-06	0	0	0	0	0	0	0	0	0	0	0	0	0	0	0	0	0	0	0	0	0	0	0	0	0	0	0	0	0	0	0	0	0	0	0	0	0
Q6P587	224	24808.7	3	3	0.17	3.13626e+06	0.000485771	3	3	0.17	2.95153e+06	0.000401036	0	0	0	0	0	0	0	0	0	0	0	0	0	0	0	3	3	0.129	320902	0.00012139	0	0	0	0	0	0	0	0	0	0	2	2	0.134	156397	0.000165835	0	0
P62424	266	29959	2	2	0.102	157893	2.05944e-05	3	3	0.128	315305	3.60772e-05	0	0	0	0	0	0	0	0	0	0	0	0	0	0	0	0	0	0	0	0	0	0	0	0	0	0	0	0	0	0	0	0	0	0	0	0	0
P32969	192	21831.8	0	0	0	0	0	2	2	0.109	210795	3.34151e-05	0	0	0	0	0	0	0	0	0	0	0	0	0	0	0	0	0	0	0	0	0	0	0	0	0	0	0	0	0	0	0	0	0	0	0	0	0
Q12906	894	95261.1	3	3	0.044	278200	1.07966e-05	3	3	0.043	231108	7.86794e-06	0	0	0	0	0	0	0	0	0	0	0	0	0	0	0	0	0	0	0	0	0	0	0	0	0	0	0	0	0	0	0	0	0	0	0	0	0
P16401	226	22548.5	3	3	0.106	599251	9.19959e-05	2	2	0.102	571083	7.69086e-05	3	3	0.106	1.00556e+06	0.00036041	3	3	0.106	425844	0.000453045	0	0	0	0	0	0	0	0	0	0	0	0	0	0	0	0	0	0	0	0	0	0	0	0	0	0	0
Q969T9	261	28050.4	3	3	0.111	922329	0.000122606	3	3	0.126	318474	3.71379e-05	2	2	0.088	174119	5.40387e-05	0	0	0	0	0	2	2	0.088	94674.3	5.82885e-05	0	0	0	0	0	0	0	0	0	0	0	0	0	0	0	0	0	0	0	0	0	0
P61353	136	15769.7	2	2	0.147	170709	4.35497e-05	2	2	0.147	159903	3.57851e-05	0	0	0	0	0	0	0	0	0	0	0	0	0	0	0	0	0	0	0	0	0	0	0	0	0	0	0	0	0	0	0	0	0	0	0	0	0
Q16629	238	27332	2	2	0.109	232847	3.39439e-05	0	0	0	0	0	0	0	0	0	0	0	0	0	0	0	0	0	0	0	0	0	0	0	0	0	0	0	0	0	0	0	0	0	0	0	0	0	0	0	0	0	0
P50570	870	97985.2	4	4	0.049	347353	1.38522e-05	3	3	0.038	381686	1.33528e-05	0	0	0	0	0	0	0	0	0	0	0	0	0	0	0	0	0	0	0	0	0	0	0	0	0	0	0	0	0	0	0	0	0	0	0	0	0
Q16563	259	28528.7	2	2	0.1	1364166	0.000182741	2	2	0.1	1323488	0.000155527	2	2	0.1	666401	0.000208417	0	0	0	0	0	0	0	0	0	0	2	2	0.1	892458	0.000291976	2	2	0.1	604780	0.00031548	2	2	0.1	634239	0.000375342	2	2	0.1	621876	0.000570296	2	2
P28676	217	23976.5	2	2	0.088	105814	1.69182e-05	3	3	0.138	228638	3.20681e-05	3	3	0.138	847976	0.000316535	3	3	0.138	325188	0.000360308	0	0	0	0	0	0	0	0	0	0	0	0	0	0	0	0	0	0	0	0	0	0	0	0	0	0	0
Q01581	520	57239.3	2	2	0.044	102358	6.82946e-06	3	3	0.067	114468	6.69984e-06	0	0	0	0	0	0	0	0	0	0	0	0	0	0	0	0	0	0	0	0	0	0	0	0	0	0	0	0	0	0	0	0	0	0	0	0	0
O43548	720	80708.5	2	2	0.044	142463	6.86495e-06	3	3	0.056	225420	9.52893e-06	0	0	0	0	0	0	0	0	0	0	0	0	0	0	0	0	0	0	0	0	2	2	0.044	83267.1	1.56248e-05	3	3	0.056	106961	2.27703e-05	0	0	0	0	0	0	0
Q9BSJ8	1104	122762	2	2	0.023	179613	5.64464e-06	2	2	0.023	145546	4.01251e-06	2	2	0.023	114359	8.3907e-06	0	0	0	0	0	0	0	0	0	0	0	0	0	0	0	0	0	0	0	0	0	0	0	0	0	0	0	0	0	0	0	0
Q14203	1278	141589	2	2	0.016	219467	5.95809e-06	2	2	0.016	218531	5.20436e-06	0	0	0	0	0	0	0	0	0	0	0	0	0	0	0	0	0	0	0	0	0	0	0	0	0	0	0	0	0	0	0	0	0	0	0	0	0
O15296	676	75790.7	2	2	0.038	125560	6.44426e-06	2	2	0.031	160526	7.22743e-06	0	0	0	0	0	0	0	0	0	0	0	0	0	0	0	2	2	0.031	187874	2.35493e-05	0	0	0	0	0	0	0	0	0	0	0	0	0	0	0	0	0
P61086	200	22374.6	2	2	0.11	174012	3.01868e-05	2	2	0.11	114088	1.73617e-05	0	0	0	0	0	0	0	0	0	0	0	0	0	0	0	0	0	0	0	0	0	0	0	0	0	0	0	0	0	0	0	0	0	0	0	0	0
O95782	977	107460	2	2	0.023	196691	6.98485e-06	0	0	0	0	0	2	2	0.023	157881	1.30898e-05	0	0	0	0	0	0	0	0	0	0	0	0	0	0	0	0	0	0	0	0	0	0	0	0	0	2	2	0.023	59143	1.43782e-05	0	0
O75367	369	39141.2	2	2	0.079	270516	2.54352e-05	3	3	0.117	297350	2.4526e-05	3	3	0.098	271445	5.95873e-05	0	0	0	0	0	2	2	0.054	152334	6.63379e-05	2	2	0.079	280844	6.44907e-05	0	0	0	0	0	0	0	0	0	0	0	0	0	0	0	0	0
Q92542	709	78343.5	3	3	0.048	504397	2.46828e-05	3	3	0.048	579066	2.4858e-05	3	3	0.048	406445	4.64359e-05	3	3	0.048	160027	5.42683e-05	4	4	0.059	237123	5.37425e-05	2	2	0.031	351751	4.20386e-05	2	2	0.031	112645	2.14655e-05	2	2	0.032	97665	2.11138e-05	3	3	0.048	185869	6.22669e-05	3	3
P07711	333	37521.7	0	0	0	0	0	0	0	0	0	0	0	0	0	0	0	0	0	0	0	0	0	0	0	0	0	0	0	0	0	0	0	0	0	0	0	0	0	0	0	0	0	0	0	0	0	0	0
P07814	1512	170465	3	3	0.027	2.64314e+07	0.000606508	2	2	0.017	98951.8	1.99185e-06	0	0	0	0	0	0	0	0	0	0	0	0	0	0	0	0	0	0	0	0	0	0	0	0	0	0	0	0	0	0	0	0	0	0	0	0	0
P12956	609	69781	2	2	0.043	77291.1	4.40332e-06	2	2	0.043	105586	5.27681e-06	0	0	0	0	0	0	0	0	0	0	0	0	0	0	0	0	0	0	0	0	0	0	0	0	0	0	0	0	0	0	0	0	0	0	0	0	0
Q9H2U2	334	37878	0	0	0	0	0	3	3	0.099	242618	2.21086e-05	0	0	0	0	0	0	0	0	0	0	0	0	0	0	0	0	0	0	0	0	0	0	0	0	0	0	0	0	0	0	0	0	0	0	0	0	0
P13473	410	44914.3	2	2	0.044	1.06697e+06	9.02889e-05	3	3	0.066	1.21083e+06	8.98839e-05	3	3	0.066	982340	0.000194078	2	2	0.037	298734	0.000175186	3	3	0.054	403635	0.000158196	3	3	0.066	795062	0.000164315	3	3	0.049	334642	0.000110273	3	3	0.049	350406	0.000130997	2	2	0.044	477546	0.000276648	0	0
P57088	247	27941.8	0	0	0	0	0	0	0	0	0	0	0	0	0	0	0	0	0	0	0	0	0	0	0	0	0	2	2	0.089	137649	4.72209e-05	0	0	0	0	0	0	0	0	0	0	0	0	0	0	0	0	0
Q13492	652	70692	0	0	0	0	0	2	2	0.032	60768.5	2.83671e-06	0	0	0	0	0	0	0	0	0	0	0	0	0	0	0	0	0	0	0	0	0	0	0	0	0	0	0	0	0	0	0	0	0	0	0	0	0
P31948	543	62581.4	2	2	0.053	127345	8.13675e-06	4	4	0.096	236945	1.3281e-05	0	0	0	0	0	0	0	0	0	0	0	0	0	0	0	0	0	0	0	0	0	0	0	0	0	0	0	0	0	0	0	0	0	0	0	0	0
Q14210	128	13259.7	0	0	0	0	0	2	2	0.188	2.35268e+06	0.000559419	2	2	0.148	859078	0.000543651	2	2	0.148	300502	0.000564463	2	2	0.148	297560	0.000373556	0	0	0	0	0	0	0	0	0	0	0	0	0	0	0	0	0	0	0	0	0	0
Q5VXI9	398	45486.6	3	3	0.073	255762	2.22957e-05	4	4	0.121	293414	2.24379e-05	4	4	0.123	499520	0.000101664	0	0	0	0	0	2	2	0.04	239206	9.65782e-05	3	3	0.07	487647	0.00010382	2	2	0.055	51148.1	1.73628e-05	2	2	0.055	58565.5	2.25545e-05	3	3	0.108	76901	4.58928e-05	2	2
P22234	425	47031.1	3	3	0.073	115719	9.44677e-06	3	3	0.073	165491	1.18514e-05	0	0	0	0	0	0	0	0	0	0	0	0	0	0	0	0	0	0	0	0	0	0	0	0	0	0	0	0	0	0	0	0	0	0	0	0	0
Q08AI8	447	49515.8	3	3	0.069	113842	8.83613e-06	3	3	0.069	136554	9.29779e-06	0	0	0	0	0	0	0	0	0	0	0	0	0	0	0	0	0	0	0	0	0	0	0	0	0	0	0	0	0	0	0	0	0	0	0	0	0
P51665	324	36984.5	2	2	0.065	161066	1.72476e-05	3	3	0.096	370803	3.48323e-05	0	0	0	0	0	0	0	0	0	0	2	2	0.065	262988	0.000130431	2	2	0.062	80471	2.10452e-05	0	0	0	0	0	2	2	0.065	85051.6	4.02357e-05	0	0	0	0	0	0	0
Q6P1J6	1458	162959	4	4	0.038	408216	9.71406e-06	3	3	0.027	359926	7.51346e-06	0	0	0	0	0	0	0	0	0	0	0	0	0	0	0	4	4	0.038	256716	1.49195e-05	0	0	0	0	0	0	0	0	0	0	0	0	0	0	0	0	0
P61163	376	42568.9	2	2	0.085	223566	2.06294e-05	2	2	0.085	261379	2.11576e-05	0	0	0	0	0	0	0	0	0	0	0	0	0	0	0	0	0	0	0	0	0	0	0	0	0	0	0	0	0	0	0	0	0	0	0	0	0
Q01459	385	43713.6	0	0	0	0	0	3	3	0.117	110866	8.76439e-06	4	4	0.13	269477	5.66968e-05	0	0	0	0	0	2	2	0.06	83149.1	3.47047e-05	2	2	0.091	57376.2	1.26279e-05	0	0	0	0	0	0	0	0	0	0	0	0	0	0	0	0	0
Q9UBQ0	182	20474.7	2	2	0.126	390890	7.45163e-05	2	2	0.126	371654	6.21515e-05	0	0	0	0	0	0	0	0	0	0	0	0	0	0	0	0	0	0	0	0	0	0	0	0	0	0	0	0	0	0	0	0	0	0	0	0	0
Q9Y6R7	5405	571621	3	3	0.024	162667	1.04417e-06	2	2	0.014	109550	6.16883e-07	0	0	0	0	0	0	0	0	0	0	0	0	0	0	0	0	0	0	0	0	0	0	0	0	0	0	0	0	0	0	0	0	0	0	0	0	0
Q00325	362	40050.7	3	3	0.077	217245	2.08214e-05	3	3	0.077	239373	2.01257e-05	0	0	0	0	0	0	0	0	0	0	2	2	0.055	132772	5.89371e-05	4	4	0.11	400223	9.36813e-05	2	2	0.055	87518.6	3.26638e-05	2	2	0.055	93512.2	3.95944e-05	0	0	0	0	0	0	0
P62495	437	48982.1	0	0	0	0	0	3	3	0.069	186732	1.30053e-05	0	0	0	0	0	0	0	0	0	0	0	0	0	0	0	0	0	0	0	0	0	0	0	0	0	0	0	0	0	0	0	0	0	0	0	0	0
Q01970	1234	138695	2	2	0.018	73751.2	2.07359e-06	0	0	0	0	0	0	0	0	0	0	0	0	0	0	0	0	0	0	0	0	0	0	0	0	0	0	0	0	0	0	0	0	0	0	0	0	0	0	0	0	0	0
P47895	512	56054.8	2	2	0.055	130493	8.84273e-06	0	0	0	0	0	0	0	0	0	0	0	0	0	0	0	3	3	0.074	117502	3.68778e-05	5	5	0.113	370509	6.1318e-05	0	0	0	0	0	0	0	0	0	0	0	0	0	0	0	0	0
Q9Y376	341	39825.7	3	3	0.097	150903	1.53537e-05	3	3	0.088	221348	1.97563e-05	0	0	0	0	0	0	0	0	0	0	0	0	0	0	0	0	0	0	0	0	0	0	0	0	0	0	0	0	0	0	0	0	0	0	0	0	0
P60983	142	16684.5	0	0	0	0	0	2	2	0.141	227152	4.86869e-05	0	0	0	0	0	0	0	0	0	0	0	0	0	0	0	0	0	0	0	0	0	0	0	0	0	0	0	0	0	0	0	0	0	0	0	0	0
Q14108	478	54237.4	3	3	0.069	223093	1.6193e-05	2	2	0.048	221853	1.41261e-05	0	0	0	0	0	0	0	0	0	0	0	0	0	0	0	0	0	0	0	0	4	4	0.082	382342	0.000108068	3	3	0.069	170744	5.47508e-05	4	4	0.092	107918	5.36246e-05	3	3
Q9BS40	222	25715.9	2	2	0.122	195014	3.04775e-05	2	2	0.122	167550	2.29708e-05	2	2	0.122	105942	3.86555e-05	0	0	0	0	0	0	0	0	0	0	2	2	0.122	126281	4.81996e-05	0	0	0	0	0	0	0	0	0	0	0	0	0	0	0	0	0
O14561	156	17388	0	0	0	0	0	2	2	0.096	233469	4.55501e-05	0	0	0	0	0	0	0	0	0	0	0	0	0	0	0	0	0	0	0	0	0	0	0	0	0	0	0	0	0	0	0	0	0	0	0	0	0
Q9NX46	363	38904.2	2	2	0.058	232810	2.22517e-05	2	2	0.069	187298	1.5704e-05	0	0	0	0	0	0	0	0	0	0	0	0	0	0	0	0	0	0	0	0	0	0	0	0	0	0	0	0	0	0	0	0	0	0	0	0	0
O75326	666	74758.2	2	2	0.038	29692.1	1.5468e-06	3	3	0.054	106861	4.88348e-06	0	0	0	0	0	0	0	0	0	0	0	0	0	0	0	0	0	0	0	0	0	0	0	0	0	0	0	0	0	0	0	0	0	0	0	0	0
P62263	151	16244.5	2	2	0.152	287124	6.59721e-05	2	2	0.152	224912	4.53336e-05	0	0	0	0	0	0	0	0	0	0	0	0	0	0	0	0	0	0	0	0	0	0	0	0	0	0	0	0	0	0	0	0	0	0	0	0	0
O75592	4678	513291	2	2	0.005	103306	7.66184e-07	2	2	0.004	273006	1.77622e-06	0	0	0	0	0	0	0	0	0	0	0	0	0	0	0	0	0	0	0	0	0	0	0	0	0	0	0	0	0	0	0	0	0	0	0	0	0
O95479	791	88818.4	2	2	0.027	118477	5.19668e-06	0	0	0	0	0	7	7	0.107	463287	4.74429e-05	2	2	0.024	66981.8	2.03601e-05	0	0	0	0	0	2	2	0.025	88491.9	9.47952e-06	0	0	0	0	0	0	0	0	0	0	2	2	0.024	36582.2	1.09847e-05	2	2
Q9Y617	370	40378.8	2	2	0.051	124219	1.16481e-05	3	3	0.078	292822	2.40872e-05	0	0	0	0	0	0	0	0	0	0	0	0	0	0	0	0	0	0	0	0	0	0	0	0	0	0	0	0	0	0	0	0	0	0	0	0	0
P35030	304	32490	0	0	0	0	0	0	0	0	0	0	0	0	0	0	0	0	0	0	0	0	0	0	0	0	0	0	0	0	0	0	0	0	0	0	0	0	0	0	0	0	0	0	0	0	0	0	0
P63151	447	51641.5	2	2	0.051	446084	3.4624e-05	3	3	0.076	351720	2.39483e-05	0	0	0	0	0	0	0	0	0	0	0	0	0	0	0	0	0	0	0	0	0	0	0	0	0	0	0	0	0	0	0	0	0	0	0	0	0
Q86SJ6	1040	113733	2	2	0.021	105294	3.51268e-06	0	0	0	0	0	0	0	0	0	0	0	0	0	0	0	0	0	0	0	0	0	0	0	0	0	0	0	0	0	0	0	0	0	0	0	0	0	0	0	0	0	0
Q14204	4646	532054	4	4	0.007	529581	3.95477e-06	4	4	0.007	506042	3.31506e-06	0	0	0	0	0	0	0	0	0	0	0	0	0	0	0	2	2	0.005	90983.5	1.65937e-06	3	3	0.005	180201	5.24026e-06	3	3	0.007	195148	6.43811e-06	0	0	0	0	0	0	0
Q9UBG3	495	53483.6	2	2	0.075	472754	3.31359e-05	2	2	0.075	542646	3.33653e-05	0	0	0	0	0	0	0	0	0	0	0	0	0	0	0	0	0	0	0	0	0	0	0	0	0	0	0	0	0	0	0	0	0	0	0	0	0
P24158	256	27771.3	2	2	0.141	353746	4.79424e-05	2	2	0.141	285250	3.39133e-05	7	7	0.273	1.95866e+06	0.000619752	3	3	0.172	480969	0.000451727	0	0	0	0	0	0	0	0	0	0	0	0	0	0	0	0	0	0	0	0	0	0	0	0	0	0	0
P09417	244	25755	0	0	0	0	0	2	2	0.123	104704	1.30604e-05	0	0	0	0	0	0	0	0	0	0	0	0	0	0	0	0	0	0	0	0	0	0	0	0	0	0	0	0	0	0	0	0	0	0	0	0	0
O43776	548	62884.5	2	2	0.042	117155	7.41734e-06	3	3	0.077	122849	6.82302e-06	0	0	0	0	0	0	0	0	0	0	0	0	0	0	0	0	0	0	0	0	0	0	0	0	0	0	0	0	0	0	0	0	0	0	0	0	0
Q7L1Q6	419	47994.7	3	3	0.074	441558	3.6563e-05	2	2	0.05	328006	2.3826e-05	0	0	0	0	0	0	0	0	0	0	0	0	0	0	0	0	0	0	0	0	0	0	0	0	0	0	0	0	0	0	0	0	0	0	0	0	0
P20810	708	76508.3	2	2	0.038	201855	9.89177e-06	3	3	0.102	252517	1.08553e-05	0	0	0	0	0	0	0	0	0	0	0	0	0	0	0	0	0	0	0	0	0	0	0	0	0	0	0	0	0	0	0	0	0	0	0	0	0
P30153	589	65248.9	0	0	0	0	0	3	3	0.068	295880	1.52892e-05	0	0	0	0	0	0	0	0	0	0	0	0	0	0	0	0	0	0	0	0	0	0	0	0	0	0	0	0	0	0	0	0	0	0	0	0	0
O43242	534	60921.5	3	3	0.052	291279	1.8925e-05	3	3	0.071	186348	1.06211e-05	0	0	0	0	0	0	0	0	0	0	0	0	0	0	0	0	0	0	0	0	0	0	0	0	0	0	0	0	0	0	0	0	0	0	0	0	0
P55084	474	51243.5	3	3	0.057	385418	2.82112e-05	2	2	0.038	111306	7.14703e-06	0	0	0	0	0	0	0	0	0	0	3	3	0.07	94946.6	3.21879e-05	4	4	0.086	412550	7.37492e-05	0	0	0	0	0	0	0	0	0	0	0	0	0	0	0	0	0
P62826	216	24389.6	0	0	0	0	0	0	0	0	0	0	3	3	0.176	133836	5.01902e-05	0	0	0	0	0	0	0	0	0	0	2	2	0.106	58584	2.29818e-05	2	2	0.111	61792.5	3.86506e-05	0	0	0	0	0	0	0	0	0	0	0	0
Q9NP79	307	33839.9	0	0	0	0	0	2	2	0.091	530353	5.25788e-05	2	2	0.091	424695	0.000112056	0	0	0	0	0	0	0	0	0	0	0	0	0	0	0	0	0	0	0	0	0	0	0	0	0	0	0	0	0	0	0	0
Q9Y230	463	51106.5	2	2	0.045	118266	8.86234e-06	0	0	0	0	0	0	0	0	0	0	0	0	0	0	0	0	0	0	0	0	0	0	0	0	0	0	0	0	0	0	0	0	0	0	0	0	0	0	0	0	0	0
Q9NQX3	736	79680	2	2	0.037	104542	4.92813e-06	3	3	0.053	173876	7.19029e-06	0	0	0	0	0	0	0	0	0	0	0	0	0	0	0	2	2	0.03	105442	1.21394e-05	0	0	0	0	0	0	0	0	0	0	0	0	0	0	0	0	0
P67870	215	24908	2	2	0.116	133044	2.14697e-05	0	0	0	0	0	0	0	0	0	0	0	0	0	0	0	0	0	0	0	0	0	0	0	0	0	0	0	0	0	0	0	0	0	0	0	0	0	0	0	0	0	0
Q9UGM3	2413	260551	0	0	0	0	0	0	0	0	0	0	2	2	0.107	170561	5.72558e-06	0	0	0	0	0	0	0	0	0	0	0	0	0	0	0	2	2	0.107	250667	1.40351e-05	2	2	0.107	238897	1.51749e-05	0	0	0	0	0	0	0
P24666	158	18012.8	2	2	0.146	232989	5.11619e-05	2	2	0.146	269736	5.19597e-05	2	2	0.146	71725.6	3.67718e-05	0	0	0	0	0	0	0	0	0	0	0	0	0	0	0	0	0	0	0	0	0	0	0	0	0	0	0	0	0	0	0	0
Q16881	649	70844.2	2	2	0.039	117432	6.27785e-06	0	0	0	0	0	0	0	0	0	0	0	0	0	0	0	0	0	0	0	0	0	0	0	0	0	0	0	0	0	0	0	0	0	0	0	0	0	0	0	0	0	0
Q14697	944	106789	2	2	0.023	437660	1.60854e-05	3	3	0.041	173738	5.60153e-06	0	0	0	0	0	0	0	0	0	0	0	0	0	0	0	0	0	0	0	0	0	0	0	0	0	0	0	0	0	0	0	0	0	0	0	0	0
P55327	224	24294.2	2	2	0.112	193712	3.00038e-05	0	0	0	0	0	0	0	0	0	0	0	0	0	0	0	0	0	0	0	0	0	0	0	0	0	0	0	0	0	0	0	0	0	0	0	0	0	0	0	0	0	0
Q14974	876	97090	3	3	0.049	190414	7.54157e-06	3	3	0.046	230252	7.99987e-06	3	3	0.049	88868.6	8.21755e-06	0	0	0	0	0	0	0	0	0	0	3	3	0.038	97048.5	9.38737e-06	0	0	0	0	0	0	0	0	0	0	0	0	0	0	0	0	0
O95865	285	29607.4	4	4	0.147	326331	3.97266e-05	3	3	0.112	452314	4.83036e-05	4	4	0.175	367621	0.000104485	0	0	0	0	0	0	0	0	0	0	0	0	0	0	0	0	0	0	0	0	0	0	0	0	0	3	3	0.112	164278	0.000136908	2	2
Q9Y3I0	505	55156.8	0	0	0	0	0	2	2	0.051	155745	9.38658e-06	0	0	0	0	0	0	0	0	0	0	0	0	0	0	0	0	0	0	0	0	0	0	0	0	0	0	0	0	0	0	0	0	0	0	0	0	0
P50579	478	52840.1	2	2	0.042	426932	3.09884e-05	3	3	0.071	318696	2.02924e-05	2	2	0.042	196100	3.32312e-05	0	0	0	0	0	0	0	0	0	0	0	0	0	0	0	0	0	0	0	0	0	0	0	0	0	0	0	0	0	0	0	0
Q9NZ08	941	107148	2	2	0.029	23924.9	8.82122e-07	4	4	0.054	380676	1.23126e-05	0	0	0	0	0	0	0	0	0	0	2	2	0.03	4727	8.07211e-07	3	3	0.036	71340.8	6.42403e-06	0	0	0	0	0	0	0	0	0	0	0	0	0	0	0	0	0
Q8NEX9	313	35222.3	4	4	0.125	443016	4.91069e-05	3	3	0.099	379427	3.6895e-05	0	0	0	0	0	0	0	0	0	0	0	0	0	0	0	3	3	0.096	298029	8.06813e-05	7	7	0.243	333821	0.000144093	6	6	0.201	358835	0.000175721	0	0	0	0	0	0	0
P49591	514	58722	3	3	0.072	255419	1.72408e-05	2	2	0.047	196166	1.16157e-05	0	0	0	0	0	0	0	0	0	0	0	0	0	0	0	0	0	0	0	0	0	0	0	0	0	0	0	0	0	0	0	0	0	0	0	0	0
Q9Y646	472	51836.5	3	3	0.064	188100	1.38266e-05	2	2	0.038	275566	1.77692e-05	0	0	0	0	0	0	0	0	0	0	0	0	0	0	0	2	2	0.04	105731	1.8981e-05	0	0	0	0	0	0	0	0	0	0	0	0	0	0	0	0	0
Q8NEY4	427	48710.3	2	2	0.061	100306	8.15022e-06	0	0	0	0	0	0	0	0	0	0	0	0	0	0	0	0	0	0	0	0	0	0	0	0	0	0	0	0	0	0	0	0	0	0	0	0	0	0	0	0	0	0
P06132	367	40742.8	2	2	0.054	72422.4	6.8466e-06	2	2	0.065	63039.3	5.22793e-06	0	0	0	0	0	0	0	0	0	0	0	0	0	0	0	0	0	0	0	0	0	0	0	0	0	0	0	0	0	0	0	0	0	0	0	0	0
O00154	380	41751.3	0	0	0	0	0	3	3	0.103	147451	1.181e-05	0	0	0	0	0	0	0	0	0	0	0	0	0	0	0	0	0	0	0	0	0	0	0	0	0	0	0	0	0	0	0	0	0	0	0	0	0
P05546	499	57016.2	3	3	0.05	259995	1.80773e-05	2	2	0.032	241065	1.47034e-05	0	0	0	0	0	0	0	0	0	0	0	0	0	0	0	0	0	0	0	0	0	0	0	0	0	0	0	0	0	0	0	0	0	0	0	0	0
O75947	161	18461.5	3	3	0.205	328866	7.08698e-05	2	2	0.143	167898	3.17398e-05	0	0	0	0	0	0	0	0	0	0	2	2	0.118	97041.1	9.68547e-05	3	3	0.248	106451	5.60253e-05	0	0	0	0	0	0	0	0	0	0	0	0	0	0	0	0	0
P08236	651	74666.7	3	3	0.048	277345	1.47811e-05	2	2	0.034	196694	9.19589e-06	0	0	0	0	0	0	0	0	0	0	0	0	0	0	0	0	0	0	0	0	0	0	0	0	0	0	0	0	0	0	0	0	0	0	0	0	0
O43278	529	58342.2	2	2	0.04	241143	1.58156e-05	3	3	0.06	231168	1.33001e-05	0	0	0	0	0	0	0	0	0	0	0	0	0	0	0	0	0	0	0	0	0	0	0	0	0	0	0	0	0	0	0	0	0	0	0	0	0
P01591	159	18069	2	2	0.113	326928	7.13384e-05	2	2	0.113	297128	5.68762e-05	3	3	0.208	498601	0.000254012	0	0	0	0	0	0	0	0	0	0	0	0	0	0	0	6	6	0.415	4.22012e+06	0.00358594	5	5	0.371	2.60517e+06	0.00251138	2	2	0.113	196553	0.000293616	0	0
Q15056	248	27350.4	2	2	0.109	85995.8	1.20308e-05	0	0	0	0	0	0	0	0	0	0	0	0	0	0	0	0	0	0	0	0	0	0	0	0	0	0	0	0	0	0	0	0	0	0	0	0	0	0	0	0	0	0
Q92734	400	43403.2	0	0	0	0	0	0	0	0	0	0	0	0	0	0	0	0	0	0	0	0	0	0	0	0	0	2	2	0.05	129972	2.75327e-05	0	0	0	0	0	0	0	0	0	0	0	0	0	0	0	0	0
O43432	1585	176524	0	0	0	0	0	2	2	0.013	2.67582e+06	5.1382e-05	0	0	0	0	0	0	0	0	0	0	0	0	0	0	0	0	0	0	0	0	0	0	0	0	0	0	0	0	0	0	0	0	0	0	0	0	0
P49903	392	42864.6	0	0	0	0	0	2	2	0.059	71132.9	5.52292e-06	0	0	0	0	0	0	0	0	0	0	0	0	0	0	0	0	0	0	0	0	0	0	0	0	0	0	0	0	0	0	0	0	0	0	0	0	0
P61009	180	20282.5	0	0	0	0	0	0	0	0	0	0	0	0	0	0	0	0	0	0	0	0	0	0	0	0	0	0	0	0	0	0	2	2	0.117	137175	0.000102962	3	3	0.178	173459	0.000147706	0	0	0	0	0	0	0
O75787	350	38965.3	2	2	0.074	246426	2.44279e-05	3	3	0.1	288987	2.51301e-05	0	0	0	0	0	0	0	0	0	0	0	0	0	0	0	0	0	0	0	0	0	0	0	0	0	0	0	0	0	0	0	0	0	0	0	0	0
Q9UBM7	475	54435.8	3	3	0.051	444370	3.24578e-05	3	3	0.053	523437	3.35394e-05	0	0	0	0	0	0	0	0	0	0	0	0	0	0	0	2	2	0.036	580869	0.00010362	3	3	0.051	203311	5.78286e-05	3	3	0.059	193537	6.24516e-05	0	0	0	0	0	0	0
P05452	202	22504.3	0	0	0	0	0	2	2	0.119	154347	2.32558e-05	0	0	0	0	0	0	0	0	0	0	0	0	0	0	0	0	0	0	0	0	0	0	0	0	0	0	0	0	0	0	0	0	0	0	0	0	0
Q86VP6	1230	136271	3	3	0.033	180746	5.09838e-06	3	3	0.029	96793.2	2.3951e-06	0	0	0	0	0	0	0	0	0	0	0	0	0	0	0	0	0	0	0	0	0	0	0	0	0	0	0	0	0	0	0	0	0	0	0	0	0
Q00577	322	34871.4	2	2	0.047	172956	1.86358e-05	0	0	0	0	0	0	0	0	0	0	0	0	0	0	0	2	2	0.056	57785.2	2.88371e-05	2	2	0.047	129873	3.41762e-05	0	0	0	0	0	0	0	0	0	0	0	0	0	0	0	0	0
P04844	631	69223	0	0	0	0	0	3	3	0.065	431266	2.08018e-05	0	0	0	0	0	0	0	0	0	0	0	0	0	0	0	0	0	0	0	0	0	0	0	0	0	0	0	0	0	0	0	0	0	0	0	0	0
Q9ULC6	663	74599.7	2	2	0.032	178957	9.36491e-06	5	5	0.074	751461	3.44967e-05	6	6	0.101	443454	5.41792e-05	3	3	0.048	101062	3.66501e-05	3	3	0.05	79518.6	1.92729e-05	5	5	0.078	319004	4.07701e-05	5	5	0.08	258883	5.2755e-05	2	2	0.032	108288	2.50345e-05	0	0	0	0	0	0	0
Q9NQW7	623	69855.2	3	3	0.066	79863.1	4.4476e-06	2	2	0.043	86522.6	4.22694e-06	0	0	0	0	0	0	0	0	0	0	0	0	0	0	0	0	0	0	0	0	0	0	0	0	0	0	0	0	0	0	0	0	0	0	0	0	0
Q92900	1129	124249	3	3	0.031	189450	5.82197e-06	2	2	0.019	161282	4.34786e-06	3	3	0.036	126127	9.04922e-06	0	0	0	0	0	0	0	0	0	0	0	0	0	0	0	0	0	0	0	0	0	0	0	0	0	0	0	0	0	0	0	0
Q9Y4E8	981	112330	0	0	0	0	0	2	2	0.014	299017	9.27708e-06	0	0	0	0	0	0	0	0	0	0	0	0	0	0	0	0	0	0	0	0	0	0	0	0	0	0	0	0	0	0	0	0	0	0	0	0	0
P39023	403	46061.7	2	2	0.052	192432	1.65668e-05	2	2	0.05	272383	2.05712e-05	0	0	0	0	0	0	0	0	0	0	0	0	0	0	0	0	0	0	0	0	0	0	0	0	0	0	0	0	0	0	0	0	0	0	0	0	0
Q9Y3B8	237	26797.6	2	2	0.072	523616	7.66536e-05	2	2	0.089	680077	8.73361e-05	2	2	0.076	289159	9.88295e-05	0	0	0	0	0	0	0	0	0	0	2	2	0.076	293642	0.000104986	0	0	0	0	0	0	0	0	0	0	0	0	0	0	0	0	0
P62333	389	44127.1	0	0	0	0	0	2	2	0.075	183322	1.43433e-05	0	0	0	0	0	0	0	0	0	0	0	0	0	0	0	0	0	0	0	0	0	0	0	0	0	0	0	0	0	0	0	0	0	0	0	0	0
Q7Z2K6	904	100149	0	0	0	0	0	2	2	0.024	119442	4.02135e-06	0	0	0	0	0	0	0	0	0	0	0	0	0	0	0	0	0	0	0	0	0	0	0	0	0	0	0	0	0	0	0	0	0	0	0	0	0
P62081	194	22095.2	2	2	0.108	329209	5.88759e-05	2	2	0.108	280616	4.40246e-05	2	2	0.108	89648.4	3.74316e-05	0	0	0	0	0	2	2	0.108	83234	6.8943e-05	2	2	0.108	149592	6.53378e-05	2	2	0.108	156100	0.000108712	2	2	0.108	151919	0.000120029	0	0	0	0	0	0	0
Q99816	390	43898.4	0	0	0	0	0	2	2	0.069	218456	1.70484e-05	2	2	0.069	116802	2.42595e-05	0	0	0	0	0	0	0	0	0	0	0	0	0	0	0	0	0	0	0	0	0	0	0	0	0	0	0	0	0	0	0	0
Q07960	439	50386.2	2	2	0.068	90655.5	7.16469e-06	0	0	0	0	0	0	0	0	0	0	0	0	0	0	0	0	0	0	0	0	0	0	0	0	0	0	0	0	0	0	0	0	0	0	0	0	0	0	0	0	0	0
Q9UBQ5	218	25025.4	2	2	0.115	371635	5.91464e-05	0	0	0	0	0	0	0	0	0	0	0	0	0	0	0	0	0	0	0	0	0	0	0	0	0	0	0	0	0	0	0	0	0	0	0	0	0	0	0	0	0	0
Q6UWP2	260	28272.2	2	2	0.092	141190	1.88407e-05	0	0	0	0	0	0	0	0	0	0	0	0	0	0	0	0	0	0	0	0	2	2	0.108	43289.5	1.41081e-05	0	0	0	0	0	0	0	0	0	0	0	0	0	0	0	0	0
Q96AT9	228	24893.3	0	0	0	0	0	2	2	0.114	146567	1.95652e-05	0	0	0	0	0	0	0	0	0	0	0	0	0	0	0	0	0	0	0	0	0	0	0	0	0	0	0	0	0	0	0	0	0	0	0	0	0
P02760	352	38956	0	0	0	0	0	2	2	0.054	1.09889e+06	9.5016e-05	0	0	0	0	0	0	0	0	0	0	0	0	0	0	0	0	0	0	0	0	0	0	0	0	0	0	0	0	0	0	0	0	0	0	0	0	0
P26373	211	24228.5	4	4	0.175	812188	0.000133549	2	2	0.085	694998	0.00010025	0	0	0	0	0	0	0	0	0	0	0	0	0	0	0	0	0	0	0	0	0	0	0	0	0	0	0	0	0	0	0	0	0	0	0	0	0
Q13561	401	44185.8	0	0	0	0	0	2	2	0.06	120933	9.17877e-06	0	0	0	0	0	0	0	0	0	0	0	0	0	0	0	0	0	0	0	0	0	0	0	0	0	0	0	0	0	0	0	0	0	0	0	0	0
Q9H008	270	29128.9	2	2	0.067	1.11466e+06	0.000143235	3	3	0.096	1.35125e+06	0.00015232	2	2	0.067	269021	8.07088e-05	2	2	0.067	89809.7	7.99757e-05	2	2	0.067	109516	6.51789e-05	2	2	0.067	181445	5.6943e-05	0	0	0	0	0	0	0	0	0	0	0	0	0	0	0	0	0
P46976	350	39340.6	0	0	0	0	0	2	2	0.049	283656	2.46666e-05	0	0	0	0	0	0	0	0	0	0	0	0	0	0	0	0	0	0	0	0	0	0	0	0	0	0	0	0	0	0	0	0	0	0	0	0	0
O00487	310	34536.5	2	2	0.065	281427	3.14972e-05	2	2	0.065	350959	3.44571e-05	0	0	0	0	0	0	0	0	0	0	0	0	0	0	0	2	2	0.065	218879	5.98275e-05	2	2	0.065	63566.4	2.77039e-05	0	0	0	0	0	0	0	0	0	0	0	0
Q9UDY2	1190	133858	2	2	0.016	157241	4.58443e-06	0	0	0	0	0	0	0	0	0	0	0	0	0	0	0	0	0	0	0	0	0	0	0	0	0	0	0	0	0	0	0	0	0	0	0	0	0	0	0	0	0	0
Q99798	780	85353.9	3	3	0.05	121184	5.39037e-06	2	2	0.033	153185	5.97731e-06	0	0	0	0	0	0	0	0	0	0	0	0	0	0	0	0	0	0	0	0	0	0	0	0	0	0	0	0	0	0	0	0	0	0	0	0	0
Reverse_A0A1B0GVH7	501	59530.6	2	2	0.018	6.58131e+07	0.00455767	2	2	0.018	6.98677e+07	0.00424447	0	0	0	0	0	0	0	0	0	0	2	2	0.018	8684828	0.00278557	0	0	0	0	0	0	0	0	0	0	0	0	0	0	0	3	3	0.036	4214724	0.00199815	2	2
P57735	213	23463	0	0	0	0	0	0	0	0	0	0	0	0	0	0	0	0	0	0	0	0	0	0	0	0	0	2	2	0.103	127253	5.0623e-05	0	0	0	0	0	0	0	0	0	0	0	0	0	0	0	0	0
P18124	248	29189.2	0	0	0	0	0	2	2	0.073	172912	2.12205e-05	0	0	0	0	0	0	0	0	0	0	0	0	0	0	0	0	0	0	0	0	0	0	0	0	0	0	0	0	0	0	0	0	0	0	0	0	0
Q96QK1	796	91630.9	3	3	0.038	192728	8.40041e-06	0	0	0	0	0	0	0	0	0	0	0	0	0	0	0	0	0	0	0	0	0	0	0	0	0	0	0	0	0	0	0	0	0	0	0	0	0	0	0	0	0	0
P13010	732	82634.3	2	2	0.023	205921	9.76016e-06	0	0	0	0	0	0	0	0	0	0	0	0	0	0	0	0	0	0	0	0	0	0	0	0	0	0	0	0	0	0	0	0	0	0	0	0	0	0	0	0	0	0
O15260	269	30355.8	0	0	0	0	0	2	2	0.078	127068	1.4377e-05	0	0	0	0	0	0	0	0	0	0	0	0	0	0	0	2	2	0.078	89173.7	2.80895e-05	2	2	0.078	120882	6.07131e-05	0	0	0	0	0	0	0	0	0	0	0	0
P00387	301	34194.7	2	2	0.07	185981	2.14373e-05	3	3	0.113	971044	9.81876e-05	0	0	0	0	0	0	0	0	0	0	0	0	0	0	0	0	0	0	0	0	0	0	0	0	0	0	0	0	0	0	0	0	0	0	0	0	0
P19623	302	33784.7	2	2	0.07	176414	2.02672e-05	2	2	0.07	144830	1.45961e-05	0	0	0	0	0	0	0	0	0	0	0	0	0	0	0	0	0	0	0	0	0	0	0	0	0	0	0	0	0	0	0	0	0	0	0	0	0
Q9Y316	297	33693.5	3	3	0.098	315168	3.68174e-05	2	2	0.071	342542	3.51027e-05	0	0	0	0	0	0	0	0	0	0	0	0	0	0	0	0	0	0	0	0	0	0	0	0	0	0	0	0	0	0	0	0	0	0	0	0	0
P00390	522	56202.9	2	2	0.044	70296.6	4.67231e-06	0	0	0	0	0	0	0	0	0	0	0	0	0	0	0	0	0	0	0	0	0	0	0	0	0	0	0	0	0	0	0	0	0	0	0	0	0	0	0	0	0	0
O43567	381	42768.5	0	0	0	0	0	2	2	0.089	131709	1.05214e-05	0	0	0	0	0	0	0	0	0	0	0	0	0	0	0	0	0	0	0	0	0	0	0	0	0	0	0	0	0	0	0	0	0	0	0	0	0
Q5JW98	314	35018.5	2	2	0.057	93908.3	1.03763e-05	0	0	0	0	0	0	0	0	0	0	0	0	0	0	0	0	0	0	0	0	0	0	0	0	0	0	0	0	0	0	0	0	0	0	0	0	0	0	0	0	0	0
P43652	599	69006	2	2	0.023	148097	8.57803e-06	3	3	0.037	252054	1.28071e-05	0	0	0	0	0	0	0	0	0	0	0	0	0	0	0	0	0	0	0	0	0	0	0	0	0	0	0	0	0	0	0	0	0	0	0	0	0
P22307	547	58937.6	3	3	0.057	1.72636e+08	0.0109499	2	2	0.033	243560	1.3552e-05	0	0	0	0	0	0	0	0	0	0	0	0	0	0	0	0	0	0	0	0	0	0	0	0	0	0	0	0	0	0	0	0	0	0	0	0	0
P36542	298	32957.3	2	2	0.057	106355	1.23826e-05	0	0	0	0	0	0	0	0	0	0	0	0	0	0	0	2	2	0.064	156691	8.44925e-05	6	6	0.211	480705	0.000136685	0	0	0	0	0	0	0	0	0	0	0	0	0	0	0	0	0
P01019	485	53102.5	3	3	0.087	116488	8.33314e-06	2	2	0.06	79018.4	4.95873e-06	0	0	0	0	0	0	0	0	0	0	0	0	0	0	0	0	0	0	0	0	0	0	0	0	0	0	0	0	0	0	0	0	0	0	0	0	0
Reverse_Q8WZ42	34350	3.81363e+06	4	4	0.001	1323969	1.33727e-06	4	4	0.001	2.0801e+06	1.84307e-06	4	4	0.001	1.46788e+06	3.46148e-06	2	2	0.001	99438.6	6.96028e-07	0	0	0	0	0	0	0	0	0	0	0	0	0	0	0	0	0	0	0	0	0	0	0	0	0	0	0
B2RXH4	712	77864.9	0	0	0	0	0	0	0	0	0	0	0	0	0	0	0	0	0	0	0	0	0	0	0	0	0	0	0	0	0	0	0	0	0	0	0	0	0	0	0	0	0	0	0	0	0	0	0
Q14103	355	38392.3	0	0	0	0	0	2	2	0.068	102829	8.81602e-06	0	0	0	0	0	0	0	0	0	0	0	0	0	0	0	0	0	0	0	0	0	0	0	0	0	0	0	0	0	0	0	0	0	0	0	0	0
Q96QR8	312	33202.5	0	0	0	0	0	2	2	0.054	173294	1.69049e-05	0	0	0	0	0	0	0	0	0	0	0	0	0	0	0	0	0	0	0	0	0	0	0	0	0	0	0	0	0	0	0	0	0	0	0	0	0
P32926	999	107447	2	2	0.03	95419.1	3.31389e-06	3	3	0.04	185119	5.63988e-06	3	3	0.044	132221	1.0721e-05	0	0	0	0	0	0	0	0	0	0	0	0	0	0	0	0	0	0	0	0	0	0	0	0	0	0	0	0	0	0	0	0
P51178	756	85593	2	2	0.03	54100.3	2.48282e-06	3	3	0.044	203186	8.18004e-06	0	0	0	0	0	0	0	0	0	0	0	0	0	0	0	0	0	0	0	0	0	0	0	0	0	0	0	0	0	0	0	0	0	0	0	0	0
P50213	366	39548.1	2	2	0.055	122810	1.16419e-05	2	2	0.057	143332	1.19192e-05	0	0	0	0	0	0	0	0	0	0	0	0	0	0	0	0	0	0	0	0	0	0	0	0	0	0	0	0	0	0	0	0	0	0	0	0	0
P16615	1042	114664	2	2	0.024	129403	4.30868e-06	2	2	0.022	146464	4.27806e-06	0	0	0	0	0	0	0	0	0	0	2	2	0.025	42554.4	6.56248e-06	0	0	0	0	0	2	2	0.025	92231.4	1.19587e-05	2	2	0.025	95336.6	1.40238e-05	0	0	0	0	0	0	0
P51688	502	56641.4	0	0	0	0	0	2	2	0.05	122049	7.39971e-06	3	3	0.07	152145	2.455e-05	0	0	0	0	0	2	2	0.048	112230	3.59249e-05	3	3	0.07	291679	4.92335e-05	3	3	0.064	119938	3.22795e-05	0	0	0	0	0	0	0	0	0	0	0	0
Q02790	459	51754.1	2	2	0.037	164947	1.24681e-05	0	0	0	0	0	0	0	0	0	0	0	0	0	0	0	0	0	0	0	0	0	0	0	0	0	0	0	0	0	0	0	0	0	0	0	0	0	0	0	0	0	0
Q9UNM6	376	42900.1	2	2	0.048	237960	2.19576e-05	3	3	0.069	391558	3.16951e-05	0	0	0	0	0	0	0	0	0	0	0	0	0	0	0	0	0	0	0	0	0	0	0	0	0	0	0	0	0	0	0	0	0	0	0	0	0
Q9H6Y7	350	38256.4	2	2	0.046	925973	9.17906e-05	0	0	0	0	0	0	0	0	0	0	0	0	0	0	0	0	0	0	0	0	0	0	0	0	0	0	0	0	0	0	0	0	0	0	0	0	0	0	0	0	0	0
Q9Y262	564	66666.4	0	0	0	0	0	2	2	0.034	67470.7	3.641e-06	0	0	0	0	0	0	0	0	0	0	0	0	0	0	0	0	0	0	0	0	0	0	0	0	0	0	0	0	0	0	0	0	0	0	0	0	0
Q9H3G5	476	54111.1	3	3	0.065	313550	2.28543e-05	0	0	0	0	0	0	0	0	0	0	0	0	0	0	0	0	0	0	0	0	0	0	0	0	0	0	0	0	0	0	0	0	0	0	0	0	0	0	0	0	0	0
Q02880	1626	183134	2	2	0.014	444193	9.47806e-06	0	0	0	0	0	0	0	0	0	0	0	0	0	0	0	0	0	0	0	0	0	0	0	0	0	0	0	0	0	0	0	0	0	0	0	0	0	0	0	0	0	0
P55011	1212	131346	2	2	0.011	2375007	6.79877e-05	2	2	0.011	1132910	2.84497e-05	0	0	0	0	0	0	0	0	0	0	2	2	0.011	1.2394e+06	0.000164324	0	0	0	0	0	0	0	0	0	0	0	0	0	0	0	0	0	0	0	0	0	0
O15118	1278	142056	2	2	0.015	236985	6.43366e-06	2	2	0.015	290984	6.92984e-06	2	2	0.015	188678	1.19588e-05	0	0	0	0	0	3	3	0.021	190128	2.39059e-05	3	3	0.021	353989	2.34703e-05	0	0	0	0	0	0	0	0	0	0	3	3	0.021	117209	2.17834e-05	0	0
P78527	4128	468770	0	0	0	0	0	0	0	0	0	0	0	0	0	0	0	0	0	0	0	0	0	0	0	0	0	3	3	0.007	40631.4	8.34029e-07	0	0	0	0	0	0	0	0	0	0	0	0	0	0	0	0	0
P19367	917	102402	3	3	0.029	320070	1.211e-05	5	5	0.043	445196	1.47763e-05	0	0	0	0	0	0	0	0	0	0	0	0	0	0	0	0	0	0	0	0	0	0	0	0	0	0	0	0	0	0	0	0	0	0	0	0	0
Q96FQ6	103	11776	0	0	0	0	0	3	3	0.34	892979	0.000263869	0	0	0	0	0	0	0	0	0	0	0	0	0	0	0	0	0	0	0	0	3	3	0.34	678173	0.000889565	2	2	0.223	87081.6	0.000129587	0	0	0	0	0	0	0
contaminant_GR78_SCHPO	663	73018.3	0	0	0	0	0	0	0	0	0	0	0	0	0	0	0	0	0	0	0	0	0	0	0	0	0	0	0	0	0	0	0	0	0	0	0	0	0	0	0	0	0	0	0	0	0	2	2
P02753	201	22977.2	0	0	0	0	0	2	2	0.104	236202	3.57661e-05	0	0	0	0	0	0	0	0	0	0	0	0	0	0	0	0	0	0	0	0	0	0	0	0	0	0	0	0	0	0	0	0	0	0	0	0	0
Q9NZ01	308	35992.8	0	0	0	0	0	2	2	0.052	561512	5.54872e-05	0	0	0	0	0	0	0	0	0	0	0	0	0	0	0	0	0	0	0	0	0	0	0	0	0	0	0	0	0	0	0	0	0	0	0	0	0
Q92688	251	28752.3	0	0	0	0	0	2	2	0.076	234546	2.84405e-05	0	0	0	0	0	0	0	0	0	0	0	0	0	0	0	0	0	0	0	0	0	0	0	0	0	0	0	0	0	0	0	0	0	0	0	0	0
Q9BYQ5	205	21789	0	0	0	0	0	3	3	0.244	133817	1.98675e-05	0	0	0	0	0	0	0	0	0	0	0	0	0	0	0	0	0	0	0	0	0	0	0	0	0	0	0	0	0	0	0	0	0	0	0	0	0
Q9BYQ8	210	22369.2	0	0	0	0	0	2	2	0.133	109304	1.58417e-05	0	0	0	0	0	0	0	0	0	0	0	0	0	0	0	0	0	0	0	0	0	0	0	0	0	0	0	0	0	0	0	0	0	0	0	0	0
Q9BYR5	136	14432.2	0	0	0	0	0	2	2	0.169	139818	3.12902e-05	0	0	0	0	0	0	0	0	0	0	0	0	0	0	0	0	0	0	0	0	0	0	0	0	0	0	0	0	0	0	0	0	0	0	0	0	0
P67936	248	28486.5	0	0	0	0	0	2	2	0.073	462726	5.6788e-05	0	0	0	0	0	0	0	0	0	0	0	0	0	0	0	0	0	0	0	0	0	0	0	0	0	0	0	0	0	0	0	0	0	0	0	0	0
P56385	69	7910.3	0	0	0	0	0	2	2	0.246	270713	0.000119411	0	0	0	0	0	0	0	0	0	0	0	0	0	0	0	0	0	0	0	0	0	0	0	0	0	0	0	0	0	0	0	0	0	0	0	0	0
O95777	96	10378.3	0	0	0	0	0	2	2	0.177	413950	0.000131238	0	0	0	0	0	0	0	0	0	0	2	2	0.177	87582.4	0.000146601	2	2	0.177	152412	0.000134526	0	0	0	0	0	0	0	0	0	0	0	0	0	0	0	0	0
P61769	119	13687.9	0	0	0	0	0	2	2	0.168	582520	0.000148987	0	0	0	0	0	0	0	0	0	0	2	2	0.168	219463	0.000296351	2	2	0.168	442014	0.000314738	0	0	0	0	0	0	0	0	0	0	0	0	0	0	0	0	0
P01877	391	42288.9	0	0	0	0	0	0	0	0	0	0	0	0	0	0	0	0	0	0	0	0	0	0	0	0	0	0	0	0	0	0	3	3	0.176	485834	0.000167875	0	0	0	0	0	0	0	0	0	0	0	0
Q04941	152	16661.7	0	0	0	0	0	2	2	0.178	113818	2.27903e-05	0	0	0	0	0	0	0	0	0	0	0	0	0	0	0	0	0	0	0	0	0	0	0	0	0	0	0	0	0	0	0	0	0	0	0	0	0
P08246	267	28481.8	0	0	0	0	0	3	3	0.094	2.01258e+06	0.000229418	16	16	0.468	1.76143e+07	0.00534381	11	11	0.446	5.43317e+06	0.00489261	3	3	0.094	203541	0.000122499	3	3	0.094	387254	0.000122898	2	2	0.067	442699	0.000224012	0	0	0	0	0	0	0	0	0	0	0	0
Q9NYU2	1555	177060	0	0	0	0	0	4	4	0.022	327275	6.40571e-06	2	2	0.011	115546	6.01895e-06	0	0	0	0	0	0	0	0	0	0	0	0	0	0	0	0	0	0	0	0	0	0	0	0	0	0	0	0	0	0	0	0
O60701	494	54971.2	0	0	0	0	0	2	2	0.055	163430	1.00691e-05	0	0	0	0	0	0	0	0	0	0	0	0	0	0	0	0	0	0	0	0	0	0	0	0	0	0	0	0	0	0	0	0	0	0	0	0	0
P07919	91	10713.9	0	0	0	0	0	2	2	0.099	137500	4.5988e-05	0	0	0	0	0	0	0	0	0	0	0	0	0	0	0	0	0	0	0	0	0	0	0	0	0	0	0	0	0	0	0	0	0	0	0	0	0
Q9UL25	225	24314.2	0	0	0	0	0	0	0	0	0	0	3	3	0.147	144284	5.19438e-05	0	0	0	0	0	0	0	0	0	0	0	0	0	0	0	0	0	0	0	0	0	0	0	0	0	0	0	0	0	0	0	0
P36871	562	61392.5	0	0	0	0	0	2	2	0.037	94680.8	5.12755e-06	0	0	0	0	0	0	0	0	0	0	0	0	0	0	0	0	0	0	0	0	0	0	0	0	0	0	0	0	0	0	0	0	0	0	0	0	0
P20160	251	26850.6	0	0	0	0	0	2	2	0.096	419285	5.08417e-05	7	7	0.343	2.91142e+06	0.00093957	6	6	0.215	874909	0.000838085	0	0	0	0	0	0	0	0	0	0	2	2	0.072	165624	8.91507e-05	0	0	0	0	0	0	0	0	0	0	0	0
Q13618	768	88855.4	0	0	0	0	0	2	2	0.027	67157.2	2.66143e-06	0	0	0	0	0	0	0	0	0	0	0	0	0	0	0	0	0	0	0	0	0	0	0	0	0	0	0	0	0	0	0	0	0	0	0	0	0
P62753	249	28645	0	0	0	0	0	2	2	0.08	309407	3.78194e-05	0	0	0	0	0	0	0	0	0	0	0	0	0	0	0	0	0	0	0	0	0	0	0	0	0	0	0	0	0	0	0	0	0	0	0	0	0
P28065	219	23231.5	0	0	0	0	0	2	2	0.087	114167	1.58665e-05	0	0	0	0	0	0	0	0	0	0	0	0	0	0	0	3	3	0.142	281993	0.000109107	0	0	0	0	0	0	0	0	0	0	0	0	0	0	0	0	0
O95861	308	33353.2	0	0	0	0	0	2	2	0.078	154534	1.52707e-05	0	0	0	0	0	0	0	0	0	0	0	0	0	0	0	0	0	0	0	0	0	0	0	0	0	0	0	0	0	0	0	0	0	0	0	0	0
Reverse_O43681	348	38749.4	0	0	0	0	0	2	2	0.078	279268	2.44245e-05	0	0	0	0	0	0	0	0	0	0	0	0	0	0	0	0	0	0	0	0	0	0	0	0	0	0	0	0	0	0	0	0	0	0	0	0	0
Q9Y5K8	247	28227.3	0	0	0	0	0	2	2	0.097	33263.3	4.09876e-06	0	0	0	0	0	0	0	0	0	0	0	0	0	0	0	2	2	0.113	40845.2	1.40121e-05	0	0	0	0	0	0	0	0	0	0	0	0	0	0	0	0	0
P21964	271	29999.6	0	0	0	0	0	3	3	0.166	351389	3.94642e-05	0	0	0	0	0	0	0	0	0	0	0	0	0	0	0	0	0	0	0	0	0	0	0	0	0	0	0	0	0	0	0	0	0	0	0	0	0
P60228	445	52169.4	0	0	0	0	0	2	2	0.038	136840	9.35916e-06	0	0	0	0	0	0	0	0	0	0	0	0	0	0	0	0	0	0	0	0	0	0	0	0	0	0	0	0	0	0	0	0	0	0	0	0	0
Q6XQN6	538	57524	0	0	0	0	0	2	2	0.03	165856	9.38284e-06	0	0	0	0	0	0	0	0	0	0	0	0	0	0	0	0	0	0	0	0	0	0	0	0	0	0	0	0	0	0	0	0	0	0	0	0	0
P26196	483	54364.3	0	0	0	0	0	2	2	0.029	287852	1.81387e-05	0	0	0	0	0	0	0	0	0	0	0	0	0	0	0	0	0	0	0	0	0	0	0	0	0	0	0	0	0	0	0	0	0	0	0	0	0
P12724	160	18355.3	0	0	0	0	0	0	0	0	0	0	12	12	0.538	3.55097e+06	0.00179773	7	7	0.394	1.08029e+06	0.00162338	0	0	0	0	0	0	0	0	0	0	0	0	0	0	0	0	0	0	0	0	0	0	0	0	0	0	0
P31146	461	50975.8	0	0	0	0	0	0	0	0	0	0	9	9	0.2	1.24879e+06	0.000219426	6	6	0.121	407478	0.000212521	0	0	0	0	0	0	0	0	0	0	0	0	0	0	0	0	0	0	0	0	0	0	0	0	0	0	0
P80511	92	10550.5	0	0	0	0	0	0	0	0	0	0	4	4	0.391	544151	0.000479104	2	2	0.293	112460	0.000293907	0	0	0	0	0	0	0	0	0	0	0	0	0	0	0	0	0	0	0	0	0	0	0	0	0	0	0
P15153	192	21397.1	0	0	0	0	0	0	0	0	0	0	4	4	0.224	441642	0.000186323	0	0	0	0	0	0	0	0	0	0	0	0	0	0	0	0	0	0	0	0	0	0	0	0	0	0	0	0	0	0	0	0
P41218	407	45789.2	0	0	0	0	0	0	0	0	0	0	8	8	0.192	1.34421e+06	0.000267529	3	3	0.061	260127	0.00015367	0	0	0	0	0	0	0	0	0	0	0	0	0	0	0	0	0	0	0	0	0	0	0	0	0	0	0
P17213	487	53847.1	0	0	0	0	0	0	0	0	0	0	6	6	0.131	1.79292e+06	0.000298216	3	3	0.072	301187	0.000148698	0	0	0	0	0	0	0	0	0	0	0	0	0	0	0	0	0	0	0	0	0	0	0	0	0	0	0
O95968	90	9873.4	0	0	0	0	0	0	0	0	0	0	2	2	0.367	230078	0.000207077	0	0	0	0	0	0	0	0	0	0	0	0	0	0	0	5	5	0.467	2.87081e+06	0.00430959	4	4	0.367	2.61949e+06	0.00446117	0	0	0	0	0	0	0
Q3SY84	523	57238	0	0	0	0	0	0	0	0	0	0	0	0	0	0	0	0	0	0	0	0	0	0	0	0	0	0	0	0	0	0	0	0	0	0	0	0	0	0	0	0	0	0	0	0	0	0	0
P08133	673	75807.6	0	0	0	0	0	0	0	0	0	0	6	6	0.092	545935	6.57088e-05	3	3	0.042	104502	3.73342e-05	0	0	0	0	0	0	0	0	0	0	0	0	0	0	0	0	0	0	0	0	0	0	0	0	0	0	0
P11215	1152	127080	0	0	0	0	0	0	0	0	0	0	5	5	0.048	205478	1.44481e-05	0	0	0	0	0	0	0	0	0	0	0	0	0	0	0	0	0	0	0	0	0	0	0	0	0	0	0	0	0	0	0	0
P50453	376	42358.3	0	0	0	0	0	0	0	0	0	0	2	2	0.066	81927.9	1.76499e-05	0	0	0	0	0	0	0	0	0	0	0	0	0	0	0	0	0	0	0	0	0	0	0	0	0	0	0	0	0	0	0	0
Q86WD7	417	46509.2	0	0	0	0	0	0	0	0	0	0	4	4	0.094	276214	5.36547e-05	0	0	0	0	0	0	0	0	0	0	0	0	0	0	0	0	0	0	0	0	0	0	0	0	0	0	0	0	0	0	0	0
P14780	707	78390.3	0	0	0	0	0	0	0	0	0	0	4	4	0.061	456215	5.22695e-05	4	4	0.061	115513	3.92834e-05	0	0	0	0	0	0	0	0	0	0	0	0	0	0	0	0	0	0	0	0	0	0	0	0	0	0	0
P05107	769	84708.1	0	0	0	0	0	0	0	0	0	0	4	4	0.042	245744	2.58853e-05	2	2	0.023	41829.7	1.30785e-05	0	0	0	0	0	0	0	0	0	0	0	0	0	0	0	0	0	0	0	0	0	0	0	0	0	0	0
P23381	471	53113.6	0	0	0	0	0	0	0	0	0	0	0	0	0	0	0	0	0	0	0	0	5	5	0.151	358419	0.000122282	8	8	0.217	999014	0.000179726	0	0	0	0	0	0	0	0	0	0	0	0	0	0	0	0	0
P49913	170	19271.1	0	0	0	0	0	0	0	0	0	0	4	4	0.212	314447	0.000149829	0	0	0	0	0	0	0	0	0	0	0	0	0	0	0	0	0	0	0	0	0	0	0	0	0	0	0	0	0	0	0	0
P34059	522	57971.1	0	0	0	0	0	0	0	0	0	0	2	2	0.034	155836	2.41821e-05	0	0	0	0	0	2	2	0.034	149257	4.59468e-05	2	2	0.034	316625	5.13966e-05	0	0	0	0	0	0	0	0	0	0	0	0	0	0	0	0	0
P27105	288	31692.7	0	0	0	0	0	0	0	0	0	0	4	4	0.191	711751	0.000200186	2	2	0.069	229750	0.000191806	0	0	0	0	0	0	0	0	0	0	0	0	0	0	0	0	0	0	0	0	0	0	0	0	0	0	0
Q9H0R4	259	28499.9	0	0	0	0	0	0	0	0	0	0	2	2	0.081	122410	3.82837e-05	0	0	0	0	0	0	0	0	0	0	0	0	0	0	0	0	0	0	0	0	0	0	0	0	0	0	0	0	0	0	0	0
Q9BUT1	245	26688.7	0	0	0	0	0	0	0	0	0	0	2	2	0.082	202504	6.69522e-05	0	0	0	0	0	0	0	0	0	0	2	2	0.082	124531	4.30697e-05	0	0	0	0	0	0	0	0	0	0	0	0	0	0	0	0	0
P20292	161	18127.4	0	0	0	0	0	0	0	0	0	0	3	3	0.199	538346	0.000270853	0	0	0	0	0	0	0	0	0	0	0	0	0	0	0	0	0	0	0	0	0	0	0	0	0	0	0	0	0	0	0	0
O15143	372	40905.4	0	0	0	0	0	0	0	0	0	0	2	2	0.056	95739.7	2.08472e-05	0	0	0	0	0	0	0	0	0	0	0	0	0	0	0	0	0	0	0	0	0	0	0	0	0	0	0	0	0	0	0	0
P52566	201	22955.6	0	0	0	0	0	0	0	0	0	0	3	3	0.134	533339	0.000214934	0	0	0	0	0	0	0	0	0	0	0	0	0	0	0	0	0	0	0	0	0	0	0	0	0	0	0	0	0	0	0	0
Q14019	142	15917	0	0	0	0	0	0	0	0	0	0	2	2	0.099	154206	8.79651e-05	0	0	0	0	0	0	0	0	0	0	0	0	0	0	0	0	0	0	0	0	0	0	0	0	0	0	0	0	0	0	0	0
P04839	570	65275.6	0	0	0	0	0	0	0	0	0	0	3	3	0.061	1.10647e+06	0.000157241	0	0	0	0	0	0	0	0	0	0	0	0	0	0	0	0	0	0	0	0	0	0	0	0	0	0	0	0	0	0	0	0
P61619	476	52212.5	0	0	0	0	0	0	0	0	0	0	2	2	0.042	207748	3.53531e-05	2	2	0.042	55926.7	2.82495e-05	2	2	0.042	177921	6.00635e-05	2	2	0.042	329897	5.8726e-05	2	2	0.042	414883	0.000117759	2	2	0.042	357490	0.000115115	0	0	0	0	0	0	0
Q6GTS8	502	55688.2	0	0	0	0	0	0	0	0	0	0	5	5	0.094	310658	5.01275e-05	0	0	0	0	0	15	15	0.343	8654020	0.00277016	16	16	0.361	1.54128e+07	0.00260157	0	0	0	0	0	0	0	0	0	0	10	10	0.231	988668	0.000467781	11	11
Q8NBJ7	301	33803.8	0	0	0	0	0	0	0	0	0	0	2	2	0.066	115774	3.11559e-05	2	2	0.066	28309.2	2.26131e-05	2	2	0.066	40852.6	2.18094e-05	2	2	0.066	111280	3.13263e-05	0	0	0	0	0	0	0	0	0	0	0	0	0	0	0	0	0
A0FGR9	886	99954.1	0	0	0	0	0	0	0	0	0	0	2	2	0.018	245607	2.24546e-05	0	0	0	0	0	0	0	0	0	0	0	0	0	0	0	0	0	0	0	0	0	0	0	0	0	0	0	0	0	0	0	0
P22894	467	53360.5	0	0	0	0	0	0	0	0	0	0	2	2	0.041	92484.2	1.60416e-05	0	0	0	0	0	0	0	0	0	0	0	0	0	0	0	0	0	0	0	0	0	0	0	0	0	0	0	0	0	0	0	0
Reverse_Q8N7B9	438	50096.5	0	0	0	0	0	0	0	0	0	0	0	0	0	0	0	0	0	0	0	0	2	2	0.016	4.18875e+07	0.0153674	2	2	0.016	75976417	0.0146982	0	0	0	0	0	0	0	0	0	0	0	0	0	0	0	0	0
P12035	628	64359.6	0	0	0	0	0	0	0	0	0	0	0	0	0	0	0	0	0	0	0	0	0	0	0	0	0	0	0	0	0	0	0	0	0	0	0	0	0	0	0	0	0	0	0	0	0	0	0
O75964	103	11403.2	0	0	0	0	0	0	0	0	0	0	0	0	0	0	0	0	0	0	0	0	2	2	0.233	98569.3	0.000153778	2	2	0.233	204283	0.000168056	0	0	0	0	0	0	0	0	0	0	0	0	0	0	0	0	0
P49788	294	33246.2	0	0	0	0	0	0	0	0	0	0	0	0	0	0	0	0	0	0	0	0	4	4	0.126	151021	8.2543e-05	4	4	0.126	221031	6.37037e-05	0	0	0	0	0	0	0	0	0	0	0	0	0	0	0	0	0
Q9UM00	239	27043.4	0	0	0	0	0	0	0	0	0	0	0	0	0	0	0	0	0	0	0	0	0	0	0	0	0	2	2	0.096	224846	7.9716e-05	0	0	0	0	0	0	0	0	0	0	0	0	0	0	0	0	0
P10606	129	13668.9	0	0	0	0	0	0	0	0	0	0	0	0	0	0	0	0	0	0	0	0	2	2	0.147	234274	0.000291827	4	4	0.209	536312	0.000352279	0	0	0	0	0	0	0	0	0	0	0	0	0	0	0	0	0
P02511	175	20128.4	0	0	0	0	0	0	0	0	0	0	0	0	0	0	0	0	0	0	0	0	0	0	0	0	0	3	3	0.154	313435	0.000151764	0	0	0	0	0	2	2	0.109	284514	0.000249195	0	0	0	0	0	0	0
P27449	155	15707.4	0	0	0	0	0	0	0	0	0	0	0	0	0	0	0	0	0	0	0	0	2	2	0.187	167808	0.000173969	2	2	0.142	295898	0.00016176	0	0	0	0	0	0	0	0	0	0	0	0	0	0	0	0	0
Q9HD45	589	67825.1	0	0	0	0	0	0	0	0	0	0	0	0	0	0	0	0	0	0	0	0	0	0	0	0	0	2	2	0.031	398795	5.73712e-05	0	0	0	0	0	0	0	0	0	0	0	0	0	0	0	0	0
P40306	273	28900.1	0	0	0	0	0	0	0	0	0	0	0	0	0	0	0	0	0	0	0	0	0	0	0	0	0	0	0	0	0	0	0	0	0	0	0	0	0	0	0	0	0	0	0	0	0	0	0
P49247	311	33230	0	0	0	0	0	0	0	0	0	0	0	0	0	0	0	0	0	0	0	0	0	0	0	0	0	2	2	0.077	425343	0.000115888	0	0	0	0	0	0	0	0	0	0	0	0	0	0	0	0	0
P09543	421	47530.7	0	0	0	0	0	0	0	0	0	0	0	0	0	0	0	0	0	0	0	0	0	0	0	0	0	3	3	0.064	181996	3.66302e-05	0	0	0	0	0	0	0	0	0	0	0	0	0	0	0	0	0
P29218	277	30151.2	0	0	0	0	0	0	0	0	0	0	0	0	0	0	0	0	0	0	0	0	0	0	0	0	0	2	2	0.076	135434	4.14293e-05	0	0	0	0	0	0	0	0	0	0	0	0	0	0	0	0	0
P19013	520	56091.3	0	0	0	0	0	0	0	0	0	0	0	0	0	0	0	0	0	0	0	0	0	0	0	0	0	0	0	0	0	0	8	8	0.156	3.21106e+07	0.00834295	6	6	0.121	622270	0.000183421	0	0	0	0	0	2	2
P01903	254	28584.7	0	0	0	0	0	0	0	0	0	0	0	0	0	0	0	0	0	0	0	0	0	0	0	0	0	3	3	0.181	96585.3	3.22208e-05	2	2	0.114	88786.7	4.72268e-05	3	3	0.146	125496	7.57306e-05	0	0	0	0	0	0	0
P05026	303	35020.9	0	0	0	0	0	0	0	0	0	0	0	0	0	0	0	0	0	0	0	0	0	0	0	0	0	2	2	0.079	74675.9	2.08832e-05	0	0	0	0	0	0	0	0	0	0	0	0	0	0	0	0	0
P54802	743	82195.6	0	0	0	0	0	0	0	0	0	0	0	0	0	0	0	0	0	0	0	0	0	0	0	0	0	2	2	0.031	98107.6	1.11885e-05	0	0	0	0	0	0	0	0	0	0	0	0	0	0	0	0	0
P16435	677	76623.2	0	0	0	0	0	0	0	0	0	0	0	0	0	0	0	0	0	0	0	0	0	0	0	0	0	2	2	0.025	147224	1.84267e-05	0	0	0	0	0	0	0	0	0	0	0	0	0	0	0	0	0
P36957	453	48706.5	0	0	0	0	0	0	0	0	0	0	0	0	0	0	0	0	0	0	0	0	0	0	0	0	0	2	2	0.04	219482	4.10544e-05	0	0	0	0	0	0	0	0	0	0	0	0	0	0	0	0	0
Q12907	356	40185.1	0	0	0	0	0	0	0	0	0	0	0	0	0	0	0	0	0	0	0	0	0	0	0	0	0	2	2	0.053	804890	0.000191578	0	0	0	0	0	0	0	0	0	0	0	0	0	0	0	0	0
P13646	458	49539.4	0	0	0	0	0	0	0	0	0	0	0	0	0	0	0	0	0	0	0	0	0	0	0	0	0	0	0	0	0	0	6	6	0.129	1.27046e+06	0.000374775	5	5	0.114	998848	0.000334278	0	0	0	0	0	0	0
Q01546	638	65782.1	0	0	0	0	0	0	0	0	0	0	0	0	0	0	0	0	0	0	0	0	0	0	0	0	0	0	0	0	0	0	0	0	0	0	0	0	0	0	0	0	0	0	0	0	0	0	0
O75556	95	10858.3	0	0	0	0	0	0	0	0	0	0	0	0	0	0	0	0	0	0	0	0	0	0	0	0	0	0	0	0	0	0	5	5	0.495	3.20393e+06	0.00455652	4	4	0.4	3.49531e+06	0.00563944	0	0	0	0	0	0	0
Q5T750	250	26201.3	0	0	0	0	0	0	0	0	0	0	0	0	0	0	0	0	0	0	0	0	0	0	0	0	0	0	0	0	0	0	6	6	0.208	2.67352e+06	0.00144483	4	4	0.124	2.63951e+06	0.00161829	0	0	0	0	0	0	0
P01036	141	16186	0	0	0	0	0	0	0	0	0	0	0	0	0	0	0	0	0	0	0	0	0	0	0	0	0	0	0	0	0	0	0	0	0	0	0	2	2	0.234	113231	0.000123089	0	0	0	0	0	0	0
Q8TF66	581	64307.2	0	0	0	0	0	0	0	0	0	0	0	0	0	0	0	0	0	0	0	0	0	0	0	0	0	0	0	0	0	0	4	4	0.067	150214	3.49309e-05	4	4	0.064	127616	3.36669e-05	0	0	0	0	0	0	0
Q99935	248	27181.4	0	0	0	0	0	0	0	0	0	0	0	0	0	0	0	0	0	0	0	0	0	0	0	0	0	0	0	0	0	0	4	4	0.25	525966	0.000286537	4	4	0.25	474956	0.000293546	0	0	0	0	0	0	0
P02814	79	8164.2	0	0	0	0	0	0	0	0	0	0	0	0	0	0	0	0	0	0	0	0	0	0	0	0	0	0	0	0	0	0	0	0	0	0	0	0	0	0	0	0	0	0	0	0	0	0	0
Q8TBQ9	72	8036.3	0	0	0	0	0	0	0	0	0	0	0	0	0	0	0	0	0	0	0	0	0	0	0	0	0	0	0	0	0	0	2	2	0.25	114308	0.000214495	0	0	0	0	0	0	0	0	0	0	0	0
P01037	141	16359.3	0	0	0	0	0	0	0	0	0	0	0	0	0	0	0	0	0	0	0	0	0	0	0	0	0	0	0	0	0	0	0	0	0	0	0	2	2	0.234	30405.8	3.3053e-05	0	0	0	0	0	0	0
Q14956	572	63863.9	0	0	0	0	0	0	0	0	0	0	0	0	0	0	0	0	0	0	0	0	0	0	0	0	0	0	0	0	0	0	3	3	0.065	714153	0.000168682	0	0	0	0	0	2	2	0.04	256756	0.000106616	0	0
Q9BYJ1	711	80473.3	0	0	0	0	0	0	0	0	0	0	0	0	0	0	0	0	0	0	0	0	0	0	0	0	0	0	0	0	0	0	3	3	0.046	167173	3.17667e-05	2	2	0.034	106516	2.29624e-05	0	0	0	0	0	0	0
Q8WVJ2	157	17646.7	0	0	0	0	0	0	0	0	0	0	0	0	0	0	0	0	0	0	0	0	0	0	0	0	0	0	0	0	0	0	0	0	0	0	0	0	0	0	0	0	0	0	0	0	0	0	0
Q13421	630	68924.2	0	0	0	0	0	0	0	0	0	0	0	0	0	0	0	0	0	0	0	0	0	0	0	0	0	0	0	0	0	0	2	2	0.033	228243	4.89477e-05	2	2	0.046	25745.2	6.26368e-06	0	0	0	0	0	0	0
Q9Y3A6	229	25970.2	0	0	0	0	0	0	0	0	0	0	0	0	0	0	0	0	0	0	0	0	0	0	0	0	0	0	0	0	0	0	2	2	0.083	75647.8	4.46309e-05	0	0	0	0	0	0	0	0	0	0	0	0
Q16378	134	15069.6	0	0	0	0	0	0	0	0	0	0	0	0	0	0	0	0	0	0	0	0	0	0	0	0	0	0	0	0	0	0	0	0	0	0	0	0	0	0	0	0	0	0	0	0	0	0	0
Q9BTV4	400	44829.2	0	0	0	0	0	0	0	0	0	0	0	0	0	0	0	0	0	0	0	0	0	0	0	0	0	0	0	0	0	0	2	2	0.048	157563	5.32194e-05	2	2	0.048	155755	5.96838e-05	0	0	0	0	0	0	0
P16035	220	24365.1	0	0	0	0	0	0	0	0	0	0	0	0	0	0	0	0	0	0	0	0	0	0	0	0	0	0	0	0	0	0	2	2	0.059	219460	0.000134775	0	0	0	0	0	0	0	0	0	0	2	2
P51572	246	27956	0	0	0	0	0	0	0	0	0	0	0	0	0	0	0	0	0	0	0	0	0	0	0	0	0	0	0	0	0	0	2	2	0.073	117362	6.44565e-05	0	0	0	0	0	0	0	0	0	0	0	0
Reverse_A6NK89	507	56846.4	0	0	0	0	0	0	0	0	0	0	0	0	0	0	0	0	0	0	0	0	0	0	0	0	0	0	0	0	0	0	2	2	0.061	8.34479e+06	0.00222373	0	0	0	0	0	0	0	0	0	0	0	0
Reverse_P04264	644	65981	0	0	0	0	0	0	0	0	0	0	0	0	0	0	0	0	0	0	0	0	0	0	0	0	0	0	0	0	0	0	0	0	0	0	0	2	2	0.082	376041	8.95e-05	0	0	0	0	0	0	0
Reverse_Q96JB1	4490	514317	0	0	0	0	0	0	0	0	0	0	0	0	0	0	0	0	0	0	0	0	0	0	0	0	0	0	0	0	0	0	0	0	0	0	0	2	2	0.005	86620.1	2.95696e-06	0	0	0	0	0	0	0
Q13296	93	10474.1	0	0	0	0	0	0	0	0	0	0	0	0	0	0	0	0	0	0	0	0	0	0	0	0	0	0	0	0	0	0	0	0	0	0	0	0	0	0	0	0	0	0	0	0	0	2	2
contaminant_INT-STD2	385	42704.5	0	0	0	0	0	0	0	0	0	0	0	0	0	0	0	0	0	0	0	0	0	0	0	0	0	0	0	0	0	0	0	0	0	0	0	0	0	0	0	0	3	3	0.112	120833	7.45454e-05	4	4
Q96FX8	193	21353.7	0	0	0	0	0	0	0	0	0	0	0	0	0	0	0	0	0	0	0	0	0	0	0	0	0	0	0	0	0	0	0	0	0	0	0	0	0	0	0	0	0	0	0	0	0	2	2
Q12802	2813	307341	0	0	0	0	0	0	0	0	0	0	0	0	0	0	0	0	0	0	0	0	0	0	0	0	0	0	0	0	0	0	0	0	0	0	0	0	0	0	0	0	2	2	0.007	688471	5.81316e-05	0	0
Q96DR8	90	9015.6	0	0	0	0	0	0	0	0	0	0	0	0	0	0	0	0	0	0	0	0	0	0	0	0	0	0	0	0	0	0	0	0	0	0	0	0	0	0	0	0	0	0	0	0	0	0	0
P67812	179	20594.1	0	0	0	0	0	0	0	0	0	0	0	0	0	0	0	0	0	0	0	0	0	0	0	0	0	0	0	0	0	0	0	0	0	0	0	0	0	0	0	0	2	2	0.095	91740.5	0.000121732	0	0
P35237	376	42576	0	0	0	0	0	0	0	0	0	0	0	0	0	0	0	0	0	0	0	0	0	0	0	0	0	0	0	0	0	0	0	0	0	0	0	0	0	0	0	0	0	0	0	0	0	0	0
P09237	267	29639.9	0	0	0	0	0	0	0	0	0	0	0	0	0	0	0	0	0	0	0	0	0	0	0	0	0	0	0	0	0	0	0	0	0	0	0	0	0	0	0	0	2	2	0.06	150826	0.000134172	2	2
Q9NQ76	525	58365.7	0	0	0	0	0	0	0	0	0	0	0	0	0	0	0	0	0	0	0	0	0	0	0	0	0	0	0	0	0	0	0	0	0	0	0	0	0	0	0	0	3	3	0.057	2.13394e+07	0.00965426	0	0
O14618	274	29004.4	0	0	0	0	0	0	0	0	0	0	0	0	0	0	0	0	0	0	0	0	0	0	0	0	0	0	0	0	0	0	0	0	0	0	0	0	0	0	0	0	2	2	0.077	100206	8.68638e-05	0	0
P50897	306	34153.2	0	0	0	0	0	0	0	0	0	0	0	0	0	0	0	0	0	0	0	0	0	0	0	0	0	0	0	0	0	0	0	0	0	0	0	0	0	0	0	0	0	0	0	0	0	2	2
O94760	285	31083.9	0	0	0	0	0	0	0	0	0	0	0	0	0	0	0	0	0	0	0	0	0	0	0	0	0	0	0	0	0	0	0	0	0	0	0	0	0	0	0	0	0	0	0	0	0	0	0
Reverse_Q07157	1748	195322	0	0	0	0	0	0	0	0	0	0	0	0	0	0	0	0	0	0	0	0	0	0	0	0	0	0	0	0	0	0	0	0	0	0	0	0	0	0	0	0	0	0	0	0	0	0	0
P49411	455	49825.3	0	0	0	0	0	0	0	0	0	0	0	0	0	0	0	0	0	0	0	0	0	0	0	0	0	0	0	0	0	0	0	0	0	0	0	0	0	0	0	0	0	0	0	0	0	0	0
P02452	1464	138808	0	0	0	0	0	0	0	0	0	0	0	0	0	0	0	0	0	0	0	0	0	0	0	0	0	0	0	0	0	0	0	0	0	0	0	0	0	0	0	0	0	0	0	0	0	0	0
Q8TDL5	484	52390.5	0	0	0	0	0	0	0	0	0	0	0	0	0	0	0	0	0	0	0	0	0	0	0	0	0	0	0	0	0	0	0	0	0	0	0	0	0	0	0	0	0	0	0	0	0	0	0
P01911	266	29929	0	0	0	0	0	0	0	0	0	0	0	0	0	0	0	0	0	0	0	0	0	0	0	0	0	0	0	0	0	0	0	0	0	0	0	0	0	0	0	0	0	0	0	0	0	0	0
P12109	1028	108444	0	0	0	0	0	0	0	0	0	0	0	0	0	0	0	0	0	0	0	0	0	0	0	0	0	0	0	0	0	0	0	0	0	0	0	0	0	0	0	0	0	0	0	0	0	0	0
P59991	146	14660.3	0	0	0	0	0	0	0	0	0	0	0	0	0	0	0	0	0	0	0	0	0	0	0	0	0	0	0	0	0	0	0	0	0	0	0	0	0	0	0	0	0	0	0	0	0	0	0
P08582	738	80145.3	0	0	0	0	0	0	0	0	0	0	0	0	0	0	0	0	0	0	0	0	0	0	0	0	0	0	0	0	0	0	0	0	0	0	0	0	0	0	0	0	0	0	0	0	0	0	0
P17302	382	42962.9	0	0	0	0	0	0	0	0	0	0	0	0	0	0	0	0	0	0	0	0	0	0	0	0	0	0	0	0	0	0	0	0	0	0	0	0	0	0	0	0	0	0	0	0	0	0	0
Q52LG2	175	18696.1	0	0	0	0	0	0	0	0	0	0	0	0	0	0	0	0	0	0	0	0	0	0	0	0	0	0	0	0	0	0	0	0	0	0	0	0	0	0	0	0	0	0	0	0	0	0	0
P02743	223	25353.1	0	0	0	0	0	0	0	0	0	0	0	0	0	0	0	0	0	0	0	0	0	0	0	0	0	0	0	0	0	0	0	0	0	0	0	0	0	0	0	0	0	0	0	0	0	0	0
P16070	742	81469.4	0	0	0	0	0	0	0	0	0	0	0	0	0	0	0	0	0	0	0	0	0	0	0	0	0	0	0	0	0	0	0	0	0	0	0	0	0	0	0	0	0	0	0	0	0	0	0
Q9UBR2	303	33828.2	0	0	0	0	0	0	0	0	0	0	0	0	0	0	0	0	0	0	0	0	0	0	0	0	0	0	0	0	0	0	0	0	0	0	0	0	0	0	0	0	0	0	0	0	0	0	0
P03973	132	14297.9	0	0	0	0	0	0	0	0	0	0	0	0	0	0	0	0	0	0	0	0	0	0	0	0	0	0	0	0	0	0	0	0	0	0	0	0	0	0	0	0	0	0	0	0	0	0	0
Q13439	2230	260962	0	0	0	0	0	0	0	0	0	0	0	0	0	0	0	0	0	0	0	0	0	0	0	0	0	0	0	0	0	0	0	0	0	0	0	0	0	0	0	0	0	0	0	0	0	0	0
P23280	308	35326.6	0	0	0	0	0	0	0	0	0	0	0	0	0	0	0	0	0	0	0	0	0	0	0	0	0	0	0	0	0	0	0	0	0	0	0	0	0	0	0	0	0	0	0	0	0	0	0
Reverse_Q9Y2L5	1435	160878	0	0	0	0	0	0	0	0	0	0	0	0	0	0	0	0	0	0	0	0	0	0	0	0	0	0	0	0	0	0	0	0	0	0	0	0	0	0	0	0	0	0	0	0	0	0	0
P09228	141	16416.2	0	0	0	0	0	0	0	0	0	0	0	0	0	0	0	0	0	0	0	0	0	0	0	0	0	0	0	0	0	0	0	0	0	0	0	0	0	0	0	0	0	0	0	0	0	0	0
Q96DR5	249	26976.7	0	0	0	0	0	0	0	0	0	0	0	0	0	0	0	0	0	0	0	0	0	0	0	0	0	0	0	0	0	0	0	0	0	0	0	0	0	0	0	0	0	0	0	0	0	0	0
Q3MJ16	868	99108.5	0	0	0	0	0	0	0	0	0	0	0	0	0	0	0	0	0	0	0	0	0	0	0	0	0	0	0	0	0	0	0	0	0	0	0	0	0	0	0	0	0	0	0	0	0	0	0
O14556	408	44454.8	0	0	0	0	0	0	0	0	0	0	0	0	0	0	0	0	0	0	0	0	0	0	0	0	0	0	0	0	0	0	0	0	0	0	0	0	0	0	0	0	0	0	0	0	0	0	0
P28325	142	16051.9	0	0	0	0	0	0	0	0	0	0	0	0	0	0	0	0	0	0	0	0	0	0	0	0	0	0	0	0	0	0	0	0	0	0	0	0	0	0	0	0	0	0	0	0	0	0	0
Q15125	230	26317.7	0	0	0	0	0	0	0	0	0	0	0	0	0	0	0	0	0	0	0	0	0	0	0	0	0	0	0	0	0	0	0	0	0	0	0	0	0	0	0	0	0	0	0	0	0	0	0
P01033	207	23137.5	0	0	0	0	0	0	0	0	0	0	0	0	0	0	0	0	0	0	0	0	0	0	0	0	0	0	0	0	0	0	0	0	0	0	0	0	0	0	0	0	0	0	0	0	0	0	0
P13073	169	19546	0	0	0	0	0	0	0	0	0	0	0	0	0	0	0	0	0	0	0	0	0	0	0	0	0	0	0	0	0	0	0	0	0	0	0	0	0	0	0	0	0	0	0	0	0	0	0
O76062	418	46357.5	0	0	0	0	0	0	0	0	0	0	0	0	0	0	0	0	0	0	0	0	0	0	0	0	0	0	0	0	0	0	0	0	0	0	0	0	0	0	0	0	0	0	0	0	0	0	0
P16870	476	53099.1	0	0	0	0	0	0	0	0	0	0	0	0	0	0	0	0	0	0	0	0	0	0	0	0	0	0	0	0	0	0	0	0	0	0	0	0	0	0	0	0	0	0	0	0	0	0	0
P20061	433	48158	0	0	0	0	0	0	0	0	0	0	0	0	0	0	0	0	0	0	0	0	0	0	0	0	0	0	0	0	0	0	0	0	0	0	0	0	0	0	0	0	0	0	0	0	0	0	0
Q9P253	973	110098	0	0	0	0	0	0	0	0	0	0	0	0	0	0	0	0	0	0	0	0	0	0	0	0	0	0	0	0	0	0	0	0	0	0	0	0	0	0	0	0	0	0	0	0	0	0	0
Reverse_Q9P2D7	4265	487167	0	0	0	0	0	0	0	0	0	0	0	0	0	0	0	0	0	0	0	0	0	0	0	0	0	0	0	0	0	0	0	0	0	0	0	0	0	0	0	0	0	0	0	0	0	0	0
P14555	144	16053.8	0	0	0	0	0	0	0	0	0	0	0	0	0	0	0	0	0	0	0	0	0	0	0	0	0	0	0	0	0	0	0	0	0	0	0	0	0	0	0	0	0	0	0	0	0	0	0
Reverse_Q99543	621	71933.6	0	0	0	0	0	0	0	0	0	0	0	0	0	0	0	0	0	0	0	0	0	0	0	0	0	0	0	0	0	0	0	0	0	0	0	0	0	0	0	0	0	0	0	0	0	0	0
Reverse_O43795	1136	131884	0	0	0	0	0	0	0	0	0	0	0	0	0	0	0	0	0	0	0	0	0	0	0	0	0	0	0	0	0	0	0	0	0	0	0	0	0	0	0	0	0	0	0	0	0	0	0
Q9UPN3	7388	837769	0	0	0	0	0	0	0	0	0	0	0	0	0	0	0	0	0	0	0	0	0	0	0	0	0	0	0	0	0	0	0	0	0	0	0	0	0	0	0	0	0	0	0	0	0	0	0
Q9Y6N5	450	49910.8	0	0	0	0	0	0	0	0	0	0	0	0	0	0	0	0	0	0	0	0	0	0	0	0	0	0	0	0	0	0	0	0	0	0	0	0	0	0	0	0	0	0	0	0	0	0	0
O75445	5202	575213	0	0	0	0	0	0	0	0	0	0	0	0	0	0	0	0	0	0	0	0	0	0	0	0	0	0	0	0	0	0	0	0	0	0	0	0	0	0	0	0	0	0	0	0	0	0	0
Q8TF72	1996	216706	0	0	0	0	0	0	0	0	0	0	0	0	0	0	0	0	0	0	0	0	0	0	0	0	0	0	0	0	0	0	0	0	0	0	0	0	0	0	0	0	0	0	0	0	0	0	0
O75891	902	98748.6	0	0	0	0	0	0	0	0	0	0	0	0	0	0	0	0	0	0	0	0	0	0	0	0	0	0	0	0	0	0	0	0	0	0	0	0	0	0	0	0	0	0	0	0	0	0	0
P22102	1010	107681	0	0	0	0	0	0	0	0	0	0	0	0	0	0	0	0	0	0	0	0	0	0	0	0	0	0	0	0	0	0	0	0	0	0	0	0	0	0	0	0	0	0	0	0	0	0	0
Reverse_Q9HCM3	1950	210607	0	0	0	0	0	0	0	0	0	0	0	0	0	0	0	0	0	0	0	0	0	0	0	0	0	0	0	0	0	0	0	0	0	0	0	0	0	0	0	0	0	0	0	0	0	0	0
Reverse_P48634	2157	228706	0	0	0	0	0	0	0	0	0	0	0	0	0	0	0	0	0	0	0	0	0	0	0	0	0	0	0	0	0	0	0	0	0	0	0	0	0	0	0	0	0	0	0	0	0	0	0
Q8WWA1	233	25461.3	0	0	0	0	0	0	0	0	0	0	0	0	0	0	0	0	0	0	0	0	0	0	0	0	0	0	0	0	0	0	0	0	0	0	0	0	0	0	0	0	0	0	0	0	0	0	0
Q13698	1873	212194	0	0	0	0	0	0	0	0	0	0	0	0	0	0	0	0	0	0	0	0	0	0	0	0	0	0	0	0	0	0	0	0	0	0	0	0	0	0	0	0	0	0	0	0	0	0	0
Q6ZNA5	592	66053.4	0	0	0	0	0	0	0	0	0	0	0	0	0	0	0	0	0	0	0	0	0	0	0	0	0	0	0	0	0	0	0	0	0	0	0	0	0	0	0	0	0	0	0	0	0	0	0
P46783	165	18867.9	0	0	0	0	0	0	0	0	0	0	0	0	0	0	0	0	0	0	0	0	0	0	0	0	0	0	0	0	0	0	0	0	0	0	0	0	0	0	0	0	0	0	0	0	0	0	0
P61254	145	17229.5	0	0	0	0	0	0	0	0	0	0	0	0	0	0	0	0	0	0	0	0	0	0	0	0	0	0	0	0	0	0	0	0	0	0	0	0	0	0	0	0	0	0	0	0	0	0	0
P30536	169	18797.6	0	0	0	0	0	0	0	0	0	0	0	0	0	0	0	0	0	0	0	0	0	0	0	0	0	0	0	0	0	0	0	0	0	0	0	0	0	0	0	0	0	0	0	0	0	0	0
Q7Z3Z0	450	49269.4	0	0	0	0	0	0	0	0	0	0	0	0	0	0	0	0	0	0	0	0	0	0	0	0	0	0	0	0	0	0	0	0	0	0	0	0	0	0	0	0	0	0	0	0	0	0	0
Q15459	793	88812.5	0	0	0	0	0	0	0	0	0	0	0	0	0	0	0	0	0	0	0	0	0	0	0	0	0	0	0	0	0	0	0	0	0	0	0	0	0	0	0	0	0	0	0	0	0	0	0
P02808	62	7281.6	0	0	0	0	0	0	0	0	0	0	0	0	0	0	0	0	0	0	0	0	0	0	0	0	0	0	0	0	0	0	0	0	0	0	0	0	0	0	0	0	0	0	0	0	0	0	0
Q6YHK3	1445	161569	0	0	0	0	0	0	0	0	0	0	0	0	0	0	0	0	0	0	0	0	0	0	0	0	0	0	0	0	0	0	0	0	0	0	0	0	0	0	0	0	0	0	0	0	0	0	0
Q9GZT8	377	41923.5	0	0	0	0	0	0	0	0	0	0	0	0	0	0	0	0	0	0	0	0	0	0	0	0	0	0	0	0	0	0	0	0	0	0	0	0	0	0	0	0	0	0	0	0	0	0	0
P11117	423	48295.4	0	0	0	0	0	0	0	0	0	0	0	0	0	0	0	0	0	0	0	0	0	0	0	0	0	0	0	0	0	0	0	0	0	0	0	0	0	0	0	0	0	0	0	0	0	0	0
P09382	135	14688.2	0	0	0	0	0	0	0	0	0	0	0	0	0	0	0	0	0	0	0	0	0	0	0	0	0	0	0	0	0	0	0	0	0	0	0	0	0	0	0	0	0	0	0	0	0	0	0
Q93050	837	96332.1	0	0	0	0	0	0	0	0	0	0	0	0	0	0	0	0	0	0	0	0	0	0	0	0	0	0	0	0	0	0	0	0	0	0	0	0	0	0	0	0	0	0	0	0	0	0	0
Q9UIQ6	1025	117256	0	0	0	0	0	0	0	0	0	0	0	0	0	0	0	0	0	0	0	0	0	0	0	0	0	0	0	0	0	0	0	0	0	0	0	0	0	0	0	0	0	0	0	0	0	0	0
Q9NUM4	274	31089.6	0	0	0	0	0	0	0	0	0	0	0	0	0	0	0	0	0	0	0	0	0	0	0	0	0	0	0	0	0	0	0	0	0	0	0	0	0	0	0	0	0	0	0	0	0	0	0
P52758	137	14466.6	0	0	0	0	0	0	0	0	0	0	0	0	0	0	0	0	0	0	0	0	0	0	0	0	0	0	0	0	0	0	0	0	0	0	0	0	0	0	0	0	0	0	0	0	0	0	0
Q9Y2E5	1009	113890	0	0	0	0	0	0	0	0	0	0	0	0	0	0	0	0	0	0	0	0	0	0	0	0	0	0	0	0	0	0	0	0	0	0	0	0	0	0	0	0	0	0	0	0	0	0	0
Q96CX2	325	35660.7	0	0	0	0	0	0	0	0	0	0	0	0	0	0	0	0	0	0	0	0	0	0	0	0	0	0	0	0	0	0	0	0	0	0	0	0	0	0	0	0	0	0	0	0	0	0	0
Q8IXM6	262	29342.1	0	0	0	0	0	0	0	0	0	0	0	0	0	0	0	0	0	0	0	0	0	0	0	0	0	0	0	0	0	0	0	0	0	0	0	0	0	0	0	0	0	0	0	0	0	0	0
O43759	233	25421.3	0	0	0	0	0	0	0	0	0	0	0	0	0	0	0	0	0	0	0	0	0	0	0	0	0	0	0	0	0	0	0	0	0	0	0	0	0	0	0	0	0	0	0	0	0	0	0
Q9NRD1	293	33892.9	0	0	0	0	0	0	0	0	0	0	0	0	0	0	0	0	0	0	0	0	0	0	0	0	0	0	0	0	0	0	0	0	0	0	0	0	0	0	0	0	0	0	0	0	0	0	0
O75503	358	41451.6	0	0	0	0	0	0	0	0	0	0	0	0	0	0	0	0	0	0	0	0	0	0	0	0	0	0	0	0	0	0	0	0	0	0	0	0	0	0	0	0	0	0	0	0	0	0	0
Q5T013	277	30368.6	0	0	0	0	0	0	0	0	0	0	0	0	0	0	0	0	0	0	0	0	0	0	0	0	0	0	0	0	0	0	0	0	0	0	0	0	0	0	0	0	0	0	0	0	0	0	0
Q96JB1	4490	514317	0	0	0	0	0	0	0	0	0	0	0	0	0	0	0	0	0	0	0	0	0	0	0	0	0	0	0	0	0	0	0	0	0	0	0	0	0	0	0	0	0	0	0	0	0	0	0
Q58FF8	381	44303.1	0	0	0	0	0	0	0	0	0	0	0	0	0	0	0	0	0	0	0	0	0	0	0	0	0	0	0	0	0	0	0	0	0	0	0	0	0	0	0	0	0	0	0	0	0	0	0
P02810	166	16987.3	0	0	0	0	0	0	0	0	0	0	0	0	0	0	0	0	0	0	0	0	0	0	0	0	0	0	0	0	0	0	0	0	0	0	0	0	0	0	0	0	0	0	0	0	0	0	0
P35475	653	72606.5	0	0	0	0	0	0	0	0	0	0	0	0	0	0	0	0	0	0	0	0	0	0	0	0	0	0	0	0	0	0	0	0	0	0	0	0	0	0	0	0	0	0	0	0	0	0	0
Q8TAX7	377	39116.7	0	0	0	0	0	0	0	0	0	0	0	0	0	0	0	0	0	0	0	0	0	0	0	0	0	0	0	0	0	0	0	0	0	0	0	0	0	0	0	0	0	0	0	0	0	0	0
Q9HC84	5762	595942	0	0	0	0	0	0	0	0	0	0	0	0	0	0	0	0	0	0	0	0	0	0	0	0	0	0	0	0	0	0	0	0	0	0	0	0	0	0	0	0	0	0	0	0	0	0	0
Q14002	265	29308.9	0	0	0	0	0	0	0	0	0	0	0	0	0	0	0	0	0	0	0	0	0	0	0	0	0	0	0	0	0	0	0	0	0	0	0	0	0	0	0	0	0	0	0	0	0	0	0
P98088	5654	585181	0	0	0	0	0	0	0	0	0	0	0	0	0	0	0	0	0	0	0	0	0	0	0	0	0	0	0	0	0	0	0	0	0	0	0	0	0	0	0	0	0	0	0	0	0	0	0
Reverse_Q9HC29	1040	115191	0	0	0	0	0	0	0	0	0	0	0	0	0	0	0	0	0	0	0	0	0	0	0	0	0	0	0	0	0	0	0	0	0	0	0	0	0	0	0	0	0	0	0	0	0	0	0
[truncated: 154 more columns]

## Sheet: Peptides
Peptide	Z	Redundancy	280823_Amanda_Vichy_08_2::1	280823_Amanda_Vichy_08_1::1	280823_Amanda_Vichy_10_1::1	280823_Amanda_Vichy_10_2::1	280823_Amanda_Vichy_16_3::1	280823_Amanda_Vichy_16_4::1	280823_Amanda_Vichy_18_2::1	280823_Amanda_Vichy_18_1::1	280823_Amanda_Vichy_20_3::1	280823_Amanda_Vichy_20_4::1	280823_Amanda_Vichy_22_1::1	280823_Amanda_Vichy_22_2::1	280823_Amanda_Vichy_24_2::1	280823_Amanda_Vichy_24_3::1	280823_Amanda_Vichy_30_2::1	280823_Amanda_Vichy_30_1::1	280823_Amanda_Vichy_32_1::1	280823_Amanda_Vichy_32_2::1	280823_Amanda_Vichy_34_1::1	280823_Amanda_Vichy_34_2::1	280823_Amanda_Vichy_07_1::2	280823_Amanda_Vichy_07_2::2	280823_Amanda_Vichy_09_1::2	280823_Amanda_Vichy_09_2::2	280823_Amanda_Vichy_15_4::2	280823_Amanda_Vichy_15_3::2	280823_Amanda_Vichy_17_2::2	280823_Amanda_Vichy_17_1::2	280823_Amanda_Vichy_19_1::2	280823_Amanda_Vichy_19_2::2	280823_Amanda_Vichy_21_2::2	280823_Amanda_Vichy_21_1::2	280823_Amanda_Vichy_23_3::2	280823_Amanda_Vichy_23_2::2	280823_Amanda_Vichy_29_2::2	280823_Amanda_Vichy_29_1::2	280823_Amanda_Vichy_31_2::2	280823_Amanda_Vichy_31_1::2	280823_Amanda_Vichy_33_1::2	280823_Amanda_Vichy_33_2::2
AEDGSVIDYELIDQDAR	2	1	927860	878225	230442	88154.6	95194.4	140298	182526	192605	312216	283006	95341.4	67212.1	227721	532887	547372	484549	386492	417160	13366.9	13734.8	93420	126166	193037	153657	51032.1	59139.7	418153	386582	877793	805029	891881	812949	85278.7	31863.6	689780	677685	717559	878808	81168.8	74249.3
RAEDGSVIDYELIDQDAR	3	1	1.81267e+06	1.67048e+06	598650	267776	217153	424510	428192	385445	298386	245339	157424	148455	442079	741878	1.16208e+06	1.04682e+06	649894	767390	7671	905	194070	280447	438028	409076	103730	136201	832480	714242	1.14906e+06	871526	1.95354e+06	1.70461e+06	116795	80205.1	20504.7	1.14784e+06	1.25197e+06	1.33373e+06	105405	86627.7
GVDEVTIVNILTNR	2	1	2757471	3.64454e+06	2.34876e+06	752029	646520	1.09837e+06	1.7986e+06	1874267	259624	217278	129829	153724	1.07379e+06	1.28975e+06	2.23628e+06	1.92703e+06	596258	657708	9633.1	17120.9	804069	1.00725e+06	1.71233e+06	1.28772e+06	176828	223054	3.08209e+06	2.39659e+06	3.60312e+06	3.03481e+06	1.33929e+06	1296709	348238	336121	3.72251e+06	4238670	744086	666772	69137.1	68365.2
QDIAFAYQR	2	1	6.09346e+06	6.2941e+06	3.98683e+06	1.30733e+06	2.01379e+06	3.62123e+06	2025101	1.96749e+06	1.2993e+06	1.11899e+06	1.73937e+06	1.82466e+06	1.3821e+06	2.83519e+06	2.34292e+06	2.08216e+06	1.79424e+06	1.74891e+06	305957	0	1884629	2.73506e+06	3.33155e+06	3336499	1.28943e+06	1.51762e+06	2.53137e+06	2.05219e+06	156725	1844.5	6.81001e+06	6.56157e+06	1.23895e+06	882648	0	9437.7	3.61199e+06	6926	550.6	3875.1
EDGSVIDYELIDQDAR	2	1	83431.9	131672	0	0	0	0	0	0	0	0	0	0	0	0	0	0	0	0	0	0	0	0	0	0	0	0	0	0	28973.1	0	34003.9	26860.7	0	0	0	0	16946.3	20354.5	0	0
GVDEVTIVNIL	2	1	197917	222485	72893.6	0	0	0	78634.5	79676.7	74721.6	79645.6	0	0	0	0	0	0	0	48345.5	0	0	86950.1	123686	49087.2	0	0	0	205138	185759	382710	386108	103380	99345.8	0	0	0	0	93007.1	106669	0	0
PLYFADR	2	1	548624	272567	0	0	0	0	0	0	0	0	0	0	0	0	0	0	0	0	0	0	0	0	0	0	0	0	238613	211165	0	0	0	197149	0	0	0	0	0	0	0	0
AETECQNTEYQQLLDIK	3	1	2.3829e+06	3.66392e+06	727411	303256	511882	635838	4555449	5.96461e+06	1641009	1.78104e+06	507218	488841	4.87825e+06	8.67462e+06	1.76988e+06	1.27431e+06	7.32987e+06	7.00349e+06	225298	232429	227461	389949	1215505	948445	89950.8	156934	3.47706e+06	2.77951e+06	3.91679e+06	3.18618e+06	1.67705e+06	1.86355e+06	636996	428360	909886	1.35614e+06	5.10937e+06	5.39806e+06	368417	329007
GSSGGGCFGGSSGGYGGLGGFGGGSFR	2	1	847263	987768	150742	48098.2	108976	229627	2.46682e+06	2.78642e+06	472097	416414	45836.4	38856.7	901794	1.36711e+06	371319	289793	1.22947e+06	1.2176e+06	8415.2	2085.3	104905	98601.9	130471	119795	0	0	966732	822726	1.42118e+06	1.34283e+06	136023	173707	45458.1	101658	387211	322729	756715	829812	21772.9	21589.8
NQILNLTTDNANILLQIDNAR	3	1	455786	536839	249214	36159.1	55412.2	78529	1.41991e+06	1.72842e+06	143785	161561	0	0	276908	276980	701314	722984	972344	626494	11140.3	1542.5	0	0	37664.6	25208.4	0	0	1.83624e+06	1.655e+06	2.31156e+06	2.20482e+06	67507	98107.1	46672.3	19091.1	3.28688e+06	2.81905e+06	190746	238285	28487	12736.2
GSLGGGFSSGGFSGGSFSR	2	1	4.26465e+06	4.44639e+06	1250275	513538	1.28009e+06	2.58248e+06	7.37539e+06	6.60729e+06	644584	549606	521287	520301	2.70972e+06	3.63387e+06	1.03131e+06	928533	3.41216e+06	3.6326e+06	140206	19820.3	833394	1.14135e+06	927481	834598	196501	238638	2.51707e+06	2.45268e+06	2.51234e+06	1.94492e+06	928214	795897	1.05107e+06	724470	63424.5	1337685	4.12137e+06	4.38775e+06	419077	337887
ELTTEIDNNIEQISSYK	2	1	5.85036e+06	7.54764e+06	1.24947e+06	466009	836072	1.39268e+06	1.0572e+07	1.10608e+07	1.75332e+06	1.61084e+06	538743	568027	7.73066e+06	1.11972e+07	2.48655e+06	2.36454e+06	1.08954e+07	9396837	78588.4	84419.2	591254	766218	2.01461e+06	1.72073e+06	67033.6	104471	5.76842e+06	5.18113e+06	7.23259e+06	6.20641e+06	2.63528e+06	2.7083e+06	1.01688e+06	885845	2.9594e+06	2.91574e+06	7.40821e+06	7.88635e+06	234817	231933
NVQALEIELQSQLALK	3	1	555958	838811	297918	51431.9	62403.5	80045.5	2.00258e+06	2.45326e+06	78588.5	99524.9	0	0	383058	214020	895958	905140	772058	822639	8158.6	0	0	0	151298	109117	0	0	2515735	2.27309e+06	2.8305e+06	2.49569e+06	89466.9	101786	57154.1	33458.5	2.35861e+06	2.55723e+06	340440	323697	26339.4	14120.8
SKELTTEIDNNIEQISSYK	3	1	403133	443689	515541	203492	169190	292972	846474	923483	2.22375e+07	1.97453e+07	0	0	377915	2.60792e+07	0	97897.5	465790	331696	0	0	110511	97210.6	93922.6	70008.7	0	0	0	2.91796e+07	324351	4.66561e+07	185237	179994	0	0	5.15234e+07	306092	3.14535e+07	3.31488e+07	0	0
ALEESNYELEGK	2	1	1.99116e+07	2.02563e+07	2.56674e+06	1.04978e+06	1.37206e+06	2.73861e+06	39633346	4.36921e+07	7.86952e+06	7.8751e+06	570319	2932691	3.16305e+07	5.82647e+07	8.12059e+06	7.47547e+06	3.53168e+07	3.80591e+07	1222547	0	1.60759e+06	2.29815e+06	7.06388e+06	397760	592250	711525	18196710	1.86958e+07	460405	123942	1.48094e+07	1.18729e+07	2.82864e+06	2.08971e+06	5206.9	33578.2	2.78849e+07	173803	2894.4	14156.9
SQYEQLAEQNR	2	1	506558	9.59182e+06	1.75587e+06	643714	898258	1.63116e+06	2.18218e+07	2.3652e+07	436685	107143	1945.7	162943	22965333	2.17462e+07	5.62866e+06	4.2497e+06	4693773	988547	198740	0	1097246	1.52848e+06	5.59864e+06	49204.3	535416	637427	1.41571e+07	1.22808e+07	67376.7	35890.7	6.9035e+06	5.94472e+06	2049448	2.3949e+06	0	0	12862857	9099.9	0	0
LKYENEVALR	3	1	27276678	26193654	1.13731e+07	4.00419e+06	5.88206e+06	1.14162e+07	6.5676e+07	7.13117e+07	7.49063e+06	7.0381e+06	155918	9.84746e+06	3.08883e+07	4.44652e+07	7.34719e+06	4.25152e+06	2.64579e+07	2.42786e+07	1.31017e+06	0	5.23985e+06	7.67826e+06	1.44951e+07	485259	1.8613e+06	2.24639e+06	1.75959e+07	1.48118e+07	332000	50880.7	2.40391e+07	2.28646e+07	7.10952e+06	9.03065e+06	1894.2	37109.3	2.3181e+07	91166.8	0	0
QSLEASLAETEGR	2	1	1.50195e+07	17021041	3.7856e+06	1.49283e+06	1.74343e+06	3.356e+06	28774269	30412528	5.8349e+06	5.97657e+06	3.0614e+06	2885082	2.4083e+07	42850270	6.42954e+06	5496383	2.917e+07	2.83552e+07	1.25501e+06	81872	2165024	3.15872e+06	7.44121e+06	6.28841e+06	742843	920208	1.63577e+07	1.42069e+07	2047984	571230	7.68046e+06	7.31438e+06	4.38994e+06	3.15831e+06	7395.7	197807	2.04285e+07	978945	165828	146079
SLLEGEGSSGGGGR	2	1	182547	6.75784e+06	856193	270748	314272	618954	2.17037e+06	340664	42959.3	4383.9	0	2105.5	1.78439e+06	5404604	3.3359e+06	3.47518e+06	263841	196096	0	0	640488	937895	1.64804e+06	0	212351	228811	374597	7.9571e+06	15342.4	5988.1	2.32281e+06	2.6236e+06	109214	1034809	0	0	390393	3461.7	0	0
IRLENEIQTYR	3	1	3.28877e+06	2.7787e+06	2.97913e+06	989528	1.24978e+06	2.22309e+06	6.58847e+06	6.03067e+06	811858	767446	483109	478989	868434	4.11085e+06	383728	274640	1.87801e+06	1.832e+06	60211.9	0	1.08846e+06	932882	813439	1.02446e+06	208305	210173	619313	540495	50529.6	0	1.71025e+06	1.47139e+06	1.01634e+06	478437	0	0	3.41372e+06	2439	0	0
AAPGVDLTQLLNNMR	2	1	195125	213013	0	8099	0	8575.4	371735	382333	0	0	2872.6	0	227089	0	81538.9	57510.8	0	126660	0	0	30495.9	45775.6	81884.3	77080.6	0	0	213305	200798	385907	368114	5073.6	0	0	0	56339.3	24607.3	53018.4	17693	0	0
ISALEEQLQQIR	2	1	3.89919e+06	3.83812e+06	1.01149e+06	396666	543247	1.04066e+06	9.2717e+06	8.96635e+06	1.16418e+06	1014267	1.24724e+06	1.24442e+06	8994514	1.72404e+07	2.1114e+06	1.98274e+06	8.26453e+06	6.69462e+06	554540	591756	572693	867770	2.90734e+06	2300067	301344	333739	8.03972e+06	8.5986e+06	9.33477e+06	8.50893e+06	1.50426e+06	1.56511e+06	2.06287e+06	1639326	80364	1.31246e+06	2.55229e+06	2.47709e+06	875759	881722
ADLEMQIESLTEELAYLK	3	1	50929.3	76940.5	0	0	0	0	123824	159323	0	0	0	0	6265.9	0	36208.1	33809	85807	88389.6	0	0	0	0	0	0	0	0	151462	144161	232217	187720	0	0	0	0	324246	327092	2042.2	0	0	0
LENEIQTYR	2	1	2.78227e+07	2.79183e+07	7.7461e+06	2.92862e+06	3.70014e+06	6.87162e+06	8.42002e+07	8.26335e+07	1.15672e+07	1186879	143553	1.13686e+07	71534966	9.43922e+07	1.73186e+07	9.48499e+06	5.3607e+07	4.74134e+07	3.19984e+06	890.8	4.52161e+06	6.52956e+06	17867403	648852	2.22413e+06	2.60159e+06	4.36593e+07	4.00132e+07	1.00968e+06	261994	2.4999e+07	2.2534e+07	9.85848e+06	9.15075e+06	33268.9	88792.8	3.3166e+07	186850	37378.7	57730
YCVQLSQIQAQ	2	1	1.20421e+06	1.20581e+06	392550	161544	337528	586711	3.24788e+06	3.02058e+06	290789	292986	730534	848803	3.2131e+06	3.75533e+06	721700	738109	2.87195e+06	2.52333e+06	491552	50021.8	234969	306114	900646	700456	157252	180192	2556006	2.70642e+06	2.63516e+06	868814	680357	650211	701922	660844	0	526310	1.14378e+06	1.30054e+06	759408	675493
GSLGGGFSSGGFSGGSF	2	1	588809	777482	224900	88101.2	191341	293720	1.65071e+06	1.78375e+06	176274	161604	187390	232153	780768	1.37357e+06	390382	328934	1123168	1.15195e+06	93878.1	96654.6	124609	153366	334695	291661	0	41691.9	1.37552e+06	1.20135e+06	919555	750340	324516	313072	409256	251646	297177	0	706688	502521	64294.1	52053.6
ISSSKGSLGGGFSSGGFSGGSFSR	3	1	36675.3	33125.4	30416.2	0	0	0	74138.3	81915.3	0	40070.3	0	0	35820.5	82496.8	0	0	77912.6	80258.2	0	0	0	0	0	0	0	0	30673.6	0	49291.9	0	82431.8	89791.1	0	0	0	0	85554.4	975.3	8968.7	0
GSSGGGCFGGSSGGYGGLGGFGGGS	2	1	94656.5	102098	0	0	0	34348.5	0	0	11045.1	6687.9	0	0	122948	223613	20261.4	0	25567.4	24906.9	0	0	0	25106.7	0	0	0	0	58851.9	48590.3	39028.9	61833.1	47680.6	41704.1	187474	112286	0	0	46511.2	56341.1	5921.1	0
NAAPGVDLTQLLNNMR	2	1	9351.1	6679.5	0	0	0	0	58776.9	65030.2	0	0	0	0	154547	180253	0	0	0	37615.6	0	0	0	0	0	0	0	0	22182.2	36899.9	38867.7	6301.6	0	0	0	1875.9	0	0	0	0	0	0
ADLEM[15.9949]QIESLTEELAYLK	3	1	1967.2	7201.5	3355.6	0	0	0	0	27215.1	0	0	0	0	1298.6	0	0	0	58399.4	60321.8	0	0	0	0	0	0	0	0	0	0	150604	134635	0	0	0	0	98559.9	93247.3	1937.8	0	0	0
GGGFSSGGFSGGSFSR	2	1	69811.5	0	0	0	0	90168.2	0	49403.4	38714.2	0	38563.1	41921.2	250822	0	39244	33590.3	91539	92654.7	35820.3	0	39047.5	63558.5	0	0	0	0	0	43980.5	0	0	42734.3	36874.3	0	175371	0	0	0	0	0	0
NVSTGDVNVEMNAAPGVDLTQLLNNMR	3	1	38370.9	54566.4	0	0	0	0	27727.2	28669.9	0	0	0	0	0	0	0	77971.3	8755.9	14009	0	0	0	0	0	0	0	0	0	0	52993.2	56388.9	0	0	0	0	220906	217834	0	0	0	0
SQYEQLAEQNRK	3	1	43365	4.03267e+06	1.60164e+06	567372	763839	1.62785e+06	395429	90721.7	0	0	0	1926.4	264488	447754	826843	855143	52269.4	28916.5	0	0	683042	1.12958e+06	1.36223e+06	0	207751	242662	19326.1	1.15198e+06	0	0	2.62353e+06	2.34688e+06	18169.9	545952	0	0	242984	2888.1	0	0
VLDELTLTK	2	1	40718215	45388612	1.78405e+07	6.94199e+06	1.04399e+07	2.07343e+07	1.09322e+08	9.72502e+07	1.80939e+07	1.75902e+07	1.64577e+07	1.67476e+07	7.88433e+07	1.52348e+08	1.11328e+08	9.45595e+07	8.13726e+07	7.48859e+07	5.48316e+06	64850.2	9345966	1.3941e+07	29947091	30611954	4.77107e+06	5.13735e+06	4.68103e+07	4.76042e+07	6.82136e+07	1.7503e+06	3.2596e+07	3.35699e+07	3.23623e+07	1.90128e+07	2.43011e+06	4.94632e+06	5.0384e+07	2.73644e+06	1.50453e+06	1.16893e+07
NVSTGDVNVEM[15.9949]NAAPGVDLTQLLNNMR	3	1	56454.7	84557.5	0	0	0	0	90193	149581	0	0	0	0	80663.2	86107.7	54699.4	33652	198996	157853	0	0	0	0	0	0	0	0	79133.3	65500.5	179186	143824	30190.6	54511.1	0	0	27521.8	29396.7	93402.4	64537.6	0	0
IDNNIEQISSYK	2	1	155680	130627	0	0	0	44178.4	65889.6	90734.5	0	0	69308.9	0	929092	1.87323e+06	0	0	96103.1	79583.9	0	0	0	56782	27145.3	0	0	0	72772.3	106301	67122.8	0	234703	183916	633567	438843	0	0	103285	0	0	0
SEITELR	2	1	1.08632e+06	3.45578e+07	5.93903e+06	2.02443e+06	3.24651e+06	6.46059e+06	6.63547e+07	2.11443e+06	331819	204195	3004.6	324080	65720951	8.79333e+07	2.0795e+07	1.97355e+07	1.81766e+06	1.32016e+06	27331.1	0	3.75644e+06	6.04769e+06	16859463	179687	1.83779e+06	2.28895e+06	3624344	5.32553e+07	279328	112814	2.87408e+07	2.86275e+07	3721771	1.21138e+07	9078.8	13354.5	2.52781e+06	149262	0	0
NVSTGDVNVEM[15.9949]NAAPGVDLTQLLNNM[15.9949]R	3	1	52974.2	50671.9	0	0	0	0	180230	140971	30131.7	27255.5	60732.2	3094.5	287171	442099	23731	7818.5	497609	302121	0	0	0	0	0	0	0	0	82971.1	122577	303086	283662	546788	524760	0	38167.1	14283.8	19756.4	257379	275753	0	0
AQISALEEQLQQIR	2	1	122124	161767	153892	58029.2	0	0	248399	243653	87663.2	71160.6	7136.2	37348.9	192715	265220	141083	133959	142584	112240	0	0	62523.3	76373.4	118006	97983	0	0	232229	270657	159394	181604	36822.4	23163.5	118674	84977.5	140935	145704	93079.8	98014.3	23556.5	21737.4
ALEEQLQQIR	2	1	445201	436755	225604	65304	0	0	634707	616732	344880	358208	231156	250246	464258	971020	245430	208303	555911	550581	0	0	212623	334834	238212	232534	0	0	682180	807653	125433	0	206229	134346	368483	287917	0	0	446124	0	0	0
YENEVALR	2	1	975372	2.24713e+07	3.25244e+06	1.1106e+06	1.92051e+06	3.60781e+06	5.80589e+07	2.76411e+06	317417	161288	13227.6	377544	68216510	7.05598e+07	1.64959e+07	1.16776e+07	1.72397e+06	1.26003e+06	49910.4	0	2.39928e+06	3.72383e+06	1.33721e+07	162054	1.44684e+06	1.77668e+06	1.02683e+07	3.55654e+07	336329	110594	2.35459e+07	2.09107e+07	7.36942e+06	8.67025e+06	3098.1	0	2.95369e+06	33766.6	0	1583.1
RVLDELTLTK	2	1	890445	1.01267e+06	896630	261681	272458	497611	1.67224e+06	2.45587e+06	291281	299636	206586	257020	1.09473e+06	2.01222e+06	260798	211399	1.15604e+06	1.12377e+06	0	0	294385	359879	613594	643464	89469.6	123849	644789	628678	0	0	640029	640037	257584	242371	0	0	810204	0	0	0
IKEWYEK	3	1	302072	1.35064e+07	2.83502e+06	834550	1271141	2.50927e+06	2.41255e+06	578832	39456.5	0	0	53006.4	1.60539e+06	1.23561e+06	5.81783e+06	6.5848e+06	371723	274185	0	0	1.75169e+06	2.74595e+06	5.75177e+06	0	577418	710241	487611	1.15343e+07	4147.1	0	1.18945e+07	1.48799e+07	142379	5.00497e+06	0	0	713051	0	0	0
GSSGGGCFGGSSGGYGGLGGFGGGSFRG	2	1	90227.9	53703.5	38607.9	12403.3	0	16176.5	268180	307910	103011	96508.1	0	0	203686	200375	66349.5	59328	314267	308344	0	0	6534	0	19709.2	13371.3	0	0	267157	339755	278403	272589	10272.7	18126.6	0	0	62997.1	54517.8	105462	120260	0	0
NVSTGDVNVEMNAAPGVDLTQLLNNM[15.9949]R	3	1	26589.7	32021	0	0	0	0	0	0	0	0	0	0	0	0	0	0	17039.2	23205.9	0	0	0	0	0	0	0	0	0	0	0	11546	0	0	0	0	0	0	0	0	0	0
NQILNLTTDNANI	2	1	472567	0	0	0	0	0	0	0	0	0	0	83349.5	74715.5	0	0	0	0	0	0	0	144049	188491	104777	107721	0	0	0	0	0	0	343812	297858	0	0	0	0	329807	305252	0	27487.4
LEASLAETEGR	2	1	541349	445343	0	0	0	62504.2	99602.5	122021	72085.3	0	0	67953.7	124657	149473	64190.3	37014.1	185358	183066	0	0	49479.5	83574.5	70885.5	0	0	0	210497	199737	0	0	200739	193859	0	0	0	0	171392	0	0	0
SGGYGGLGGFGGGSFR	2	1	23995.9	26262.8	28749	0	0	0	91833.4	0	19391.5	0	0	0	91357.6	91474	26561.4	0	226165	221209	0	0	0	0	40378.5	54364	0	0	194836	179298	148701	35380.7	0	0	0	0	0	0	92943.1	114732	0	0
TTEIDNNIEQISSYK	2	1	57621	42593.7	0	0	0	14863.7	34042.7	26731.8	0	0	0	0	121048	218819	0	0	95377.3	101077	0	0	0	0	0	0	0	0	54433.7	60248.5	33666	0	173066	168367	16902.2	0	0	0	117404	130993	0	0
SLTEELAYLK	2	1	571999	707826	196711	0	0	0	1.01067e+06	1.06835e+06	408218	382134	161948	170142	497520	1.33969e+06	302068	279359	713370	629098	0	0	230958	386910	356400	354625	0	0	1.09426e+06	1090613	650245	623569	191256	197858	1031857	702864	232483	262395	433351	411514	278052	281819
NQILNLTTDNANIL	2	1	258986	297853	0	0	0	0	226373	245719	95741	95514.7	0	58192	198299	255470	70010.5	0	174346	182950	0	0	65496.3	87700.5	73960.1	0	0	0	282580	249347	0	180156	50880.6	0	0	127032	0	0	146811	139289	42618.4	39858.1
SRGSSGGGCFGGSSGGYGGLGGFGGGSFR	3	1	103062	126783	112950	0	45141.4	79947.7	509373	527383	0	0	0	0	456820	575524	126360	103751	576411	538023	0	0	0	25846.5	84292.2	124452	0	0	345938	331004	221620	257819	155094	109397	0	0	84810.7	86143.3	211364	336498	0	0
GSLGGGFSSGGFSGGSFSRG	2	1	387349	417698	460503	192338	162791	316461	1.12505e+06	1.05275e+06	184402	147256	0	94766.2	644822	1.00256e+06	232643	0	965113	1012007	0	0	147503	208524	0	0	0	0	912748	850571	505130	434114	0	0	153429	0	0	300922	792158	850737	44808.2	0
GGLGGFGGGSFR	2	1	72031.5	75148.9	0	0	34421.2	0	357594	397168	60884.9	58672.6	75988	0	182173	375694	71275.6	57307.8	285266	261087	74533.6	0	27752.9	42669.3	82043.3	89108.8	0	0	272401	256114	292853	0	63737.6	0	66186.9	0	0	0	93850.9	0	0	0
NIEQISSYK	2	1	344941	329266	0	0	0	0	0	0	0	0	0	0	0	456634	0	0	400271	325495	0	0	0	123254	0	0	0	0	385289	0	0	0	0	0	0	0	0	0	310172	0	0	0
GVDLTQLLNNMR	2	1	26836.9	41088.6	0	0	0	13181.5	0	0	0	0	0	0	0	0	0	0	0	0	0	0	0	0	0	0	0	0	0	0	0	0	0	0	0	0	0	0	0	0	0	0
QIQAQISALEEQLQQIR	3	1	32220.8	15966.8	40481.2	0	0	0	1.15288e+07	13087.5	0	0	0	0	11890.2	0	0	5853.5	0	34633.2	0	0	0	0	0	0	0	0	70626.7	58083.4	0	41486	0	0	0	0	56259.7	98251.8	0	0	0	0
KQSLEASLAETEGR	3	1	237334	156044	0	0	0	0	0	0	0	0	0	0	67596.6	0	0	0	0	0	0	0	0	0	0	0	0	0	0	0	0	0	137084	210819	0	0	0	0	77638	0	0	0
EGCEAIVDTGTSLMVGPVDEVR	3	1	1.1348e+06	1.47908e+06	82522.1	0	54707.2	37786.3	223456	158412	154076	122065	18268.7	14640.9	399573	502952	1.10228e+06	930035	285911	348564	0	0	99035.9	109483	106674	64134.2	0	0	176437	215230	1.04966e+06	1.09837e+06	900117	887061	64720.7	94960.9	1.04516e+06	903079	897296	857049	11449.6	0
DPDAQPGGELMLGGTDSK	2	1	2.30439e+06	2.31096e+06	151010	59097	274356	499719	302031	324997	351803	324155	191820	195633	557395	708268	1.2719e+06	1.06246e+06	509122	490813	62516.8	0	206215	285794	282040	250587	116960	137261	354367	361525	1.18217e+06	0	2.12697e+06	1.90435e+06	135660	419940	0	60937.8	1396991	73591.3	262175	283410
LLDIACW	1	1	667990	678699	0	0	0	0	809367	719325	0	0	0	0	0	0	0	0	542031	536315	0	0	0	0	0	0	0	0	1.1483e+06	1212144	1.88706e+06	1.82021e+06	790497	763530	0	0	922451	927502	367423	348992	0	0
AIGAVPLIQGEYM[15.9949]IPCEK	2	1	717570	840871	546911	196885	360943	580677	180917	204333	298778	273043	284408	294696	1.43484e+06	2.54941e+06	951014	815019	685593	625424	28085.7	29717.4	241205	310599	394577	349339	114648	9315.8	307640	301290	775844	634421	2.06355e+06	2.21565e+06	1.4819e+06	1.24089e+06	1.02453e+06	1.10775e+06	1.69393e+06	1.75545e+06	134991	133858
AIGAVPLIQGEYMIPCEK	2	1	3.17526e+06	4.17638e+06	514158	212833	525418	1.01449e+06	731073	726693	492753	406309	163091	178585	581145	855840	1.22792e+06	1.00077e+06	330672	360442	15576.3	16439.5	542198	798097	667946	542118	150278	175113	569867	593427	1.63701e+06	1580089	2.25807e+06	2.24241e+06	746143	612780	1180875	1354038	1.14018e+06	1.12937e+06	160774	157306
DPDAQPGGELM[15.9949]LGGTDSK	2	1	143508	177958	53474.8	9014.5	60046.5	86584.2	13028.5	0	126859	129082	70922.6	69046	318375	716982	141447	121154	126209	143000	881.2	0	27739.8	30533.5	41657.4	42780.3	19364.3	15100.4	28168.3	30000.9	61975.7	0	362571	379408	297082	199193	0	0	322464	0	0	0
ISVNNVLPVFDNLMQQK	3	1	2.84966e+06	3.5084e+06	1.12849e+06	391187	1016713	1612716	790373	941436	279761	243057	94491.8	96924.6	1.20455e+06	1.09431e+06	2.50954e+06	2.49138e+06	373164	376263	0	0	312326	436896	605362	520486	49338.3	73980.5	1.44542e+06	1.19518e+06	3.50799e+06	3.14333e+06	1.96691e+06	1.89078e+06	472613	737956	3.41663e+06	3.54364e+06	799300	914564	3232.3	1739.5
TVVFDTGSSNLWVPSIHCK	3	1	3.23081e+06	3.46591e+06	881277	321089	451638	962452	668935	789178	545652	442682	107956	143746	1.14928e+06	1.8381e+06	2.44022e+06	1.91711e+06	610656	569136	0	0	540086	631161	711156	539183	97607.7	133235	1.55461e+06	1944105	1.73261e+06	2.20039e+06	1.25083e+06	1.13558e+06	947214	790380	2.7531e+06	2.29582e+06	446643	458266	58883.2	46458.6
FDGILGMAYPR	2	1	9.36984e+06	9.44509e+06	2.98419e+06	987144	3412236	6.39515e+06	2.15322e+06	2.08609e+06	1.73557e+06	1553212	1004494	1.07527e+06	3.37121e+06	6745483	5.05669e+06	4.34521e+06	1.67333e+06	1.54158e+06	162893	154924	1.97838e+06	2.56082e+06	3148459	2.90314e+06	1.26246e+06	1.45837e+06	2832697	2.64937e+06	7.08015e+06	6.54484e+06	8.06215e+06	7.9121e+06	7.98489e+06	4.9225e+06	5.25207e+06	5.23525e+06	2.93136e+06	2.7741e+06	804899	833443
LVDQNIFSFYLSR	2	1	192274	224094	557901	167987	90076.1	173901	151376	140657	33080.8	27435.4	0	0	80398.7	116705	158717	166695	0	27473.6	0	0	0	10934.1	59205.9	55677	0	0	540965	626694	432672	404924	0	0	50448.7	37517.5	1.45919e+06	1.47385e+06	784.4	0	0	0
TMSEVGGSVEDLIAK	2	1	242984	382886	0	0	57994.9	74136.7	24078.4	0	0	16204.5	0	0	0	0	0	0	0	0	0	0	0	0	0	0	0	0	0	0	116372	0	41137.2	0	0	0	0	85323.3	56888	68149.8	0	0
YSQAVPAVTEGPIPEVLK	2	1	115107	138018	41668.4	0	34930.2	72505.3	0	0	9657.3	22544.6	0	0	9990.5	0	52608.4	68103.7	37114.9	32335.5	0	0	0	27186.6	28765.4	27964.5	16056.2	21211.9	16506.7	27454.3	99709.8	88863.9	42457.1	33165.6	0	0	75973.4	66033	83845.1	77390.4	0	0
LLDIACWIHHK	3	1	1233998	1.38205e+06	2.58598e+06	740321	1.26747e+06	3148177	997479	1.12492e+06	201772	166369	0	0	2.29248e+06	4.82705e+06	1.04956e+06	930830	68831.5	46821.3	0	0	570627	753964	1992235	1.63184e+06	574226	689795	3499589	2.87401e+06	2.19281e+06	1.80824e+06	60647.6	156503	3372507	1.90211e+06	372051	4.33671e+06	0	0	0	0
FDGILGM[15.9949]AYPR	2	1	1.02446e+06	1.30706e+06	430213	168979	455784	822410	104680	127155	319670	310938	299328	290481	777342	1.79865e+06	425122	368555	225651	214697	65832.3	3808.3	222560	345531	388143	357560	251413	283270	186925	165647	592225	512615	806318	758177	1.9995e+06	979922	135116	472425	462065	490638	216430	211947
ISVNNVLPVFDNLM[15.9949]QQK	2	1	375895	442526	292672	106527	267047	500397	72688.7	92744.9	94014.4	87822.9	151658	167728	637952	918072	272462	266600	179103	173312	0	0	129460	176919	200105	162973	50423.7	55650.4	157730	139740	368479	297356	839283	778735	998737	736685	358699	364618	493758	445006	886.6	11970.3
LSPEDYTLK	2	1	2.05889e+07	22683664	1.21665e+07	4.74038e+06	6.40406e+06	1.16489e+07	4.74466e+06	5.6784e+06	8.72548e+06	8005368	5.68132e+06	5.91611e+06	1.62298e+07	3.13873e+07	1.39266e+07	1.14904e+07	8.71134e+06	8287377	1.01679e+06	0	7574087	10181664	1.069e+07	1.05175e+07	3.93162e+06	5.31934e+06	1.11204e+07	1.09305e+07	1.36645e+06	199319	2.72702e+07	2.57823e+07	2.24116e+07	1.3506e+07	60316.9	268383	1.91444e+07	418099	112761	177074
VSTLPAITLK	2	1	2.68291e+07	2.84811e+07	1.92878e+07	8.15364e+06	1.99556e+07	3.61606e+07	6.60511e+06	6.99682e+06	1.0403e+07	9.54467e+06	1.42238e+07	1.44867e+07	2.14157e+07	3.20823e+07	1.84621e+07	1.6253e+07	9.72737e+06	9.56922e+06	2.8967e+06	110833	9.20939e+06	1.10182e+07	1.11908e+07	1.42347e+07	7.61064e+06	8675361	1.59928e+07	1.48935e+07	2.82279e+07	1.39636e+06	35851644	3.77903e+07	3.09128e+07	2.44307e+07	452962	1.93928e+07	2.37578e+07	2.16015e+07	7.1453e+06	6696402
EGCEAIVDTGTSLM[15.9949]VGPVDEVR	3	1	176740	315378	0	0	0	0	0	0	30789.3	34609.3	0	0	53714.6	165130	46458	47296.5	22249	30388.9	0	0	0	0	0	0	0	0	0	47042.1	124536	45788.9	113961	112433	17778.8	0	145952	54171.8	135303	124071	0	0
QPGITFIAAK	2	1	1.22137e+06	1.25731e+06	3995645	1.29752e+06	2.15152e+06	4.06848e+06	1.39553e+06	1.51152e+06	1.48769e+06	1.41922e+06	1.78253e+06	1.76667e+06	3.66928e+06	3.73628e+06	3.12546e+06	2.57889e+06	1.75399e+06	1.91069e+06	511104	0	794632	1123574	2.14879e+06	2187234	1.05277e+06	1.36531e+06	1945288	2.09854e+06	2.09674e+06	2613.5	5.08769e+06	4.61643e+06	6.4849e+06	6128948	96368.7	83683.6	4.10411e+06	130850	34510.6	218467
VGFAEAAR	2	1	430348	20161446	1.30303e+07	4.1306e+06	7.49448e+06	1.38217e+07	557698	86486.3	96629.9	34336.6	0	160553	1.47355e+06	1.73015e+06	1.64861e+07	1.79915e+07	145047	101276	0	0	6.58703e+06	1.00471e+07	9.70718e+06	24565.1	5261333	6.12477e+06	475780	1.23534e+07	24038.8	10101	3.08279e+07	30968355	1.17442e+06	2.51814e+07	11327.6	9353.7	736421	9207.5	0	0
SQAVPAVTEGPIPEVLK	2	1	57469.4	99203.7	51139.1	15864	20356.8	45586.6	0	0	0	20304.8	0	0	0	0	44721.5	21262.2	0	0	0	0	0	5664	23047	10796.6	8666.7	0	13706.4	12689.9	82145	62302	0	0	0	0	0	65537.8	30115.3	33428	0	0
QVFGEATK	2	1	5627.3	3.21508e+06	1.41409e+06	494206	933934	1.70777e+06	21556.3	0	0	0	0	2438.4	73792.2	80416.1	236892	3.34591e+06	0	0	0	0	968534	1.40636e+06	0	0	458514	568924	43691.6	2.46907e+06	0	0	338437	514312	59088.2	210038	0	701.2	33656.4	0	0	0
YYTVFDRDNNR	3	1	130768	136389	438232	135450	93015.3	150609	0	0	0	0	0	0	0	214221	40277.2	26568.3	0	0	0	0	58869.5	92671.1	31005.4	0	0	32273.4	0	0	0	0	87612.3	92531.6	0	0	0	0	74340.3	0	0	0
DAQPGGELMLGGTDSK	2	1	401553	342223	0	0	0	0	0	0	0	0	0	0	0	25545.7	78509.1	0	0	0	0	0	0	0	0	0	0	0	0	0	74324.5	0	0	0	0	0	0	0	65636	0	0	0
IQGEYMIPCEK	2	1	464146	440385	0	0	0	54432.6	79218.7	79297.5	64643.4	74619.9	0	0	150020	282729	255792	207606	72385.7	87852.4	0	0	79549.1	98232.5	155389	120570	0	0	152641	151881	0	0	242656	230806	127663	86159.2	0	0	103689	0	0	0
NVLPVFDNLMQQK	2	1	369202	340030	0	0	0	91385.2	0	0	59912.8	48228.8	38425.5	0	0	237458	0	193159	0	0	0	0	54114.3	0	0	0	0	0	0	304412	614579	502929	154419	0	152604	161529	0	0	0	0	14138.1	15498.6
IQGEYM[15.9949]IPCEK	2	1	172136	172594	47710.1	0	0	57359.4	0	0	0	0	101331	0	322848	924108	275280	224327	0	0	0	0	0	0	0	0	0	0	578628	0	0	0	306858	282545	252195	184748	0	0	0	0	0	0
LLDIACWIH	2	1	659632	868575	161588	52240.9	87772.8	158532	220804	255257	57682.5	50055.5	28811.8	32392.8	296918	382655	564636	504854	71579.9	71474.7	0	1521.7	160070	238087	268460	225225	30356.1	44656.5	1.00014e+06	783268	1.20596e+06	911208	167941	173075	223968	180305	644966	711121	0	0	25813.6	22623
LVDQNIFSFY	2	1	1.08384e+06	1256622	807375	301899	183248	321548	816422	887064	529991	561829	270080	302296	968948	1.00657e+06	1.29659e+06	1.22577e+06	343257	345259	36255.8	0	583754	840987	665518	600936	0	0	1.5548e+06	1.38132e+06	1.91745e+06	1.75405e+06	1065665	984948	1.3362e+06	1.0754e+06	978884	1.01635e+06	696082	793198	157588	146365
LVDQNIFSF	2	1	3.49454e+06	3.00662e+06	1.54684e+06	606924	626316	1.27156e+06	1.06516e+06	957138	700032	543986	834748	969097	2.15949e+06	3.28056e+06	3.03464e+06	2.67453e+06	1.05709e+06	996164	113941	102634	909312	1.21714e+06	1.67097e+06	1.54606e+06	362574	491804	3.55271e+06	3.88958e+06	6519401	6.45884e+06	3.56351e+06	3.30694e+06	2.20552e+06	1.66041e+06	2.25527e+06	1.89945e+06	1.2871e+06	1.30782e+06	319964	332321
AIGAVPLIQGEYMIPC	2	1	145808	183191	0	0	0	1739	0	0	0	21708.6	0	0	0	0	0	0	0	0	0	0	0	1830.6	0	0	0	0	51191	0	221132	190053	124819	119853	0	14589.9	0	0	43264.8	38984.2	0	0
NYM[15.9949]DAQYYGEIGIGTPPQCF	2	1	23226.5	59430.5	0	0	0	0	0	0	31578.5	30471.9	0	0	25599	51183.1	217895	187293	109020	103610	0	0	0	0	0	0	0	0	0	22205.9	154100	150834	101757	106464	0	0	243964	226900	133212	134784	0	0
YYTVFDR	2	1	1.84059e+07	2.00094e+07	9.61519e+06	3.47956e+06	4.94986e+06	1.01766e+07	4.1784e+06	4.46011e+06	7.58906e+06	7.20003e+06	5.02232e+06	4.6505e+06	1.23052e+07	2.31257e+07	1.29365e+07	1.06137e+07	7.3288e+06	7.28587e+06	684457	0	5.23123e+06	7.94484e+06	9.13383e+06	8.19505e+06	3.17339e+06	3.73774e+06	1.10125e+07	9.02861e+06	934241	250358	2.47104e+07	2.16135e+07	1.92024e+07	1.20796e+07	83140.4	298057	1.3572e+07	367758	99613.2	140779
AIGAVPLIQGEY	2	1	251793	279210	95944.2	0	0	0	0	0	81125.3	70860.6	51621.4	54228.2	0	280167	167770	171873	66755.8	74485.2	0	6378.9	0	80205.8	127774	0	50212.9	61261.9	188793	238954	447680	501428	271948	260885	228352	132407	0	0	0	124690	0	48101.8
GPIPEVLK	2	1	245596	0	2.18622e+06	892803	1.1139e+06	1.65052e+06	2.08499e+06	2.27191e+06	900060	864879	1.06895e+06	1.02336e+06	8.76351e+06	2.02708e+07	4.42531e+06	3.54755e+06	2.99902e+06	2.96865e+06	757909	0	0	0	1.94259e+06	1.99093e+06	873739	1.46145e+06	2.56419e+06	2.09717e+06	0	0	1.44853e+06	1660464	18561865	1.08237e+07	0	11165.3	3.86975e+06	0	0	0
GITFIAAK	2	1	1.55206e+07	1.49486e+07	6.25128e+06	1.86034e+06	6.11796e+06	8799616	771546	952996	2.3117e+06	2.19461e+06	2.05865e+06	3.21491e+06	1.14391e+06	466335	2.42408e+06	1978224	1.1758e+06	1.11281e+06	259249	0	5.77016e+06	7973614	3.67689e+06	3.4659e+06	0	2.80496e+06	1.85928e+06	1.38213e+06	114706	0	8.8266e+06	8.32728e+06	924598	1.75472e+06	0	0	4.51566e+06	2876.6	0	4871.2
EGPIPEVLK	2	1	4.37112e+06	5059740	2284187	789337	739986	1.52486e+06	0	1306795	2112244	2.2366e+06	1.00867e+06	0	1.51869e+06	3112614	2.23911e+06	1983402	1.2234e+06	1.26988e+06	128121	0	1.10982e+06	1.49199e+06	1.82929e+06	1782080	601603	624200	2206371	2.29308e+06	4.85347e+06	0	5.748e+06	5.42591e+06	2.03055e+06	988052	0	0	2.56852e+06	0	0	592261
LGDVFIGR	2	1	130240	117106	0	0	0	0	0	0	0	0	0	0	0	0	0	0	0	0	0	0	0	0	0	0	0	0	0	0	0	0	0	0	0	0	0	0	0	0	0	0
ISVNNVLPVFDNL	2	1	39208.3	0	0	0	0	37255.1	0	0	0	0	0	0	146709	112798	0	0	0	0	0	0	0	0	0	0	0	0	41096.1	34571.4	0	0	50635.5	54669.5	29219.6	93602.1	0	0	58634	43189.6	0	0
DFLQGSSCIAGIYNETTK	2	1	340330	426090	76544.8	25888.4	23360.7	51560.1	115551	125209	177124	160658	54669.3	62938.8	12582.5	102058	330720	269755	137512	131454	0	0	46408.8	54017.8	171734	141322	0	0	319772	276227	859326	650540	844587	787122	10969.4	0	217310	257451	155224	165783	3788.4	1708.6
GFFDPNTEENLTYLQLK	2	1	1.6474e+06	2.00226e+06	468844	171055	178378	350968	341170	367225	262260	249602	71580.4	72442.5	232644	301096	942856	842923	214394	265790	0	0	205890	272588	662933	492803	26075.5	34403.6	802086	708720	2.31713e+06	1977345	1.57836e+06	1.57929e+06	61224.3	50658.1	1.14275e+06	1.11285e+06	312977	305104	3348.9	8012.2
CIKDEETGLCLLPLK	3	1	2.57434e+06	2.93396e+06	712438	296253	395836	674241	670898	829583	901065	804023	322285	337030	359538	431035	1.21268e+06	1.01632e+06	519136	372220	24060.8	0	577870	776826	1.32476e+06	1.07141e+06	217790	276760	1.26032e+06	1.01772e+06	3.58371e+06	3009741	3028668	3.29202e+06	146784	138970	1.12658e+06	1.23335e+06	650948	695663	183267	206551
AVTGYNDPETGNIISLFQAMNK	3	1	509537	637371	69349.2	0	44653.9	71221.5	112579	154270	24815.5	0	0	0	0	4600.1	134743	107512	0	31104.6	0	0	0	25865.4	42123.7	43937.6	0	0	6640.3	0	202614	151601	413221	410588	0	0	285460	229390	112628	90200.7	0	0
IKDFLQGSSCIAGIYNETTK	3	1	1.33404e+06	1188988	551975	206560	266699	333250	452491	445662	478176	412567	40078.6	13216.5	122849	456998	714830	434405	209951	241839	0	0	234119	301100	288616	281645	39395.2	53962.5	478495	391264	1.34256e+06	1.23631e+06	618622	607152	0	0	871848	835766	225290	256594	0	2356.2
GYFNEELSEILSDPSDDTK	2	1	245197	290523	24293.3	0	14993.4	31860.8	0	16223.3	65558.9	55093.2	0	0	31628.7	45867.3	550803	370041	119785	129071	0	0	0	1180.3	2224.9	34548.2	0	0	185776	129837	603363	682740	330971	273052	0	0	513224	440213	101352	88504.7	0	0
GGGGYTCQSGSGWDEFTK	2	1	48033.5	38446.8	0	0	0	0	34489	26991.3	0	0	0	0	0	0	0	0	34656.8	38840.2	0	0	0	0	0	0	0	0	0	19643.3	0	0	0	0	0	0	0	0	56693.3	0	0	0
LLEAQIASGGVVDPVNSVFLPK	3	1	82256.6	110768	55412.3	0	0	0	42869.9	25401.7	0	0	0	0	0	0	15931.3	0	0	29234.4	0	0	0	0	0	0	0	0	65674.3	59924.9	58875.4	81045.6	0	0	0	0	0	10716.9	9436.2	0	0	0
LLEAQIATGGIIDPK	2	1	3.2955e+06	4.06144e+06	898076	344978	499506	789898	1.14976e+06	1.21587e+06	1.32288e+06	1.11625e+06	653714	675347	468373	1.04499e+06	2597584	2.3226e+06	1.00447e+06	874842	104732	113119	718960	939356	1.47247e+06	1.15269e+06	167239	227848	1.91581e+06	1.7221e+06	4.46782e+06	4.22068e+06	5.20907e+06	5.25103e+06	320269	162779	2.43063e+06	2.37803e+06	1.36609e+06	1.46244e+06	351603	348495
DEETGLCLLPLK	2	1	1.1104e+06	1.4103e+06	147744	0	60606.2	112595	295843	297404	492199	424134	167977	171580	261908	350460	769168	646003	267357	257644	0	5125.9	128950	188322	612552	490450	79091	103279	882847	934566	3.54405e+06	3.03627e+06	1.31436e+06	1.34283e+06	9377.9	53559.3	345139	379499	280235	275307	111069	106661
SVEEVASEIQPFLR	2	1	127269	149171	79635.3	28022.6	0	0	86282.9	92270.1	0	0	0	0	4766.7	33738.8	0	0	11390.3	25750.5	0	0	8193.9	18534.4	18368.6	6540.7	0	0	19037	57684.8	30541.5	32210.6	11434.3	0	0	0	0	0	56265.4	56825.6	0	0
SVQNDSQAIAEVLNQLK	3	1	167908	201588	85454.2	20797.6	0	16134.4	126342	108289	0	0	0	0	60230.4	10237.1	0	0	0	45772.7	0	0	0	0	45368.7	34489.1	0	0	174365	172591	174578	174867	0	0	0	0	0	0	8313.1	0	0	0
LLEAQACTGGIIHPTTGQK	3	1	584604	568428	248083	88872.1	68412	122533	103195	110869	42406.8	42380.1	0	43385.2	53162.1	0	78876.3	59376.2	93095.1	91132.4	0	0	73007	113082	131015	217955	53215	53670.5	141287	119755	124578	0	71376.4	48374.1	0	0	0	0	132182	0	0	0
PGTALELLEAQAATGFIVDPVSNLR	3	1	10817.9	6875.7	22481.8	0	0	3622.3	37698.5	41169.5	0	0	0	0	0	0	499904	242813	51434.2	63881.4	0	0	0	0	0	0	0	0	224532	264345	670046	718600	61516.5	36096.6	0	0	527694	472041	8496.7	1938.7	0	0
ITNLTQQLEQASIVK	2	1	155745	183796	80681.3	0	0	37625	260037	283381	18632.3	22248.6	35204.7	4567.9	142452	282386	28161.5	39011.8	154510	163769	11262.6	8759.1	0	48508.6	40447.4	57363.6	24400.7	0	173898	132820	210968	148995	0	20908.3	40308.3	0	41049.3	35598.6	140620	170289	20048	17231.1
FLQGSSCIAGIYNETTK	2	1	136500	156012	81774.2	0	0	72552.3	44007.8	34404.7	91552.9	80970.6	41233	40902.1	0	49290.7	126572	89806.1	38413.3	27171.4	0	0	0	0	117833	94953.5	8758.8	0	50818.6	52524.5	188976	200790	308434	333720	0	0	76669.6	104160	60577.9	61826.5	0	0
AITGFDDPFSGK	2	1	745479	954958	429891	149336	70201.8	131568	449641	490744	183969	158701	51187.1	55251.9	221646	432580	210157	148024	284691	261626	3226.3	4176.8	139016	182893	412252	302478	64071	82231.2	644168	538558	697744	612942	144147	158073	104173	47229.4	0	125612	330002	316771	50684	52256.2
LENINGVTDGYLNSLCTVR	2	1	13789.4	26785.9	0	0	0	0	33877.5	33869.3	0	0	0	0	21961.6	24526.8	0	0	27874.5	21492.2	0	0	0	0	0	0	0	0	28467.4	27933.9	35363.1	32268.6	0	0	0	0	0	0	11895.2	9010	0	0
QQIQNDLNQWK	2	1	357395	361608	159750	0	0	87118.9	220173	219564	0	0	67142.5	61492.4	135027	330517	93412.3	82672.2	151111	168636	0	0	106562	136896	160885	160568	0	47037.2	199978	185864	0	0	131254	128706	75630.8	0	0	0	225954	0	0	0
TGSQYDIQDAIDK	2	1	477757	422076	66988.9	0	0	0	156590	189938	74077.2	69820.6	0	0	0	251702	141416	143665	194352	215015	0	0	0	62063.5	121260	89072.2	0	0	245870	212367	244078	0	155813	139638	0	0	0	0	236598	0	0	0
AVTGYNDPETGNIISLF	2	1	316150	289753	43583.2	12342.6	0	0	95375.2	95831.3	227133	187117	71578.9	69669.9	50816.5	0	277851	223480	56440.8	55453	0	0	70018.6	88467.5	124154	96457.4	0	0	259006	277020	717528	757688	351887	352667	0	0	116022	129012	65677	70031.8	0	12346.5
TMIQSPSGVILQEAADVHAR	3	1	257940	254918	0	0	0	30398.6	290763	309222	0	0	0	0	88801.3	130357	63758.2	81258.2	100156	84644.7	0	0	0	23856.9	39489.6	0	0	0	98840.6	99230.2	136532	131112	0	0	0	0	28044.8	37587.9	67615.9	61260.9	0	0
VTAMQLYECQLIDK	2	1	85133.9	87381.6	0	0	0	0	65884.1	50659	0	0	0	0	0	0	0	0	0	0	0	0	0	0	0	0	0	0	0	0	48103.2	33718.6	0	0	0	0	0	0	0	0	0	0
TLELQGLINDLQR	2	1	415673	482902	265063	80931.7	33768.1	65920.5	462324	531840	17959.3	2880.6	0	0	241978	269428	138833	151484	92928.3	107009	0	0	53849.9	74698.3	168351	137848	3220	9789	531921	510391	400774	339088	45062	48831.6	4478.7	22107.6	152347	149931	69201.6	58544.8	0	0
VVIVDPETNK	2	1	4887271	5.11602e+06	712264	251007	366022	696456	2.01062e+06	2.17786e+06	696912	395912	0	295335	822271	995573	1.30612e+06	785818	796304	718507	62043.2	0	786034	1.13867e+06	1.6834e+06	0	446287	551057	2.97406e+06	2.54718e+06	0	0	1489078	1.26864e+06	308652	298115	0	0	1.0032e+06	0	0	0
LSLQDAVSQGVIDQDMATR	3	1	109321	338191	0	0	0	0	0	16375.7	0	0	0	0	0	0	0	0	0	0	0	0	0	0	35706.4	0	0	0	0	31491.2	114729	91564.5	0	0	0	0	0	0	0	0	0	0
NQFETEINITK	2	1	159525	162850	45136.8	0	0	0	206070	216830	33663.2	28192.7	0	0	121857	220952	66638.5	54977.6	143426	102303	0	0	0	0	46123.2	52423	0	0	131772	116908	0	0	0	0	0	0	0	0	107964	0	0	0
GLIDYETFK	2	1	3.41427e+06	3013422	1.02518e+06	382126	445083	850002	1243453	1.22413e+06	824054	732260	301295	291682	608707	1.28493e+06	936333	830969	769557	760147	113430	0	560588	882768	1.26939e+06	1.24423e+06	410008	496536	1656630	1.57389e+06	2.70586e+06	849126	971876	811415	684292	395058	5374.5	896121	1.13382e+06	1.18793e+06	318215	310499
QLQNIIQATSR	2	1	325592	436169	160677	0	83708	133937	360139	485493	53460	50931	115464	105140	209283	359852	115569	82422.8	282476	276030	67063.2	0	107378	141166	151670	167852	54848	68225.9	243480	265146	0	0	58995.6	65909.9	58826.7	55783.8	0	0	272111	0	0	0
NLPLADQGSSHHITVK	3	1	650405	752258	158072	0	0	162406	651495	659373	0	31949.4	0	120886	344728	309302	0	126164	235071	209187	33055.7	0	0	203680	134793	0	0	0	302089	291450	0	0	0	0	0	0	0	0	267474	0	0	0
GIVDSITGQR	2	1	1.05966e+06	1.21221e+06	512601	171544	137294	239760	298349	370487	0	0	75646.7	73060.4	226384	0	202788	197570	275286	256402	32129.3	0	190172	304150	438230	425042	106060	134390	396303	403944	0	0	242094	196688	0	67473.4	0	0	352467	0	0	0
LNDSILQATEQR	2	1	575778	503032	81994.4	0	25032.9	197147	316718	377417	49748.7	50513.6	0	30915.1	170577	0	82922.7	88363.5	239843	298220	8673.3	0	44963.4	79788.2	170140	226343	0	0	192251	202196	221665	0	53728.9	49175.1	0	24602.9	0	0	257945	0	0	0
PGTALELLEAQAATGF	2	1	74824.3	85614.9	0	0	0	0	0	26568.4	32322.1	0	3471.5	0	0	0	190895	160448	37469.8	36032.5	0	0	0	0	0	2038.6	0	0	139694	131517	416162	436236	122174	123875	0	0	47631.5	65025.8	2573.4	0	0	0
AVTGYNDPETGNIISLFQAM	2	1	230962	293928	0	0	0	1906.5	38906.3	41807.2	24119.6	20442.9	0	0	0	0	210355	152629	22748	27862.3	0	0	0	0	15888.2	2435.7	0	0	41587.7	43171.6	321660	267708	228976	238201	0	0	109097	0	48876.3	45190.8	0	0
IEPHTGLLLLSVQK	3	1	431822	420524	299527	118543	62165.1	129197	471732	410215	0	0	0	0	124752	281838	86443.8	97517.3	0	0	0	2621.1	84099.5	124356	222657	218498	0	0	341872	397313	296030	282265	0	0	0	0	0	100378	0	0	22879	23531.6
WLPYEAGQR	2	1	460756	464756	234888	74931.6	49964.2	90303.3	117755	109879	52599.2	47599.7	0	0	63596.1	122062	56673.6	43958.5	106054	77825.8	0	0	94230	129320	132732	120555	0	0	133361	119495	0	0	62344.9	52037.8	22192.9	0	0	0	0	0	0	0
ISITEGIER	2	1	1.46006e+06	1.3818e+06	550057	159783	128640	174361	341303	369329	142166	135085	60513.7	68139.6	253184	183516	266776	233575	345760	328789	26706.3	0	204029	325686	446459	502516	114710	113530	542226	478706	0	0	249468	241290	48628.9	43979.4	0	0	453211	0	0	0
NFVDPVTK	2	1	1.25641e+06	1.22856e+06	718273	241605	153626	302672	839133	972004	178622	0	0	187919	356526	589431	200457	134404	323097	345791	60055.6	0	254441	380318	528330	0	188762	212597	891784	695841	0	0	250117	252437	147646	86435.3	0	0	447310	0	0	0
HVTSECLGWMR	3	1	143866	125008	0	0	0	0	107961	113339	0	0	0	0	0	0	23364.5	0	0	0	0	0	0	0	0	0	0	0	0	0	0	0	0	0	0	0	0	0	0	0	0	0
AQQIHSQTSQQYPLYDLDLGK	3	1	197702	162643	0	0	0	0	147261	193820	0	0	0	6397.6	104182	137980	51375.4	37923.7	98311.9	102116	0	0	4192	0	0	0	0	0	98292	94776.6	101964	81499.9	0	0	0	0	0	0	158644	108604	0	0
LTVDSAIAR	2	1	1.54623e+06	1.67621e+06	1.01317e+06	420832	284538	520598	1.0955e+06	1.24725e+06	160054	160841	0	257194	403175	400175	236234	189953	415084	423920	100259	0	366402	514811	793201	0	247549	323843	969953	970047	0	0	272488	213217	0	194931	0	0	462256	0	0	0
LGIYEAMK	2	1	5.44824e+06	6.45123e+06	1.30175e+06	419928	1.41048e+06	2.5465e+06	1.35042e+06	1.72527e+06	937387	862184	1.50719e+06	1.66865e+06	428362	902517	1.77793e+06	1485565	621621	578192	282308	0	1.49886e+06	2.06968e+06	2678932	2.43511e+06	904171	1.29106e+06	1079269	1.11371e+06	173929	0	6.55863e+06	6.51531e+06	611729	392528	0	0	1.25018e+06	0	1081	0
LTYEIEDEK	2	1	421825	464540	0	0	0	0	311873	314219	69720.8	70006.5	0	0	220784	367773	154552	143681	300685	306147	0	0	0	0	71137.3	0	0	0	239303	209427	0	0	131129	88736.4	0	0	0	0	310013	0	0	0
ETQTECEWTVDTSK	2	1	50264.2	0	0	0	0	0	54378.8	43026.2	0	0	0	0	0	54701.7	19641.5	0	51668.9	71317.1	0	0	0	0	0	0	0	0	38794.3	0	0	0	0	0	0	0	0	0	71505	0	0	0
AFIGFEGVK	2	1	630141	757768	447919	191676	106585	133836	204646	201870	81156.6	77111.5	0	0	83216	118062	106522	75963.6	133503	122700	28977.4	0	127999	215512	311533	294690	88144.6	105943	331792	209952	464198	0	88895.7	87625.3	46063.8	0	0	80256.3	155432	94271.5	43914.3	0
FLEFQYLTGGLVDPEVHGR	3	1	32140.2	43065.6	0	21857.6	0	0	60906.2	87808.5	0	0	0	0	0	0	0	0	0	0	0	0	0	0	0	0	0	0	154510	124652	112091	80550.7	0	0	0	0	10931.6	21099.2	0	0	0	0
NATILELR	2	1	900960	878320	941792	0	202247	436860	745550	842329	174315	161825	188931	193022	248359	1.63974e+06	382610	317293	498406	494643	52484.2	0	183945	371598	621291	605857	166233	185688	709065	783641	0	0	292762	322955	322905	260066	0	0	587535	0	0	0
EHLMLEEELR	3	1	321099	252934	0	0	0	0	204606	200571	0	0	0	0	35104.4	148163	0	67493.4	45431.5	44839	0	0	21113	0	60945.2	46419.9	0	0	105144	80011.5	82039.6	0	0	0	14855.3	0	0	0	0	0	0	0
LSSEVEALR	2	1	1.34962e+06	1.08613e+06	243992	97276.3	65296.8	137939	930514	1.01012e+06	148377	106996	0	120810	528947	915882	517803	235036	470858	456080	25592.8	0	192408	262013	490616	0	92974.7	144496	985374	720664	0	0	386974	568803	176382	121253	0	0	355574	0	0	0
GLVGIEFK	2	1	1.07311e+07	1.29363e+07	4.62689e+06	1.69576e+06	3.27943e+06	5.26768e+06	3.78954e+06	3.41438e+06	4.13506e+06	3.6473e+06	4.82038e+06	4.56198e+06	2.22117e+06	3.35501e+06	5.23841e+06	4475339	1.90786e+06	2.10422e+06	661373	0	2.32455e+06	3.81641e+06	6775437	7.55931e+06	2.34997e+06	2.9717e+06	5.71173e+06	5.04298e+06	1.43183e+07	450191	1.52755e+07	1.51404e+07	1.7817e+06	1.2905e+06	33137.9	1.07847e+06	3.14848e+06	577503	2.98501e+06	2834193
ELESGQISYDEVGER	2	1	1.3905e+06	1.66547e+06	0	0	0	35584.5	45383.5	73427.5	124966	110284	0	0	0	229946	79511.8	91421.7	115723	99989.2	0	0	0	22291.3	0	0	0	12327.7	73069	83845.7	342773	0	102587	78299	0	0	0	0	723908	0	0	0
LISPESTVMLLEAQAATGGIIDPHR	3	1	26357	74599.6	3190.1	0	0	0	10919.4	44773.4	0	0	0	0	0	0	0	0	0	0	0	0	0	0	0	0	0	0	0	8171.5	27543.8	0	0	0	0	0	0	0	0	0	0	0
IEVLEEELR	2	1	439381	382434	0	0	0	0	899317	891304	0	0	0	0	629097	1020562	275265	0	740468	710951	0	0	0	0	0	173389	0	0	0	0	583170	0	41808.1	0	0	0	0	47627.7	587562	93183.9	0	30770.7
DLIDFDDR	2	1	561106	527575	66384.3	25003.3	0	19702.9	177969	161615	82003.6	68005.3	0	0	135126	209953	167567	171960	227290	254945	0	0	0	31215	78937.2	63806.1	0	11527.9	206382	218222	241202	0	59322.3	64204.4	0	0	0	72623.8	206612	223351	0	8635
AELIVQPELK	2	1	454953	468125	112060	40138.3	34740	63321.6	709424	658643	82986.7	79397.2	103509	86739.3	367390	796240	155894	168035	471722	477802	29751.1	0	85252.7	105538	159862	143833	32401.9	36522.6	403723	389350	425171	0	95894.3	95972.2	103625	27045.8	0	0	432115	5447.2	81104	91965.7
YIELLTR	2	1	786327	828596	401130	135502	157913	324152	1.63136e+06	1.56642e+06	181279	196686	219203	221420	702622	1319266	299938	287531	880018	824096	94559.8	0	196549	265183	498731	465658	121186	138824	817340	743537	776855	0	192486	168942	270535	181510	0	0	548171	0	0	70610.4
SMVEDITGLR	2	1	676658	0	216250	0	0	118713	178976	204275	0	0	0	0	75867.5	131545	85906.6	65235	34814.4	80004.9	0	0	0	0	192699	0	34813.7	0	159164	150174	273905	0	0	0	0	0	0	102320	127941	126939	14747.2	15231.1
ALLQAILQTEDMLK	2	1	65471.2	78628.2	0	0	0	0	171159	171448	0	0	0	0	39862.2	6847.8	53340.5	0	8597.6	1949.1	0	0	0	0	0	0	0	0	93933.9	97315	104816	114810	0	0	0	0	80676.7	44793.7	0	0	0	0
LQSLTENLTK	2	1	1.00512e+06	908352	573221	179077	175509	332770	974562	756420	111586	124928	147433	147946	411289	631660	220719	177540	393330	381656	0	0	194254	353732	379836	174644	134785	152797	469344	565262	0	0	253171	158517	188879	0	0	0	355100	0	0	0
NTLTQTTENLR	2	1	444146	467640	263545	93660.7	91875.5	146044	799900	817305	86578.4	81272.9	0	144765	64632.1	490703	124048	81201.1	309347	304577	34610.6	0	117298	149879	223090	0	63840.6	86508	497221	440514	0	0	104996	90309.8	0	53576.8	0	0	300169	0	0	0
LLQLQEQMR	2	1	365369	443558	0	0	32593.1	50190.4	529045	613113	34729.7	30995.1	41379	30381	140342	278574	73258.3	65608.2	213123	164415	29890.1	0	50316	68589.2	67775.1	68675.5	10585.9	27785.6	176674	110901	0	0	0	22750.1	46088.1	26571	0	0	166019	0	0	0
FFDQYR	2	1	686700	634210	164367	56092.9	88380.1	227248	354889	315134	74765.6	68245.9	0	81695.8	140338	245103	169277	142671	285135	255593	28279.7	0	92145.8	150659	149879	0	105820	95378.6	308669	326180	0	0	143172	114432	58194.6	0	0	0	243804	0	0	0
FLDQNLQK	2	1	810917	761595	299314	0	0	210467	1.52916e+06	1.35996e+06	109652	0	0	310668	0	0	428646	0	599257	479790	96438.9	0	170369	264698	286831	0	0	0	629377	611068	0	0	0	0	112127	0	0	0	550735	0	0	0
LEYDDLR	2	1	637528	698645	47060.5	0	0	0	587166	530327	117966	129754	0	19495.5	446032	668875	223917	186349	326436	334361	0	0	41680.7	65663	164644	0	19457.6	0	482517	567347	0	0	140054	92714.8	0	0	0	0	281440	0	0	0
LEEELEGMR	2	1	258340	222885	0	0	0	0	56566.3	65593.5	0	0	0	0	0	47269	0	0	0	28634.9	0	0	0	0	0	0	0	0	0	0	0	0	0	0	0	0	0	0	0	0	0	0
LWDLEK	2	1	651154	668572	153153	0	0	0	1.04821e+06	1.02305e+06	148442	0	0	0	0	0	0	273077	642921	730014	0	0	100553	170698	0	280395	0	0	675475	0	0	0	0	0	0	0	0	0	533192	0	0	0
SMSFQGIR	2	1	193405	163080	0	0	0	0	171255	140118	0	0	0	0	0	0	0	0	0	0	0	0	0	0	0	0	0	0	0	0	0	0	0	0	0	0	0	0	0	0	0	0
HQNQNTIQELLQNCSDCLMR	3	1	16621.8	37307	0	0	0	0	14404	57299.4	0	0	0	0	0	0	0	0	0	0	0	0	0	0	0	0	0	0	0	0	19947.8	0	0	0	0	0	0	0	0	0	0	0
DMLANFR	2	1	138674	134693	0	0	0	0	153688	112818	22881.9	0	0	0	58682.2	0	0	30682.1	58579	54500.9	0	0	0	34009.5	0	37154.7	0	0	80505.9	54316.7	115474	0	0	0	0	0	0	0	40898.8	0	0	15420
LVFDGLR	2	1	1.17551e+06	1.17077e+06	566605	182641	119777	313013	779294	751076	168481	155679	128078	136228	247081	546301	284440	222375	499586	459210	0	0	200044	301142	515600	481151	102394	121040	664794	655674	684167	0	159450	151495	67285.8	0	0	0	420832	0	0	98001.7
WLYDAK	2	1	363343	321027	104337	0	0	57524.6	525408	508360	0	0	0	38263.2	252821	465723	103940	81644.5	247704	239670	0	0	0	71512.2	86526.7	0	0	0	220014	282036	0	0	68049.1	0	0	0	0	0	217096	0	0	0
LGIYEAM[15.9949]K	2	1	38848.6	347190	157086	0	218334	479985	118396	129777	0	68094	128557	107050	148462	205382	252483	149644	0	0	19944.4	0	86974.4	203762	321673	155221	189491	205520	0	123915	0	0	1.45977e+06	1393965	157117	145986	0	0	0	0	0	0
YETEINITK	2	1	104137	119768	0	0	0	0	150901	154595	0	0	0	0	81716.9	106314	65558.5	0	101027	107531	2430.5	0	0	0	0	0	0	0	112751	122797	0	0	0	0	0	0	0	0	68164.7	0	0	0
NMPLQHLLEQIK	3	1	226852	198716	0	3349.8	9708.8	0	626342	641610	0	0	0	0	0	0	0	0	0	0	0	0	0	0	138946	110954	0	0	308784	318382	0	181053	0	0	0	0	0	0	0	0	0	0
QLLQEQESVK	2	1	40348.8	511126	209177	0	0	0	408863	454160	0	0	0	0	310455	232376	168922	144585	0	0	0	0	104294	145980	199434	0	0	41101.9	418247	378388	0	0	184474	176056	55743	80678.5	0	0	0	0	0	0
SAIYQLEEEYENLLK	2	1	20445	34694.3	0	0	0	0	69259.8	68396.1	0	0	0	0	0	0	0	0	27746.1	2748	0	0	0	0	0	0	0	0	97741.5	98645.8	74328.7	81738.1	0	0	0	0	35581.7	0	0	0	0	0
WEYENELSK	2	1	187954	635564	0	0	0	0	0	0	0	0	0	0	0	142397	0	0	0	0	0	0	0	0	0	0	0	0	0	0	0	0	0	0	0	0	0	0	0	0	0	0
KLEEELEGMR	3	1	91852.9	131425	0	0	0	0	80518	0	0	0	0	0	0	0	0	0	0	0	0	0	0	0	0	0	0	0	0	0	0	0	0	0	0	0	0	0	0	0	0	0
GLVGIEFKEK	3	1	82375.5	0	0	0	0	0	132513	124504	0	0	0	0	0	0	0	0	0	0	0	0	0	0	0	0	0	0	0	0	0	0	0	0	0	0	0	0	0	0	0	0
DVLDGHLR	3	1	90405.2	652489	0	0	0	0	1.0644e+06	1.05255e+06	0	0	0	0	439439	611595	195156	135564	218559	0	0	0	152961	216741	269781	0	59299.9	77769.8	612967	614421	0	0	288613	232400	131858	135230	0	0	218589	0	0	0
FEEAQSTEAYLK	2	1	122186	101575	0	0	0	0	0	0	0	0	0	0	0	0	0	0	0	0	0	0	0	0	51819.6	0	0	0	32232.1	0	0	0	0	0	0	0	0	0	0	0	0	0
ESHRLPVDIAYKR	4	1	70138.9	0	0	0	0	0	420361	245252	0	0	0	0	0	0	0	0	0	0	0	0	0	0	0	0	0	0	0	0	0	0	0	0	0	0	0	0	0	0	0	0
AATGFIVDPVSNLR	2	1	249180	248140	111184	0	0	0	0	60698.7	235798	197684	256974	204514	0	0	210344	201569	0	46562.1	995.6	0	164681	222496	135422	108327	0	4296	215283	243727	359926	381671	253513	246244	55130.6	0	121372	0	66172.3	0	148763	138383
IGLVRPGTALELLEAQ	2	1	97184.2	146401	63733.1	21278.6	0	0	0	0	50460.1	37675.5	0	0	0	0	97048.4	106366	0	0	0	0	31620.4	44810.3	55046.3	45066.7	0	0	143753	96670.1	142011	149593	49442.6	48278.1	0	0	76809.2	83585.8	0	0	0	0
TLEESSPIAAIFDTENLEK	2	1	31682.4	47054.7	0	0	0	0	0	0	0	0	0	0	0	0	0	0	0	0	0	0	0	0	0	0	0	0	0	0	0	0	0	0	0	0	0	0	0	0	0	0
VVIVDPETNKE	2	1	174758	216482	0	0	0	0	0	0	0	0	0	0	0	0	0	0	0	0	0	0	0	0	0	0	0	0	0	0	0	0	0	0	0	0	0	0	0	0	0	0
IGLVRPGTALEL	2	1	94478.9	25198.5	144409	0	0	0	0	0	83745	60097.2	0	0	12332.5	195329	0	0	0	0	0	0	52750.9	92370.3	0	53402.9	12150.7	0	0	0	188973	165876	0	71540	82815.2	0	0	0	99544.2	0	0	0
SVEEVASEIQPF	2	1	315265	364142	0	0	0	0	245182	226594	53072.4	48490.7	0	0	0	206454	0	0	155581	163860	0	0	24851.8	0	110480	0	0	0	327972	309975	273900	289742	0	0	0	0	0	0	0	0	0	0
NDSQAIAEVLNQLK	2	1	23702.4	26575.3	0	0	0	0	0	0	0	0	0	0	0	0	0	0	0	0	0	0	0	0	0	0	0	0	0	0	0	0	0	0	0	0	0	0	0	0	0	0
IATGGIIDPK	2	1	485678	550762	193594	0	93654.5	156947	293148	298240	325385	332705	0	0	259257	278962	259680	241420	124990	0	0	0	0	0	381860	0	0	0	637684	588078	0	0	1.07079e+06	704775	0	0	0	0	200870	0	0	0
IVDPVSNLR	2	1	1.30989e+06	1.55953e+06	0	0	446621	699284	387858	475856	743446	701172	948619	1.01357e+06	0	1.25718e+06	990604	771730	439818	419852	154957	0	536709	629833	1.0186e+06	852619	385946	499537	1.21923e+06	1073618	0	0	1734190	1.68052e+06	0	0	0	0	0	0	0	0
AVTGYNDPETGNIISLFQAM[15.9949]	2	1	16858.4	0	0	0	0	0	0	0	0	0	0	0	0	0	0	0	0	0	0	0	0	0	0	0	0	0	0	0	0	0	0	0	0	0	0	0	0	0	0	0
LEAQAATGGIIDPHR	3	1	130472	121874	0	0	0	0	0	0	0	0	0	0	0	0	0	0	0	0	0	0	0	0	0	0	0	0	0	0	0	0	0	0	0	0	0	0	0	0	0	0
CAEDYLSVVLNQLCVLHEK	3	1	339028	352798	0	0	0	0	0	0	0	0	0	0	0	0	0	0	0	0	0	0	0	0	0	0	0	0	37746	39561.1	0	0	0	0	0	0	0	44867.5	0	0	0	0
VHTECCHGDLLECADDR	4	1	1.45862e+07	1.68909e+07	173969	76000.1	40329	100454	633909	725090	222581	21353.5	0	223227	1.15172e+06	937608	645529	601499	577756	564078	14693.3	0	299715	417521	1083341	1719.7	28706.5	33143.8	1561482	1.3599e+06	0	0	5.18713e+06	4773528	223741	276915	0	0	831583	0	0	0
SHCIAEVENDEM[15.9949]PADLPSLAADFVESK	3	1	963270	1.1405e+06	138612	37151.5	0	0	55631	105629	8782.8	4027.5	0	0	408632	288804	216680	98573.7	121966	105436	0	0	0	0	95308	35464.7	0	0	336305	300963	153426	218406	118786	103705	0	0	264992	270920	224446	320358	0	0
SHCIAEVENDEMPADLPSLAADFVESK	3	1	5.46256e+06	6.42525e+06	11784.4	0	0	0	130736	127316	0	0	0	0	3505.6	0	47911.5	149513	50011.7	64614.5	0	0	0	0	9365.8	1188.3	0	0	261559	298215	518490	303771	239138	221426	0	0	241128	218021	8733.1	9572	0	0
RPCFSALEVDETYVPK	3	1	5.3614e+06	4.79844e+06	539392	207317	50767.9	107999	1.07671e+06	1.0674e+06	211021	179231	100252	96979.6	1.00979e+06	2200191	498910	489683	455182	454953	0	0	354475	509164	1.728e+06	1.68817e+06	0	0	1.46576e+06	1.35075e+06	792391	824461	1988821	2.02407e+06	804497	498780	69401.8	1.13939e+06	561029	570024	90944.7	82686.2
LVRPEVDVMCTAFHDNEETFLK	4	1	3.97532e+06	6.28439e+06	65731.7	20284.7	13656.6	44045.9	309570	288757	0	0	0	0	192906	20178.7	156929	165818	24687.8	30027.7	0	0	46428.2	39840	329837	233695	0	0	392364	434632	382353	389180	97229.4	90660.2	0	46252.5	457243	398623	0	0	0	0
VFDEFKPLVEEPQNLIK	3	1	3.39047e+07	4.32679e+07	2.18649e+06	936260	270870	460196	2.58052e+06	2.53072e+06	468607	394651	166160	119116	1906282	3942587	1.37542e+06	1265283	910940	1.12611e+06	0	688.2	1.64463e+06	2.07817e+06	5.60523e+06	3.47745e+06	23273.9	29836.2	3.94163e+06	5.12168e+06	4.3343e+06	3.75276e+06	5.69749e+06	5.52655e+06	1.18496e+06	713132	3.16474e+06	2.86966e+06	1.33203e+06	1.21615e+06	37089.7	32547
QNCELFEQLGEYK	2	1	1.67248e+07	1.54188e+07	258142	119774	40826.8	93361.8	647284	708475	246188	216254	119455	111207	749269	884878	435088	390558	553674	544390	10036.6	0	462951	585760	1.14106e+06	1.31644e+06	6347	0	1.1723e+06	1.22175e+06	1.02354e+06	984176	3.51756e+06	3.7555e+06	207015	194599	752931	808257	1.04177e+06	1.13553e+06	117499	90519.4
AAFTECCQAADK	2	1	288447	1.15507e+07	418990	145849	37432.4	87205.3	108997	0	0	0	0	0	220405	832721	709398	622704	0	0	0	0	630613	943652	2040053	0	35646.4	0	57815.9	1.52084e+06	0	0	5.46913e+06	5.40864e+06	43839.8	519469	0	0	41714.5	0	0	0
ETYGEMADCCAK	2	1	391255	8.36044e+06	19253.9	0	0	0	390702	373761	0	0	0	0	218618	203215	104097	88929.9	14907.2	0	0	0	193255	275459	529288	0	0	0	233234	244195	0	0	2.19278e+06	1.82746e+06	71761.8	99378.1	0	0	352938	0	0	0
VHTECCHGDLLECADDRADLAK	5	1	977103	1.19472e+06	53475.8	20208.8	0	0	46313.1	56489.1	0	0	0	0	0	0	0	0	0	0	0	0	0	55414.7	47371.1	9759.5	0	0	0	0	0	0	268157	214732	0	0	0	0	55803	0	0	0
CFSALEVDETYVPK	2	1	8.94384e+06	1.1422e+07	0	24581.8	0	0	0	0	0	0	0	39013.3	0	0	0	0	0	0	0	0	286303	372262	275568	372211	0	0	0	0	1.03241e+06	0	1.84141e+06	1.95504e+06	0	0	0	120298	1.06002e+06	6015.3	0	0
TCVADESAENCDK	2	1	14339.4	4.8666e+06	48042.5	0	0	14627.8	0	0	0	0	0	0	0	0	0	238357	0	0	0	0	109353	110308	0	0	0	0	0	348940	0	0	61575.8	100549	0	0	0	0	0	0	0	0
FKDLGEENFK	3	1	3.11817e+07	2.74419e+07	1083271	401292	118538	165866	1811851	1.91014e+06	351314	290885	0	381141	1.26035e+06	1.62702e+06	662232	420716	671500	603111	0	0	1.64379e+06	2.3326e+06	3.09638e+06	95161.6	0	0	1.65547e+06	1.32147e+06	0	0	1.05977e+07	1.04125e+07	517642	339316	0	0	2.16866e+06	0	0	0
MPCAEDYLSVVLNQLCVLHEK	3	1	50622.9	60872	0	0	0	0	0	4836.8	0	0	0	0	0	0	0	0	0	0	0	0	0	0	0	0	0	0	44976.3	39725.6	0	0	0	0	0	0	188098	181076	0	0	0	0
LVRPEVDVM[15.9949]CTAFHDNEETFLK	4	1	305914	339824	51518.9	27344.1	0	0	31132.1	0	0	0	0	0	133101	241523	55094.9	51181.9	49438.6	52986.5	0	0	0	0	98152.6	59493	0	0	51744.6	74728.2	99022.7	268368	45956.1	42185.1	113678	49049.5	64320.6	85444.8	0	0	0	0
AVMDDFAAFVEK	2	1	2.49745e+07	2.82587e+07	261164	99853.7	59715.6	126040	1.40799e+06	1208069	173528	156607	106555	112649	662366	1.2507e+06	561382	534580	349459	336457	2200.3	2418.4	790012	1.18577e+06	2.2662e+06	1935279	24099.1	29384.7	1.20309e+06	1.22146e+06	1.40614e+06	1.36239e+06	4.33332e+06	4.10583e+06	465751	327240	974963	979392	775423	744391	132120	120690
LVRPEVDVMCTAFHDNEETFLKK	5	1	761416	774128	0	0	0	0	53681.1	63099.2	0	0	0	0	0	0	0	0	0	0	0	0	0	0	51993.3	0	0	0	0	0	0	27829.5	0	0	0	0	0	63155.2	0	0	0	0
YICENQDSISSK	2	1	746138	2.11296e+07	689459	233004	91844.7	182570	1.59515e+06	99543.3	2162.2	0	0	1326.6	2.0396e+06	1.95026e+06	888208	880216	39425.4	20139.5	0	0	1.24898e+06	1.72671e+06	3.18466e+06	4493.2	0	86176.7	271414	2.09009e+06	0	0	7.17251e+06	8326137	631585	941405	0	0	270217	0	0	0
LKECCEKPLLEK	3	1	80761.3	7.86693e+06	150554	46398.8	0	0	2669.1	0	0	0	0	0	0	48792.2	125239	248851	0	0	0	0	313854	481702	425803	0	0	0	0	586462	0	0	1.94319e+06	1.91113e+06	0	0	0	0	2471.6	0	0	0
AVM[15.9949]DDFAAFVEK	2	1	1486375	1670321	175356	60648.5	0	14017.1	28893.6	41081.4	0	0	23569.7	28648.8	439084	911057	76996	50920.3	187322	177213	0	0	61870.3	102719	236431	207101	0	0	278797	251230	139220	169128	493126	289487	265211	123303	96445.7	32418.1	426752	776489	20729.9	20171.9
TFHADICTLSEK	3	1	4134294	3.28737e+06	0	0	0	0	237953	236623	0	0	113790	0	433308	748600	174582	128620	179125	181961	0	0	388697	550041	756246	719992	0	0	746418	801504	1840.3	0	698812	707790	378900	218598	0	0	171293	0	0	0
HPYFYAPELLFFAK	3	1	291300	273493	219579	105904	0	18482	281924	287376	0	0	0	0	89674.7	119958	0	0	0	0	0	0	0	2431.1	278358	235080	0	0	1243556	1.44781e+06	360138	289488	0	0	23664.5	4551.6	217780	237396	0	0	0	0
YFYAPELLFFAK	2	1	1.45952e+06	1.80511e+06	55701	20867.2	3777.6	0	36705.3	44649.7	0	0	0	0	0	0	0	0	0	0	0	0	58034.1	87650.1	101454	84357	0	0	84015.1	79135.7	31124.3	0	47785.8	47441.8	0	0	86903.7	106016	0	0	0	0
SLHTLFGDK	3	1	8.45809e+07	9.22372e+07	5.11708e+06	1931533	740674	1.26335e+06	7168139	7.97768e+06	1.27369e+06	337663	0	3.51908e+06	3370315	8.80864e+06	2.22741e+06	2.02625e+06	2.65318e+06	2.79435e+06	297003	0	7423133	1.20249e+07	19390480	728234	611757	774865	1.62074e+07	1.34758e+07	91865.1	12195.3	2.16629e+07	1.63163e+07	3.54302e+06	2.86721e+06	0	1906.3	2.83233e+06	0	0	0
RHPDYSVVLLLR	3	1	442912	377043	573817	236732	53246.6	136556	912631	1.02822e+06	0	0	0	0	420781	3.03721e+06	46017.1	52881.7	0	0	0	0	229358	348131	966275	1.38652e+06	0	0	1.46957e+06	1.42164e+06	309634	16750.6	0	0	542818	352510	2530.2	901761	0	0	0	0
KQTALVELVK	3	1	8.06193e+06	9.7089e+06	536542	266774	106746	177302	799881	938978	91478.8	80844.2	0	444008	284960	683740	164372	160754	201026	258862	0	0	686244	1.30849e+06	1.63566e+06	65580.6	66871.5	87375.6	929335	876532	0	0	2.44186e+06	1.64991e+06	295890	225256	0	0	483597	0	0	0
LCTVATLRETYGEMADCCAK	3	1	113616	43319.9	0	0	0	0	0	0	0	0	0	0	0	0	0	0	0	0	0	0	0	0	0	0	0	0	0	0	0	0	13836.1	0	0	0	0	0	0	0	0	0
DDNPNLPR	2	1	565586	2.73951e+07	526081	180684	57469.9	131913	95532	1260.3	0	0	0	0	135470	182189	730085	1.1018e+06	0	0	0	0	1.16944e+06	1.88654e+06	3.22568e+06	0	38752.8	59770.8	96046.3	3.23029e+06	0	0	1.01395e+07	9909295	0	903861	0	0	21316.2	0	0	0
TYETTLEK	2	1	691193	2.69226e+07	653616	244867	0	157125	127915	18068.2	0	0	0	0	132767	181966	732295	1161335	0	2476	0	0	1.51163e+06	2.26967e+06	3.80813e+06	10844.9	70868.1	0	134512	3.6655e+06	0	0	1.10786e+07	1.10711e+07	39244.3	1.0398e+06	0	0	81885.5	0	0	0
EFNAETF	1	1	536223	0	0	0	0	0	0	0	0	0	0	0	0	0	0	0	0	0	0	0	0	0	0	0	0	0	0	0	0	0	0	0	0	0	0	0	0	0	0	0
ALVLIAF	1	1	471154	475606	0	0	0	0	150694	0	0	0	0	0	0	0	0	0	0	0	0	0	108801	164138	261244	236094	0	0	457520	444004	0	0	0	0	0	0	0	0	0	0	0	0
LVNEVTEFAK	2	1	6.093e+07	6.82669e+07	2.23074e+06	1.03572e+06	503071	965136	3.90848e+06	3.65186e+06	1.10422e+06	1.1128e+06	1.55065e+06	1.68081e+06	1934292	9.33265e+06	2.19569e+06	1.94106e+06	2.54585e+06	2.6353e+06	299511	0	3.85252e+06	7176274	9.53372e+06	1.0404e+07	275786	329020	6.32822e+06	5.90557e+06	4.6232e+06	65944.4	1.75224e+07	1.83452e+07	3.08099e+06	1.2884e+06	18720	105275	5.17373e+06	165051	51743.1	117684
KLVAASQAALGL	2	1	1.05208e+06	1.11229e+06	74802.6	0	0	0	73618.9	0	0	0	0	41799	58566.9	0	0	0	0	0	0	0	102550	0	227213	177466	0	0	98747.2	83892.7	53977.9	0	410161	398434	0	86672.8	0	0	107751	0	0	35110.5
ECCEKPLLEK	3	1	64689.1	9.86553e+06	85364.8	0	0	0	0	0	0	0	0	0	0	0	0	383029	0	0	0	0	268902	427310	780343	0	0	0	3390.4	975452	0	0	477384	2.88101e+06	0	25402.5	0	0	0	0	0	0
FSALEVDETYVPK	2	1	2815174	2.6381e+06	104909	0	0	0	309166	348199	0	138450	81176.3	87572.3	442318	890210	296153	275385	365636	328062	0	17112.6	137961	194453	849331	753233	0	0	987137	800671	806215	782334	1034597	1.09103e+06	274916	147774	301734	344403	299925	318553	73195.7	74248.9
AQYLQQCPFEDHVK	3	1	3.68396e+06	2.96758e+06	0	0	0	0	283467	281352	0	0	89582.8	0	0	139291	0	0	0	0	0	0	370932	520655	401679	481672	0	0	726403	457378	0	0	540178	409051	0	0	0	0	0	0	0	0
PADLPSLAADFVESK	2	1	494184	536372	0	0	0	0	0	0	0	0	0	0	0	0	0	0	0	0	0	0	0	47131.4	130407	103859	0	0	0	0	0	0	157922	157632	0	0	0	0	0	0	0	0
CTAFHDNEETFLK	3	1	990332	860038	0	0	0	0	0	0	0	0	0	0	0	0	0	0	0	0	0	0	0	0	100216	212658	0	0	0	0	0	0	203056	172070	0	0	0	0	0	0	0	0
LVRPEVDVMCTA	2	1	133466	105754	0	0	0	0	0	0	0	0	0	0	0	0	0	0	0	0	0	0	0	0	0	0	0	0	0	0	0	0	0	0	0	0	0	0	0	0	0	0
EFNAETFTFH	2	1	802975	883326	0	0	0	0	0	52605.6	0	0	0	0	0	91272.8	0	0	0	0	0	0	0	97416.5	135100	133910	0	0	148783	118750	103061	83513.6	168743	170978	26114.6	38726.6	0	0	0	0	25270.9	0
DLGEENFK	2	1	3.621e+06	2.12894e+07	230835	0	0	0	1733574	1.71657e+06	350068	0	0	0	2.01671e+06	2.53314e+06	1.08121e+06	670736	919476	104335	0	0	624379	1.00215e+06	2.78144e+06	0	0	0	3782011	3.37093e+06	0	0	7.37669e+06	7805368	430736	435243	0	0	1.35201e+06	0	0	0
QTALVELVK	2	1	3.16922e+07	3.7781e+07	2.33373e+06	803685	420955	919703	1.85159e+06	1.76885e+06	525879	549090	1.50928e+06	1.48857e+06	2.10799e+06	3.95673e+06	1.06937e+06	898537	1.23366e+06	1.30954e+06	265116	0	3.15373e+06	4.30125e+06	5810435	5.16688e+06	252196	247654	3275845	3481706	2.84734e+06	19435.4	9.6589e+06	8.91471e+06	2.80253e+06	1.72131e+06	0	17451.3	2.8435e+06	43441.1	29991.1	325098
AEFAEVSK	2	1	507060	2.3783e+07	1.31275e+06	458009	0	0	0	0	0	0	0	0	0	0	0	2.57787e+06	0	0	0	0	1.28775e+06	1.94642e+06	3.4951e+06	3363.3	0	0	168789	4.03674e+06	0	0	5870597	1.44358e+07	0	1.03179e+06	0	0	0	0	0	0
FYAPELLFFAK	2	1	1.27655e+06	1.4453e+06	189253	68268	21048	36663.1	385620	409568	0	5512.3	0	0	195250	237383	169911	96074.7	49350.9	45052	0	0	147536	202952	495698	438151	0	0	1.13919e+06	1053786	334914	316656	120868	117767	0	16508	224627	211676	0	0	0	0
LCTVATLR	2	1	7.69227e+07	8.46997e+07	4.20107e+06	1.41275e+06	1.34484e+06	2.71281e+06	6722455	7052949	998724	73696.6	53397.1	6.78446e+06	4.43637e+06	6.10545e+06	3.55405e+06	1.53466e+06	2.40509e+06	1.6533e+06	909438	0	8.40387e+06	1.27248e+07	1.6476e+07	548665	857450	1.03414e+06	1.06441e+07	9.61525e+06	76048.8	820.8	3.16655e+07	3.23782e+07	3589091	4.11658e+06	2663.1	9289.8	4763724	2981.1	0	1458.6
AACLLPK	2	1	1.13514e+06	3.22469e+07	2.59616e+06	851020	719430	1.1911e+06	2.97943e+06	0	0	0	0	150198	2.64793e+06	3.32848e+06	2244420	2.11687e+06	0	4111.9	0	0	3.48486e+06	5.20746e+06	7.70885e+06	71371.3	455514	526084	493599	6.31295e+06	0	0	1.98983e+07	1.66024e+07	998355	4.57062e+06	0	0	260535	0	0	0
ADDKETCFAEEGKK	4	1	3477.3	1066392	0	0	0	9489.1	0	0	0	0	0	0	0	0	0	121870	0	0	0	0	103887	32517.9	0	0	0	0	0	34423.9	0	0	22648.1	42270.9	0	0	0	0	0	0	0	0
LVAASQAALGL	2	1	3.57369e+07	4.10796e+07	1.92332e+06	1.04446e+06	439294	844400	2.77218e+06	2.8124e+06	552191	480112	2.12807e+06	2205469	2.94611e+06	2893090	1245495	1.08653e+06	1.47049e+06	1.44892e+06	467530	528949	2.19657e+06	4631992	8.55275e+06	8565745	159699	207135	4.69692e+06	5039851	2.91605e+06	2.63054e+06	1.36636e+07	1.28761e+07	1.70042e+06	2.29874e+06	1.81205e+06	2.72563e+06	4.17645e+06	4192664	1.11094e+06	944300
ALEVDETYVPK	2	1	240791	255668	0	0	0	0	0	0	0	0	0	0	0	0	0	0	0	0	0	0	0	0	0	0	0	0	0	0	0	0	70792.4	61836.1	0	0	0	0	0	0	0	0
NECFLQHK	3	1	70624.4	1.20063e+07	373625	125216	70182.8	0	0	0	0	0	0	0	0	0	0	629709	0	0	0	0	738496	1.17047e+06	97680.4	0	56086.5	68201.6	0	1.77697e+06	0	0	191620	287754	0	0	0	0	0	0	0	0
ADDKETCFAEEGK	3	1	2734.3	2.77063e+06	0	0	0	0	0	0	0	0	0	0	0	0	0	105962	0	0	0	0	0	74955.2	143507	0	0	0	0	307365	0	0	210343	930382	0	0	0	0	0	0	0	0
SALEVDETYVPK	2	1	682068	669512	0	0	0	0	55514.7	0	0	0	0	0	103699	190322	44209.3	0	64294	84358.6	0	0	0	40827.6	183600	198449	0	0	199001	205478	174648	0	246182	239928	0	0	0	0	62146.6	0	0	0
HPDYSVVLLLR	3	1	181879	254589	63804.4	0	0	0	176021	200461	0	0	0	0	33645.9	354075	0	0	0	0	0	0	0	0	512929	508122	0	0	850850	679078	283332	236151	0	0	264587	130447	311541	252072	0	0	0	0
LVRPEVDVMCTAF	2	1	490572	463273	0	0	0	0	0	0	0	0	0	0	0	0	0	0	0	0	0	0	0	0	0	34252.4	0	0	65168.4	0	0	0	0	0	0	12777.8	0	0	0	0	0	0
AFKAWAVAR	3	1	194597	204998	0	0	0	0	0	0	0	0	0	0	0	0	0	0	0	0	0	0	0	0	0	0	0	0	0	0	0	0	0	0	0	0	0	0	0	0	0	0
LDELRDEGK	3	1	45939.2	1.83116e+06	0	0	0	0	0	0	0	0	0	0	1223.4	0	0	613292	0	0	0	0	292616	123968	0	0	0	0	0	210322	0	0	154868	210362	0	0	0	0	0	0	0	0
AFHDNEETFLK	3	1	761934	612567	0	0	0	0	0	0	0	0	0	0	0	0	0	0	0	0	0	0	0	0	0	0	0	0	0	0	0	0	0	0	0	0	0	0	0	0	0	0
YLQQCPFEDHVK	3	1	586215	574278	0	0	0	0	0	0	0	0	0	0	0	0	0	0	0	0	0	0	0	0	0	0	0	0	0	0	0	0	74299.3	0	0	0	0	0	0	0	0	0
DYSVVLLLR	2	1	775380	1.22885e+06	0	0	0	0	0	0	0	0	0	0	0	0	0	0	0	0	0	0	85442.5	135658	140190	43351.6	0	0	59726.9	0	114809	82272.9	0	0	7199.8	0	0	0	0	0	0	0
RHPDYSVVL	2	1	1.10307e+06	1201528	0	0	0	0	139251	150291	0	0	0	0	81577.7	0	0	0	0	0	0	0	0	0	311842	0	0	0	193874	218878	0	0	229972	245654	0	0	0	0	0	0	0	0
LVRPEVDVM	2	1	1.60815e+06	1.82852e+06	0	0	0	0	0	0	0	0	0	0	0	0	0	0	0	0	0	0	0	0	0	0	0	0	0	0	0	0	0	0	0	0	0	0	0	0	0	0
PCFSALEVDETYVPK	2	1	71711.4	0	0	0	0	0	0	0	0	0	0	0	0	0	0	0	0	0	0	0	0	0	0	0	0	0	0	0	0	0	0	0	0	0	0	0	0	0	0	0
EFNAETFTF	2	1	488919	599965	0	0	0	0	0	0	0	0	0	0	0	0	0	0	0	0	0	0	0	0	0	0	0	0	0	0	0	0	97223.2	98261.9	0	0	0	0	0	0	0	0
RHPDYSVVLL	2	1	481812	626834	0	0	0	0	0	0	0	0	0	0	0	0	0	0	0	0	0	0	0	0	0	0	0	0	0	0	0	0	0	0	0	0	0	0	0	0	0	0
DDFAAFVEK	2	1	199439	228346	0	0	0	0	0	0	0	0	0	0	0	0	0	0	0	0	0	0	0	0	0	0	0	0	141093	0	0	0	104358	107675	0	0	0	0	0	0	0	0
QYLQQCPFEDHVK	3	1	221034	124015	0	0	0	0	0	0	0	0	0	0	0	0	0	0	0	0	0	0	0	0	208419	206859	0	0	0	0	0	0	0	0	0	0	0	0	0	0	0	0
FAQYLQQCPFEDHVK	3	1	112917	114675	0	0	0	0	0	0	0	0	0	0	0	0	0	0	0	0	0	0	0	0	0	0	0	0	0	0	0	0	0	0	0	0	0	0	0	0	0	0
FHDNEETFLK	3	1	194477	214064	0	0	0	0	0	0	0	0	0	0	0	0	0	0	0	0	0	0	0	0	0	0	0	0	0	0	0	0	0	0	0	0	0	0	0	0	0	0
EVDETYVPK	2	1	171472	1.68612e+06	0	0	0	0	0	0	0	0	0	0	320117	624296	0	0	137036	0	0	0	142132	203504	0	0	0	0	0	0	0	0	0	542032	147192	165999	0	0	0	0	0	0
VEEPQNLIK	2	1	245168	255119	0	0	0	0	0	0	0	0	0	0	0	0	0	0	0	0	0	0	0	0	0	0	0	0	0	0	0	0	0	0	0	0	0	0	0	0	0	0
TMGMVDIFNGDADLSGMTGSR	2	1	818044	1.33067e+06	0	0	0	36264.4	65828.2	63126.9	0	0	0	0	41065.3	4648.9	207367	144486	33840.5	2380.7	0	0	11938.4	14584.3	0	0	0	0	26137.6	32016.6	224238	211717	78209.3	106172	0	0	249094	207126	83830	76571.3	0	0
FYQTSVESVDFANAPEESR	2	1	3.56291e+06	4.90604e+06	676247	200790	138542	252483	339759	371271	1.00593e+06	809482	133581	123528	561227	1.32698e+06	2.23037e+06	1.75875e+06	1199312	1.23241e+06	15569.8	10932.8	393510	566584	328232	317834	28480	30149.4	1.12751e+06	1.04896e+06	1.91171e+06	1.90049e+06	1.67529e+06	1539299	318154	195731	459716	2.46585e+06	1.85975e+06	1.75509e+06	59625.1	62352.2
VLHFDQVTENTTGK	3	1	3.45822e+07	3.37714e+07	6.28637e+06	2.62133e+06	2.93387e+06	6.64687e+06	2.81916e+06	2.40513e+06	2.30503e+06	2.27221e+06	753980	794281	1.38743e+06	2.52973e+06	4.37524e+06	4.0615e+06	2.89848e+06	3.15256e+06	176369	0	4201192	6.5896e+06	4.0345e+06	1.39101e+06	1930842	2.10329e+06	4.76604e+06	5.79788e+06	249294	46532.8	3.68338e+06	3.41812e+06	1.05872e+06	914069	3756.5	34146.9	4.63495e+06	3233.3	0	0
FKVEESYDLK	3	1	3.60947e+07	29868824	8.12215e+06	2.92579e+06	3.33876e+06	7.81047e+06	3.09982e+06	2.57722e+06	4.23848e+06	4.32371e+06	1305822	1.18622e+06	3689320	6.42252e+06	7.82429e+06	7.35495e+06	3.2039e+06	4000444	106508	0	4.0652e+06	6.1777e+06	3.90155e+06	2375023	2.25438e+06	1916783	4.29708e+06	6.96962e+06	310594	39566.8	1.00085e+07	8861512	3.21933e+06	1.88627e+06	1938.6	69009.7	5.48538e+06	2573.7	0	0
TM[15.9949]GM[15.9949]VDIFNGDADLSGMTGSR	2	1	32965.3	35251.3	0	0	0	0	0	0	0	0	0	0	0	0	0	0	0	0	0	0	0	0	0	0	0	0	0	0	0	0	0	0	0	0	0	0	0	0	0	0
TMGM[15.9949]VDIFNGDADLSGMTGSR	2	1	59607.4	73654.2	0	0	0	0	0	0	0	0	0	0	0	0	0	0	0	0	0	0	0	0	0	0	0	0	0	0	0	0	0	0	0	0	0	0	0	0	0	0
TM[15.9949]GMVDIFNGDADLSGMTGSR	3	1	21821.9	12499.3	0	0	0	0	0	0	0	0	0	0	0	0	0	0	0	0	0	0	0	0	0	0	0	0	0	0	0	0	0	0	0	0	0	0	0	0	0	0
TYLFLQEYLDAIK	2	1	234714	307525	104793	26082.9	28772.7	51521	95206.9	110450	0	0	0	0	21225.2	0	133794	138946	28166.7	31033.7	0	0	3149.1	0	53831.7	41096.3	0	0	1.02126e+06	1.05372e+06	512858	482744	5696.4	5227.3	0	0	1.06212e+06	1.001e+06	0	0	0	0
KVLHFDQVTENTTGK	4	1	679957	877676	253504	84416	119166	178597	76759.1	92196	67763.2	0	0	19118.8	0	0	113187	0	44538.2	38496.5	0	0	140020	222355	57658.8	0	34142.9	0	75245.2	0	0	0	241607	180799	0	0	0	0	140505	0	0	0
QYTSFHFASLEDVQAK	3	1	5376068	5.90401e+06	2.56337e+06	981651	1.0624e+06	2.10348e+06	867704	830636	697863	574702	0	0	782240	1.30927e+06	2.54609e+06	2.23301e+06	696830	679281	0	0	758916	914692	722858	524444	91417.7	116344	1.31165e+06	1.51033e+06	2.32677e+06	2.47317e+06	824462	759605	598128	513462	485815	5.50514e+06	435040	452936	3939.7	0
TYLFLQEYLDAIKK	3	1	666295	815330	2.78265e+06	888174	505438	862766	668590	629927	38886.5	28994.7	0	0	234028	61852.1	221335	213666	0	11011	0	0	62062	107192	435774	367679	51735.6	74378.1	1.78973e+06	1.7851e+06	1.96115e+06	1.86097e+06	0	0	0	0	3.34179e+06	3.37049e+06	0	0	0	0
FYQTSVESVDFANAPEESRK	3	1	324404	340820	20848.7	0	0	0	0	0	0	0	0	0	0	0	49791.9	22311	0	14169.4	0	0	0	17495.4	0	0	0	0	0	0	0	0	46874.8	0	0	0	0	183159	53330.2	145843	0	0
KFYQTSVESVDFANAPEESR	3	1	409248	368156	37609.3	10376.7	0	0	8651.6	0	41599.8	0	0	0	14505.2	0	82617.2	52509.6	65664.4	45686.8	0	0	27446.8	41832.6	15841.7	28093.6	0	0	48756.4	63603.6	84795	0	99078.6	92263.9	0	0	0	183159	60139.1	118069	0	0
HFASLEDVQAK	2	1	8793079	8.07093e+06	1.31894e+06	484684	447035	868347	1.01259e+06	944853	1.11009e+06	902724	0	831707	1.94751e+06	2.20965e+06	5.01448e+06	2.41648e+06	1.70685e+06	1.73395e+06	0	0	1.24693e+06	1.90561e+06	1.7715e+06	25921.1	646519	778166	4.11826e+06	3.84735e+06	110623	25676.9	3.80061e+06	3.41561e+06	752033	857850	0	0	1.46871e+06	0	0	0
VESVDFANAPEESR	2	1	92854.7	88453.1	0	0	0	0	0	0	0	25316.8	0	0	0	0	41360.9	0	0	0	0	0	21500.3	22181.2	0	0	0	0	0	17677.8	0	0	25641.9	0	0	0	0	0	0	0	0	0
TMGMVDIFNGDADLSGM[15.9949]TGSR	2	1	28880	40907.3	0	0	0	0	0	0	0	0	0	0	0	0	0	0	0	0	0	0	0	0	0	0	0	0	0	0	0	0	0	0	0	0	0	0	0	0	0	0
GLVLSGVLHK	2	1	3.12545e+07	3.48922e+07	1.0234e+07	2931436	7.14202e+06	1.48839e+07	3.14074e+06	2.60378e+06	2.0223e+06	2.28694e+06	2.25352e+06	2.57446e+06	2.4414e+06	5.77197e+06	7.1335e+06	6.22409e+06	2.87087e+06	2.57755e+06	493452	0	1.06724e+07	1.33447e+07	5.03038e+06	4.27762e+06	4.70202e+06	4.59968e+06	4.19928e+06	5.84337e+06	776678	57846.3	6580858	5.83153e+06	4.51339e+06	2683254	20294.5	148562	3.92651e+06	8605.9	6655.8	39587.2
AFVEVTEEGAEAAAAT	2	1	359152	376016	44533.3	0	0	0	0	0	181533	173156	0	25170.5	0	68134	173646	155374	87527.2	74455	0	0	90067.1	104170	0	0	0	0	150322	105856	195626	199076	88788.8	63026.7	41386.1	0	0	145060	122982	149817	0	0
SVESVDFANAPEESR	2	1	103597	136164	0	0	0	0	0	0	61637.8	57996.1	0	0	13199.2	0	58262	48414	0	25476.1	0	0	18817.9	31335.2	0	0	0	0	52700.6	30271.3	20661.8	0	29960.9	22563	0	0	0	0	42066.5	0	0	0
FKVEESYDLKDTLR	4	1	78658.6	60147.9	0	0	0	0	166338	128246	0	0	0	0	77991.4	65103.2	0	0	0	0	0	0	0	0	0	0	0	0	0	0	0	0	0	0	0	0	0	0	0	0	0	0
NLIPEGNIGSNTTLVLVNAIYFK	3	1	1058.2	0	1452.6	0	0	0	0	0	0	0	0	0	0	0	0	0	0	0	0	0	0	0	0	0	0	0	5151.8	0	0	0	0	0	0	0	98936.6	208424	0	0	0	0
VEESYDLK	2	1	170462	5.58398e+06	289424	93242.6	142076	286912	307189	0	0	0	0	0	1.54987e+06	2.10719e+06	4.0174e+06	3.45004e+06	29922.4	0	0	0	326697	470956	622822	0	208604	248745	140415	2.36148e+06	1131	0	2.5603e+06	2511955	168263	406508	0	0	75238.7	0	0	0
SVDFANAPEESR	2	1	104055	102426	0	0	0	0	0	0	0	0	0	0	0	0	44097.5	39160.6	0	40902	0	0	0	0	0	0	0	0	26009.5	0	0	0	40293.2	0	0	0	0	0	56347.9	0	0	0
VLHFDQVTENTTG	2	1	762815	826817	192456	83636.7	201933	352056	114778	122953	172267	162493	0	0	0	260896	454620	388949	285827	319780	0	0	143754	221680	206807	180951	0	127478	296686	271186	362593	0	315263	313800	131077	0	0	0	439705	0	0	0
AFVEVTEEGAEAAAA	2	1	288202	251390	0	0	0	0	0	0	102596	94804.2	0	0	0	109535	105550	109168	83756.4	0	0	0	0	73487.9	0	0	0	0	0	0	151320	0	0	0	44107.6	0	0	0	119035	159864	0	0
FASLEDVQAK	2	1	975396	599712	204191	0	38684.7	87730.6	89038.5	93522.3	114569	111179	0	0	189467	422418	407326	320511	204912	232131	11593.4	0	0	226366	593902	667455	81601.2	87077.5	388928	460379	0	0	224266	190833	244443	52058.2	0	0	188122	0	0	0
VLSGVLHK	2	1	2.90431e+06	3.97072e+06	1.23035e+06	0	1.50664e+06	1696381	0	0	0	244060	0	0	0	753024	1.10653e+06	0	0	0	0	0	920969	1.63584e+06	0	0	1.13579e+06	0	0	0	0	0	863977	860894	0	0	0	0	0	0	0	0
AFVEVTEEGAEAAAATAV	2	1	84144.8	102718	141802	46047.6	0	0	0	0	0	0	0	0	0	0	0	0	0	0	0	0	0	0	0	0	0	0	0	0	0	0	0	0	0	0	0	0	10447	0	0	0
AFVEVTEEGAEAAAATA	2	1	56651.4	101592	0	0	0	0	0	0	0	0	0	0	0	0	0	0	0	0	0	0	0	0	0	0	0	0	0	41837.8	46631.2	64090.1	0	0	0	0	0	0	0	0	0	0
AFVEVTEEGAEAA	2	1	270998	317575	0	0	0	0	0	0	0	0	0	0	0	0	0	0	0	0	0	0	0	0	0	0	0	0	0	0	0	0	0	0	0	0	0	0	0	0	0	0
QYTSFHF	2	1	205250	248911	0	0	0	0	0	0	0	0	0	0	0	0	0	0	0	0	0	0	0	0	0	0	0	0	0	0	0	0	0	0	0	0	0	0	0	0	0	0
VLHFDQVTENTTGKA	3	1	114471	126656	0	0	0	0	0	0	0	0	0	0	0	0	0	0	0	0	0	0	0	51649.6	0	0	0	0	0	0	0	0	0	0	0	0	0	0	0	0	0	0
FSSCGGGGGSFGAGGGFGSR	2	1	6.30922e+06	7.12097e+06	1.88508e+06	761365	1.85112e+06	3.43181e+06	9.54292e+06	1.14581e+07	2.60601e+06	2.45783e+06	1.25031e+06	1239404	5.85067e+06	1.01686e+07	2.47699e+06	2.09827e+06	7.66682e+06	7.21596e+06	392801	0	1.80708e+06	2.23703e+06	1.89274e+06	1.95531e+06	414605	554438	6.11471e+06	6.03187e+06	2.68847e+06	643721	1.90596e+06	2.0293e+06	3851677	2.9244e+06	62684.7	337072	4.67288e+06	722168	6120.5	46540.3
SCGGGGGSFGAGGGFGSR	2	1	706852	756524	149092	37449.9	112931	244386	253087	229989	102118	89870.4	0	88954.1	148803	201083	69303.1	24652.1	189619	194702	0	0	161228	256892	94199.4	0	43874.6	44401.1	380888	276480	0	0	125873	126594	139447	112531	0	0	174577	0	0	0
SGGGFSSGSAGIINYQR	2	1	997390	971832	206532	78543.3	88795.6	153350	2.18244e+06	2.14366e+06	355635	354638	379404	355110	1.04728e+06	1.4375e+06	288932	212140	891672	856524	214121	0	102187	136625	120437	120586	0	33049.9	895243	1.04407e+06	1.43395e+06	3658.6	199349	190894	133797	106681	0	0	892923	15125.4	93393.7	543174
M[15.9949]SGECAPNVSVSVSTSHTTISGGGSR	3	1	139189	134959	154978	46015	59403.7	134664	347570	345794	101333	102479	57783.7	87018.9	645683	795708	93320.3	87736.3	345257	261153	0	0	48396.2	48361.7	73854.8	74287.1	0	0	114735	146636	46727.8	0	37284.2	43580.2	350270	220050	0	0	161196	0	0	0
MSGECAPNVSVSVSTSHTTISGGGSR	3	1	1.33655e+06	1.18947e+06	66388.2	0	101764	198164	1.76199e+06	2.12131e+06	127215	136900	0	0	587802	329876	332897	274076	396403	288620	0	0	103228	129991	87276.6	67876.3	0	0	325065	260015	907986	805.6	0	47871.4	0	100668	0	0	134264	0	0	0
MSGECAPNVSVSVSTSH	2	1	94269.2	93922.5	0	0	0	24836.6	146851	148979	13963.2	0	0	0	0	0	50231	35596	81844.5	89834.8	0	0	0	0	0	0	0	0	26521.3	45316	0	0	0	0	0	0	0	0	28314.5	0	0	0
QISNLQQSISDAEQR	2	1	4.22647e+06	4910200	954285	325361	397172	830279	6.51535e+06	7.60272e+06	2.0939e+06	2.03413e+06	1.05364e+06	1.01422e+06	7.56777e+06	13803072	2.08156e+06	1773933	7.78965e+06	7.6467e+06	463745	42893.3	721673	1.03326e+06	1.62336e+06	1.55747e+06	160543	194525	3.54218e+06	3535404	5.47726e+06	131696	3.07027e+06	2927202	2.35037e+06	1.50069e+06	78604.1	61651.8	6.12733e+06	289620	323835	1.56138e+06
THNLEPYFESFINNLR	3	1	482423	577413	3.55577e+06	1404780	331637	573542	9.85283e+06	9.46489e+06	29211.4	0	0	0	1.782e+06	1.71293e+06	131271	83573.1	247557	249109	0	0	0	0	294455	227360	0	0	1.37345e+07	1.28551e+07	4.51739e+06	4.40205e+06	0	0	64643.8	0	2.14884e+06	2.14977e+06	0	0	0	0
NMQDMVEDYR	2	1	4.34905e+06	4.99586e+06	58102.7	28420.3	203546	477145	4.6492e+06	5.31466e+06	476142	440024	136564	141289	2.81201e+06	5.32195e+06	1.09844e+06	937913	2.25962e+06	2.21443e+06	108591	0	176762	267560	497040	508586	66271.8	79737.2	561212	611986	2.46153e+06	21017.2	1.14846e+06	1.01436e+06	641050	364365	0	1821.5	2.22617e+06	38860.5	15269	245161
TINQSLLQPLNVEIDPEIQK	3	1	584066	795925	1.22112e+06	476003	68534.7	106961	156137	198927	280520	208965	0	1017.3	1.13433e+06	1.29061e+06	55018.6	0	264850	226926	0	0	33179.9	0	1.01494e+06	701673	0	0	794771	555406	1450121	1255680	0	29365.2	86572.5	79992	86808.5	106362	830458	770772	0	0
FSSCGGGGGSFGAGGGFG	2	1	696861	1001690	255518	0	358887	606752	0	70348.4	200287	189068	199237	0	77170.4	562412	539898	466418	299517	410152	32779.4	0	347795	539001	165936	127400	0	0	142177	156699	267415	0	669484	700068	581331	132634	148713	718044	604936	1.00229e+06	97941.5	77734.8
LNDLEDALQQAK	2	1	2.15486e+07	2.39938e+07	5.99846e+06	2.2996e+06	2.74283e+06	4.37027e+06	3.53388e+07	3.43635e+07	1.00774e+07	8977697	4.63026e+06	4.75963e+06	42032773	7.05001e+07	1.09642e+07	9.43035e+06	3.88147e+07	3.94487e+07	1.69992e+06	56990.1	3.05794e+06	4.26055e+06	9.91287e+06	1.00055e+07	1.05298e+06	1.3209e+06	1.99888e+07	1.83059e+07	27664551	1.32675e+06	1.69717e+07	1.65646e+07	8.50559e+06	5.55951e+06	255622	8.45123e+06	2.90367e+07	1.97801e+07	4.74594e+06	4.4981e+06
WELLQQVDTSTR	2	1	1.08353e+07	2.2675e+07	4816128	1.73738e+06	2.23652e+06	4.06879e+06	1.88578e+07	2.08783e+07	1.92768e+07	1.70146e+07	2.26557e+06	2.13233e+06	2.00483e+07	5.38074e+07	2.39133e+07	2.05311e+07	3.46309e+07	3.14998e+07	612184	689012	1.6915e+06	2.07539e+06	5.02695e+06	4.01374e+06	649709	827955	3.18675e+07	2.92396e+07	49870231	4.71499e+07	2.72601e+07	2.79151e+07	1.46784e+07	6.39477e+06	3.66392e+07	6.31188e+06	2.96993e+07	3.2661e+07	1.88647e+06	3.59566e+06
KQISNLQQSISDAEQR	3	1	352303	357268	114432	0	21172.9	34797	287775	325337	0	41983.1	40772.4	36398.7	279284	387261	76346.3	76461.9	233037	251553	0	0	40460.7	64966.3	84238.5	48873.2	0	0	121937	141088	0	0	81995.9	80681.9	43865.1	32101.1	0	0	178989	0	0	0
SLNNQFASFIDK	2	1	1.78416e+07	1.63787e+07	6659704	2.97817e+06	4054083	8.26297e+06	3.07115e+07	3.17451e+07	6.86407e+06	6.19232e+06	4.87823e+06	4.75275e+06	3.12815e+07	4.78539e+07	7869806	7.00265e+06	2.9941e+07	28321258	1.37296e+06	1.63646e+06	3.13591e+06	3.91666e+06	8.30887e+06	9994623	1.33832e+06	1.5416e+06	1.43524e+07	1.5379e+07	2.02884e+07	1.86631e+07	8.73454e+06	8.44079e+06	7955324	6.83756e+06	7.15732e+06	7726540	2.12753e+07	21169551	4.17139e+06	3.51765e+06
TNAENEFVTIK	2	1	1.74217e+07	2.09615e+07	5.29671e+06	1897582	3.39846e+06	5.87307e+06	2.91074e+07	3.61485e+07	8.99998e+06	8.79123e+06	6.88814e+06	7.07068e+06	3.227e+07	7.36662e+07	9.53685e+06	7.64638e+06	3.62709e+07	3.47242e+07	3.2188e+06	323.5	3.64653e+06	4.29727e+06	1.05094e+07	9.91475e+06	1.61051e+06	1.95638e+06	1.66753e+07	1.49466e+07	1131053	420442	1.04984e+07	1.06181e+07	9.81854e+06	7.12755e+06	6726.6	89040.4	2.2737e+07	548393	145549	207745
NMQDM[15.9949]VEDYR	2	1	303003	294660	0	0	35697.8	56961	426327	498440	167028	172015	85419.8	93075.7	693899	1436765	155187	131333	486255	525854	23740.3	0	0	25444.7	78582.8	0	0	0	107228	138600	21087.2	0	478815	391235	90432.1	75118.5	0	0	449655	0	0	0
GSYGSGGSSYGSGGGSYGSGGGGGGHGSYGSGSSSGGYR	3	1	378445	210812	0	0	0	0	233774	218512	137702	139595	134874	143402	254979	201777	99610.8	85461.5	537254	348659	65744.5	0	44156	0	0	0	0	0	127102	59607.1	2085.2	0	34725.2	43054	56413.1	96841.2	0	0	247759	0	0	0
NM[15.9949]QDMVEDYR	2	1	288284	294660	0	0	27402.4	0	292029	334020	55718.5	18137.6	0	0	219733	372469	57827.8	0	166711	149724	5223.8	0	0	0	42064.2	52446.6	0	0	42766.9	0	178787	0	134534	96014.3	29753.5	0	0	0	151902	0	0	38860.3
DVDGAYMTK	2	1	188142	6.96317e+06	448264	150883	500342	1.03153e+06	4.39591e+06	258300	0	0	0	0	6209910	9.38721e+06	3.52796e+06	3.24588e+06	169898	127005	0	0	519089	778843	1.64863e+06	0	226610	277483	182846	3.15802e+06	0	0	3.56849e+06	3.28061e+06	379483	1.63533e+06	0	0	393600	1534.5	0	0
QSLLQPLNVEIDPEIQK	2	1	739870	834455	50590	9981.7	45656.4	104358	1.24449e+06	1.25306e+06	150169	107125	125992	131158	930740	1.19344e+06	619434	573427	1.33711e+06	1.26996e+06	1633.3	0	106242	143916	103319	77939.6	0	0	1.23809e+06	1.17387e+06	1.32625e+06	1.08129e+06	243238	207345	141711	156868	307496	365362	972440	840019	49375.8	50488.7
SLDLDSIIAEVK	2	1	2.3955e+07	2.62545e+07	7.2347e+06	2.60089e+06	2.70427e+06	5001207	5.46487e+07	5.20697e+07	3.65451e+06	3.16874e+06	1.45381e+06	1.61119e+06	4.25252e+07	4.09596e+07	1.13043e+07	9.80784e+06	2.87543e+07	2.98798e+07	133354	132304	2.19582e+06	3.18126e+06	8.20582e+06	7.15106e+06	368326	493765	3.20422e+07	3.2969e+07	44818301	4.56501e+07	9.15312e+06	8.27544e+06	2.3558e+06	2.64367e+06	1.11681e+07	1.31988e+07	1.946e+07	1.78424e+07	419724	395265
AEAESLYQSK	2	1	139997	6.57912e+06	860986	286035	527800	1.03563e+06	620617	144636	0	0	365	15017.3	838536	1.04924e+06	3519777	3.50024e+06	273649	197994	0	0	704836	1.02721e+06	2.7034e+06	1617.6	367682	422732	305753	8.14945e+06	12067.1	3965.4	4.02959e+06	3.35625e+06	75643.8	1.77988e+06	0	0	351012	3144.3	0	0
FVSTTYSGVTR	2	1	2.09326e+06	2.02618e+06	0	0	0	0	822844	922743	0	0	0	594154	747562	1.3443e+06	0	0	441241	454138	167085	0	0	0	0	0	0	0	957915	772138	4948.6	0	0	0	0	0	0	0	706982	0	0	0
THNLEPYFESF	2	1	623296	653920	111316	53109.4	39061.8	76332.2	1.25096e+06	1.13728e+06	163236	142889	117454	75622.4	1.07312e+06	1.85338e+06	687350	532106	1.03186e+06	959467	42935.3	0	104925	144905	351580	235964	0	26359.4	1.14791e+06	1.1175e+06	1.30142e+06	1250391	181721	169340	249629	145836	0	297034	231665	300728	131515	124136
FSSCGGGGGSFGAGGGF	2	1	334840	259170	0	0	121121	241314	0	51279.4	47862.1	38979.9	0	0	167274	403541	289536	254721	151135	139093	0	0	91631.6	132309	0	39543.9	12932.8	0	0	105869	89434	0	272908	237737	255268	171895	10620	312686	213591	275574	0	0
GGGGGSFGAGGGFGSR	2	1	347399	455884	404662	135556	129419	233570	728025	756097	189538	11407	0	209267	609998	867746	305300	152743	483723	282242	110172	0	180798	267789	350297	0	77160.6	96110.4	935111	818239	0	0	195912	177563	534756	603770	0	0	285777	0	0	0
AQYEDIAQK	2	1	477832	1.42067e+07	2.5349e+06	889082	1.30158e+06	2.51162e+06	1.45086e+06	319718	66239.2	21568.9	1782.6	81304.1	1.74469e+06	2.338e+06	7145918	5.80851e+06	484876	342656	0	0	1.79596e+06	2.70362e+06	5.64243e+06	7717.8	704847	831023	617315	1.31981e+07	33903.5	10023	9.2401e+06	8.77027e+06	208105	3.96434e+06	0	0	835392	15398.2	0	0
TLLEGEESR	2	1	691279	2.44185e+07	3.01938e+06	1.00425e+06	1.31852e+06	2466156	1.31828e+07	1.0177e+06	277342	168699	0	97253.9	2.65779e+07	5.9997e+07	1.84772e+07	1.52651e+07	1.41967e+06	1.02989e+06	0	0	2.02621e+06	3.00381e+06	9.57871e+06	64228.8	715004	838726	1.81832e+06	3.21079e+07	163618	91737.3	1.72034e+07	16805850	765609	5.2502e+06	0	0	2122151	71821.5	0	0
TNAENEFVTIKK	3	1	2.13808e+06	686799	1.19711e+06	0	608457	1.29335e+06	3.71984e+06	3.74943e+06	455504	0	0	822612	3.40747e+06	3.70162e+06	826832	0	1.57618e+06	1421270	39426.6	0	0	557220	0	0	0	0	898698	0	0	0	1.20303e+06	1.17248e+06	0	537429	0	0	2401005	0	0	0
DYQELM[15.9949]NTK	2	1	375520	686223	177338	0	66502.8	141871	613258	604368	150939	145401	120252	94178.1	1820376	3.06582e+06	496187	478599	367040	404160	0	0	74711.3	226795	648454	178678	0	0	226316	565229	0	0	1.69656e+06	1.84378e+06	350404	803589	0	0	329682	0	0	0
LLQPLNVEIDPEIQK	2	1	233852	328637	0	0	0	0	204758	230720	43308.6	0	40717.7	0	218420	345110	84861.3	82591.5	250491	224070	0	0	36527.4	50588.2	43168.7	0	0	0	218659	212015	137974	123525	57761.8	72107.3	56787	8598.3	64194.1	74118.9	207248	200808	1730.3	3441.5
DYQELMNTK	2	1	1.01829e+07	9.41633e+06	1.3126e+06	458086	956305	1.74868e+06	1.62291e+07	1.54173e+07	2.12597e+06	1.96749e+06	1102946	1.16934e+06	8.63992e+06	5.8982e+06	3.28712e+06	2.62458e+06	9387398	9.3702e+06	644950	0	1.28465e+06	1.53651e+06	3.08839e+06	2.50349e+06	507287	572010	4.34442e+06	3680255	226047	37868	3.11253e+06	2.98863e+06	1.363e+06	1.85741e+06	0	0	7.57514e+06	38848.3	4357.9	20300.6
SSCGGGGGSFGAGGGFGSR	2	1	81970.1	48335.4	86134.7	36215.9	33071.6	98223.3	115582	135928	50105.1	33203.1	0	56306.8	160642	242281	89693	26583.4	201282	214560	0	0	30526.1	44007.7	85702.7	0	25532	29945.9	224723	179100	0	0	47687.3	0	157808	88793.1	0	0	87386.2	0	0	0
SLLQPLNVEIDPEIQK	2	1	257953	293739	78414.3	29526.8	0	0	196279	183498	64132.6	0	0	0	224217	368929	124953	120067	190493	190045	0	0	36899.2	15545.4	113511	86686.7	0	0	226589	242527	249826	222671	119681	114511	56426.1	43349.5	0	92485.8	178503	167955	0	1449.4
LDNLQQEIDFLTA	2	1	189832	193983	29608.6	0	0	0	236857	242032	116131	96587.8	14476.5	0	257776	239951	178704	176356	240528	232760	0	0	23694.1	34359	38062.1	27993	0	0	321180	312193	410933	416753	113297	113958	0	56516.3	107703	115471	285955	305495	0	0
FSSCGGGGGSFGAGGG	2	1	626196	486903	113808	45274.9	376818	595756	0	0	0	0	0	282090	105181	372698	415028	312897	0	0	0	0	288281	427789	189083	0	0	234701	0	0	0	0	885692	725728	0	341603	0	0	0	0	0	0
SLVNLGGSK	2	1	1.71648e+06	1.58926e+07	6.3131e+06	2.08723e+06	4.45098e+06	9.11546e+06	5.96195e+07	31433189	1.03953e+06	225891	81393.5	1.24587e+06	2.66408e+07	2.70185e+07	6.66763e+06	4.09438e+06	7.72996e+06	1.20601e+06	308028	9128.1	3.12317e+06	4.75282e+06	7.60748e+06	180165	1.93061e+06	2.17015e+06	2.47603e+07	2.19687e+07	547746	178455	6.83986e+06	6.44205e+06	4.01917e+06	4.75705e+06	2598	29328.1	1.32353e+07	59854.5	37452.5	44426.1
ISETNVILSMDNNR	2	1	67510.3	106751	0	0	0	0	83007.7	98456.4	0	0	0	0	92430.5	0	37908.2	40638	69990.6	49767.8	0	0	0	0	0	0	0	0	53176.5	43649.1	126045	0	0	0	0	0	0	0	0	44788.4	0	16086.4
SISISVAR	2	1	2.03756e+07	20849938	9.91594e+06	3.33173e+06	8.36592e+06	1.46209e+07	6.45538e+07	7.01925e+07	4.48526e+06	1708458	0	1.3022e+07	2.81269e+07	4.3328e+07	9.37781e+06	5.45813e+06	2.2281e+07	2.13272e+07	4.73622e+06	0	4.4215e+06	6.55725e+06	1.04526e+07	310844	3.3457e+06	4.05624e+06	3.41933e+07	2.52776e+07	514158	106074	6.4332e+06	6.13635e+06	7.78813e+06	4.99254e+06	0	0	1.11399e+07	0	0	0
LDNLQQEIDFLTAL	2	1	54243.1	63806.3	604.7	0	0	0	0	0	24807.8	17901.6	0	0	4759.6	0	126382	0	152299	160604	0	0	0	0	0	0	0	0	96361.1	94108.2	240607	241412	0	738.3	0	0	138611	125114	63341.5	57498	0	0
VSVSVSTSHTTISGGGSR	3	1	282173	252427	51706.4	0	44691.4	73849.1	780970	725133	67198.8	3325.4	0	142171	929171	854310	289944	231792	246620	269049	55119	0	33564	50356.9	93066.9	0	0	35309	607346	505871	0	0	0	0	0	123219	0	0	0	0	0	0
SSGSAGIINYQR	2	1	82683.4	0	0	0	0	0	309686	289243	0	0	0	0	193825	243821	0	0	116489	145065	0	0	0	0	0	0	0	0	293860	280357	0	0	0	0	0	0	0	0	0	0	0	0
NLQQSISDAEQR	2	1	126663	138649	0	0	0	0	0	0	57575	48404.2	0	0	0	0	0	0	0	23312.3	41827.2	0	18538.8	38189.1	41675.1	0	0	0	0	0	0	0	142530	138720	0	0	0	0	37169	0	0	0
LQPLNVEIDPEIQK	2	1	127492	169062	0	0	0	0	76103.8	58152	0	10570.7	15827.4	17862.6	131197	57371.9	40067.1	0	120182	269808	0	0	0	0	0	28874.8	0	0	67558.8	81484.6	74944	60065.6	113816	124371	0	0	0	0	112112	107270	0	0
THNLEPYFESFIN	2	1	42647.7	55496	0	0	0	0	117807	111584	0	0	0	0	63857.7	0	0	0	49157.6	44137.2	0	0	0	0	0	0	0	0	133596	142668	70433.1	58726.6	0	0	0	0	0	0	0	0	0	0
SGGGFSSGSAGIINY	2	1	129296	167293	0	0	0	0	0	401248	0	0	0	0	0	319429	0	0	0	0	0	60196.8	0	0	0	0	0	0	265297	315813	335511	346586	0	0	0	0	0	0	0	0	88131.6	82798.8
SRM[15.9949]SGECAPNVSVSVSTSHTTISGGGSR	4	1	211494	189914	0	0	0	0	387462	0	0	0	0	0	0	0	0	0	0	0	0	0	0	0	0	0	0	0	0	0	0	0	0	0	0	0	0	0	0	0	0	0
VTINQSLLQPLNVEIDPEIQK	3	1	32868	35226	0	0	0	0	0	0	0	0	0	0	0	0	0	0	0	0	0	0	0	0	0	0	0	0	0	0	0	0	0	0	0	0	0	0	0	0	0	0
FYQTSVESTDFANAPEESR	2	1	833097	880690	83934.5	25345	171759	410436	34365.4	50175.8	101666	111703	8158.9	0	60981.7	107910	123153	101459	91701.3	119161	0	0	61698.4	100940	49050.8	51561	76376.6	87062.5	189560	165796	214213	0	121319	98110.9	20704.1	9705.4	0	125926	193419	221067	18795.2	13458.2
VLHFDQVTENTTEK	3	1	1.43146e+07	1.51276e+07	1355882	564565	338812	712191	591194	410917	422457	385785	84380.3	38371.4	90432.6	402073	692632	668620	658733	689190	0	0	1.00991e+06	1.59768e+06	667221	255728	206678	230082	1.13312e+06	1.39125e+06	32273.7	1372.1	545679	468487	139255	109158	0	0	903040	0	0	0
TYQFLQEYLDAIK	2	1	440887	512898	81470.8	21781.2	0	0	31394.7	47531.9	0	1313.6	0	0	0	6196.4	13690	0	28988.2	0	0	0	0	0	0	3485.5	0	0	472881	445326	319212	337130	0	0	0	0	158910	164054	0	0	0	0
QYNSFNFALLEDVQAK	2	1	157472	214914	89450.6	0	0	0	0	0	0	0	0	0	0	0	20980.9	24608.4	8535.4	0	0	0	0	0	0	0	0	0	91239	71470.2	93977.6	79331	0	0	0	0	166237	181910	0	0	0	0
TYQFLQEYLDAIKK	3	1	1.07323e+06	1.16096e+06	869702	370351	104857	210804	175714	180390	32197.4	28141.9	0	0	94439.7	153402	88036.9	98512.3	0	0	0	0	52558.1	79641.3	180696	125849	0	6937.7	488551	589698	560995	513381	0	0	0	0	490347	490874	0	0	0	0
ETCVDLHLPR	3	1	2.03258e+07	2.06267e+07	4.21204e+06	1.29227e+06	839608	1.30616e+06	786974	795904	975767	933796	321710	382463	877748	0	1.39409e+06	1.09662e+06	984798	979371	102538	0	2.81482e+06	3.85113e+06	1.31326e+06	2.09449e+06	624067	702726	2.08729e+06	1.73125e+06	126664	0	1.37926e+06	1219499	65258.8	628698	0	0	1.17414e+06	0	0	0
KFYQTSVESTDFANAPEESR	3	1	61195.9	0	0	0	0	36426.2	0	0	0	0	0	0	0	0	0	0	0	0	0	0	0	0	0	0	0	0	0	0	0	0	0	0	0	0	0	0	0	0	0	0
MEESYDLK	2	1	205945	5.05656e+06	0	27643.2	18843.7	68943.8	179734	0	0	0	0	0	238921	221830	395640	327109	0	0	0	0	145786	228906	132667	0	30338.5	0	151039	235014	0	0	498101	442120	50615.3	52047.9	0	0	161836	0	0	0
FKMEESYDLK	3	1	379681	264444	0	0	0	0	0	0	0	0	0	0	0	0	0	0	0	0	0	0	0	0	0	0	0	0	0	0	0	0	0	0	0	0	0	0	0	0	0	0
NFALLEDVQAK	2	1	1745089	2.08508e+06	404135	159004	56782.6	101144	107457	111157	163077	153452	46233.6	55256.1	38706.4	383669	308485	285160	225965	218896	0	0	264548	424483	285657	234507	0	84903.9	750890	770925	773311	676531	163289	167982	152245	12870.2	135884	166670	0	140774	0	0
IFNGDADLSGMTWSHGLSVSK	3	1	47272.3	95502.8	0	0	0	0	0	0	0	0	0	0	0	0	0	0	0	0	0	0	0	0	0	0	0	0	0	0	0	0	0	0	0	0	0	0	0	0	0	0
ALLEDVQAK	2	1	775850	697459	159948	38933.9	0	0	0	0	0	0	0	0	0	21441.5	0	28154.3	0	0	0	0	0	207973	0	0	0	0	154797	172229	0	0	135394	0	0	0	0	0	0	0	0	0
AFVEVTEEGVEAA	2	1	258607	236349	0	0	0	0	0	0	0	0	0	0	0	0	0	0	0	0	0	0	0	0	0	0	0	0	51064.4	0	0	0	0	0	0	0	0	0	0	0	0	0
FALLEDVQAK	2	1	89262.9	93044.1	0	0	0	0	0	0	0	0	0	0	0	0	0	0	0	0	0	0	0	0	0	0	0	0	0	0	0	0	0	0	0	0	0	0	0	0	0	0
GTNYLADVFEKK	3	1	1.10617e+06	1.14822e+06	35397923	287137	232676	454569	454585	334757	137625	123139	0	0	26508.5	1.03816e+06	248855	147639	157207	164405	0	0	148295	365706	417868	175510	149306	197628	85547.2	0	606129	0	0	0	111556	0	0	278981	142150	178737	16638.5	0
KGTNYLADVFEK	2	1	3.40802e+07	2.60268e+07	1.1083e+07	3.7164e+06	3.80793e+06	6.89926e+06	4.29342e+06	3.27565e+06	3.44715e+06	3566019	446098	817857	3.4457e+06	4637380	1.19353e+07	8.23052e+06	5.13608e+06	4.77151e+06	92647.9	0	3.96111e+06	4.90225e+06	6.98926e+06	6.48317e+06	2.37584e+06	2.58211e+06	9.17237e+06	5.24635e+06	8.17176e+06	259321	4.21435e+06	3.53061e+06	2.42203e+06	1.43244e+06	170413	2.89638e+06	6.45934e+06	826386	492300	458450
GTNYLADVFEK	2	1	2.72161e+08	2.43291e+08	1.72092e+08	6.52863e+07	6.19418e+07	8.1489e+07	3.59695e+07	3.68923e+07	57572927	5.44591e+07	7.04909e+06	6.69527e+06	3.23953e+07	7.29967e+07	9.76713e+07	8.05396e+07	7.13608e+07	7.41988e+07	1.47818e+06	2.33577e+06	5.46141e+07	8.24749e+07	8.64992e+07	8.83481e+07	3.31776e+07	4.00873e+07	6.29558e+07	5.26369e+07	1.39695e+08	1.3159e+08	5.62538e+07	5.27919e+07	3.81607e+07	1.91006e+07	1.29184e+08	1.33217e+08	1.21534e+08	1.35794e+08	6.72445e+06	6283459
LSLLGDIATDYHK	3	1	4.55653e+06	4.70919e+06	2.31274e+06	827568	520103	969010	824961	847294	345819	268508	91228.2	89864.7	1.12436e+06	628913	2.61966e+06	2.38505e+06	969109	724107	25037.8	0	851977	1.08416e+06	2.69666e+06	2.19779e+06	338898	387019	3182525	2.83709e+06	5.50607e+06	4.81856e+06	274482	262386	269010	370647	250208	2.45161e+06	240704	236770	0	51825.2
SLLGDIATDYHK	3	1	1.13016e+06	777011	5.33632e+06	2.79386e+06	0	242952	0	178663	0	0	0	0	281882	0	0	615438	203423	205796	0	0	0	382600	910685	1.33538e+06	0	0	570010	624720	765296	0	0	0	0	0	0	1289533	0	0	0	0
TNYLADVFEK	2	1	590160	343588	237175	135623	109581	178652	145017	170701	289183	153725	0	0	146608	0	322458	224355	394093	376736	0	0	0	0	189995	241768	0	0	580326	842322	879825	749134	0	204872	0	0	772027	938168	180504	230028	0	0
YLADVFEK	2	1	1.93999e+07	1.76247e+07	4.08687e+06	1478205	4.10603e+06	7.19106e+06	2.36433e+06	2.3461e+06	2.72606e+06	2.73207e+06	738492	774932	1.66502e+06	5.75723e+06	1.01872e+07	8.36678e+06	6157244	5704637	567707	0	1.95492e+06	3.15878e+06	7.28596e+06	7.56989e+06	2.08928e+06	2.50906e+06	7.68434e+06	8.20798e+06	2.04677e+07	527607	3.51738e+06	3.30489e+06	2.09137e+06	1.00929e+06	43796.9	275253	4.63334e+06	249473	85108.2	602324
NYLADVFEK	2	1	164723	186271	474094	171064	225660	436170	0	0	17969.8	0	0	0	99536.4	0	145244	0	0	0	17581.4	4872.3	0	0	253988	209114	0	0	246052	263176	206128	241996	0	0	0	0	0	309353	0	0	0	0
LADVFEK	2	1	5.43886e+06	5.03599e+06	3.01464e+06	1.17963e+06	940126	1.72054e+06	1.94645e+06	2.14313e+06	622922	0	0	0	1.51307e+06	475022	3.2923e+06	2.934e+06	2.23602e+06	2.4128e+06	0	0	740391	1.17732e+06	3.31034e+06	110691	939426	1.19004e+06	3.67876e+06	3.82199e+06	86788.7	23672.8	1.33147e+06	731959	404379	393604	0	0	1.54799e+06	0	0	0
LLGDIATDYHK	3	1	445117	393300	711026	306525	0	225874	0	94240.7	0	0	0	0	0	188267	0	141781	172158	183406	0	0	0	0	435910	495087	0	0	298157	341597	0	0	0	0	0	0	0	0	0	0	0	0
VELLHNPAFCSLATTK	3	1	1.07307e+06	953512	0	0	91022	0	76656.5	87853.2	0	0	0	0	93590.8	158290	0	0	0	0	0	0	140719	0	144420	112364	0	0	122823	105401	0	0	229455	220516	0	0	0	0	0	70665.9	0	28076.9
SNLDEDIIAEENIVSR	2	1	235086	279617	0	0	0	0	20683.7	14750	0	0	0	0	29070.9	40151.2	6239.2	0	17154.3	18126	0	0	8072	10275.7	0	10749.4	0	0	24405.3	38501.9	0	32029.3	51579.2	58458.9	0	0	0	0	31718.7	23167.4	0	0
VYAYYNLEESCTR	2	1	193411	186825	0	0	0	0	0	0	0	0	0	0	0	0	0	0	0	0	0	0	14490	28054.2	0	0	0	0	0	0	0	0	25332.3	0	0	0	0	0	0	0	0	0
DICEEQVNSLPGSITK	2	1	207549	262428	0	0	0	0	0	0	0	0	0	0	0	65102.9	0	0	0	0	0	0	0	0	0	0	0	0	0	0	0	0	70179.5	38731	0	0	0	0	23152.4	41134.7	0	0
ENEGFTVTAEGK	2	1	221532	251537	0	0	0	0	0	0	0	0	0	0	0	0	0	0	0	0	0	0	0	0	0	0	0	0	0	0	0	0	66639.7	0	0	0	0	0	0	0	0	0
TVMVNIENPEGIPVK	2	1	303462	298162	0	0	0	15215.2	0	0	0	0	0	0	0	0	0	0	0	0	0	0	25742.1	42340.6	0	0	0	0	0	0	0	0	52684.8	61739.9	0	0	0	0	0	26907.7	0	0
ILLQGTPVAQMTEDAVDAER	2	1	123233	123402	0	0	0	0	0	0	0	0	0	0	0	0	0	0	0	0	0	0	0	0	0	0	0	0	0	0	0	0	0	0	0	0	0	0	0	0	0	0
VFLDCCNYITELR	2	1	151674	174662	0	0	0	0	0	0	0	0	0	0	0	0	0	0	0	0	0	0	14393.5	0	0	0	0	0	0	0	0	0	0	0	0	0	0	0	0	0	0	0
AYYENSPQQVFSTEFEVK	2	1	75338.4	78553.8	0	0	0	0	0	0	0	0	0	0	0	0	0	0	0	0	0	0	0	0	0	0	0	0	0	0	0	0	0	0	0	0	0	0	0	0	0	0
SGIPIVTSPYQIHFTK	3	1	639516	596357	141956	0	0	71576.1	0	29864	0	0	0	0	0	0	0	0	0	0	0	0	82983.2	135221	0	44908.4	0	0	0	0	0	0	0	81435.8	0	0	0	0	0	0	1640.6	0
VPVAVQGEDTVQSLTQGDGVAK	3	1	372042	387901	0	0	0	0	0	0	0	0	0	0	0	0	0	0	0	0	0	0	63239.3	41443	0	132366	0	0	255773	0	0	0	132556	144954	0	0	0	0	56678.3	138869	0	0
VHQYFNVELIQPGAVK	3	1	422794	540452	65197.3	31448.1	0	71702.8	27580.3	33062.9	0	0	0	0	52576.8	83342.7	0	0	0	0	0	0	50911.9	60976.2	50739.4	41051.9	0	0	79153.5	53274.4	0	0	40795.7	52665.9	43859.2	22625.4	43128.9	37330.3	0	0	0	0
SSLSVPYVIVPLK	2	1	899612	1.03928e+06	172012	71241.8	111599	218469	53330	0	0	0	0	0	0	140258	0	0	0	0	697.3	1096	130618	204373	138394	114693	39790	47661.1	0	94396.8	0	0	220054	210607	85499	9669.2	0	0	91952.8	99175.7	29882.6	25620.6
AGDFLEANYMNLQR	2	1	176960	166780	0	0	0	0	0	0	0	0	0	0	0	0	0	0	0	0	0	0	0	0	0	6867.4	0	0	0	0	0	0	37262.4	28090	0	0	0	0	0	0	0	0
EVVADSVWVDVK	2	1	459832	472023	0	0	0	0	0	0	0	0	0	0	0	0	0	0	0	0	0	0	0	26354.1	0	0	0	0	42662.8	0	0	0	0	0	0	0	0	0	0	0	0	0
NTMILEICTR	2	1	68300.9	82755.8	0	0	0	0	0	0	0	0	0	0	0	0	0	0	0	0	0	0	0	0	0	0	0	0	0	0	0	0	0	0	0	0	0	0	0	0	0	0
VLLDGVQNPR	2	1	1.37979e+06	1.27984e+06	200560	65209.9	109598	236226	109819	98235.9	0	0	79697.2	103155	71829.2	124867	63038.8	49053.5	42182.7	51385.2	16051.6	0	167903	263266	248768	36944.4	88959.1	86653.8	155244	214447	0	0	286271	241930	54822.5	30741.2	0	0	77656.7	0	0	0
DYAGVFSDAGLTFTSSSGQQTAQR	3	1	33637.4	40870.4	0	0	0	0	0	0	0	0	0	0	0	0	0	0	0	0	0	0	0	0	0	0	0	0	0	0	0	0	0	0	0	0	0	0	0	0	0	0
ACEPGVDYVYK	2	1	703294	675287	49177.8	0	0	59522.2	41663.9	41041.6	0	0	0	0	55697.9	129456	0	0	0	0	0	0	89585.7	137013	85691	93477.3	0	26336	80504.4	78385.3	0	0	178609	152284	64144.9	0	0	0	90113.1	0	0	0
DFDFVPPVVR	2	1	837641	940751	69298	26795.3	0	5372	73011.5	63468.5	0	0	6945.8	0	113041	243570	50178.4	35263.7	45931.8	46267	0	0	61006.6	97301.3	107478	97938.9	0	0	125409	133028	78796.6	85334.1	195120	177236	47666.2	1873.9	58301.9	15424	88927.8	91027.7	0	637.5
EYVLPSFEVIVEPTEK	2	1	101554	141439	0	0	0	0	5219	0	0	0	0	0	6614.1	0	0	0	0	0	0	0	0	0	0	0	0	0	22956.8	28158.1	0	0	0	0	0	0	0	0	0	0	0	0
DTWVEHWPEEDECQDEENQK	3	1	72470.7	70465.3	0	0	0	0	0	0	0	0	0	0	0	0	0	0	0	0	0	0	0	0	0	0	0	0	0	0	0	0	0	0	0	0	0	0	0	0	0	0
TMQALPYSTVGNSNNYLHLSVLR	3	1	47214.2	75589.2	0	0	0	0	0	0	0	0	0	0	0	0	0	0	0	0	0	0	0	0	0	0	0	0	0	0	0	0	0	0	0	0	0	0	0	0	0	0
TIYTPGSTVLYR	2	1	750407	752996	140317	61673.6	98983.2	158387	59423.4	59132.1	0	0	80878.9	81785.4	0	0	0	0	59761.8	0	0	0	136367	168150	126260	0	0	56331.1	125183	115538	78766.1	0	226718	250046	79456.8	69550	0	70140.7	0	0	56912.2	58204.6
AAVYHHFISDGVR	3	1	204302	1.02795e+06	304720	0	0	0	0	0	0	0	0	0	0	0	0	0	0	0	0	0	49786.2	188661	0	0	0	0	0	0	0	0	0	0	0	0	0	0	0	0	0	0
LSINTHPSQKPLSITVR	4	1	873839	805792	107202	0	70589.7	102229	0	29506.7	0	0	0	0	27586.8	0	0	0	0	0	0	0	116589	160196	40977.2	30914.7	33789.2	39195.6	0	0	19272.2	0	85668.2	68531.4	0	0	0	0	0	0	0	0
YYTYLIMNK	2	1	249547	294496	0	0	0	32470.9	0	0	0	0	0	0	0	0	0	0	0	0	0	0	0	0	0	0	0	0	0	0	0	0	0	0	0	0	0	0	0	0	0	0
NTLIIYLDK	2	1	337249	272934	0	0	0	0	0	0	0	0	0	0	0	0	0	0	0	0	0	0	62409.2	83488.6	0	13638.8	0	0	0	0	0	0	0	0	0	0	0	0	0	0	0	0
IHWESASLLR	3	1	379504	384373	0	0	0	0	0	20122.1	0	0	0	0	0	0	0	0	0	0	0	0	0	48034	71721.6	63300.6	0	0	0	0	0	0	49529.3	53143.1	0	0	0	0	0	0	0	0
GLEVTITAR	2	1	237727	205396	0	0	23149.3	0	46278.4	0	0	0	0	0	0	0	0	0	0	0	0	0	58875.4	71142	0	43638.9	0	10899.1	83303.7	38910.7	0	0	0	0	0	0	0	0	0	0	0	0
VVLVAVDK	2	1	1860319	1.95721e+06	269598	100753	99423.4	190139	131228	149753	0	0	0	0	175387	141690	0	0	0	0	0	0	286900	480081	305747	0	80615.6	102426	164319	203685	0	0	494349	284662	0	86008.6	0	0	101330	0	0	0
FVTVQATFGTQVVEK	2	1	34079.7	40306	0	0	0	0	0	0	0	0	0	0	0	0	0	0	0	0	0	0	0	0	0	0	0	0	0	0	0	0	0	0	0	0	0	0	0	0	0	0
QKPDGVFQEDAPVIHQEMIGGLR	4	1	143479	128023	0	0	0	0	0	0	0	0	0	0	0	0	0	0	0	0	0	0	0	0	0	0	0	0	0	0	0	0	0	0	0	0	0	0	0	0	0	0
TFISPIK	2	1	1.21757e+06	1.0009e+06	200986	52766.6	111332	208325	115477	102232	0	0	48780.5	95610.4	0	228924	35967.2	0	32855.4	0	0	0	193198	288630	152445	158233	67698.5	81083.4	167000	120060	0	0	235052	277709	102070	37432.9	0	0	79364.5	0	0	0
FISLGEACK	2	1	567723	567316	0	0	0	0	0	0	0	0	0	0	0	0	0	0	0	0	0	0	0	0	0	0	0	0	0	0	0	0	0	0	0	0	0	0	0	0	0	0
TELRPGETLNVNFLLR	3	1	54083	0	0	0	0	0	0	0	0	0	0	0	0	0	0	0	0	0	0	0	0	0	0	0	0	0	45605.8	0	0	0	0	0	0	0	58621.6	0	0	0	0	0
IPIEDGSGEVVLSR	2	1	125375	196650	0	0	0	0	41587	43247.2	0	0	0	0	47968.3	0	0	0	0	0	0	0	0	0	0	0	0	0	0	0	0	0	0	0	0	0	0	24688.5	0	0	0	0
TGLQEVEVK	2	1	418643	1.45787e+06	220355	0	0	0	324841	234472	0	0	0	0	328270	0	0	0	0	0	0	0	190812	0	273917	0	0	0	386687	362288	0	0	565340	531087	0	0	0	0	233408	0	0	0
IWDVVEK	2	1	1.01379e+06	1.22193e+06	108624	0	0	0	0	0	0	0	0	0	118480	0	0	0	0	0	0	0	121243	172287	0	142952	0	0	122597	0	0	0	227128	252563	0	0	0	0	0	0	0	0
LMNIFLK	2	1	674173	849203	75000.2	0	74227.5	141712	0	36691.2	0	0	0	0	0	63156.1	0	0	0	0	0	0	104887	143333	87838.8	0	30569.7	0	63276.9	0	0	0	127473	114087	0	0	0	0	0	0	0	27512.2
DSCVGSLVVK	2	1	897946	845062	97408.4	53981.3	62171.9	146286	81626.8	0	0	0	0	57697.5	115462	0	0	0	0	0	0	0	113480	209974	124436	0	0	0	87985.8	127869	0	0	168855	166936	74092.6	0	0	0	98388.9	0	0	0
FYYIYNEK	2	1	449994	464872	54045.3	0	0	62093.5	31517.6	0	0	0	29380	0	0	0	29522.4	0	0	0	0	0	58370	96157.4	40944.6	53066	0	0	0	0	0	0	139386	127682	0	0	0	0	52929.3	0	0	0
IEDGSGEVVLSR	2	1	784887	795248	0	0	0	0	0	0	0	0	0	0	0	0	0	0	0	0	0	0	63461.7	89934.4	0	0	0	0	0	0	0	0	552128	89888.4	0	0	0	0	0	0	0	0
WLILEK	2	1	626251	578827	0	0	0	0	0	0	0	0	0	0	50931.8	158484	0	0	0	0	0	0	0	111740	0	117923	0	0	76787.8	86626.7	0	0	130422	0	0	0	0	0	0	0	29423.6	0
ISLPESLK	2	1	1.19014e+06	1.3538e+06	0	0	0	220062	105666	0	0	0	107458	0	171254	341817	0	0	0	0	0	0	183864	324625	215149	215547	77826.7	0	177858	174493	91095.3	0	309659	298334	54783.9	0	0	0	136470	0	0	0
SSAFAAFVK	2	1	298681	366531	0	0	0	47058.9	0	0	0	0	0	0	0	0	0	0	0	0	0	0	0	0	0	0	0	0	0	0	0	0	67569.2	83866.1	0	0	0	0	0	0	0	0
QGALELIK	2	1	733362	787534	0	0	0	0	0	0	0	0	0	0	0	160334	0	0	0	0	0	0	0	137100	0	0	0	0	0	0	0	0	0	0	0	0	0	0	0	0	0	0
ISLPESLKR	3	1	195854	213178	86829.4	0	0	75020	0	0	0	0	0	0	0	0	0	0	0	0	0	0	55003.2	97793.1	0	0	0	0	0	0	0	0	80637.8	0	0	0	0	0	0	0	0	0
GVFVLNK	2	1	1.00965e+06	851896	0	0	0	0	0	0	0	0	0	71128.9	87216.9	164212	0	0	0	0	0	0	0	200489	0	0	0	0	0	0	0	0	201924	180214	94848.1	41823.7	0	0	0	0	0	0
AVLYNYR	2	1	118255	727884	0	0	0	136610	0	0	0	0	0	0	0	0	0	0	0	0	0	0	0	0	96440.7	0	0	0	0	0	0	0	238018	0	0	0	0	0	0	0	0	0
STVGNSNNYLHLSVLR	3	1	339222	440930	47754.4	0	0	0	0	0	0	0	0	0	0	0	0	0	0	0	0	0	34502.1	0	60993.4	67381.7	0	0	0	0	0	0	0	0	0	0	0	0	0	0	0	0
YTLIGASGQR	2	1	174265	231463	0	0	0	0	0	0	0	0	0	0	0	0	0	0	0	0	0	0	0	0	0	0	0	0	0	0	0	0	0	0	0	0	0	0	0	0	0	0
LVAYYTLIGASGQR	3	1	84367	82050	0	0	0	0	0	0	0	0	0	0	0	0	0	0	0	0	0	0	0	0	0	0	0	0	0	0	0	0	0	0	0	0	0	0	0	0	0	0
KVLLDGVQNPR	3	1	36294	300300	0	0	35988.4	75204	0	39428.4	0	0	0	0	0	0	0	0	0	0	0	0	51029.7	70802.3	0	0	0	0	0	0	0	0	0	95354.5	0	0	0	0	46149	0	0	0
AELQCPQPAA	2	1	631934	583763	0	0	0	0	0	0	0	0	0	0	0	0	0	0	0	0	0	0	0	0	0	0	0	0	0	0	0	0	0	0	0	0	0	0	0	0	0	0
SITTDFIPSFR	2	1	316127	384601	126860	0	0	30321.4	0	0	0	0	0	0	80596.5	92258.3	0	0	0	0	0	0	43091.6	64703	77754.9	60815.2	7397.8	0	217087	208273	68537	135891	63083.1	143406	0	0	0	0	0	0	0	0
SGIPIVTSPYQIHF	2	1	55871	76055	0	0	0	0	0	0	0	0	0	0	0	0	0	0	0	0	0	0	0	0	0	0	0	0	0	0	0	0	0	0	0	0	0	0	0	0	0	0
VIFGIQDGEQR	2	1	102187	119352	0	0	0	0	0	0	0	0	0	0	0	32183.5	0	0	0	0	0	0	0	0	0	0	0	0	0	0	0	0	27180.2	0	0	0	0	0	0	0	0	0
VLISLQEAK	2	1	1.20965e+06	1.36561e+06	0	0	0	0	0	0	0	0	0	0	0	349741	0	0	0	0	0	0	0	0	0	0	0	0	0	155114	0	0	0	190151	0	0	0	0	0	0	0	0
WGDAGAEYVVESTGVFTTMEK	3	1	381370	550161	94097.2	15724	10891.2	18934	82703.7	79000.9	2107.6	0	0	0	0	0	270574	221956	47755.1	70025	0	0	0	0	23528.5	0	0	0	221764	186270	408676	331633	44074.2	51407.9	0	0	461850	415510	46726.4	48276.4	0	0
IISNASCTTNCLAPLAK	2	1	2.63976e+06	2.84707e+06	1.96396e+06	909361	1.14945e+06	2038749	610931	651464	505643	498964	518179	469508	185244	432635	305608	265750	323204	333670	87449.4	0	964980	1.42795e+06	860818	869894	398223	515385	352492	363879	469084	0	2.03437e+06	1.89073e+06	471623	275093	0	0	1.32823e+06	98543.9	324372	320966
LISWYDNEFGYSNR	2	1	4.91009e+06	5.35209e+06	3.7212e+06	1.23965e+06	818345	1.55805e+06	1.82733e+06	1.91433e+06	1.22018e+06	1.05547e+06	99485.8	101495	1.12427e+06	1.85022e+06	2.25729e+06	1.91712e+06	1.26063e+06	1.16344e+06	6411.6	2219	689994	814036	2.24092e+06	1.81449e+06	142015	166531	3.95623e+06	3657490	4.47587e+06	4.09476e+06	2.07628e+06	2.03933e+06	602043	446534	2.90724e+06	2.84899e+06	671902	666405	47912.2	49911.3
VIISAPSADAPMFVMGVNHEK	3	1	5.948e+06	8.13843e+06	469021	168378	816842	1.63854e+06	1.08937e+06	747194	409865	281638	169769	131574	405144	503391	1.10683e+06	810436	414272	399259	7787.7	21728.5	691918	952280	1.30298e+06	777923	251595	283434	372688	541044	1.87487e+06	1.75103e+06	2.49036e+06	2.82506e+06	447759	403616	1.02679e+06	842321	718373	885807	144263	137200
LVINGNPITIFQER	2	1	2.22096e+07	2.55218e+07	1.83101e+07	7.23663e+06	5.40953e+06	12263490	4.44018e+06	4.25728e+06	2.71254e+06	2.08462e+06	1.19751e+06	1.24151e+06	2.89758e+06	5.00456e+06	4.98336e+06	4.40998e+06	2.55964e+06	2.44199e+06	115346	104040	3.99588e+06	5.11611e+06	1.04447e+07	7.52034e+06	1852243	2.1751e+06	7.72712e+06	7.67624e+06	1.14609e+07	1.01513e+07	1.56702e+07	1.51115e+07	3.81227e+06	2.4824e+06	5.46628e+06	5.39134e+06	3214413	3.07702e+06	607836	591828
VPTANVSVVDLTCR	3	1	920886	1.11919e+06	1330418	699990	934541	1.953e+06	694364	441615	475536	457253	717468	378014	257205	1.26045e+06	573757	713819	577876	828456	114324	1816.9	313548	571798	1.2992e+06	672130	501454	668190	728730	868508	907172	460215	2197143	1.86379e+06	956031	390302	1675.2	896812	1.22535e+06	1.97174e+06	457067	355336
VIHDNFGIVEGLMTTVHAITATQK	4	1	147444	227137	1.64677e+06	284496	143378	189865	318686	496294	0	0	0	0	0	0	96651.3	99539.3	0	0	0	0	0	0	0	4064.1	0	0	1.33363e+06	1.71823e+06	614499	404306	0	0	0	0	829284	1.18827e+06	0	0	0	0
VIISAPSADAPMFVM[15.9949]GVNHEK	3	1	322727	540062	49110.6	0	68689.2	217222	0	38719.5	0	0	1774.6	0	41575.6	145531	0	0	47213.1	0	0	0	41392.7	49691.6	110567	71769.2	0	34709.5	0	25512.9	0	288120	660009	701073	0	0	0	0	87567.7	0	34206.7	38687.9
GALQNIIPASTGAAK	2	1	2.31375e+07	2.50238e+07	1.71027e+07	6.90528e+06	1.30546e+07	2.6556e+07	5.62189e+06	5.4682e+06	5.25938e+06	5.74086e+06	9.68646e+06	10182377	4.5294e+06	6.34265e+06	7523878	6190964	7.21849e+06	7034520	2.00621e+06	5393	8.15064e+06	1.12655e+07	15853166	1.32886e+07	6.93834e+06	8.02453e+06	9.01693e+06	8.93638e+06	1.47401e+07	452794	2.79004e+07	2.6861e+07	5182197	5.35164e+06	62611.9	1.10129e+06	1.52971e+07	1.69754e+06	4.70479e+06	5.06892e+06
TANVSVVDLTCR	2	1	1.74457e+07	1.59885e+07	4362274	1.67741e+06	3.68832e+06	7.84648e+06	752969	743587	2.11597e+06	2.16731e+06	2416600	2.2314e+06	276822	326241	1.75768e+06	1.43403e+06	969093	1076536	131745	0	4.56681e+06	6624343	3.64342e+06	3.1402e+06	1.96344e+06	2.22885e+06	1.97997e+06	1.91349e+06	4.52102e+06	51874.8	11934939	1.08497e+07	405164	284936	0	2110.8	3.56768e+06	96733.1	71529.7	694908
VIHDNFGIVEGLMTTVH	3	1	1.68979e+06	2.00108e+06	500595	191530	239795	469441	814960	724104	109751	60220.4	0	10749.3	324363	443508	988640	788796	244682	264331	0	0	203473	237312	834835	481381	0	34655.1	2468910	2.49337e+06	3.35528e+06	2.8747e+06	204140	182662	90586.8	121658	1.17237e+06	1.16781e+06	59794.9	0	0	0
VVDLMAHMASK	3	1	6.83405e+06	6.41591e+06	1.1068e+06	356666	2032522	5.8997e+06	845226	785182	369630	371331	406595	498993	223000	350725	538318	404641	318650	338047	50567.3	0	1.19906e+06	1810549	1.82242e+06	1.42948e+06	1003373	1.00133e+06	249419	315286	0	0	4018217	4.24574e+06	782563	429334	0	0	1561698	2599.5	0	0
VIISAPSADAPM[15.9949]FVMGVNHEK	3	1	386714	540062	73275.9	0	115156	217222	69650.8	74089.4	78186.8	72221.4	75867.7	80794	41575.6	0	100139	0	0	58881.9	11596.1	4548.8	71376.5	93388.3	170205	122213	54922.3	55870.7	0	63486	190104	288120	812168	701073	35839.4	132419	123909	0	176790	281100	59521.5	69154.9
VIISAPSADAPMFVM	2	1	423317	523729	0	0	0	0	57591.3	0	54375	51292	0	25496.3	0	0	0	92244.3	0	0	0	0	91438.1	140587	0	72830.4	0	0	0	0	162002	196708	137031	125062	64688.7	59651.9	0	0	77693.7	0	22030.7	18711
VIISAPSADAPM[15.9949]FVM[15.9949]GVNHEK	3	1	264727	310328	0	0	0	63446	0	0	0	39735.4	163453	165614	95743.9	232307	0	0	88365.9	106127	0	0	5914.5	0	102544	83990.2	22658.8	0	0	0	166373	90569	835882	1.02314e+06	164503	117121	0	0	160549	163836	0	0
WGDAGAEYVVESTGVFTTM[15.9949]EK	3	1	0	70511.2	25919.9	0	0	0	0	0	0	1817.9	0	0	0	0	41528.4	0	0	0	0	0	0	0	0	0	0	0	0	0	0	69700.8	27251.9	27680.3	0	0	39798.1	66119.1	0	27791.3	0	0
VGVNGFGR	2	1	814122	22028565	1.46486e+07	4.84802e+06	1.1716e+07	2.17887e+07	8.55204e+06	296452	136483	61275.4	1554.9	368262	7.06752e+06	6.85539e+06	5.99372e+06	5.5927e+06	160542	78823.6	2792.6	0	6.76873e+06	1.01079e+07	1.26067e+07	105609	5.91183e+06	7.22614e+06	2.36659e+06	8.0909e+06	12219.4	0	3.22162e+07	2.74182e+07	7728878	9.40393e+06	0	0	1.96421e+06	1961.5	0	0
VIHDNFGIVEGLM[15.9949]TTVHAITATQK	4	1	135087	187256	485217	134715	159842	219553	148289	145997	0	1808.2	0	0	38831.2	20881.2	0	0	18603.7	3501.6	0	0	0	0	81997	98464.8	0	0	256679	184577	206814	165552	0	0	0	0	238538	278777	0	0	0	0
ISWYDNEFGYSNR	2	1	58174.1	50729.3	0	0	0	16622.8	0	28368.2	90712.3	83644.9	12364.7	0	359393	149341	88089	80585.7	94436.1	82048	0	0	0	0	0	0	0	0	33882.9	32939.5	171056	192771	176945	165414	22811	88486.9	121371	77644.1	134499	136028	0	0
DGRGALQNIIPASTGAAK	2	1	54637.6	66132.2	0	0	0	0	0	29888	0	60655.9	0	0	0	0	0	0	0	0	0	0	0	48062.8	0	64722.2	0	0	0	0	0	113350	166557	236727	74418	38589.3	0	0	67966.6	79937.6	0	0
VIHDNFGIVEGL	2	1	473511	502236	187677	75010	0	116972	147774	132939	134913	108665	71988.1	75660	219583	177947	203765	190674	150536	123811	0	0	191683	259884	238818	209096	24142.8	0	455282	525780	448101	398713	283502	291607	132893	154341	0	134318	177961	152220	42261.7	45229.7
VVDLMAHM[15.9949]ASK	3	1	5483.5	339692	0	0	133679	235258	0	0	0	0	0	0	0	0	0	0	0	0	0	0	0	0	0	192578	0	0	0	0	0	0	294280	324295	119429	0	0	0	0	0	0	0
VIPELNGK	2	1	3.21845e+06	3.12627e+07	17338786	5.85984e+06	1.06926e+07	2.00335e+07	1.21915e+07	1.00232e+07	1.3427e+06	196829	29221.1	980034	1.01495e+07	1.18956e+07	1.16318e+07	6.14826e+06	2.55604e+06	310009	82423.1	0	8.79062e+06	1.26154e+07	1.7933e+07	447163	6.55564e+06	7859525	14244999	1.33248e+07	163505	41525.2	4.98848e+07	4.13873e+07	7.56247e+06	8.22938e+06	0	14088.8	1.53654e+07	32379.7	3143.2	4143.7
VVDLMAH	2	1	1.91927e+07	1.99658e+07	2.21272e+06	799673	3.59373e+06	6.57239e+06	4.12924e+06	4572723	945479	0	0	2.89384e+06	1.43183e+06	423351	3.02075e+06	2.51994e+06	1.42921e+06	1461838	427746	0	2.69425e+06	4.65864e+06	7.05573e+06	213984	3.34122e+06	4.28362e+06	3.29036e+06	3.88117e+06	48622.6	0	1.44322e+07	7.76725e+06	757588	1.71108e+06	0	0	3.2715e+06	0	0	0
VDIVAINDPFIDL	2	1	30204	31662.6	2586.6	0	0	1965.7	0	0	11425.7	4652.9	0	0	72694.1	74856.5	0	0	2479.9	4477.9	0	0	0	0	0	0	0	0	4668	0	165812	180101	93652.9	95287.8	0	0	0	0	78048.3	7570.3	0	0
VDIVAINDPFIDLN	2	1	188094	210281	0	0	0	21020.2	36267.6	0	0	0	0	7330.7	126061	113131	259884	135398	78598.5	75390.1	0	0	6394.4	0	37437.1	25145.9	0	0	177342	149897	264986	278928	238317	255603	0	0	0	168850	197338	197617	0	0
VVDLM[15.9949]AHMASK	3	1	345492	339692	0	0	169702	273822	0	0	0	0	0	0	0	0	0	0	0	0	0	0	0	0	0	1164.7	0	0	0	0	0	0	0	0	0	0	0	0	0	0	0	0
GILGYTEHQVVSSDFNSDTH	3	1	220798	304309	0	0	0	0	0	0	0	0	0	0	37004.4	78720.4	84134.5	105505	0	0	0	0	0	0	0	42790.6	0	0	76758.9	103935	172702	186270	93433.7	97949.5	0	4847	0	47525.5	0	0	0	0
NVSVVDLTCR	2	1	677375	972083	102563	0	108018	219619	0	0	44511.4	0	87298.1	80798.1	0	0	0	0	0	0	0	0	217863	330594	83238.2	73438	0	72669.8	80873.5	65098.5	0	0	284285	263044	0	0	0	0	96757.5	0	0	0
SWYDNEFGYSNR	2	1	44086.8	49110	0	0	0	0	0	0	0	0	0	0	0	0	0	0	0	0	0	0	0	0	0	0	0	0	0	0	28411.7	0	99020.5	101774	0	0	0	0	0	0	0	0
STGVFTTMEK	2	1	400351	436093	0	0	0	0	98805.8	0	0	0	0	0	0	0	0	57357.7	0	0	0	0	163112	249478	0	0	0	0	0	134178	0	0	193157	155080	0	0	0	0	0	0	0	0
VVDLM[15.9949]AH	2	1	717296	1.03416e+06	221644	73822.1	399536	796959	213801	233625	0	0	0	49757.3	0	0	0	191477	0	0	0	0	254910	389163	578963	0	367239	407647	49910.4	0	0	0	606814	688835	0	0	0	0	0	0	0	0
LVINGNPITIF	2	1	412861	431213	349742	126931	0	69254.9	0	82655.8	0	0	0	86652.5	160377	185613	0	0	41918.5	0	0	0	130116	256210	136311	133875	0	0	254510	248442	282511	316899	176085	146096	21599.6	192248	0	0	225758	264026	0	0
DAGAGIALNDHFVK	3	1	308155	308366	192891	0	0	118884	0	0	0	0	0	0	192983	0	170596	186212	0	140391	0	0	0	190139	258485	275520	0	87975.7	258286	301886	437941	0	276072	231181	0	0	0	0	0	0	0	64643.1
MFQYDSTHGK	3	1	186448	9.26776e+06	1.12228e+06	421131	1.07027e+06	2.45098e+06	0	0	0	0	0	0	0	0	786941	1.82787e+06	0	0	0	0	1.22576e+06	2.04677e+06	3.27688e+06	3911.5	981265	1.19007e+06	31472.7	1.52942e+06	0	0	7.50478e+06	7076868	0	1.01999e+06	0	0	4048.9	0	0	0
GILGYTEH	2	1	3.3595e+06	2.91096e+06	971032	320158	544601	1.18549e+06	702846	674147	685390	717388	0	859813	1.02856e+06	1.58581e+06	1.06251e+06	851823	945711	903387	130611	0	728799	993351	1.56108e+06	0	675960	640274	1.44644e+06	1.77694e+06	0	0	3.11946e+06	2.9472e+06	1.09234e+06	805964	0	0	1.42082e+06	0	0	0
LISWYDNEFGY	2	1	579021	605786	0	0	0	2844.1	0	205898	151380	129302	0	0	157465	233759	342440	255466	265809	239535	0	0	0	64011.6	239682	225886	0	0	759749	716798	1.41167e+06	1.40862e+06	443919	458481	0	0	0	184760	172952	0	0	0
LQNIIPASTGAAK	2	1	327964	339528	0	0	0	0	0	0	0	0	0	0	0	0	0	0	0	0	0	0	0	0	0	0	0	0	0	0	0	0	135008	0	0	0	0	0	0	0	0	0
SSTFDAGAGIALNDHFVK	3	1	173051	153435	68273.6	0	0	0	0	0	0	0	0	0	0	138539	108886	110450	0	44117.5	0	0	0	0	57234	0	0	0	210498	201567	304049	299674	0	0	0	0	0	57989.6	0	0	0	0
VIHDNFGIVEGLM[15.9949]TTVH	3	1	100129	76231.1	0	0	17331.1	0	0	0	0	0	0	0	0	71034.2	83443.8	0	0	70795.3	0	0	2370	0	41680.6	59558.5	0	0	0	71488.1	208039	193546	35458.9	0	0	0	0	0	0	0	0	0
QVVSSDFNSDTHSSTFDAGAGIALNDHFVK	4	1	65557.7	114864	29297.1	0	0	0	0	0	0	0	0	0	0	0	55803	51039.5	0	0	0	0	0	0	0	0	0	0	139489	84256.1	190040	212065	0	0	0	0	96520.3	168079	0	0	0	0
LKPNTPFAATSSMGLETEEQEPSIIGK	3	1	544991	622496	30094.4	0	0	0	49406.8	56401.8	36091.4	30421.7	0	0	0	0	38852.8	32866.4	11600	23379.6	0	0	26111.8	0	30904.6	0	0	0	11927.8	0	142745	92539.4	67364.6	75781.5	0	0	113575	165806	55020.8	67871.8	0	0
KPVNVQMLFSNPLDEPVR	3	1	831465	1.33231e+06	182913	62890.8	55978	94413.3	193370	188757	160790	126609	4067.6	0	87424.1	99838.4	482940	477216	80498	50987.7	0	0	139726	151770	403258	318641	24470.7	28386.5	283145	347158	923383	826998	364476	373130	89247.3	109174	521818	515437	64279	56783.4	0	0
DIILDNPTLTLEVLNEAR	2	1	420580	540878	106933	13368.2	0	28247.1	86771.4	108947	31059.6	26528.8	21190.2	0	54657.4	31634.6	681660	564178	133764	149488	0	0	30016	41323.8	110447	81321.4	0	0	241474	248903	593868	567179	128743	137976	0	6237.4	1.43514e+06	1.44805e+06	170278	137871	0	0
SQGVFQCGPASVIGVR	2	1	4.44092e+06	5.02514e+06	3.09742e+06	1189560	865765	1.77843e+06	1.00548e+06	1.06747e+06	1.5792e+06	1475961	1.41251e+06	1.40129e+06	768615	1.49082e+06	2.11139e+06	1775833	1.09349e+06	906423	236868	244629	1.33462e+06	1.84577e+06	2.72442e+06	2.18451e+06	503257	605628	1.76974e+06	1.56196e+06	4.13496e+06	4.1181e+06	4.30015e+06	4133194	1.14906e+06	749592	1.35935e+06	2.22703e+06	1.98097e+06	2.03771e+06	553430	582647
SDLGPSYGGWQVLDATPQER	2	1	1.12938e+06	1.66364e+06	401587	169649	53698.5	92590.1	209356	209393	396308	357989	76677.3	72093.8	175346	302192	536712	520571	261985	302247	0	0	199952	255738	529891	348367	7199.2	3659.4	439764	460968	981482	967411	941929	903702	65838.3	75589.1	607652	636201	567030	550791	39547.2	34539.8
DSATMSLDPEEEAEHPIK	3	1	2.45602e+06	2.77314e+06	191918	80690.3	75875.5	165466	275417	273861	454285	432856	99615.9	110449	338206	655248	876008	827367	319370	340464	21938.5	0	168152	242050	401242	332859	48232.1	65930.3	246418	282413	1.32318e+06	2047.5	1.32569e+06	1.34842e+06	258575	152052	0	146965	775838	42987.4	123591	133775
LEFIVSTGPYPSESAMTK	2	1	587210	644682	108956	44262.7	45351	102254	160589	131620	68342.6	48513.2	4299.4	11055.7	49558.9	38611.6	268452	230856	53435	47318.4	0	0	78768.8	108116	151573	126571	0	4668	106536	133638	363480	320886	101741	104267	17575.3	36383	430020	439166	65886.3	62637.4	0	0
YTMALQIFSQGGISSVK	2	1	89136.8	134101	45951.3	0	0	0	0	12478.9	0	0	0	0	0	0	48494.1	26122.1	0	0	0	0	0	0	9421	0	0	0	46584	40782.8	110380	131403	0	0	0	0	191492	168842	0	0	0	0
VLSAMINSNDDNGVLAGNWSGTYTGGR	3	1	78446.3	168696	21782.3	0	0	0	0	0	0	0	0	0	0	0	79760.4	111738	0	0	0	0	0	0	0	0	0	0	0	0	92552.2	72587.3	0	0	0	0	156338	200350	0	0	0	0
VITNFNSAHDTDR	3	1	192947	7.47576e+06	1.135e+06	361901	186972	327198	959457	29073	19783.8	2165.7	0	886	1.04288e+06	1.173e+06	2.90215e+06	2.81143e+06	6386.1	904.7	0	0	621121	911085	1.70057e+06	3128	158149	193548	95295.6	1516539	0	2865.5	7.29407e+06	6.57605e+06	261248	340154	0	1856.3	137074	0	0	0
DCVLMVEGSGLLLGNLK	2	1	75278.3	97685.1	0	0	0	0	8739.3	9133.1	0	0	0	0	0	0	82540.9	83555.5	0	0	0	0	0	0	4717.7	0	0	0	45526.3	33420.6	153504	151324	0	0	0	0	199249	181689	0	0	0	0
NLSVDVYYDPMGNPLDK	2	1	125318	192576	0	0	0	0	16725.2	16890.5	0	2551.8	0	0	0	0	61140.1	72996.6	8689.4	9965.3	0	0	0	0	0	0	0	0	38947	32993.7	165790	199035	0	0	0	0	235321	215805	0	0	0	0
AATSSMGLETEEQEPSIIGK	2	1	238874	227594	0	0	0	0	0	32869.7	49066.7	0	0	0	0	0	58910.1	42714	0	0	0	0	0	0	37425.9	47979.4	0	0	43700.3	52971.7	230466	46220.9	57653.1	47099.4	0	0	0	0	0	0	0	0
KPVNVQM[15.9949]LFSNPLDEPVR	3	1	40098.1	63240.3	0	0	0	0	0	0	29569.2	24038.5	0	0	0	0	0	0	0	0	0	0	0	0	51379.2	35633.2	0	0	0	0	61896.5	0	57392.5	44031	18391.1	0	0	24984.8	0	0	0	0
EEYVQEDAGIIFVGSTNR	2	1	33626	174904	64863.9	19333.5	0	0	42990.2	34733	32438.7	25290.3	0	0	6110.7	23377.1	131154	136710	0	9758.6	0	0	0	0	36671.2	17514	0	0	109726	106396	212103	260353	11643.8	22685.7	0	0	338206	278253	0	23332.2	0	0
VPDESEVVVER	2	1	2.62945e+06	2.75313e+06	1.24051e+06	463216	282461	442402	1.46749e+06	1.75811e+06	1.97266e+06	1.86453e+06	380212	699004	1.44974e+06	2.30072e+06	2.93671e+06	2.60938e+06	1.60004e+06	1.55866e+06	172630	0	392565	597814	2.18155e+06	95663.5	218249	273995	2.82054e+06	2.53932e+06	52765.4	0	5.19023e+06	4.07644e+06	399895	605594	0	0	2.80765e+06	0	0	0
VNVQMLFSNPLDEPVR	2	1	136306	165798	0	0	0	0	0	0	0	0	0	0	0	0	0	0	0	0	0	0	0	0	0	0	0	0	0	0	31715.6	41138.1	17895.8	18672.9	0	0	0	0	0	0	0	0
GLETEEQEPSIIGK	2	1	310170	294480	47533.9	0	0	0	0	0	108970	102145	0	0	28699.9	0	253293	126327	67037.3	64586.1	0	0	0	50728.8	73284.3	112346	0	0	72714.7	67532.2	248549	0	306771	257592	0	0	0	0	98515.5	0	0	0
QLLADFSCNK	2	1	3.26907e+06	3.75388e+06	1.61505e+06	717125	388505	757273	609834	557740	1.09798e+06	1.08696e+06	859916	729754	376860	0	1.54977e+06	1.43219e+06	675034	760619	129163	0	899616	1487573	1.94296e+06	1.67286e+06	348400	397684	1.02824e+06	1.1197e+06	2.40788e+06	25484.7	2388068	2.32569e+06	0	482444	0	0	875707	566.2	0	0
DSATM[15.9949]SLDPEEEAEHPIK	3	1	128886	161367	0	0	0	0	0	0	78424.2	88386.8	0	0	59697.6	144654	0	0	0	0	0	0	0	0	0	54701.1	0	0	0	0	86853.5	0	351504	308345	0	0	0	3831.9	86120.1	0	0	0
ETEEQEPSIIGK	2	1	544208	557857	94796.1	0	0	55254.4	87840.5	92042.9	240368	214114	0	72668.5	253804	275091	539374	360863	179466	203671	0	0	0	59117.9	204514	0	0	0	195695	231198	0	0	1.06015e+06	834032	49535.5	0	0	0	341405	0	0	0
LEFIVSTGPYPSESAM[15.9949]TK	2	1	85865.7	85027.1	54038.2	0	25072.9	46175.7	0	0	85652.4	73225.9	73197.7	76383.5	0	118586	71120.4	61721.9	38039.4	26612.4	0	0	3389.4	19059.9	79429.9	52943	0	0	18300.9	19746.2	268837	234023	274099	278396	73485.1	0	109192	17880.9	34938.5	0	0	0
ITWLYDNTTGK	2	1	5.05959e+06	3.8712e+06	2.54072e+06	1.06305e+06	704235	1.03171e+06	847978	889395	1.52915e+06	1.42604e+06	1.2829e+06	1.2688e+06	840769	1.56553e+06	2.33874e+06	2.10711e+06	1.03619e+06	1.1329e+06	178395	0	1.23461e+06	1878515	2.00765e+06	2.41618e+06	452892	524546	1.8404e+06	1.36672e+06	4.30375e+06	205475	4.17686e+06	3.94854e+06	1147904	158449	17689.6	1.92949e+06	2.05244e+06	1.10943e+06	589051	550940
LKPNTPFAATSSM[15.9949]GLETEEQEPSIIGK	3	1	42130	65551.4	0	0	0	0	0	0	45785.5	65989	0	17830.6	0	0	0	0	0	0	0	0	0	0	0	0	0	0	0	0	56470.5	57404.3	277705	227970	0	0	16140.3	0	61118.2	32685.6	0	0
GQNFQVLMIMNK	2	1	236274	269320	38446.3	0	46455.2	98923	0	0	0	0	0	0	0	0	0	0	0	0	0	0	29177.1	38526	61832.7	48017.6	8523.9	0	0	0	87263	0	64198.3	55650.3	0	0	103692	0	0	0	0	0
IDVPTLGPK	2	1	1.14824e+07	1.12874e+07	6.92431e+06	2.50761e+06	1.48064e+06	2.76036e+06	2.11804e+06	2.11564e+06	3.98057e+06	3.99396e+06	2989165	2.99507e+06	2.09219e+06	3.53287e+06	5.13308e+06	4.41728e+06	2.34649e+06	2.39516e+06	489911	0	3.51503e+06	5.37478e+06	6.04091e+06	6.28521e+06	1.27596e+06	1.57606e+06	3.60508e+06	4362074	1.06761e+07	181220	1.00597e+07	9.38523e+06	3.06867e+06	2.05775e+06	3989.8	112425	4.16083e+06	97812.6	84164.4	1.03961e+06
ISYAQYEK	2	1	381728	6.6556e+06	3.28397e+06	1.12748e+06	626423	1.11684e+06	1.80498e+06	1716850	279324	92585.7	0	120442	2.71478e+06	2.44451e+06	4.62086e+06	3.42669e+06	233995	0	0	0	1.57084e+06	2.52769e+06	3928550	37955.7	630867	780671	3.02378e+06	2.72018e+06	16111	0	8933291	8.57869e+06	1894919	2.44197e+06	0	0	3.09884e+06	0	0	0
SWNGSVEILK	2	1	2.67236e+06	3.21267e+06	2.76853e+06	1.03018e+06	741158	1.28062e+06	904039	969744	1.47741e+06	1.39902e+06	922424	974068	704860	1.45604e+06	1.01612e+06	932666	922688	872747	83629	0	827583	1.18936e+06	2.71648e+06	2395953	430717	533460	1.64946e+06	1.35869e+06	4.16557e+06	391878	3.48534e+06	3.59699e+06	964715	668479	0	198828	1.56773e+06	186978	268651	274187
IVSTGPYPSESAMTK	2	1	100623	76197.4	0	0	0	0	0	0	0	0	0	0	0	0	39650.2	0	0	0	0	0	0	0	0	0	0	0	0	0	0	0	0	0	0	0	0	0	0	0	0	0
FSSQELILR	2	1	8.59545e+06	7.23722e+06	6.21888e+06	2.36586e+06	1.52451e+06	2.72326e+06	1843046	1.81723e+06	2.75322e+06	2.68489e+06	2.6938e+06	2.82431e+06	1.65577e+06	1.75767e+06	4.32573e+06	3.55639e+06	2.07128e+06	1.96526e+06	406769	0	2.35363e+06	3.13525e+06	5.35735e+06	5.50199e+06	1.18701e+06	1.33389e+06	4.01071e+06	3.41681e+06	8.77461e+06	229125	7.80842e+06	7.49725e+06	2179894	1.62382e+06	48953.7	369755	3.67355e+06	306768	1.12425e+06	1.14807e+06
EVNLVLLLK	2	1	777436	913138	477097	224676	103043	197173	593874	508664	342866	192495	78330.4	89171.8	339854	425914	1.20518e+06	1.09566e+06	166903	193491	26902.2	28146.5	457549	558886	856660	657186	97971.9	99661.9	1.34808e+06	1.43521e+06	3144950	2.54881e+06	229839	204111	337218	287152	3.27989e+06	3.46276e+06	158631	122685	94786.6	82713.1
LETEEQEPSIIGK	2	1	263353	238722	63760.5	0	0	0	35016	38295.5	99608.9	94960.5	0	0	0	0	160819	134123	79013.9	83248.2	0	0	34461.5	34934.4	86072.9	100257	0	0	96921.7	70034.4	0	0	230164	235235	0	0	0	0	160269	0	0	0
FDILPSR	2	1	1.15691e+07	1.02835e+07	5.86267e+06	2.14752e+06	1.19284e+06	2.27429e+06	2.04926e+06	1.95729e+06	3.76789e+06	3674548	2127875	2.24175e+06	1.08722e+06	3.65062e+06	4.99372e+06	4.10717e+06	2.33339e+06	2.18281e+06	297241	0	2.68255e+06	3.89931e+06	6.65649e+06	7.11453e+06	1.1455e+06	1.35875e+06	4.10262e+06	4.43211e+06	1.20159e+07	262435	8.43214e+06	7.74442e+06	2693524	1.14851e+06	5149.8	157199	2.92502e+06	116216	230092	1.27045e+06
VAGMLAVGK	2	1	2.15414e+06	2.53255e+06	1.6574e+06	534251	370481	629050	1.38837e+06	1.31739e+06	594137	0	0	523493	600864	884056	1.78501e+06	1.23953e+06	343994	270748	0	0	777879	1.13394e+06	2.50625e+06	0	547762	0	848067	964473	0	0	3.29177e+06	3.12013e+06	1.15826e+06	875757	0	0	920772	0	0	0
RGQNFQVLMIMNK	3	1	123121	145312	0	0	0	50965.2	70978	60617.4	0	0	0	0	0	0	0	0	0	0	0	0	23868.8	0	38298.6	30689.1	7567.8	10781.2	0	0	28581.1	0	0	0	0	0	0	50508.7	0	0	0	0
INSNDDNGVLAGNWSGTYTGGR	2	1	50506	59724.3	0	0	0	0	0	0	19729.5	22319.5	0	0	0	0	24762.7	26046.6	7767.5	0	0	0	0	0	0	0	0	0	28113.4	18130.4	79963.7	69005.7	24959.8	23620.2	0	0	0	0	0	0	0	0
MLFSNPLDEPVR	2	1	95268.4	147450	0	0	0	0	0	0	0	4806.9	0	0	0	0	19010.3	35440.9	0	0	0	0	0	42050.2	57490	29835	0	0	0	0	99517.8	76885.5	32663.1	0	0	0	0	0	0	0	0	0
SLGIPSR	2	1	635422	1.47146e+07	9.86284e+06	3299265	2.47484e+06	4.74131e+06	4.1505e+06	257027	153281	65072.2	652.1	284460	3.66871e+06	3927683	8.17148e+06	5.18869e+06	126060	0	0	0	4.18697e+06	6.3353e+06	8.29404e+06	76670.7	2.05359e+06	2.46002e+06	4.42438e+06	6.40101e+06	50376.9	2842.6	17944297	1.54327e+07	2.7041e+06	3.37107e+06	0	0	2.59121e+06	0	0	0
SMGLETEEQEPSIIGK	2	1	73699.8	52263.4	0	0	0	0	0	0	0	0	0	0	0	0	0	0	0	0	0	0	0	0	0	0	0	0	0	0	0	0	0	0	0	0	0	0	0	0	0	0
NLSVDVYYDPM[15.9949]GNPLDK	2	1	28603.6	38731.2	0	0	0	0	0	0	19423.8	8811.6	0	0	7733.3	17146.9	41886.9	44448.9	10617.8	14397.7	0	0	0	0	0	0	0	0	18160.2	0	108985	138933	44775	53894.6	0	0	112302	77364.4	0	0	0	0
VAGM[15.9949]LAVGK	2	1	17056.7	0	252785	85976.8	0	139914	87216.2	0	0	0	0	1655.3	0	0	0	260086	0	0	0	0	0	152334	293807	0	93996.1	112066	0	149304	0	0	492034	1.58814e+06	0	113325	0	0	0	0	0	0
DESEVVVER	2	1	153244	5.13233e+06	219804	65440.7	90208.4	165488	228354	0	7061	0	0	0	306093	284780	1.05634e+06	1.04683e+06	0	0	0	0	346587	501585	509796	0	73920.4	91430.3	0	520099	0	0	3.94555e+06	3.37e+06	0	71178.1	0	0	40651.9	0	0	0
VRFDILPSR	3	1	537923	609796	862608	295739	218678	497702	156318	125147	186762	162273	108018	104250	89773.3	178096	175224	147019	0	45072.7	0	0	254640	380749	145451	145387	53263.4	57926.5	0	0	156682	0	701356	660306	252802	114392	0	0	136821	0	0	45250.9
QLLADFSCNKFPAIK	3	1	214540	169638	297639	149178	91800.7	184207	78391	84317.9	93482.7	77539.1	0	0	0	0	82191.5	69215.4	0	0	0	0	107290	123242	52538.9	0	0	0	0	0	89546.8	102900	204711	231103	0	0	268462	272576	0	88205	0	0
QCGPASVIGVR	2	1	403157	382456	198604	0	0	0	0	59216	0	0	128494	144049	0	0	170920	137480	0	0	0	0	113977	0	205644	0	0	0	184851	246980	0	0	235634	208821	0	0	0	0	0	0	0	0
LKPNTPF	2	1	4.5174e+06	4.23197e+06	2.77372e+06	892854	844632	1.42022e+06	1.26638e+06	1.42774e+06	980009	0	0	1.66795e+06	0	1.08687e+06	1.30357e+06	795687	591834	630092	329924	0	1.10372e+06	1739420	2.54774e+06	28095.6	834276	984935	2915110	2.33701e+06	0	0	2.99798e+06	2.81403e+06	817724	0	0	0	0	0	0	0
SLDPEEEAEHPIK	3	1	185347	0	0	0	0	0	0	0	0	63183.1	0	0	0	85738.2	103744	0	0	0	0	0	0	0	71755	0	0	0	115807	85695.4	0	0	142494	103274	0	0	0	0	0	0	0	0
TIIYNGTLVHEVWK	3	1	103432	0	0	0	0	0	135335	179050	0	0	0	0	54982.8	128058	288365	254270	0	0	0	0	0	0	144561	132314	0	0	414451	409540	479060	429208	0	0	85229.3	0	257711	315983	0	0	0	0
KPVNVQMLF	2	1	214568	200608	67800.7	0	0	0	118435	0	69434.8	0	0	61829.5	0	0	277813	255535	0	70366.8	0	0	0	0	228555	217061	0	0	205818	187436	492574	438485	154346	162612	121878	0	0	0	0	0	0	57137.2
ALQIFSQGGISSVK	2	1	56008	56568.9	0	0	0	0	0	0	0	0	0	0	0	0	0	0	0	0	0	0	0	0	38772.2	37243.5	0	0	65582.3	51808.9	99120.8	99795.5	37432.1	49681.1	0	0	0	0	0	0	0	0
IFAEVNADR	2	1	1.28873e+06	1343946	423628	0	0	0	327966	0	277161	143196	0	267031	377481	0	927627	624186	318033	305528	0	0	0	0	892205	0	0	0	1.30921e+06	1.0341e+06	0	0	981900	948415	0	0	0	0	0	0	0	0
IVTMDSNFVPVNDK	2	1	1.15359e+06	1.19995e+06	111012	41680.2	115698	242300	67719.7	54607.1	39573.9	0	0	3700.6	0	21910.9	246891	278360	84462.6	76052.9	0	0	148574	235439	238090	130686	78284.3	109799	71956.4	87721.8	128257	41408.7	373642	348275	0	0	0	302328	186602	218826	54074.1	50693.1
LAPDPSLVIYAIFPSGGVVADK	3	1	264939	361879	110902	9223.7	11363.7	4771.2	15075.6	0	0	0	0	0	0	0	325908	261087	46378.3	77291.9	0	0	4974.3	0	14224.4	3099.1	0	0	129469	110922	40221.2	77706.7	63761.1	61368.2	0	0	867396	874999	75083.9	59537.1	0	0
FQMEDLVYNPEQVPR	2	1	497040	509667	30226.5	5771.8	31774.7	44739	42238.5	0	1958	7531.1	0	0	0	0	70321.6	38729.8	14181.8	18998	0	0	66397.5	100713	93472.5	43603.5	3743	10203.4	29956.7	30483.7	44946.3	43441.2	151026	149738	0	0	58918.7	36047.9	79405.7	87284.2	3940.1	2410.2
DGNGNTWLTAFVTK	2	1	435264	565338	168225	54791.4	127224	223607	47482.5	49510	0	0	13054.2	2463.2	0	0	144065	101933	0	0	0	0	109550	146896	119929	94141.3	31829.7	38858.8	55574.8	54083.1	30944.9	0	149086	145954	0	0	207844	216360	88116	81814.4	7175.9	9475.4
NAYGGFSSTQDTVVALQALAK	2	1	210844	271907	126166	39388.5	36495.4	68252	22528.6	0	0	0	0	0	0	0	119543	113652	39309.5	32878.3	0	0	33331.3	41674.2	46829.3	0	0	0	45689.2	63002.2	0	21524.5	69843.6	55512.3	0	0	155448	145440	61883.8	60897.2	0	0
MLSGFSPMEGTNQLLLQQPLVK	3	1	303016	307781	0	0	27238	52733.7	5195.1	6314.6	0	0	0	0	0	0	12987.6	46007.2	0	0	0	0	0	3608.3	0	0	0	0	0	0	0	8596.9	0	6226.4	0	0	0	23425.7	0	0	0	0
VSGVGNNISFEEK	2	1	2.22676e+06	1.88283e+06	644171	224676	273879	522228	210442	245598	150268	152675	181380	188591	50680.2	162916	924478	815566	383296	357989	0	0	478164	665734	701215	655970	237911	254720	347840	404910	0	0	1.09978e+06	1.08388e+06	55297.7	0	0	0	678073	0	0	0
VASESVSLELPVDIVPDSTK	2	1	494391	514788	74972.5	0	34917.3	68093.8	35300.8	37821.6	9926.6	0	5045.3	0	0	0	409416	306949	75355.3	67029.6	0	0	78690.3	78272.2	73886.9	43887.7	0	0	72805.5	72715.1	56466.3	89652.1	167222	157245	0	0	481793	499302	163512	144440	0	0
YSMVELQDPNSNR	2	1	485860	453393	44911.7	0	59570.5	93460	34297.5	35878.4	20657	13908.3	17301.5	20178.1	0	0	204556	177944	57097.9	57900	0	0	66019.5	116297	101001	88342.2	42890.8	46852.7	45982.2	36294.8	64612.3	0	156335	154684	0	0	0	0	120025	0	0	0
SDTLIKPVLVKPEGVLVEK	4	1	1.56153e+06	1.58452e+06	325294	149744	200805	429063	139505	112623	66645.7	57032	56816.7	45416	0	0	531757	524677	122504	138752	0	0	241393	421486	364395	351214	140766	169363	225909	247538	193827	205378	504215	467096	0	0	24912.1	605168	226967	211778	44951.3	33609.9
TFGTFSVEEYVLPK	2	1	583710	610014	244256	93778.3	128312	253905	82999.6	83296.6	21121.9	19039.5	2685	2288.6	0	0	324493	251574	73654.5	68325	0	0	98401.8	121271	123245	98714.9	22588.8	23245.8	122409	116190	89542.3	59677.2	122716	132960	0	0	487769	548390	106252	106572	0	0
VCLDLSPGYSDVK	2	1	1.92311e+06	2.12007e+06	477099	217618	290337	464894	223302	213762	146806	139248	157140	162590	82209.1	131659	971492	870024	379581	380601	40067.2	0	375051	529614	510339	464716	173442	214192	406266	378545	383469	0	954070	875199	44007.2	0	0	967321	649138	653080	117395	111897
EAVHVTVPDAITEWK	3	1	2.03063e+06	1882154	376596	127273	194618	390395	182900	224252	146272	128649	70200.6	81502	64191.5	144927	986964	845299	356586	278208	0	0	293205	360640	497729	398939	92731.4	111248	406771	344466	405801	402193	815455	821834	38138.2	36775.4	937921	1.05297e+06	428695	433530	0	46571.7
HLHCISFLVPPPAGGTEEVATIR	4	1	277362	398743	296703	119939	102022	190819	87285	110804	0	0	0	0	0	0	136493	83929	0	0	0	0	57707.8	74315.8	120246	93245.1	0	0	305841	190773	150482	142957	0	0	0	0	462489	430866	0	0	0	0
SSSNMAIVEVK	2	1	612234	920743	120729	54315.5	136149	260764	126888	81242.6	0	0	0	0	0	0	191260	181782	0	55396.7	0	0	164983	229987	142838	0	121142	122578	63399.6	79475.6	0	0	165035	115830	0	0	0	0	0	0	0	0
AVGFLEIGYQK	2	1	1.19921e+06	1380518	781960	312563	474935	882365	204764	227259	61364.3	49617.3	96987.3	89319.4	36261.9	69192.5	721619	577596	179530	163325	23829.3	23704	436434	583256	578403	525466	238476	303847	388263	372364	233837	202278	214129	234677	28990.4	0	311288	1.06574e+06	157213	163384	74705.3	76311.3
VYDYYLPDEQATIQYSDPCE	2	1	43653.2	33713.8	0	0	0	0	0	0	0	0	0	0	0	0	21307.5	0	0	0	0	0	0	0	0	0	0	0	0	0	0	0	0	0	0	0	23307.8	0	0	0	0	0
FKVEVVEPK	3	1	3.6461e+06	3.93716e+06	992489	376196	669028	1.1012e+06	502346	579756	323900	290876	0	498441	197944	798052	1.07569e+06	834261	394007	368626	0	0	809959	1.27905e+06	1.1209e+06	0	458118	603164	717777	554887	0	0	2.29583e+06	1.69165e+06	556693	159666	0	0	811986	0	0	0
LTATIFNYLK	2	1	1316280	1.71331e+06	492208	179291	319967	557029	162972	180910	0	0	104994	113655	0	0	537406	516828	135385	134379	29154.2	2552.9	419342	622370	542105	446448	132083	176225	456452	496824	167145	185369	261756	264980	0	0	550003	581380	134734	130949	47103.6	52524.2
EELPNYLVTLPAR	2	1	2.66007e+06	2.63858e+06	852338	313559	398115	791989	331792	319542	181118	169243	182842	185044	69110.2	157668	1.23055e+06	1.07565e+06	431836	403120	21745.5	25012.1	588052	817252	825128	764454	233215	262045	580476	577067	586085	504957	1.44832e+06	1.44757e+06	75182.6	0	1.11891e+06	1.22896e+06	793766	803647	133724	135458
ATSIVAWLAK	2	1	1.81985e+06	1.96863e+06	1.18967e+06	420110	694391	1.48718e+06	333674	283784	99738.4	72156.7	166523	197381	0	0	783306	777881	246466	216336	13963.2	44571.1	715612	955478	814478	680211	441398	514632	438444	549777	294345	260339	627137	579063	0	0	1.20689e+06	1.23983e+06	283487	316823	130573	122934
PMLGAVQVSVCQK	2	1	415599	420334	0	0	66831.2	149570	0	0	0	0	0	0	0	57788.5	131523	105076	0	0	0	0	74076.3	97657.1	46918.1	0	0	0	0	0	66961	0	102884	112031	51589.7	0	0	0	38107.7	0	14973.8	0
SPEYSTAMGAGGGHPEAFESSTPLHQAEDSQVR	4	1	100925	47616.6	0	0	0	0	0	0	0	0	0	0	0	0	0	0	0	0	0	0	0	0	0	0	0	0	0	0	0	0	0	0	0	0	0	23888.5	0	0	0	0
FQM[15.9949]EDLVYNPEQVPR	2	1	41392.9	34903.8	0	0	0	0	0	0	0	0	0	0	0	0	0	0	0	0	0	0	0	13756.7	0	0	0	0	0	0	0	0	68585.6	66164.7	0	0	0	0	15182.8	26766.4	0	0
ANTYWYR	2	1	832562	748088	199314	67420.1	169940	340217	0	28609.1	34392.2	0	0	43426.5	0	0	179563	135078	65417.5	0	0	0	153420	255677	137360	0	147437	182685	84513	84474.2	0	0	92470.3	90581.1	0	0	0	0	135846	0	0	0
ELSTVQESFLVK	2	1	1.85663e+06	1.54454e+06	607482	245421	372735	809298	204691	204465	269429	244801	235559	228708	331604	650486	889866	815673	301769	321457	35919.3	0	426967	629952	513453	474891	251907	297168	413209	422070	763505	596918	946232	837820	458610	290615	16387.8	945104	579640	642805	155175	142055
TFNIQSVNR	2	1	3.0582e+06	3.03039e+06	1.54018e+06	566617	1.16386e+06	2.2561e+06	394450	440617	85160.9	80966.6	37627.6	502835	53388.7	69709.9	1.10436e+06	899249	434112	450326	116145	0	775649	1.25833e+06	1.08124e+06	77402.2	847008	913425	611258	598608	0	0	1.31927e+06	1.07829e+06	36085.1	0	0	0	862612	0	0	0
AVDESVLLLRPDR	3	1	3.1848e+06	4.01348e+06	987380	412230	405416	723888	255951	333150	241665	211575	206964	206688	131217	277249	1.19656e+06	1.16425e+06	559299	545387	0	0	716521	956782	1.14618e+06	1.00171e+06	307862	391700	641403	629921	760975	2411.1	956904	1085280	113131	49528.3	1308.3	1.59512e+06	683120	527868	145838	143391
YNILPPTNMK	2	1	894825	952242	138006	11864.4	225113	485870	10048	67991.6	0	0	0	0	0	0	134130	189098	0	0	0	0	170515	235797	134415	103251	116737	138491	0	0	0	0	95711.1	127924	0	0	0	0	86286.6	0	9995.4	21339.4
SSTQDTVVALQALAK	2	1	167986	224730	0	0	0	85570.4	0	0	0	0	0	0	0	0	10063.2	69131.8	0	0	0	0	0	0	97692.3	92966.1	43603.5	0	57031.7	51945.2	0	0	0	59692.6	0	0	79518.8	67771.3	0	0	0	0
LNFPSVQK	2	1	4.43105e+06	4529373	2.07826e+06	685930	1.62808e+06	2.75404e+06	437872	471019	296140	251047	859615	918890	204256	0	1.62938e+06	1.33745e+06	659480	691369	245108	0	1.49044e+06	2.18497e+06	1.74598e+06	1.76712e+06	1.0436e+06	1.13958e+06	823176	765794	0	0	1.89235e+06	1.80974e+06	39007.2	145378	0	0	1.13368e+06	0	0	0
WMAGNQLPSGCYANVGNLLHTAMK	3	1	74253.3	91495.8	0	0	1852.9	0	0	0	0	0	0	0	0	0	0	15687.3	0	0	0	0	0	0	0	0	0	0	0	0	0	0	0	0	0	0	40215.3	33850.6	0	0	0	0
LLEYSGLK	2	1	4.50069e+06	5.34424e+06	2247971	715054	1.55966e+06	2.7865e+06	439801	525414	313752	317379	875273	918486	160638	400651	1.79252e+06	1.51883e+06	763552	734230	199035	0	1.54041e+06	2.10526e+06	2.29661e+06	1.99383e+06	980080	1.17437e+06	861542	738114	0	0	2240400	2.45738e+06	193351	128579	0	0	1.28451e+06	0	0	0
FTVTLETK	2	1	2.94941e+06	3.8729e+06	1.2885e+06	430495	848618	1.60721e+06	305223	378502	172933	158998	377054	390069	121328	259855	1.51446e+06	1.29605e+06	457501	463419	113143	0	1.05194e+06	1.46696e+06	1.55253e+06	1.26906e+06	526996	632070	678562	561709	0	0	1.06981e+06	1212515	90652.3	0	0	0	549332	0	0	0
LGTYTVAVAEGK	2	1	342650	378062	47423.2	0	68265	148229	0	0	0	0	0	0	0	0	181062	136607	0	0	0	0	62360.9	85530.2	127956	67775.5	78145.6	89159	89686.7	100745	0	0	35780.1	86319.9	0	0	0	0	0	0	0	0
AGLLTEEIR	2	1	3.71028e+06	4.29104e+06	937978	449028	528936	895824	368862	418230	198208	196584	227297	243891	0	150756	1.47377e+06	1254507	490608	504126	56012.4	0	884063	1.46344e+06	1.02638e+06	1.12955e+06	302413	368329	662114	679246	0	0	1.5745e+06	1.68944e+06	19452.3	0	0	0	989644	0	0	0
FIFIDPK	2	1	3.11938e+06	2.81303e+06	847739	303666	459973	935510	0	232947	133377	0	160866	161316	0	0	1.10429e+06	1.00859e+06	279309	0	0	0	563126	888133	736368	709937	249718	266904	624064	636888	424476	0	1.08458e+06	1.0052e+06	0	0	0	1.31002e+06	601727	553371	131028	135298
GFGLSPTVGLTAFKPF	2	1	166242	177368	94750.7	34631	34493.1	66053.1	0	0	0	0	0	0	0	0	119257	116754	0	0	0	0	43112.8	57352.3	72760	59538.6	0	0	117542	109562	99872.4	91935.8	0	0	0	0	109228	126404	0	0	0	0
YYQNAYLHLRPFYSTTR	4	1	128095	198876	245756	109413	122266	146326	105685	84413.3	0	0	0	0	0	0	82178.3	102512	0	0	0	0	47507.5	73226.2	167565	132466	32243.7	45075.3	110173	102333	77453.6	0	0	0	0	0	3357.2	427834	0	0	0	0
ALLAQLTKPSLTQK	3	1	696623	839540	190329	74868.6	125118	275288	0	42437.2	0	0	62531.3	0	0	0	251436	218959	52200	0	0	0	196301	263106	153909	142758	90103.3	79437.1	124966	136067	78288.2	0	155369	0	0	0	0	0	0	0	34172.3	0
M[15.9949]LSGFSPMEGTNQLLLQQPLVK	3	1	8655	15815.8	0	0	0	0	0	0	0	0	0	0	0	0	0	0	0	0	0	0	0	0	0	0	0	0	0	0	0	0	0	0	0	0	0	0	0	0	0	0
FVDLTLPYSVVR	2	1	25334.4	39446.8	0	0	0	0	0	0	0	0	0	0	0	0	0	0	0	0	0	0	0	0	0	0	0	0	0	0	0	0	0	0	0	0	0	0	0	0	0	0
GFGLSPTVGLTAFK	2	1	80267.2	108222	36738.6	0	0	34606.8	0	0	0	0	0	1912.6	0	0	0	0	0	0	0	1601.1	0	55604.2	48421.7	0	0	0	38474.5	0	0	0	0	0	0	0	0	0	0	0	0	0
LVPPPAGGTEEVATIR	3	1	362126	413575	0	0	0	93663.2	0	0	0	0	0	0	0	0	236057	249133	0	0	0	0	68467.8	131954	100285	95224.9	0	0	0	96082.2	0	0	238058	145880	0	0	0	0	0	0	28657.5	0
GVGNNISFEEK	2	1	139159	152018	0	0	0	0	0	0	0	0	0	0	0	0	0	0	0	0	0	0	0	0	0	0	0	0	0	0	0	0	0	0	0	0	0	0	0	0	0	0
LGAVQVSVCQK	2	1	161720	147950	0	0	46108.1	35336.3	0	0	0	0	0	0	0	0	65811.4	78690.5	0	0	0	0	0	0	0	0	37223.8	45032	0	0	0	0	62685.1	42298.4	0	0	0	0	0	0	0	0
SVEEYVLPK	2	1	1.00744e+06	1.21657e+06	0	0	0	237613	0	0	202609	0	264107	244567	0	780432	943553	809563	578232	534006	0	0	325789	574519	574414	504644	187100	237675	403757	542807	0	0	452900	450070	0	0	0	0	254255	0	0	0
PVLVKPEGVLVEK	3	1	334708	394488	0	0	0	0	0	0	0	0	0	0	0	0	219091	0	0	0	0	0	0	0	114189	0	0	0	0	0	97173.9	0	0	0	0	0	0	0	0	0	0	0
AIFPSGGVVADK	2	1	825084	691187	0	0	36887.8	99932.2	0	0	0	0	160726	0	0	0	570918	504286	165578	195067	38568	0	0	0	195973	198198	0	0	280176	291151	235733	0	365580	343733	0	0	0	0	148591	0	0	0
TFEDTSNFYHPNFPFSGK	3	1	90640.8	87606.9	0	0	0	0	0	0	0	0	0	0	0	0	67289.1	0	0	0	0	0	14813.2	0	0	0	0	0	0	0	0	0	0	0	0	0	0	0	0	0	0	0
SESVSLELPVDIVPDSTK	2	1	83191.9	76654.6	0	0	0	0	0	0	0	0	0	0	0	0	0	0	0	0	0	0	0	0	0	0	0	0	0	0	0	0	0	0	0	0	0	0	0	0	0	0
MVELQDPNSNR	2	1	132283	0	0	0	0	0	0	0	0	0	0	0	0	0	0	0	0	0	0	0	0	0	0	0	0	0	0	0	0	0	0	0	0	0	0	0	0	0	0	0
AAPGSLCALR	2	1	435353	360204	0	0	0	0	0	0	0	0	0	0	0	0	0	64007	0	0	0	0	0	364128	0	0	0	0	0	0	0	0	0	0	0	0	0	0	0	0	0	0
SDTLIKPVLVKPEGV	3	1	28534.1	0	0	0	0	0	0	0	0	0	0	0	0	0	39345.2	0	0	0	0	0	0	0	0	0	0	0	0	0	0	0	98734.9	85535.9	0	0	0	0	0	0	11366.3	0
DGNGNTWLTAF	2	1	87490.2	95103.3	0	0	0	0	0	0	0	0	0	0	0	0	0	0	0	0	0	0	0	0	0	0	0	0	0	0	0	0	0	0	0	0	0	0	0	0	0	0
TISQSVLVTNLKPATIK	3	1	96692	94235.3	0	0	0	0	0	0	0	0	0	0	0	0	0	0	0	0	0	0	0	0	0	0	0	0	0	0	0	0	0	0	0	0	0	0	0	0	0	0
GGVVCGDLCASTTAPVVSTR	2	1	939893	966572	0	0	0	0	194852	219090	89407.6	93151.8	64268.6	58669.3	202613	731027	118515	84763	360078	328686	172456	0	33256.3	29732.5	0	0	0	0	169536	156597	540065	0	0	0	107812	0	0	49777.8	496702	516146	31626.5	32574.9
VSSVPSNSNVVVGTTNACAPSAR	3	1	1.01717e+06	652538	0	0	0	0	190358	164548	104072	117183	81927.6	109207	102616	646182	84946.6	56012.8	282313	252337	240804	0	50271.6	46732.7	0	0	0	0	146348	167078	253247	0	0	0	105408	0	0	0	487316	0	0	0
NLYVTFPIPDLQK	2	1	500755	666918	443884	161974	112394	193058	128801	158563	15341.8	24068.5	0	0	0	0	46894	40345.3	26664.1	27326.8	0	0	82499	110993	266390	235425	30559	37964.1	314076	292086	272322	198141	16120.8	11053.5	0	0	58403.3	19999.1	4781.3	11120.5	0	0
AEGPQEWVFQECK	2	1	706070	721647	78018.8	0	0	93709.8	91480.6	91245.6	67566.7	51280.9	0	0	0	0	144985	0	78368.3	0	0	0	50704	88714.1	119476	106587	0	0	147017	173205	216132	126648	0	133301	0	0	0	132201	111851	133003	0	0
NEFIPTNFEILPLEK	2	1	590404	655603	347516	143532	75923.5	120495	111380	119168	28822.6	26482.4	0	0	0	0	117872	104576	32647	31350.6	0	0	82010.4	102526	314945	252411	32443.4	42988.1	283242	265700	193213	167877	36064.8	48443.9	0	0	104974	56038.9	25388.9	3735.2	0	0
FIIQSEKPPHYLESR	4	1	1.67502e+06	1.70772e+06	653385	185653	259040	441076	271125	282752	88850.1	0	0	0	0	0	255349	233219	110108	118859	0	0	236690	323836	760810	788289	187061	246950	369617	302930	294953	0	0	0	0	0	0	0	0	0	0	0
YWGEIISQQYNFDR	2	1	54258.6	95473.4	37449.3	3939.3	0	0	28756.2	18685.3	0	0	0	0	0	0	20714.1	20021.9	0	0	0	0	0	0	39506.5	27372.9	0	0	76858.8	81898.4	46010.7	61680.3	0	0	0	0	33887.9	0	0	0	0	0
EALDDVTLPR	2	1	2.22979e+06	2.34232e+06	362760	133276	99196	219812	504359	483132	306671	251658	0	0	0	0	584193	513145	0	0	0	0	231307	319779	803903	690190	122826	141046	829024	825752	819376	0	313262	345835	0	0	0	0	424943	0	10323.3	0
EQLGYIVFSGPR	2	1	187022	267261	190083	72144.5	105561	187103	42784.4	57255.2	20847.8	20566.2	0	0	0	0	0	26818.9	11265	0	0	0	61512.8	87426.5	84123.6	69099.1	38701	47901.1	8967.4	0	0	0	36626.8	26703.2	0	0	72851.9	91380.7	48575.3	53381.4	0	0
TEEWYGTQYK	2	1	750268	696031	214049	72350	56425.7	104186	102564	109665	66898.5	60687.6	0	0	0	0	175713	139862	92213.8	87650.1	0	0	77691.8	155114	224333	59213.7	80139.5	96933.4	219131	215423	0	0	0	0	0	0	0	0	118214	0	0	0
LLMTEVAWTK	2	1	326762	308664	114695	29973.2	126810	239970	140991	173052	0	0	0	0	0	0	123929	79727.2	0	0	0	0	90080.7	135015	203939	219692	73759.3	106868	108393	133703	0	0	0	0	0	0	0	56953.3	0	0	2057.9	0
VEAFLITMEK	2	1	554797	608264	166649	0	95604.3	171063	153736	141872	0	0	0	0	0	0	91383.9	0	0	0	0	0	73653.2	125956	198596	184823	62290.7	82217.2	97410.4	92858.8	79578.9	67067.7	0	27275.7	0	0	59191.7	113193	51220.5	18751.1	0	0
SIEDMTEEAFQK	2	1	540914	549319	0	0	0	45100.2	65483	71609.1	0	0	0	0	0	0	88361.3	103594	34082.9	28357.3	0	0	20545.7	40409	69013.1	57957.8	0	15117.4	78217.6	0	85285.5	60414.7	47449.3	43047.5	0	0	0	69310	65016.9	51594.8	0	0
YTLETRPNQEGIDVR	3	1	1.21168e+06	1.23688e+06	252808	87151.9	112108	264530	134948	133107	62291.5	59945	0	0	0	0	195735	150129	79522	69701.8	0	0	104320	141889	302867	269483	85314.6	103224	220311	281761	0	0	0	0	0	0	0	0	120730	0	0	0
DELKEALDDVTLPR	3	1	208984	279280	104684	44869.5	0	55598	35162.2	0	0	0	0	0	0	0	0	0	0	0	0	0	0	0	0	15476.3	0	0	0	38999.4	0	0	0	0	0	0	60454.8	0	39658.5	56270.1	0	0
ESLDDLTNLVVK	2	1	1218617	1.54973e+06	406402	161539	99538.8	172488	257914	265762	100027	74407	0	0	0	46293.9	290131	277080	157789	156754	0	0	158895	230530	512078	406167	54869.2	77492.7	471961	482565	430318	350694	131292	130600	0	0	271584	266657	242500	210468	0	0
GWVNTLVGGQK	2	1	896501	1.02151e+06	574415	185900	327495	543884	233327	232629	58012.3	75939.1	0	32678.7	0	0	224229	207988	121306	126712	3070.6	0	149830	261632	456230	469185	235360	291719	376356	340318	341239	0	0	0	0	0	0	0	0	0	0	0
NVPLPEFPEHPFQEEHLK	4	1	689374	635612	198651	87624.3	0	132479	151006	287643	0	0	0	0	0	0	160289	0	0	0	0	0	50316	51669.6	231485	225862	0	0	208572	198724	268896	264353	0	0	0	0	141540	0	0	0	0	0
FAQFFLCPLFDESCK	2	1	64352.9	58128.1	7321.3	0	0	0	6194.4	4250.6	0	0	0	0	0	0	0	0	0	0	0	0	0	0	0	4140	0	0	55201.6	47102.6	44696.2	45618.3	0	0	0	0	0	0	0	0	0	0
EATPYPALIK	2	1	1.63988e+06	1.70963e+06	2.3252e+06	1.01209e+06	869941	1.66512e+06	588231	556189	686131	677913	573137	534546	0	0	897231	812331	721473	766842	98767.3	0	523149	851219	1.11484e+06	1.12292e+06	619271	723228	1.05097e+06	1.11577e+06	1.18681e+06	0	1.31121e+06	0	0	0	0	0	1.30436e+06	0	0	0
DNTEVAYLK	2	1	1.07694e+06	1.10844e+06	339758	134202	119823	211055	328036	298684	106655	101856	0	29132.5	51238.2	0	234516	212590	138598	158365	0	0	145754	242566	572934	0	157697	221751	404361	487632	0	0	162668	147975	0	0	0	0	153496	0	0	0
QEAIPDEVIK	2	1	2.15376e+06	877016	0	64625.1	0	0	148085	101778	0	0	0	0	0	0	197800	130173	99993.1	0	0	0	93172.7	0	267864	1.40703e+06	71526.4	0	277270	236581	0	0	0	0	0	0	0	0	0	0	0	0
EMLAVDAPR	2	1	1.4847e+06	1.44406e+06	342202	98423	172380	361664	275285	232854	57779.1	0	0	0	0	154659	208975	167346	89844.2	91633.7	0	0	175575	280494	376498	0	207535	190051	213910	260689	0	0	149889	0	0	0	0	0	63573.5	0	0	0
VLLISDPTTDK	2	1	1.33725e+06	1.35644e+06	567198	229372	118862	216531	262195	230064	87140.3	86822.1	0	0	0	0	221706	177465	106940	111819	0	0	227287	346866	648071	606852	151302	162234	365441	417640	411612	0	137995	101228	0	0	0	0	134167	0	0	0
GWFVYQQR	2	1	747628	948081	603534	170069	237069	774816	480565	419901	52821.1	61784.8	697183	0	0	622439	449640	154542	107272	129703	331702	0	190799	251937	589044	893755	283072	356997	248894	417373	533056	0	96607.7	111182	0	0	0	0	21809.9	0	0	0
QEAIPDEVIKK	3	1	584916	554799	209147	0	0	155290	0	108039	0	0	0	0	0	0	0	0	0	0	0	0	74584.7	0	0	0	0	0	0	0	0	0	0	0	0	0	0	0	0	0	0	0
NVMNDAWR	2	1	1.1969e+06	1.16194e+06	303076	75665.9	154150	430314	130684	116399	33962.3	0	0	0	0	0	140509	110558	0	0	0	0	124659	221778	277588	0	178470	181722	98012.6	0	0	0	0	61118	0	0	0	0	73929.7	0	0	0
MATFEIDEK	2	1	1.10693e+06	1.16196e+06	0	0	0	0	0	0	50233.1	43863.6	0	0	0	0	0	0	0	0	0	0	66287.5	94926.8	162312	0	0	52205.9	0	0	0	0	0	0	0	0	0	0	0	0	0	0
DLNAVAFR	2	1	2.11791e+06	2.30608e+06	840771	342595	402351	791873	498676	564849	228586	128738	136847	140270	0	0	465420	412177	8.37689e+06	463506	69882.1	0	335364	613618	708054	734293	390324	445375	689918	641698	0	0	313081	85803.3	0	0	0	0	8.6654e+06	0	0	0
AFIPQLLSR	2	1	1.76101e+06	1.34831e+06	990797	339656	574056	694593	486310	488844	191089	162084	69116.9	60501	58018.9	99852.7	436855	305432	231184	0	23601.4	990	506945	808698	656935	886162	387342	489114	974596	668655	757867	678932	136199	108802	0	0	379725	439880	0	0	58802.9	55091.8
GLELANGIK	2	1	1.25332e+06	1.13015e+06	635821	0	0	0	0	0	0	0	0	0	0	0	0	0	0	0	0	0	0	0	386563	258598	293468	291830	0	0	0	0	0	0	0	0	0	0	0	0	0	0
LCPLFDESCK	2	1	88173.5	94818.9	0	0	0	0	0	0	0	0	0	0	0	0	38868	0	0	0	0	0	0	0	55046.1	0	0	0	0	0	96004.4	0	0	0	0	0	0	0	0	0	0	0
LHIEALLHGNITK	3	1	73784.1	100340	162512	50737.8	0	81125.4	112914	112082	0	0	0	0	0	0	0	0	0	0	0	0	0	0	140669	112562	0	0	231312	223953	89883.8	0	0	0	0	0	0	73565.3	0	0	0	0
LKAFIPQLLSR	3	1	166196	151587	427317	162685	140003	233188	63218.4	0	0	0	0	0	0	0	0	0	0	0	0	0	66386.4	0	73320.5	0	69554.7	89823.8	0	0	0	0	0	0	0	0	0	79823.7	0	0	0	0
FAQFFLCPLFDESCKDR	3	1	27089.6	28545.7	76908.8	37797.7	2874.4	27439.7	0	43247.7	0	0	0	0	0	0	0	0	0	0	0	0	0	0	0	0	0	0	0	37502	0	0	0	0	0	0	0	14012.5	0	0	0	0
GLPLFPLVKPHINF	3	1	142726	223011	467365	163429	157761	245979	0	118630	0	0	0	0	0	0	0	0	0	0	0	0	0	0	105226	81467.2	0	0	0	0	111364	0	0	0	0	0	0	0	0	0	0	0
GLPLFPLVKPHI	3	1	520031	852198	1.46196e+06	487238	1.0089e+06	1.79352e+06	0	0	77922.5	0	0	0	0	0	0	0	0	0	0	0	215149	345474	627057	550310	313418	470171	249173	0	529378	465692	0	0	0	0	249575	224006	0	0	0	0
FLCPLFDESCK	2	1	186288	158643	63796.6	0	0	66505.5	0	0	0	0	0	0	0	0	0	74815.9	0	0	0	0	0	0	64472.7	80488.5	10453.6	4501.9	43264	52772.2	288153	244493	9890.9	0	0	0	67226.4	0	28791.9	0	0	0
YYLRLLMTEVAWTK	3	1	326762	0	0	0	0	0	0	0	0	0	0	0	0	0	0	0	0	0	0	0	0	0	0	0	0	0	0	0	0	0	0	0	0	0	0	0	0	0	0	0
TKPLLPSQLVR	3	1	1360216	1.6052e+06	485286	158992	244365	406626	287295	237980	0	0	0	0	0	0	205720	0	0	0	0	0	342341	411304	500210	510761	197495	233009	387897	363631	0	0	0	0	0	0	0	0	0	0	0	0
LIGHEGPGSLLSELK	3	1	373365	374950	0	0	0	78943.1	0	0	0	0	0	0	0	0	0	0	0	0	0	0	55257.7	0	214226	175920	39164.1	0	245021	0	369187	286224	0	0	0	0	0	0	0	0	0	0
YWGEIISQQYN	2	1	71138.5	0	0	0	0	0	0	0	0	0	0	0	0	0	0	0	0	0	0	0	0	0	0	0	0	0	0	0	0	0	0	0	0	0	0	0	0	0	0	0
GLPLFPLVK	2	1	529763	506227	0	0	115938	230641	0	0	0	0	0	0	0	0	0	0	0	0	0	0	115667	156761	392089	283184	105659	113095	0	0	0	284352	0	0	0	0	0	0	14841.6	0	0	0
YVTFPIPDLQK	2	1	46657.7	106625	0	0	54059.8	84891.7	0	0	0	0	0	0	0	0	0	0	0	0	0	0	0	0	0	0	9542.4	0	0	0	0	0	0	0	0	0	0	0	0	0	0	0
CQIISEPCFNTLR	2	1	25112.7	20018.6	0	0	0	0	0	0	0	0	0	0	0	0	0	0	0	0	0	0	0	18884.7	0	0	0	0	0	0	0	0	0	0	0	0	0	0	0	0	0	0
QFFLCPLFDESCK	2	1	27974.6	41218.2	0	0	0	0	0	0	0	0	0	0	0	0	0	0	0	0	0	0	0	0	0	0	0	0	0	0	0	0	0	0	0	0	0	0	0	0	0	0
VTFPIPDLQK	2	1	475532	375790	376010	0	251032	368975	0	0	0	0	0	0	0	0	0	0	0	0	0	0	45033.3	0	0	0	0	198519	0	0	0	0	0	0	0	0	0	0	0	0	0	0
GLPLFPLVKPH	3	1	137399	175237	117061	0	85270.8	215540	0	0	0	0	0	0	0	0	0	0	0	0	0	0	20006.2	0	69346.3	53254.9	34212.2	0	0	0	113252	129398	0	0	0	0	0	0	0	0	0	0
PALPQPEVIQNMTEFK	3	1	47048.1	52295.2	0	0	0	0	0	0	0	0	0	0	0	0	0	0	0	0	0	0	0	0	0	0	0	0	0	0	0	0	0	0	0	0	0	0	0	0	0	0
LEAAVAEAEQQGEAALSDAR	3	1	1.48628e+06	1.3969e+06	0	0	0	0	406079	253248	200653	157913	0	28763.8	770250	985889	328389	331865	724929	619799	2064.1	5816.4	0	0	0	0	0	0	331467	438940	1.12363e+06	1.35076e+06	0	0	0	61281.8	0	240693	607555	730448	0	0
CCESNLEPLFSGYIETLR	3	1	269018	219825	0	0	0	0	72798.3	67821.2	605.4	0	0	0	86596	38627	0	0	41680.3	43504.9	0	0	0	0	0	0	0	0	58167.1	57765	221958	199043	0	0	0	0	0	0	21811	6551.8	0	0
GGVSCGGLSYSTTPGR	2	1	1.72938e+06	1.89453e+06	34621.5	0	0	0	503463	512113	157008	161938	186922	181654	763507	975023	204790	155329	623080	632024	449037	0	41397.9	61830.8	0	0	0	17392.9	341514	317532	0	0	0	0	182296	148469	0	0	950610	0	0	0
QITSGPSAIGGSITVVAPDSCAPCQPR	3	1	357237	681341	0	0	0	0	158523	119759	48669.3	53256.1	12788.8	32173.3	350538	406116	82946.2	69494.8	287791	201610	30557.3	28970.4	0	18743.9	0	0	0	0	94710.3	81358.5	234217	318999	0	0	52058.6	20994.8	0	47805.6	411301	378466	0	0
SDLEANVEALVEESSFLR	3	1	47450.4	56337	0	0	0	0	0	0	0	0	0	0	0	0	0	40813.5	7280.6	0	0	0	0	0	0	0	0	0	4654	21753.6	166510	139706	0	0	0	0	0	0	0	0	0	0
VLQAHISDTSVIVK	3	1	1.42605e+06	1.70248e+06	0	0	0	0	411833	377430	90069.6	101380	0	70335.6	367650	796752	0	0	322681	278183	120891	0	0	0	0	0	0	0	121430	108586	121383	0	0	0	126702	125562	0	0	621405	0	0	0
SLCNLGSCGPR	2	1	2.55424e+06	2.98136e+06	84639.8	27047	0	0	1.10441e+06	1.16181e+06	383549	14842.6	0	515581	2722377	2.97973e+06	471207	319102	1.28582e+06	959552	873752	0	154775	255510	0	0	33216.6	35393.7	850702	798706	0	0	0	0	329890	360507	0	0	1.81936e+06	0	0	0
ATAENEFVVLK	2	1	3.03192e+06	3.06088e+06	0	0	0	0	759546	684043	310165	303751	249564	223551	1.36187e+06	3.36485e+06	392995	346994	1214315	1.1525e+06	405216	0	0	71017.3	0	0	0	0	571303	687281	2041128	1327.9	0	0	467672	226998	0	0	1.33504e+06	39064.3	16737.9	118810
WQFYQNQR	2	1	1.28889e+06	1460848	0	0	0	0	162724	195000	157741	136437	35826.5	37316.4	497930	848879	133154	109556	442763	394924	195898	0	0	0	0	0	0	0	139776	138576	0	0	0	0	128567	75840.9	0	0	522508	0	0	0
NFSSCSAVAPK	2	1	48722.4	1.83024e+06	50160.6	0	0	0	570139	0	0	0	0	0	1476088	1.58215e+06	242066	237351	0	0	0	0	103630	145606	0	0	0	0	0	358259	0	0	0	0	152960	149321	0	0	87958	0	0	0
LTAEIENAK	2	1	109414	4.31837e+06	0	0	0	0	146996	4798.1	0	0	0	0	451340	1.08389e+06	630588	566728	0	898.4	0	0	0	76366.8	0	0	0	0	33134.5	923720	0	0	0	47451.7	0	300215	0	0	93336.2	0	0	0
AKLEAAVAEAEQQGEAALSDAR	3	1	177930	302995	0	0	0	0	34988.9	93974.2	0	11671.2	0	0	107031	196489	0	0	0	32649.2	0	0	0	0	0	0	0	0	0	0	79420.3	0	0	0	0	0	0	60109	92396.5	99037.2	0	0
KSDLEANVEALVEESSFLR	3	1	34228.1	0	0	0	0	0	26306	16831.8	0	0	0	0	0	0	0	0	0	0	0	0	0	0	0	0	0	0	28994.6	35198.3	60386.3	41129.2	0	0	0	0	0	0	0	0	0	0
GLTGFGSR	2	1	108985	3426613	0	0	0	0	1.32663e+06	0	0	0	0	0	1.70045e+06	2.23573e+06	0	1.15433e+06	0	0	0	0	173154	266604	0	0	36098.6	0	0	1.55459e+06	0	0	0	0	0	821870	0	0	135910	0	0	0
IAVGGFR	2	1	3.08601e+06	7.26297e+06	0	0	0	0	2.76834e+06	3.00783e+06	0	0	0	0	6.12597e+06	8.88344e+06	0	692843	0	0	1.23361e+06	0	0	0	0	0	87438.7	0	2.86312e+06	2.22604e+06	0	0	105797	0	0	0	0	0	3.80087e+06	0	0	0
CCISAAPYR	2	1	64401	1.60937e+06	0	0	0	0	452299	458614	0	0	0	0	1179609	1.07959e+06	193356	173081	52273.7	0	20870.8	0	33082	61701.4	0	0	0	0	347829	299159	0	0	0	0	128829	202882	0	0	781900	0	0	0
ISDTSVIVK	2	1	899389	3.50115e+06	0	0	0	0	1348033	1.40094e+06	0	0	0	163161	2.18245e+06	2.44673e+06	707876	481139	1.01024e+06	0	699023	0	0	0	0	0	0	0	0	0	8424	0	0	0	0	0	0	0	983393	0	0	0
EDPVSCAFVVLMAHGR	3	1	1.44348e+06	1.8087e+06	1.22242e+06	432751	875154	1.54551e+06	712017	838530	76365.2	67385.4	1217.9	1019.4	411128	544755	817521	732469	91945.4	110708	0	0	454887	615786	815878	636470	86492.9	130980	522053	449804	939585	759607	334139	347757	278084	219731	1.82276e+06	2.02305e+06	28606.7	46057.7	0	0
EGSEEDLDALEHMFR	3	1	1.13404e+07	1.31e+07	529412	299731	541175	933108	2.0029e+06	1890773	1.78149e+06	1.43966e+06	80320	74763.5	2.72439e+06	3.75735e+06	6697910	6.13248e+06	1.17718e+06	1.25294e+06	0	0	398889	550728	1.09599e+06	1.01103e+06	84724.9	129065	3.03099e+06	2.98912e+06	9.38852e+06	8.59384e+06	4.32083e+06	4.09132e+06	646032	367697	6.79019e+06	6.72317e+06	964458	847890	0	0
DPTAEQFQEELEK	2	1	4.81701e+06	6.63673e+06	706403	305459	466528	928192	705146	598916	2.96229e+06	2.90012e+06	677799	402968	1.66967e+06	2.24476e+06	3386898	3.38821e+06	1.59534e+06	1.52486e+06	50057.1	0	516288	763256	1.24609e+06	713480	235539	280264	1.67809e+06	1.91575e+06	5.0315e+06	544061	9.25877e+06	9.0978e+06	163768	552194	86965.2	4.08748e+06	2.70685e+06	4.11522e+06	551844	474745
GSCFIQTLVDVFTK	2	1	486949	612049	308591	105058	92429.3	157402	245995	254058	122430	104543	988.6	0	55771.1	42409	776269	647964	54830.8	60506.3	0	0	0	3841	125985	98285.2	0	0	1.10453e+06	1.06721e+06	1604261	1.66283e+06	90977.7	104687	0	0	3.64337e+06	3.37483e+06	16198.8	7643.2	0	0
DPGETVGGDEIVMVIK	2	1	74902.3	88294.5	0	0	0	0	0	0	0	0	0	0	0	0	0	0	0	0	0	0	0	0	0	0	0	0	0	0	0	0	0	0	0	0	0	0	0	0	0	0
EDPVSCAFVVLMAH	2	1	1.98236e+06	2.30612e+06	192362	48357.7	217513	425686	485688	512063	184549	108486	102531	105026	344274	331010	1.37316e+06	1.10252e+06	162228	160683	0	0	332042	418353	424860	312267	37386.7	47360.3	390699	388106	1.23322e+06	1.1683e+06	2.22011e+06	2.14568e+06	347935	414647	2.05148e+06	2.32378e+06	569328	615613	38493.3	0
RDPTAEQFQEELEK	3	1	1.30118e+07	1.53323e+07	1.94076e+06	744924	1.06016e+06	1.96861e+06	1.61189e+06	1.80642e+06	4.70975e+06	4.27668e+06	1.12943e+06	1.22213e+06	3.31278e+06	6.02408e+06	7.71347e+06	6.12548e+06	3.31792e+06	3.09627e+06	146630	0	1.53055e+06	1.993e+06	2.75605e+06	2.38007e+06	488664	699416	3.85351e+06	3.711e+06	1.77748e+06	46942.6	1.48501e+07	1.38671e+07	1.46376e+06	842704	1046.1	85702.8	5.24708e+06	50318.9	1076.1	20992.8
GHILELLTEVTR	3	1	702205	751154	1.26995e+06	540354	489103	897256	1.14479e+06	1.22607e+06	219688	187201	0	0	845165	867634	769740	679200	70320.6	41456.7	0	0	147340	198626	1.57814e+06	1.23659e+06	140046	164454	4035198	4.54533e+06	3748391	3.62263e+06	47603.5	56230.6	400878	458360	4.49372e+06	4.20353e+06	0	0	1553	0
EGSEEDLDALEHM[15.9949]FR	3	1	603874	802586	0	0	67918.5	138687	29273.2	93889.9	445456	401163	89877.3	85253	305288	727713	382206	353820	233759	181774	0	0	0	91673.9	223155	162168	35727.5	24640.5	108850	92269.7	404395	446145	918065	943694	254916	78350.2	141582	438062	290498	316449	44100.1	0
M[15.9949]AEAELVQEGK	2	1	492591	612101	118778	0	111206	217845	147500	156201	145270	130249	0	116088	384131	455332	408407	424277	29330.8	63106	0	0	142931	202472	327907	0	89508.1	105721	105121	182767	0	0	1.18776e+06	1.35759e+06	228068	195252	0	0	84533.2	0	0	0
MAEAELVQEGK	2	1	1.65872e+07	1.65515e+07	1.35697e+06	482772	1.19883e+06	2.41032e+06	3.91158e+06	3.93284e+06	2.87112e+06	1.73252e+06	0	2.00667e+06	3.3463e+06	4.58101e+06	8.82182e+06	5.06671e+06	1.87163e+06	1.71445e+06	224747	0	2.20331e+06	3.26887e+06	4.41824e+06	103165	928139	1.05018e+06	3.42831e+06	3.02695e+06	140146	46363.9	2.22957e+07	2.34554e+07	1.95927e+06	2.23323e+06	20401.6	39446.5	4101584	6338.1	0	0
LENLFEALNNK	2	1	3.7219e+07	3.51197e+07	1.45029e+07	4.97946e+06	5.62016e+06	1.01819e+07	8449018	8.4546e+06	9.26351e+06	8875887	3.83542e+06	4213825	9.39239e+06	1.70473e+07	2.23947e+07	18443607	6.82309e+06	5803270	322561	328804	7.93211e+06	1.02176e+07	1.68653e+07	1.55903e+07	3.45041e+06	3.85343e+06	1.7547e+07	1.70205e+07	3.43202e+07	2.95673e+07	4.41103e+07	4.5219e+07	8.30745e+06	6.08303e+06	2.17904e+07	2.25045e+07	1.10918e+07	1.0887e+07	2.0239e+06	2.13494e+06
EGSEEDLDALEH	2	1	484628	521865	0	0	0	0	0	0	207992	179217	0	0	165544	402077	410527	346222	176723	169301	0	0	0	0	50381.9	61877.8	0	0	141786	0	0	0	351010	330618	0	0	0	0	139874	0	0	0
TNPEIQSTLR	2	1	3.53606e+06	2.46747e+07	1.60143e+07	5579215	8.3686e+06	1.55287e+07	7.15168e+06	7.43036e+06	6.83707e+06	447651	125906	3.09935e+06	1.36441e+07	1.48641e+07	1.91798e+07	1.59273e+07	5.94491e+06	603008	1.2068e+06	0	7.29024e+06	1.09598e+07	1.66453e+07	380204	5.57495e+06	6722052	1.45265e+07	1.42294e+07	366110	91238.1	67581710	6.13354e+07	1.21469e+07	1.43178e+07	17484.5	47975.8	1.24381e+07	5107.6	0	0
GSCFIQTLVDVFTKR	3	1	71260.4	75434.3	583536	201543	68947.7	128339	200058	205746	0	0	0	0	0	0	102866	94907.8	0	0	0	0	0	844.1	51131.5	43226.7	0	0	629580	635268	262539	248242	0	0	0	0	946489	1.00438e+06	0	0	0	0
VYIIQACR	2	1	13680658	1.45482e+07	7.41253e+06	2.80995e+06	7.22163e+06	1.31956e+07	4.00917e+06	4.08088e+06	6482193	6.49718e+06	121978	4.53103e+06	2.50396e+06	5.60258e+06	4.35185e+06	3.97731e+06	2.30743e+06	2.33829e+06	1.03477e+06	0	3.43201e+06	5.31805e+06	5.90088e+06	325768	4.33515e+06	5.0303e+06	6.09673e+06	6.80937e+06	436783	95401.3	11785295	9.23992e+06	3.95923e+06	2.95476e+06	0	16672.2	4.56147e+06	3553.1	1453.1	3336.2
AREGSEEDLDALEHMFR	3	1	65087.3	119098	0	0	0	0	27539.6	36496.9	0	28830.1	0	0	56766.8	62930.9	115657	122059	0	0	0	0	0	0	31961.8	0	0	0	48636.8	0	196421	162373	200409	190284	0	0	133991	178281	0	0	0	0
DSPQTIPTYTDALHVYSTVEGY	2	1	5181.3	124145	0	0	0	0	0	0	0	29600	0	0	0	0	171988	127311	47439.7	54672.7	0	0	0	0	0	0	0	0	0	3141.9	387745	358610	0	51747.7	0	0	0	0	0	10226.5	0	0
KGHILELLTEVTR	3	1	110346	108475	1075233	425119	312592	657886	669589	694044	127005	119694	0	0	445005	796468	135468	128614	0	0	0	0	0	53332.8	1.30137e+06	1.00267e+06	108229	124760	5.3307e+06	5.52188e+06	2.96427e+06	2.24547e+06	0	0	320779	218323	302013	2.27914e+06	0	0	0	0
KTNPEIQSTLR	3	1	205844	1.25031e+07	4.44479e+06	1.50937e+06	2.3387e+06	4.69895e+06	102600	9107.1	10411.5	0	0	1196.9	78454.1	118827	2.05623e+06	4230426	0	0	0	0	3.98042e+06	6.31677e+06	3.41167e+06	0	1.71894e+06	2.09068e+06	63255.8	3.02274e+06	0	0	7688215	7.64376e+06	79951	2.77078e+06	0	0	38750.4	0	0	0
LALILCVTK	2	1	1.73746e+06	2.35955e+06	2.46608e+06	932392	1.42823e+06	2.31977e+06	1.48847e+06	1.70665e+06	618918	428149	197287	192722	962081	1.80438e+06	2.62302e+06	2.59942e+06	470878	487493	79775.5	87294.5	947036	1.30848e+06	3.11206e+06	1.74299e+06	390023	549565	3.45647e+06	3.41331e+06	4.61638e+06	3.78303e+06	417146	398668	777948	393736	5.30868e+06	1.03589e+07	289419	314205	136568	126556
PTAEQFQEELEK	2	1	325137	353043	0	0	0	18430.7	75799.5	0	376606	357738	0	0	194621	478119	317886	281574	158977	180793	0	0	0	56071.2	0	0	0	0	144682	135613	335215	0	624448	593750	71523.8	0	0	0	221057	0	0	37730.1
TAEQFQEELEK	2	1	1.43266e+06	1.48081e+06	0	0	76234	131056	0	0	380555	364597	140941	144953	594013	0	0	274925	0	0	0	0	155947	218612	0	0	0	0	0	0	0	0	1.03184e+06	939578	0	0	0	0	311997	0	0	0
EDPVSCAFVVLM[15.9949]AH	2	1	127362	153668	0	0	0	0	0	0	0	0	0	0	0	6886.5	0	0	0	0	0	0	0	0	40897.6	6739.2	0	0	0	0	48331.4	45476.3	158959	150004	118618	27515	0	0	0	0	3867.8	3541.8
EDPVSCAF	2	1	1.84342e+06	1.61123e+06	0	0	0	0	374457	0	871108	848215	410641	426635	891729	2.02824e+06	2094530	1.16979e+06	699878	581013	56875.6	0	476397	454974	917572	1.06656e+06	161828	0	1.75547e+06	1.11509e+06	3.93067e+06	0	1.96006e+06	2.08671e+06	676830	408257	0	0	512363	0	0	306338
EDPVSCAFVVL	2	1	3.96846e+06	4.24031e+06	1.178e+06	464052	291540	521154	894709	873579	2.56099e+06	2.34232e+06	760612	854800	1.04085e+06	1.38823e+06	2.64598e+06	2.13646e+06	701488	662281	60756.4	29709.3	1.36708e+06	1.80203e+06	1.81988e+06	1.63924e+06	292608	342487	2.21232e+06	2.01913e+06	5.14694e+06	5265567	4.05178e+06	3.93149e+06	1.23301e+06	937778	1.59047e+06	1.87789e+06	904333	930388	377074	409913
EDPVSCAFVVLM	2	1	376111	411789	32400.4	0	0	0	50334	55036.7	83130.4	77373.2	0	0	0	0	312920	275920	14690.2	19224.4	0	0	101180	141690	65052.2	54427.5	0	0	59376.1	54661.1	207634	185573	241819	249382	0	77958.2	182149	214259	89913.6	84532.3	7884.8	5621.8
EGFLKGEDGEMVK	3	1	494186	140045	59224.7	0	39525.9	95673.2	0	0	0	0	0	0	0	0	0	0	0	0	0	0	0	0	0	0	0	0	0	0	0	0	178001	129466	0	0	0	0	106212	0	0	0
EDPVSCAFVVLMAHG	2	1	37169.3	26856.5	0	0	0	0	0	0	0	0	0	0	0	0	0	0	0	0	0	0	1869.2	0	0	0	0	0	0	0	24887.9	22139.4	122520	135894	0	0	0	0	0	0	0	0
EDPVSCAFVVLM[15.9949]AHGR	3	1	21446.6	0	0	0	62184.9	84950.5	0	0	0	0	0	0	0	0	0	0	0	0	0	0	7764.8	0	0	0	0	9453.7	0	0	0	0	0	0	52937.4	0	0	0	0	0	0	0
DSPQTIPTYTDALHVY	2	1	249284	0	0	17642.7	0	0	9066.1	0	417902	403798	86224.8	73635.5	132700	204940	272317	237341	0	105249	0	0	117606	152585	111856	94153	0	15804.6	187654	195143	815640	722075	245464	270412	208602	130032	0	147840	0	0	64342.3	69278.6
DPGETVGGDEI	2	1	131642	238319	0	0	0	0	0	0	0	0	0	0	0	0	0	0	0	0	0	0	0	0	0	0	0	0	0	0	0	0	0	0	0	0	0	0	0	0	0	0
ILELLTEVTR	2	1	3.24606e+06	4.27254e+06	1.01954e+06	414600	644089	1.01149e+06	1.18032e+06	1.20658e+06	1.0084e+06	682146	328110	372043	1.11286e+06	1.49157e+06	4.03257e+06	3.51567e+06	201378	179268	60367.3	61556.1	1.13374e+06	1.58374e+06	2.68279e+06	2.28387e+06	375674	507781	2.13728e+06	2.15149e+06	4.81131e+06	3.55451e+06	3.65993e+06	3.53544e+06	2.27399e+06	1.65213e+06	6.83902e+06	6.55991e+06	280328	233522	569518	505103
LENLFEAL	2	1	308468	477074	158811	0	0	0	0	0	296644	321061	0	0	0	0	0	253090	0	0	0	0	163897	284735	201854	0	0	0	590550	0	864372	606484	335956	381953	0	109538	0	0	94569.5	87662.6	0	0
EDPVSCAFVVLM[15.9949]	2	1	8507.3	0	0	0	0	0	0	0	0	0	0	0	0	0	0	0	0	0	0	0	0	0	0	0	0	0	0	0	0	0	0	0	0	0	0	0	0	0	0	0
GIHYLATVFEK	3	1	1.21769e+07	8.12535e+06	5.42803e+06	2.29253e+06	2.23185e+06	2.62023e+06	886456	832154	769288	758903	124224	122559	556730	497536	1.8092e+06	1.16804e+06	1.08098e+06	1.02654e+06	29917.3	0	2.23441e+06	3.21724e+06	1822931	2.77827e+06	1.20945e+06	1.50988e+06	2.52013e+06	1662230	3.00387e+06	80340.2	497220	474819	712210	416048	8182.7	785603	491219	93377.1	97904.6	100262
KGIHYLATVFEK	3	1	241997	0	0	0	0	0	0	0	0	0	0	0	0	0	0	0	0	0	0	0	69788.9	88443.5	0	0	0	0	0	0	0	0	0	0	0	0	0	0	0	0	0	0
GIHYLATVF	2	1	166725	280343	0	0	0	0	0	0	0	0	0	0	0	0	0	0	0	0	0	0	0	0	0	0	0	41644.7	0	0	0	0	0	0	0	0	0	0	0	0	0	0
LSLLGDIAADYHK	3	1	90670	117523	0	0	0	0	0	0	0	0	0	0	0	0	0	0	0	0	0	0	0	0	0	0	0	0	0	0	0	0	0	0	0	0	0	0	0	0	0	0
TSQNSELNNMQDLVEDYKK	3	1	621141	614208	54937.8	14585.5	0	0	1.83541e+06	2121678	172343	148590	0	0	605958	1.41902e+06	87965.2	0	366434	299770	0	1760.8	0	58783.2	227209	177375	0	0	356980	347352	520577	437385	258811	191998	110080	52472.7	0	0	283801	265259	33052.2	33295
TSQNSELNNMQDLVEDYK	2	1	57121.1	81624	0	0	0	0	208441	223556	0	3825.4	0	0	118386	136502	0	0	52934.1	53698	0	0	0	0	24801.7	0	0	0	57135.3	47418.2	63248	83146.7	16865.7	24617.1	0	0	0	0	29078.1	18174.6	0	0
VDLLNQEIEFLK	2	1	3.27763e+06	4.29129e+06	2.00898e+06	702415	227172	378556	1.93873e+07	2.4463e+07	1.23722e+06	1184066	162491	195704	9.40458e+06	1.14494e+07	1.15332e+06	1007262	3.0749e+06	3.30713e+06	25772	22285.6	640893	841988	4.15091e+06	3.51025e+06	58877.1	75013.1	1.1347e+07	9.67957e+06	8.46604e+06	6.40504e+06	1.45166e+06	1.40393e+06	1.12003e+06	943931	1.23727e+06	1.37577e+06	1.55216e+06	1.38504e+06	82952.7	86068.8
TAAENDFVTLK	2	1	3.20046e+06	3.79662e+06	1.46491e+06	560250	273722	542336	1.5793e+07	1.86998e+07	2.16477e+06	2.09238e+06	1.04446e+06	1.05869e+06	8.90557e+06	1.70607e+07	922743	760041	5.49568e+06	4.9636e+06	553446	0	969910	1.26092e+06	4.73554e+06	4.57809e+06	192107	243258	7.40363e+06	6.87191e+06	307152	33068.2	2404085	2.19221e+06	2.3363e+06	1.61135e+06	0	0	2.87564e+06	7786.7	0	1626
DVDNAYMIK	2	1	1.64777e+06	1.40986e+06	214920	0	74846.4	0	6.19441e+06	5.82399e+06	393109	409001	0	0	1.31456e+06	2.42425e+06	0	0	962412	983935	0	0	210040	249838	799338	582790	0	46969.6	962153	887141	0	0	621812	580898	0	0	0	0	760109	0	0	0
NVQDAIADAEQR	2	1	2.97473e+06	3.5536e+06	575201	217013	129037	186209	9.68349e+06	10187047	1.51869e+06	1.47392e+06	187573	208114	5.90969e+06	1.2254e+07	695971	602969	3.54728e+06	3.60054e+06	204288	0	328776	503964	1.66604e+06	1.85349e+06	57571	78332.4	4.33508e+06	4.01349e+06	141838	16420.7	1218852	1.08966e+06	588199	412227	0	0	2.16368e+06	0	0	0
YEELQVTVGR	2	1	1.64564e+06	1.92483e+06	1188667	391506	237122	430303	1.1437e+07	1.52657e+07	703838	578697	341052	369857	7.47093e+06	8.51523e+06	543522	470323	2.14606e+06	2.13302e+06	315081	0	572797	675641	2.74857e+06	2.73347e+06	110059	138278	5071993	4.89083e+06	245853	7838.2	366179	367231	1.25136e+06	833897	0	0	593250	0	0	0
GFSSGSAVVSGGSR	2	1	79963.1	1.92223e+06	1.00897e+06	351708	365969	739623	1.32649e+07	2.93385e+06	38386.5	0	0	55652.2	5.7995e+06	6.03528e+06	665555	575162	149025	83053.9	17733.6	0	578431	777510	1.40318e+06	0	182375	208762	2.08453e+06	3.55876e+06	0	0	1.09884e+06	1.06428e+06	1.09499e+06	1.3137e+06	0	0	1.00431e+06	0	0	0
ISVAGGGGGFGAAGGFGGR	2	1	118433	145162	247812	0	0	117620	208982	265682	105551	118686	0	0	262172	601648	114542	0	124178	128236	0	0	45955.5	65234.2	181962	227598	0	0	415347	432049	244012	0	266934	223105	267610	153851	0	0	87972.6	129770	32132.3	31100.2
LNDLEEALQQAK	2	1	3.95449e+06	4.64973e+06	1.53694e+06	609218	223432	391566	1.62822e+07	1.6101e+07	1.94943e+06	1.56102e+06	712836	691872	9.08046e+06	1.62089e+07	883852	825117	4.48642e+06	4.64739e+06	261406	1368.9	828467	1.2306e+06	3.94806e+06	3.74242e+06	146418	173809	6338243	6.587e+06	5.09999e+06	1.02348e+06	3.25254e+06	3.05766e+06	1.94304e+06	1.21546e+06	14763.6	922848	3.16412e+06	3.34334e+06	802372	762528
SVAGGGGGFGAAGGFGGR	2	1	314041	317021	186900	57646.4	0	126401	238710	268386	85708.7	0	60869.4	48805.3	214326	471520	46687.2	29937.2	64389.1	94721.5	28880.2	0	128160	185192	479179	486362	46260.3	48121.4	339718	321724	0	0	0	42834.8	153731	121804	0	0	68710	0	0	0
VLYDAEISQIHQSVTDTNVILSMDNSR	3	1	116260	146333	0	0	0	0	274006	197709	0	0	0	0	0	0	23545.4	11836.6	23586.5	0	0	0	0	0	0	0	0	0	195024	156135	113351	133859	0	0	0	0	103361	0	0	0	0	0
AAFGGSGGRGSSSGGGYSSGSSSYGSGGR	3	1	67308.6	46654.7	0	0	0	0	233723	306692	19996.6	0	0	0	73013.5	104999	0	0	28570.6	22329	3408.4	0	0	21198.9	0	0	0	0	118691	75823.8	0	0	0	0	0	26206.2	0	0	0	0	0	0
AGGGGGFGAAGGFGGR	2	1	157666	157516	349228	127376	0	0	104071	123108	86094.5	0	0	35845.9	318720	523263	0	0	0	56654	0	0	61494.1	100117	292785	0	30800	0	280524	306923	0	0	70969.6	62211.2	367630	206292	0	0	81374.6	0	0	0
YLDGLTAER	2	1	5.31126e+06	5.16197e+06	2580660	804979	338086	638939	2.36838e+07	2.19967e+07	2.99142e+06	2.9327e+06	1.18182e+06	1.04213e+06	5.84482e+06	1.78655e+07	1.1642e+06	920995	5.93535e+06	5.78415e+06	501511	0	1.25675e+06	1.58529e+06	5.26142e+06	4.99298e+06	219163	210775	9.37125e+06	8.54674e+06	247211	0	3.51517e+06	3.10968e+06	2.33092e+06	1.65893e+06	0	0	3.50434e+06	0	0	0
TAAENDFVTLKK	3	1	451707	0	749418	73527.9	0	0	1.37314e+06	1.48433e+06	0	0	0	0	531840	1.09498e+06	0	0	220840	89259.5	0	0	0	0	0	0	0	0	0	0	0	0	0	0	46834.9	0	0	0	477950	0	0	0
GGGGGFGAAGGFGGR	2	1	376340	382250	173433	53835.2	74884.8	140070	252107	290462	164882	167452	0	122751	327408	792908	65558.7	54306.2	125328	122104	0	0	151125	247014	230824	0	0	58882.7	369466	421067	0	0	149887	125892	389260	313473	0	0	125400	0	0	0
SVNQSLLQPLNVK	2	1	160437	160645	368492	148858	0	0	73583	0	0	0	0	7303.4	306888	488623	0	0	0	16077.7	1315.4	0	0	0	436717	402788	0	0	163351	174042	90647	82763.4	0	0	79932	0	0	0	96521.7	95815.1	0	0
VLYDAEISQIH	2	1	83056.8	94185.2	0	0	0	0	103164	102593	44640.4	0	0	0	131075	231432	0	0	0	59358.2	0	0	24667.7	41102.4	116504	83724	0	0	123444	94094.7	122055	0	91618.5	79065.1	84774.1	50062.8	0	0	0	0	0	0
VLYDAEISQIHQSVTDTNVILSM[15.9949]DNSR	3	1	37255.1	33079.6	17539.8	0	0	0	159558	100175	0	0	0	0	87826.7	147217	0	0	62568.5	100090	0	0	0	0	0	12783.8	0	0	96854.3	51961.2	60296.1	84009.9	30156.5	33000.3	0	0	0	0	21268.6	20035.8	0	0
VDPEIQNVK	2	1	143884	4.18023e+06	1069061	360608	289095	565542	2.33788e+07	968301	22124.2	0	0	28992.3	11878158	1.17587e+07	1.17821e+06	1.16966e+06	161147	101940	0	0	838921	1.19158e+06	3.50116e+06	2950	224904	258744	1.22578e+06	7276160	0	0	3.48688e+06	3.17294e+06	1.31023e+06	1605422	0	0	487255	0	0	0
SLVGLGGTK	2	1	265083	3.3595e+06	2653937	843480	634646	1.17313e+06	3.51241e+07	6.7376e+06	105250	0	2019.7	232207	1.01444e+07	1.33589e+07	1.3979e+06	725709	604369	0	44373.2	0	970149	1.42019e+06	4.47886e+06	85370.7	310985	360840	1.09038e+07	1.09814e+07	43326.6	29768.6	2.61264e+06	2.5362e+06	1.49832e+06	1.60267e+06	0	0	3.08128e+06	1731.5	0	0
FGGFGGPGGVGGLGGPGGFGPGGYPGGIH	3	1	162435	211711	174894	41229.3	10547.8	0	115732	195921	61721.5	51803	0	0	218778	550725	0	19217.8	0	0	0	0	0	0	89107	61178.7	0	0	417844	241564	190127	99634	63520.4	70782.6	153010	111371	45734.3	45641	38199.1	69015.5	0	0
HGGGGGGFGGGGFGSR	3	1	1972.8	1.33638e+06	734174	239025	126682	270658	476838	123527	0	0	0	0	205003	210290	217709	341134	6611.6	1261.1	0	0	289984	485499	1.32522e+06	0	79830.2	89228.9	94375.1	3.23393e+06	0	0	668341	764704	27520.3	1.09689e+06	0	0	3122.6	0	0	0
FGGFGGPGGVGGLGGPGGFGPGGYPGGIHEV	3	1	73534.5	98997.2	285421	84232.1	0	0	53549.5	65461.6	0	26336.4	0	0	107911	134578	0	0	0	0	0	0	0	0	139665	110637	0	0	233050	204860	124264	115630	0	0	0	0	0	0	0	0	0	0
ECCQSNLEPLFAGYIETLR	3	1	107519	155183	0	0	0	0	39445.3	58449.5	0	0	0	0	96648.4	62924.3	0	0	26962.7	37041.3	0	0	0	0	0	0	0	0	43878.2	48877.5	357068	293551	0	0	0	0	0	0	2241.4	5839.5	0	0
LCEGVEAVNVCVSSSR	2	1	189134	154908	0	0	0	0	35572.6	46653	23620.1	26338.3	0	0	146342	193041	11612.5	18440.5	101951	85515.2	0	0	0	0	0	0	0	0	54148.4	45268.2	200787	0	0	0	14813.2	14429	0	0	55576.5	0	0	0
DLNMDCIVAEIK	2	1	568322	565542	0	0	0	0	0	0	0	38020.8	0	0	298547	335012	48030	0	60472.6	54906.8	0	0	0	0	0	0	0	0	0	0	454146	367760	0	0	36175.1	0	0	0	124703	109366	0	0
QCANLQNAIADAEQR	2	1	455619	486356	124711	36053.8	41646.3	75628	580792	559967	148592	132123	101460	101386	450766	428114	234162	179376	627927	620618	36477.9	0	79703.4	127466	138684	134429	0	0	233078	209469	285084	0	382824	361422	26496.9	114686	0	0	714545	262093	143957	144224
VDALMDEINFMK	2	1	904343	1.07892e+06	29819.3	0	60215.7	134357	1.23692e+06	1.13074e+06	85284.2	61924.7	1750	4262.7	549386	831764	354990	308284	388783	370824	2869	0	63581.6	84314.4	139939	104542	0	4519.3	195826	193374	1.19783e+06	1.0684e+06	372978	349764	118125	99556.6	268309	272201	462708	448062	30592	28635.7
GLGVGFGSGGGSSSSVK	2	1	721031	711805	204986	57176.8	146636	330027	1.01874e+06	976080	130502	155243	434836	436707	659023	1.07847e+06	458815	368317	1.22481e+06	1.18826e+06	346472	0	112652	143190	207125	223147	121074	130435	633737	721257	2736.9	0	373955	418212	272738	188870	0	0	1.2323e+06	0	0	0
VSLAGACGVGGYGSR	2	1	1.08327e+06	1.11925e+06	514885	166304	286706	597487	3.11291e+06	3.09017e+06	533570	528402	894229	980683	1.43765e+06	1.17213e+06	850066	692307	2.98763e+06	2.72013e+06	694760	0	252391	304331	501769	444468	147783	160078	1.35878e+06	1.4265e+06	76693.4	0	571487	549234	0	408059	0	0	2.11128e+06	1870.7	0	2967.7
SFSTASAITPSVSR	2	1	963074	1.20871e+06	258983	92630.7	212146	336459	1.87219e+06	2.28603e+06	378666	349990	746634	722734	1.00711e+06	2.10764e+06	741398	594625	2.37099e+06	2.3493e+06	581692	0	210868	262096	223574	214934	108899	146037	1000355	924356	1.04977e+06	0	717203	720861	477585	282619	0	0	2.19881e+06	7901.2	2546.6	35470.8
TEAESWYQTK	2	1	1.20429e+06	1.45594e+06	271502	83417.3	87993.5	203941	1.86913e+06	1876730	315026	0	0	392440	1.9322e+06	2.50739e+06	955526	704456	2.70508e+06	1.90098e+06	156537	0	196910	266784	441066	0	54622	61896.8	1.28567e+06	1.18788e+06	0	0	789374	943130	302303	235727	0	0	2.888e+06	0	0	0
TTAENEFVMLK	2	1	2.29627e+06	3.01405e+06	393060	147451	349670	617172	2.42835e+06	2.39413e+06	804553	767333	551857	567241	2.335e+06	4.30204e+06	1.53384e+06	1.33489e+06	2.38812e+06	2459367	257316	0	282939	577227	688950	673257	156797	184648	1.21433e+06	1.1297e+06	2.59825e+06	58461.7	2.50816e+06	2.49445e+06	1.12039e+06	699147	0	357037	2.44315e+06	339394	612252	606826
SSSSGGVGLGGGLSVGGSGFSASSGR	2	1	31899.2	43305.2	20619.7	0	0	29485.4	81100	101243	17292	13439.9	0	0	35886.5	25977.3	33743.8	31940.9	82814.9	79767.3	0	0	4410.5	18845.8	49298	32354	0	0	84662	74594.1	70220	54634.1	8411	0	0	0	0	37604.3	35239.8	40816.7	0	0
ISISTSGGSFR	2	1	2.65405e+06	2.42669e+06	1.1956e+06	351422	945298	1615811	6.09155e+06	6.78448e+06	1.1133e+06	1.08166e+06	2.10242e+06	2.25369e+06	3149786	8.21395e+06	1818940	1.5918e+06	6.14657e+06	6.2354e+06	1530598	0	629212	933447	1.25728e+06	1.27819e+06	385573	402565	2.50515e+06	3.0154e+06	121406	1150.9	1.26491e+06	1.27166e+06	1.89008e+06	544007	0	0	4.99088e+06	7358.4	0	5119
NMQDLVEDFK	2	1	1.87825e+06	1.58024e+06	182057	72131.5	145989	176638	2.44947e+06	2.65716e+06	739642	670646	221395	194527	3.14616e+06	5.9271e+06	1.52577e+06	1.15607e+06	3.25886e+06	3.32042e+06	56815	78744.8	178251	200507	315694	362493	33978.6	84106.8	1.16622e+06	981944	2339558	2.1907e+06	1.71113e+06	1.64722e+06	436670	248429	1.1185e+06	1.29865e+06	2.82876e+06	2.96188e+06	180024	166954
YEELQQTAGR	2	1	19634.5	2071713	340170	108715	129132	266194	245422	44173.7	0	0	0	0	331494	1331727	1264623	1185049	77654.7	49735	0	0	266737	431046	633368	0	79550.3	94347.2	51144.7	1.68259e+06	0	0	1.32776e+06	1.21734e+06	22533.2	428536	0	0	170321	536.4	0	0
LAELEEALQK	2	1	4.91074e+06	4.64013e+06	852419	351014	340071	626363	7.26671e+06	7.01643e+06	1.65404e+06	1.68149e+06	997839	987152	8.79563e+06	13749684	3.06001e+06	2.52924e+06	8.87179e+06	9.29399e+06	339646	0	618970	1.02703e+06	1.55904e+06	1.43223e+06	158125	166690	3608657	4.22904e+06	4.59953e+06	101177	4.07959e+06	3.81729e+06	1.11426e+06	853146	0	85236.5	7.66885e+06	378364	33652.7	287255
EYQELMNTK	2	1	993595	1.33892e+06	130425	0	88283.7	186485	2.21195e+06	2.11758e+06	223397	0	0	255139	1438421	1.80744e+06	803860	405793	1.28099e+06	888694	110263	0	149087	220307	327863	0	0	46623.7	559661	521216	0	0	760761	703696	208728	254126	0	0	1.28575e+06	0	0	0
NM[15.9949]QDLVEDFK	2	1	282207	243385	54629.2	0	0	0	155270	158409	144050	154724	77354.5	70527.8	468576	270944	168392	158396	434018	497850	0	0	0	0	74319.3	0	0	0	109162	115456	176329	2244.9	515916	447115	0	0	0	0	459604	122129	0	0
AQYEEIANR	2	1	3366.6	2.45341e+06	512862	164999	209679	389612	1.31021e+06	99381	3196.8	0	0	12135.1	2.65444e+06	6.52334e+06	1.64864e+06	1.77373e+06	133239	96846.8	0	0	340136	503661	849113	0	110402	125336	112828	2.22362e+06	0	0	2.03442e+06	1.97122e+06	183967	695320	0	0	272622	0	0	0
SLYNLGGSK	2	1	366685	772912	817390	262250	435769	753061	4131466	4.38399e+06	505661	0	0	690311	2.33758e+06	4.08619e+06	1.12789e+06	711022	3.52215e+06	559326	299186	0	171776	264786	680988	0	204791	230429	2.14805e+06	1.66968e+06	0	0	1.09382e+06	1.01403e+06	765492	518847	0	0	3.3985e+06	0	0	0
KQCANLQNAIADAEQR	3	1	103512	113811	39686.3	0	0	0	138696	129779	36511.5	32660.6	0	18576.4	89194.5	0	18727.2	37575.7	143859	135990	0	0	20321	22280.6	0	38585	0	0	20091.6	0	0	0	62229.1	90426.9	0	0	0	0	223244	0	0	0
VDALM[15.9949]DEINFMK	2	1	22247.3	44673.1	0	0	0	0	57321.6	57046.4	3841.4	0	2429	0	169563	297179	0	0	59787.3	44446.6	0	0	0	0	0	0	0	0	0	0	71443.8	40932.8	141341	77832.9	8502	0	0	0	71019.2	74863.2	0	0
VDALMDEINFM[15.9949]K	2	1	18454.2	54651.6	0	0	0	0	63541.2	71396.5	0	0	0	12397.7	108301	151535	58248.9	0	76899.8	65587.2	0	0	0	0	0	0	0	0	0	0	32918.5	0	73127.8	67868.6	0	9211.1	0	0	49473.5	0	1346	0
TVNQSLLTPLNLQIDPSIQR	3	1	113327	217341	322069	113022	0	0	0	61992.2	0	0	0	0	225710	293688	0	0	26063.3	0	0	0	0	0	127821	101691	0	0	89959.1	67885.3	116301	78806.3	0	26150.2	0	0	0	0	135546	121671	0	0
LQNAIADAEQR	2	1	91878.6	933766	109749	45342.1	0	54238.3	1.27488e+06	1.38557e+06	108633	0	0	0	1.635e+06	1.87111e+06	749842	560378	1.06815e+06	103377	76099.3	0	108196	179348	341110	0	21920.7	39329.9	1.09864e+06	1.00115e+06	0	0	558253	516480	178282	206695	0	0	587185	0	0	0
LLTPLNLQIDPSIQR	2	1	41057.2	43532.7	0	0	0	0	27233.5	16628.2	0	0	0	0	5490.3	43895.1	0	0	0	0	0	0	0	0	0	0	0	0	0	0	0	0	0	18608.8	5057.7	0	0	0	0	0	0	0
TTAENEFVM[15.9949]LK	2	1	259504	191411	0	0	0	0	571490	580148	235089	228181	279844	230886	1.4367e+06	3.69365e+06	0	0	1.28393e+06	1.30256e+06	61432.8	0	0	0	0	0	0	0	332830	339469	139560	0	56588.6	0	475312	0	0	0	1146341	0	0	0
QSLLTPLNLQIDPSIQR	2	1	53417.8	65765.3	0	0	0	0	122934	146657	0	0	8127.7	7782.4	83199.5	78702	57380	34238.2	108712	99955	0	0	0	0	0	0	0	0	93151.6	96121.1	88453.4	80377.6	4317.1	15694.8	5252.6	0	11196.4	15249.5	78364.6	66030.7	0	0
NLQIDPSIQR	2	1	500538	561918	256183	0	66491.4	129538	957703	1.13947e+06	385174	382050	405152	376337	1.20753e+06	2.4545e+06	479370	384502	1.64481e+06	1.54555e+06	240063	0	0	0	385930	324747	0	0	779127	707239	47535.2	0	213833	226930	284080	193881	0	0	1.16476e+06	0	0	0
MFFDAELSQMQTH	2	1	25154	30864.3	0	0	0	0	0	43755.6	0	0	0	0	0	0	0	0	0	0	0	0	0	0	0	0	0	0	0	0	34394.9	26284.3	0	0	0	0	0	0	0	0	0	0
LNVEVDAAPTVDLNR	2	1	1.28053e+06	1.38265e+06	0	0	0	0	287081	292224	207937	163402	22651.7	28252.9	747822	1376495	249060	253921	572064	549466	24370.6	25989.8	8634.5	15161.3	0	0	0	0	375057	363390	1.30729e+06	1.23293e+06	0	0	124097	66532	0	158185	689905	687220	0	0
EVEQWFTTQTEELNK	2	1	875342	825814	0	0	0	0	183690	197022	156765	142536	0	0	637097	1.26721e+06	117515	75583.7	412341	371436	20883.3	16100.9	0	0	0	0	0	0	173843	165450	661993	586522	0	0	53194.1	0	40057.6	52947.1	486577	476845	0	0
SLLESEDCNLPSNPCATTNACSK	3	1	219731	157106	0	0	0	0	43023.2	34454.6	0	0	0	0	0	89882.3	0	0	72998.3	50349.3	25494.1	0	0	0	0	0	0	0	31828.7	0	159686	0	0	0	0	0	0	0	91384.3	92860.5	0	0
YQTELSLR	2	1	6.20898e+06	6.13712e+06	0	0	0	0	1.51967e+06	1.50186e+06	426440	459952	59880.2	396091	2.72475e+06	4.88165e+06	539349	471024	1.35822e+06	1.46054e+06	753743	0	71959.7	129978	55118.3	0	0	0	1.24836e+06	1.58404e+06	53473.6	0	0	0	828159	543178	0	0	1830198	0	0	0
SLLESEDCNLPSNPCATTNAC	2	1	33093.5	43733.9	0	0	0	0	0	0	0	0	0	0	23989.9	38961.1	0	0	0	10407.2	0	0	0	0	0	0	0	0	0	0	18076.6	21690.2	0	0	0	0	0	0	11433.3	12406.5	0	0
PIGPCLSNPCTSCVPPAPCTPCAPR	3	1	290857	409003	0	0	0	0	0	0	5341.7	0	0	0	178842	187881	0	0	0	0	30099.9	33419.7	0	0	0	0	0	0	0	0	0	0	0	0	0	0	0	0	0	71644.2	0	0
ELESQISELQEDLESER	2	1	221651	284272	40867.4	0	0	33642.4	33759.9	42040.7	73774.4	52224	0	0	77745.6	8665	239072	201815	111766	105925	0	0	1989.7	4504.8	37447.9	29704.6	0	0	98925.5	98238.4	244050	205162	111521	112539	0	0	167197	225599	173552	135608	0	0
ANLQIDQINTDLNLER	2	1	60747.3	98724.1	56429.8	19637.2	18294.5	34199.6	39509.2	41635.8	11841.5	0	0	0	36726.3	30530.7	58127.8	69735	37708.9	0	0	0	13008.1	21556.3	53851.7	33576.7	0	0	74599	78944	62395.2	59352	27809.8	33233.1	0	0	81676	87843.7	49294.5	58606.6	0	0
IAEFTTNLTEEEEK	2	1	326678	299058	61343.2	0	0	50127.5	74692.4	64694.2	43544.5	0	13357.8	0	103564	224838	176696	147219	125631	106392	0	0	32190.8	34496.6	92861.9	67896.6	0	0	128744	93903.6	111084	0	103349	134771	47065.4	0	0	0	163614	0	0	0
[truncated: 11,231 more rows]

## Sheet: Class Description
Label	Description	Path
[truncated: 2 more rows]

## Sheet: Normalization Factors
File Name	Class Label	TIC	Normalization Factor
[truncated: 40 more rows]
