# Supplementary material for: Paired proteomic analysis reveals protein alterations in sun-exposed skin of professional drivers
Source: Sci Rep. 2025 Mar 31;15:10955. doi: 10.1038/s41598-024-82308-8 (PMC11958692; doi:10.1038/s41598-024-82308-8)
Supplement: Supplementary file 3 — Supplementary Material 3 [file 41598_2024_82308_MOESM3_ESM.xlsx]

## Sheet: Proteins
Locus	NoAA	MolWt	Peptides FileName: 20231025_184223_Amanda_12_2 BioRep: 12 Label: 1	Unique Peptides FileName: 20231025_184223_Amanda_12_2 BioRep: 12 Label: 1	Coverage FileName: 20231025_184223_Amanda_12_2 BioRep: 12 Label: 1	XIC FileName: 20231025_184223_Amanda_12_2 BioRep: 12 Label: 1	NIAF FileName: 20231025_184223_Amanda_12_2 BioRep: 12 Label: 1	Peptides FileName: 20231025_184223_Amanda_12_1 BioRep: 12 Label: 1	Unique Peptides FileName: 20231025_184223_Amanda_12_1 BioRep: 12 Label: 1	Coverage FileName: 20231025_184223_Amanda_12_1 BioRep: 12 Label: 1	XIC FileName: 20231025_184223_Amanda_12_1 BioRep: 12 Label: 1	NIAF FileName: 20231025_184223_Amanda_12_1 BioRep: 12 Label: 1	Peptides FileName: 20231025_184423_Amanda_14_2 BioRep: 14 Label: 1	Unique Peptides FileName: 20231025_184423_Amanda_14_2 BioRep: 14 Label: 1	Coverage FileName: 20231025_184423_Amanda_14_2 BioRep: 14 Label: 1	XIC FileName: 20231025_184423_Amanda_14_2 BioRep: 14 Label: 1	NIAF FileName: 20231025_184423_Amanda_14_2 BioRep: 14 Label: 1	Peptides FileName: 20231025_184423_Amanda_14_1 BioRep: 14 Label: 1	Unique Peptides FileName: 20231025_184423_Amanda_14_1 BioRep: 14 Label: 1	Coverage FileName: 20231025_184423_Amanda_14_1 BioRep: 14 Label: 1	XIC FileName: 20231025_184423_Amanda_14_1 BioRep: 14 Label: 1	NIAF FileName: 20231025_184423_Amanda_14_1 BioRep: 14 Label: 1	Peptides FileName: 20231025_183623_Amanda_2_2 BioRep: 2 Label: 1	Unique Peptides FileName: 20231025_183623_Amanda_2_2 BioRep: 2 Label: 1	Coverage FileName: 20231025_183623_Amanda_2_2 BioRep: 2 Label: 1	XIC FileName: 20231025_183623_Amanda_2_2 BioRep: 2 Label: 1	NIAF FileName: 20231025_183623_Amanda_2_2 BioRep: 2 Label: 1	Peptides FileName: 20231025_183623_Amanda_2_1 BioRep: 2 Label: 1	Unique Peptides FileName: 20231025_183623_Amanda_2_1 BioRep: 2 Label: 1	Coverage FileName: 20231025_183623_Amanda_2_1 BioRep: 2 Label: 1	XIC FileName: 20231025_183623_Amanda_2_1 BioRep: 2 Label: 1	NIAF FileName: 20231025_183623_Amanda_2_1 BioRep: 2 Label: 1	Peptides FileName: 20231025_184623_Amanda_26_1 BioRep: 26 Label: 1	Unique Peptides FileName: 20231025_184623_Amanda_26_1 BioRep: 26 Label: 1	Coverage FileName: 20231025_184623_Amanda_26_1 BioRep: 26 Label: 1	XIC FileName: 20231025_184623_Amanda_26_1 BioRep: 26 Label: 1	NIAF FileName: 20231025_184623_Amanda_26_1 BioRep: 26 Label: 1	Peptides FileName: 20231025_184623_Amanda_26_2 BioRep: 26 Label: 1	Unique Peptides FileName: 20231025_184623_Amanda_26_2 BioRep: 26 Label: 1	Coverage FileName: 20231025_184623_Amanda_26_2 BioRep: 26 Label: 1	XIC FileName: 20231025_184623_Amanda_26_2 BioRep: 26 Label: 1	NIAF FileName: 20231025_184623_Amanda_26_2 BioRep: 26 Label: 1	Peptides FileName: 20231025_184823_Amanda_28_1 BioRep: 28 Label: 1	Unique Peptides FileName: 20231025_184823_Amanda_28_1 BioRep: 28 Label: 1	Coverage FileName: 20231025_184823_Amanda_28_1 BioRep: 28 Label: 1	XIC FileName: 20231025_184823_Amanda_28_1 BioRep: 28 Label: 1	NIAF FileName: 20231025_184823_Amanda_28_1 BioRep: 28 Label: 1	Peptides FileName: 20231025_184823_Amanda_28_2 BioRep: 28 Label: 1	Unique Peptides FileName: 20231025_184823_Amanda_28_2 BioRep: 28 Label: 1
Q5T749	579	64075.2	20	20	0.508	4.17005e+06	0.000553764	20	20	0.482	3.67371e+06	0.000559671	12	12	0.342	1.11708e+06	0.000125696	14	14	0.359	1.28718e+06	0.000133451	18	18	0.466	3217165	0.00072299	20	20	0.485	3.24305e+06	0.000740126	31	31	0.546	1.76985e+07	0.00184626	33	33	0.563	1.57542e+07	0.00166225	23	23	0.501	9959716	0.000914059	27	27
P11279	417	44835.8	8	8	0.158	3.92837e+06	0.000724334	7	7	0.122	3.47716e+06	0.000735521	8	8	0.185	5.26692e+06	0.000822875	7	7	0.165	4.9947e+06	0.000719009	9	9	0.165	7.75577e+06	0.00242006	8	8	0.177	7.47487e+06	0.00236863	6	6	0.149	5.24173e+06	0.000759228	7	7	0.149	5.9209e+06	0.000867419	6	6	0.122	4.38907e+06	0.000559296	6	6
Q969L2	176	19094.7	2	2	0.062	226802	9.90825e-05	3	3	0.114	262201	0.00013141	0	0	0	0	0	3	3	0.114	348391	0.000118827	0	0	0	0	0	0	0	0	0	0	2	2	0.062	355646	0.00012205	0	0	0	0	0	2	2	0.062	318529	9.61707e-05	2	2
P00492	218	24545.6	8	8	0.436	739256	0.000260735	9	9	0.573	644775	0.000260891	9	9	0.417	709791	0.000212123	7	7	0.454	647918	0.000178412	9	9	0.573	800927	0.00047805	10	10	0.619	839527	0.000508872	9	9	0.583	979932	0.000271502	9	9	0.578	930906	0.000260872	5	5	0.298	1192086	0.000290574	5	5
P61026	200	22508.6	0	0	0	0	0	2	2	0.115	76999.3	3.39597e-05	3	3	0.165	128906	4.19911e-05	3	3	0.165	139691	4.19275e-05	0	0	0	0	0	0	0	0	0	0	2	2	0.09	143694	4.33953e-05	4	4	0.2	196785	6.01089e-05	3	3	0.15	67252.5	1.78683e-05	4	4
P17405	631	69873.3	6	6	0.105	351566	4.2839e-05	5	5	0.09	218662	3.05668e-05	4	4	0.068	208376	2.15146e-05	8	8	0.154	378755	3.60322e-05	7	7	0.122	631983	0.000130321	6	6	0.109	560341	0.000117342	4	4	0.074	226549	2.16854e-05	5	5	0.082	247820	2.3993e-05	4	4	0.074	185688	1.56373e-05	3	3
P15104	373	42019.3	7	7	0.22	1.26829e+06	0.000261441	11	11	0.314	1.58579e+06	0.000375011	12	12	0.33	2.53051e+06	0.000441991	10	10	0.252	2.33629e+06	0.000375992	0	0	0	0	0	0	0	0	0	0	12	12	0.311	3.55238e+06	0.000575233	10	10	0.241	2.57219e+06	0.000421281	10	10	0.319	3.17297e+06	0.000452026	10	10
Q9BYS1	174	17978.8	2	2	0.109	120804	5.33819e-05	0	0	0	0	0	0	0	0	0	0	0	0	0	0	0	2	2	0.109	196958	0.000147286	4	4	0.287	309293	0.000234883	2	2	0.109	332010	0.000115248	4	4	0.287	425363	0.000149344	7	7	0.466	2.78065e+06	0.000849185	6	6
P62899	125	14435.9	2	2	0.184	123116	7.57299e-05	2	2	0.184	111906	7.89677e-05	0	0	0	0	0	2	2	0.184	107088	5.14272e-05	0	0	0	0	0	0	0	0	0	0	2	2	0.184	106057	5.12464e-05	2	2	0.184	119635	5.84692e-05	0	0	0	0	0	0	0
P60981	165	18475.5	5	5	0.291	223136	0.000103979	4	4	0.212	163306	8.73023e-05	7	7	0.406	311336	0.00012293	4	4	0.242	215671	7.84637e-05	0	0	0	0	0	0	0	0	0	0	5	5	0.315	325255	0.000119062	3	3	0.182	284530	0.000105347	7	7	0.406	474599	0.000152844	4	4
O43809	227	26192.7	2	2	0.101	96235	3.25964e-05	3	3	0.132	142939	5.55434e-05	3	3	0.132	180410	5.17782e-05	3	3	0.176	98158.2	2.59574e-05	2	2	0.075	107497	6.16179e-05	0	0	0	0	0	0	0	0	0	0	0	0	0	0	0	2	2	0.106	84600.3	1.9804e-05	0	0
Q9HC35	981	108830	0	0	0	0	0	4	4	0.028	323387	2.90778e-05	2	2	0.008	184790	1.22722e-05	3	3	0.028	374544	2.2919e-05	2	2	0.015	174393	2.31311e-05	3	3	0.028	304796	4.10554e-05	4	4	0.028	559501	3.44481e-05	3	3	0.028	578404	3.60197e-05	2	2	0.02	682848	3.6988e-05	3	3
P07741	180	19577.4	0	0	0	0	0	3	3	0.172	89283.5	4.37528e-05	2	2	0.1	116824	4.22838e-05	3	3	0.2	150716	5.02628e-05	0	0	0	0	0	0	0	0	0	0	2	2	0.1	101033	3.39021e-05	0	0	0	0	0	2	2	0.128	54297.1	1.60291e-05	2	2
Q8TBQ9	72	8036.3	2	2	0.25	155190	0.000165727	2	2	0.25	132652	0.000162514	2	2	0.25	161183	0.000145848	2	2	0.25	194567	0.000162217	2	2	0.25	265840	0.000480425	2	2	0.25	265514	0.000487287	2	2	0.25	111078	9.31811e-05	2	2	0.25	183986	0.00015611	0	0	0	0	0	0	0
P84103	164	19299.9	2	2	0.104	3.26465e+06	0.00153058	2	2	0.128	2.71872e+06	0.00146227	0	0	0	0	0	0	0	0	0	0	0	0	0	0	0	0	0	0	0	0	2	2	0.104	103409	3.80845e-05	0	0	0	0	0	0	0	0	0	0	0	0
P02743	223	25353.1	2	2	0.072	86663.2	2.98808e-05	2	2	0.072	76981.8	3.04502e-05	0	0	0	0	0	0	0	0	0	0	0	0	0	0	0	0	0	0	0	0	4	4	0.166	198659	5.38068e-05	4	4	0.166	237542	6.50748e-05	2	2	0.072	267681	6.37851e-05	0	0
Q15185	160	18667.4	3	3	0.175	79882.2	3.83877e-05	0	0	0	0	0	0	0	0	0	0	0	0	0	0	0	0	0	0	0	0	0	0	0	0	0	2	2	0.131	130250	4.91691e-05	2	2	0.131	89275.3	3.4087e-05	2	2	0.131	157176	5.22003e-05	0	0
Q8TCV5	224	24203.7	2	2	0.174	589603	0.000202383	2	2	0.174	497955	0.000196087	3	3	0.174	543014	0.000157934	4	4	0.174	562268	0.00015068	2	2	0.174	372170	0.000216187	2	2	0.174	384146	0.00022661	0	0	0	0	0	0	0	0	0	0	0	0	0	0	0	3	3
P06737	847	97069	5	5	0.068	357296	3.24344e-05	5	5	0.066	162171	1.68887e-05	7	7	0.096	416172	3.20113e-05	8	8	0.112	478952	3.39445e-05	3	3	0.043	75997.6	1.16749e-05	0	0	0	0	0	3	3	0.043	126466	9.01827e-06	4	4	0.054	135094	9.74387e-06	2	2	0.035	58460.4	3.66762e-06	3	3
P25398	132	14487.5	3	3	0.242	311451	0.000181417	3	3	0.242	232182	0.000155154	4	4	0.318	267218	0.000131888	2	2	0.182	204142	9.28367e-05	0	0	0	0	0	0	0	0	0	0	4	4	0.318	308181	0.000141015	3	3	0.242	265874	0.00012305	4	4	0.318	255486	0.000102849	3	3
P50897	306	34153.2	3	3	0.163	83825.1	2.10627e-05	3	3	0.163	101363	2.9219e-05	3	3	0.154	144149	3.06905e-05	6	6	0.281	309054	6.06281e-05	4	4	0.193	185839	7.9023e-05	3	3	0.163	152621	6.59057e-05	3	3	0.134	149002	2.94106e-05	2	2	0.105	141099	2.81696e-05	3	3	0.134	167964	2.91676e-05	3	3
Q8N3Y7	309	34054.8	4	4	0.149	254761	6.33923e-05	3	3	0.11	261692	7.47031e-05	4	4	0.168	240058	5.06142e-05	4	4	0.168	290481	5.64313e-05	5	5	0.194	232792	9.80273e-05	2	2	0.087	109574	4.68576e-05	5	5	0.207	308866	6.03733e-05	6	6	0.233	408703	8.0803e-05	5	5	0.194	375254	6.45316e-05	4	4
P67870	215	24908	2	2	0.116	106136	3.79565e-05	0	0	0	0	0	0	0	0	0	0	0	0	0	0	0	0	0	0	0	0	0	0	0	0	0	0	0	0	0	0	0	0	0	0	0	0	0	0	0	0	0	0
P63244	317	35036.5	7	7	0.325	1.1753e+06	0.00028507	7	7	0.322	738717	0.000205554	10	10	0.404	1457521	0.00029955	10	10	0.438	1.44042e+06	0.000272766	0	0	0	0	0	0	0	0	0	0	11	11	0.454	1.56031e+06	0.000297293	10	10	0.325	1.79879e+06	0.000346657	11	11	0.372	1.77005e+06	0.000296709	12	12
P01700	117	12257.9	0	0	0	0	0	0	0	0	0	0	0	0	0	0	0	2	2	0.248	381814	0.000195897	0	0	0	0	0	0	0	0	0	0	0	0	0	0	0	0	0	0	0	0	0	0	0	0	0	2	2
P11117	423	48295.4	3	3	0.069	72304.2	1.31427e-05	3	3	0.069	64153.6	1.33779e-05	2	2	0.043	49370.8	7.60402e-06	2	2	0.043	32719.8	4.64335e-06	3	3	0.069	83916.2	2.58133e-05	2	2	0.043	36537.2	1.14137e-05	0	0	0	0	0	0	0	0	0	0	0	0	0	0	0	2	2
Q6ZWK6	438	49360.5	2	2	0.046	51984.3	9.12557e-06	2	2	0.046	42292.7	8.51723e-06	0	0	0	0	0	0	0	0	0	0	2	2	0.046	62507.5	1.85693e-05	0	0	0	0	0	0	0	0	0	0	0	0	0	0	0	0	0	0	0	0	0	0
P53990	364	39707.4	3	3	0.077	212146	4.4812e-05	0	0	0	0	0	4	4	0.121	265232	4.74721e-05	5	5	0.143	295504	4.87329e-05	3	3	0.071	164402	5.87683e-05	3	3	0.069	150608	5.46736e-05	3	3	0.071	309430	5.13445e-05	3	3	0.069	238376	4.00073e-05	3	3	0.077	283857	4.14385e-05	2	2
Q9Y266	331	38201.1	3	3	0.115	115547	2.68407e-05	3	3	0.088	95570.2	2.54684e-05	2	2	0.079	101104	1.99001e-05	3	3	0.115	78397.6	1.42179e-05	0	0	0	0	0	0	0	0	0	0	2	2	0.069	160761	2.9335e-05	2	2	0.069	169506	3.12849e-05	3	3	0.115	194484	3.12221e-05	4	4
Q99653	195	22424.3	2	2	0.123	136155	5.36862e-05	0	0	0	0	0	3	3	0.185	301191	0.000100629	2	2	0.097	79331.3	2.44214e-05	2	2	0.123	69815.5	4.65859e-05	2	2	0.123	71194.1	4.82436e-05	0	0	0	0	0	2	2	0.103	209888	6.57554e-05	4	4	0.241	309225	8.42648e-05	4	4
P49591	514	58722	5	5	0.119	176848	2.64545e-05	3	3	0.086	59090.1	1.01405e-05	4	4	0.101	141742	1.79659e-05	5	5	0.119	182958	2.13672e-05	0	0	0	0	0	0	0	0	0	0	4	4	0.099	80899.7	9.50643e-06	4	4	0.101	118001	1.40249e-05	2	2	0.043	62721.6	6.48425e-06	2	2
P16870	476	53099.1	3	3	0.063	77294.3	1.24854e-05	3	3	0.069	116277	2.15473e-05	3	3	0.063	106766	1.4613e-05	2	2	0.048	64255.7	8.10337e-06	2	2	0.053	134707	3.68231e-05	6	6	0.118	260707	7.2373e-05	4	4	0.097	227333	2.88462e-05	5	5	0.111	301947	3.87527e-05	4	4	0.113	187100	2.08869e-05	0	0
P63220	83	9087.6	2	2	0.277	451127	0.00041791	3	3	0.398	514822	0.000547124	0	0	0	0	0	3	3	0.398	472982	0.00034208	0	0	0	0	0	0	0	0	0	0	0	0	0	0	0	0	0	0	0	0	0	0	0	0	0	0	0
P36957	453	48706.5	3	3	0.073	272777	4.6299e-05	3	3	0.073	242444	4.72085e-05	0	0	0	0	0	2	2	0.049	95074	1.25987e-05	6	6	0.102	292803	8.41036e-05	5	5	0.091	186318	5.43484e-05	3	3	0.073	349634	4.66176e-05	4	4	0.091	375709	5.06677e-05	3	3	0.073	448017	5.25536e-05	4	4
P61289	254	29469.5	2	2	0.102	88983.7	2.69364e-05	2	2	0.102	113962	3.95762e-05	4	4	0.142	255854	6.56253e-05	2	2	0.094	104742	2.4754e-05	0	0	0	0	0	0	0	0	0	0	2	2	0.094	63265.2	1.50441e-05	2	2	0.087	79701.7	1.91695e-05	2	2	0.094	117355	2.45512e-05	2	2
Q9P0G3	267	29084.8	6	6	0.341	247251	7.12015e-05	6	6	0.345	204423	6.75343e-05	2	2	0.131	42037.1	1.02573e-05	5	5	0.273	170001	3.82209e-05	2	2	0.124	44463.5	2.16685e-05	0	0	0	0	0	0	0	0	0	0	0	0	0	0	0	0	0	0	0	0	0	0
P53999	127	14368.4	3	3	0.26	322274	0.000195112	3	3	0.26	261153	0.000181384	2	2	0.157	139798	7.17154e-05	3	3	0.26	429927	0.000203213	0	0	0	0	0	0	0	0	0	0	3	3	0.26	333240	0.000158485	2	2	0.157	144218	6.93735e-05	3	3	0.26	583288	0.000244053	3	3
Q9UJ70	344	37333.9	7	7	0.285	536442	0.000119902	9	9	0.363	722748	0.000185326	9	9	0.36	580864	0.000110009	7	7	0.288	842872	0.000147084	8	8	0.32	623571	0.000235866	8	8	0.334	503184	0.000193285	6	6	0.227	462875	8.12716e-05	5	5	0.218	285598	5.07195e-05	3	3	0.134	169850	2.62369e-05	4	4
O00115	360	39537.5	4	4	0.119	766186	0.000163642	2	2	0.067	270366	6.62454e-05	4	4	0.119	1.62702e+06	0.000294444	5	5	0.125	1.78413e+06	0.000297499	9	9	0.275	2731514	0.000987275	6	6	0.186	2.13255e+06	0.000782757	4	4	0.131	1.02559e+06	0.00017207	3	3	0.1	858686	0.000145717	2	2	0.072	873129	0.000128879	3	3
O43242	534	60921.5	2	2	0.049	33947.2	4.88793e-06	2	2	0.049	27955.4	4.61776e-06	3	3	0.075	61934.7	7.55625e-06	4	4	0.09	135752	1.52604e-05	0	0	0	0	0	0	0	0	0	0	0	0	0	0	0	0	0	0	0	0	4	4	0.084	259731	2.58457e-05	3	3
P78386	507	55748.5	11	11	0.308	1.77162e+06	0.000268673	12	12	0.292	1.67684e+06	0.000291736	8	8	0.193	413350	5.31157e-05	6	6	0.148	422766	5.00556e-05	15	15	0.367	5.62972e+06	0.00144483	16	16	0.359	6.84023e+06	0.00178276	17	17	0.391	9.94662e+06	0.00118495	18	18	0.393	1.06881e+07	0.00128787	24	24	0.434	4.33741e+07	0.00454599	21	21
Q6P4A8	553	63196.2	12	12	0.288	3.11358e+06	0.000432909	7	7	0.15	1.32236e+06	0.000210926	17	17	0.345	3.24237e+06	0.000381989	15	15	0.325	4.79068e+06	0.000520035	13	13	0.262	2.31788e+06	0.000545384	11	11	0.206	2.13051e+06	0.000509083	8	8	0.174	2.56701e+06	0.000280373	10	10	0.206	2.00403e+06	0.00022139	10	10	0.183	2.61974e+06	0.000251732	12	12
O75223	188	20976.3	17	17	0.713	1.94373e+07	0.00794949	20	20	0.782	1.6237e+07	0.00761824	20	20	0.793	1.85673e+07	0.00643433	20	20	0.787	2.52609e+07	0.00806588	18	18	0.729	1.35029e+07	0.00934556	17	17	0.67	11438122	0.00803947	17	17	0.782	2.74996e+07	0.00883491	21	21	0.814	2.8417e+07	0.00923417	18	18	0.729	27644573	0.00781372	15	15
P29033	226	26179.6	2	2	0.119	45602.2	1.55146e-05	0	0	0	0	0	2	2	0.102	92013.2	2.6525e-05	0	0	0	0	0	0	0	0	0	0	0	0	0	0	0	0	0	0	0	0	0	0	0	0	0	0	0	0	0	0	2	2
O15173	223	23785.7	2	2	0.126	65474.3	2.2575e-05	0	0	0	0	0	2	2	0.126	90695	2.64967e-05	2	2	0.126	86356	2.3246e-05	0	0	0	0	0	0	0	0	0	0	0	0	0	0	0	0	0	0	0	0	3	3	0.152	202154	4.81707e-05	3	3
Q13630	321	35851.9	4	4	0.165	166847	3.99645e-05	4	4	0.165	127971	3.51652e-05	4	4	0.162	69087.7	1.4022e-05	4	4	0.178	150773	2.81956e-05	0	0	0	0	0	0	0	0	0	0	2	2	0.106	142659	2.68428e-05	0	0	0	0	0	0	0	0	0	0	0	0
P80511	92	10550.5	3	3	0.304	249812	0.000208779	0	0	0	0	0	2	2	0.217	143537	0.000101646	2	2	0.217	151149	9.86232e-05	0	0	0	0	0	2	2	0.304	517056	0.000742643	0	0	0	0	0	0	0	0	0	0	0	0	0	0	0	0	0
P05546	499	57016.2	3	3	0.05	69524.3	1.07127e-05	0	0	0	0	0	0	0	0	0	0	0	0	0	0	0	0	0	0	0	0	0	0	0	0	0	3	3	0.05	39135.2	4.73697e-06	0	0	0	0	0	0	0	0	0	0	0	0
Q8IW75	414	47127	26	26	0.536	1.85659e+07	0.00344809	23	23	0.529	21192330	0.00451529	28	28	0.58	22796340	0.00358739	27	27	0.587	2.38109e+07	0.00345252	35	35	0.609	3.02761e+07	0.00951562	30	30	0.609	2.95085e+07	0.00941839	26	26	0.565	2.41911e+07	0.0035293	30	30	0.568	1.97296e+07	0.00291136	23	23	0.471	2.20719e+07	0.002833	23	23
P13639	858	95258.9	32	32	0.467	1.31752e+07	0.00118068	36	36	0.494	1.19102e+07	0.00122444	30	30	0.381	8.8055e+06	0.000668622	33	33	0.451	1.05126e+07	0.000735503	35	35	0.437	9.02696e+06	0.00136896	34	34	0.422	1.0483e+07	0.00161446	33	33	0.414	1.38564e+07	0.000975435	28	28	0.376	1.33898e+07	0.000953374	24	24	0.322	5.60339e+06	0.000347032	25	25
P09622	509	54125	7	7	0.204	497096	7.50904e-05	5	5	0.124	328502	5.69282e-05	7	7	0.161	813903	0.000104176	9	9	0.289	701571	8.27399e-05	7	7	0.189	1.31572e+06	0.000336345	6	6	0.128	574700	0.000149195	9	9	0.265	865105	0.000102656	6	6	0.13	410025	4.92119e-05	9	9	0.24	1.51506e+06	0.000158168	11	11
Q96QA5	445	49315.8	16	16	0.371	3783695	0.00065376	17	17	0.375	3.59578e+06	0.000712754	17	17	0.344	7.45994e+06	0.00109217	22	22	0.465	1.23821e+07	0.0016703	17	17	0.33	1.02337e+07	0.00299234	17	17	0.263	9.22941e+06	0.00274059	21	21	0.425	1.09143e+07	0.00148139	16	16	0.33	10311338	0.00141557	16	16	0.339	5.80901e+06	0.000693663	18	18
P02787	698	76981.6	37	37	0.507	1.23084e+07	0.00135584	39	39	0.572	1.13192e+07	0.00143043	33	33	0.576	8.62428e+06	0.000804972	32	32	0.597	9.07568e+06	0.000780521	23	23	0.361	1.59761e+06	0.000297819	19	19	0.311	1.49221e+06	0.000282491	39	39	0.573	2.91974e+07	0.00252651	38	38	0.56	3.04023e+07	0.00266091	31	31	0.47	1.37242e+07	0.00104481	30	30
Q14533	505	54874.8	0	0	0	0	0	0	0	0	0	0	0	0	0	0	0	0	0	0	0	0	2	2	0.05	366544	9.44436e-05	0	0	0	0	0	0	0	0	0	0	0	0	0	0	0	2	2	0.05	1.60471e+06	0.000168854	2	2
P52209	483	53087.9	7	7	0.195	442043	7.03686e-05	7	7	0.19	421625	7.69991e-05	7	7	0.211	423224	5.70869e-05	6	6	0.18	459767	5.71415e-05	3	3	0.099	72908.3	1.96412e-05	4	4	0.106	132629	3.62847e-05	4	4	0.12	238088	2.97731e-05	4	4	0.104	313729	3.96812e-05	7	7	0.199	927897	0.000102084	7	7
P04843	607	68508.8	8	8	0.14	406784	5.15273e-05	9	9	0.168	363850	5.28739e-05	13	13	0.267	735831	7.89774e-05	12	12	0.244	850204	8.40806e-05	13	13	0.278	817665	0.000175277	12	12	0.247	622549	0.000135524	11	11	0.209	855160	8.50927e-05	13	13	0.28	791016	7.96113e-05	10	10	0.185	960076	8.40471e-05	10	10
P23396	243	26653.4	11	11	0.461	906675	0.000286885	11	11	0.514	807564	0.000293142	12	12	0.531	1.21283e+06	0.000325167	13	13	0.551	1.26507e+06	0.000312515	0	0	0	0	0	0	0	0	0	0	11	11	0.502	1.25665e+06	0.00031235	10	10	0.469	1.20247e+06	0.000302306	10	10	0.424	1.54035e+06	0.000336837	12	12
P60900	246	27363.8	11	11	0.541	2.59816e+06	0.00081207	13	13	0.569	1.79347e+06	0.000643082	16	16	0.618	4.13512e+06	0.00109513	16	16	0.622	6.17724e+06	0.00150737	16	16	0.671	6.01813e+06	0.0031832	14	14	0.63	6.24529e+06	0.00335466	13	13	0.61	4423945	0.0010862	12	12	0.549	4.14666e+06	0.00102977	9	9	0.455	4.40471e+06	0.000951455	9	9
Q5D862	2391	247910	38	38	0.215	2.22728e+07	0.000716239	37	37	0.239	1.86923e+07	0.000689588	35	35	0.215	2.12805e+07	0.000579851	37	37	0.244	2.26598e+07	0.000568902	61	61	0.184	6.23663e+07	0.00339397	70	70	0.238	6.65162e+07	0.00367602	45	45	0.24	2.10921e+07	0.000532811	42	42	0.21	20741134	0.000529945	64	64	0.299	1.68497e+07	0.000374472	53	53
contaminant_NRL_1MCOH	428	46804.8	2	2	0.065	653912	0.000117473	2	2	0.065	762281	0.000157101	0	0	0	0	0	3	3	0.072	717780	0.000100672	0	0	0	0	0	0	0	0	0	0	2	2	0.077	527327	7.44166e-05	0	0	0	0	0	2	2	0.028	836371	0.000103839	5	5
Q9NQ38	1064	120619	19	19	0.181	2.03079e+06	0.000146752	19	19	0.168	1.84715e+06	0.000153133	17	17	0.167	1.42699e+06	8.73762e-05	18	18	0.157	1.47752e+06	8.33591e-05	15	15	0.135	1.39874e+06	0.000171054	18	18	0.15	1385241	0.000172034	16	16	0.153	1.53877e+06	8.73508e-05	18	18	0.151	1.60264e+06	9.20177e-05	25	25	0.222	5.62667e+06	0.000281006	25	25
P0C0L5	1744	192612	3	3	0.03	92010.9	4.05653e-06	3	3	0.03	118933	6.0154e-06	0	0	0	0	0	0	0	0	0	0	0	0	0	0	0	0	0	0	0	0	3	3	0.023	146776	5.08324e-06	0	0	0	0	0	0	0	0	0	0	0	0
P31150	447	50532.1	4	4	0.112	221277	3.80619e-05	2	2	0.049	96037.5	1.89514e-05	0	0	0	0	0	0	0	0	0	0	0	0	0	0	0	2	2	0.047	75336.2	2.22703e-05	0	0	0	0	0	0	0	0	0	0	2	2	0.069	47954.9	5.70074e-06	0	0
P07237	508	57062.7	15	15	0.301	2.02789e+06	0.000306933	15	15	0.295	1.75866e+06	0.00030537	17	17	0.37	2.2734e+06	0.000291558	17	17	0.366	2.34171e+06	0.000276714	5	5	0.1	178918	4.58275e-05	5	5	0.096	177066	4.60576e-05	13	13	0.281	1.75575e+06	0.000208752	14	14	0.291	1.9828e+06	0.000238447	16	16	0.327	2.385e+06	0.000249477	16	16
O95336	258	27511.5	4	4	0.178	120418	3.58868e-05	6	6	0.298	163493	5.58967e-05	2	2	0.105	62542.4	1.57931e-05	2	2	0.101	60132.9	1.39912e-05	0	0	0	0	0	0	0	0	0	0	3	3	0.147	73786.1	1.72738e-05	2	2	0.085	39189.1	9.27947e-06	0	0	0	0	0	0	0
P10155	538	60613.2	7	7	0.156	704230	0.000100645	10	10	0.234	741678	0.000121602	10	10	0.225	905595	0.000109664	11	11	0.255	1.05802e+06	0.000118052	12	12	0.266	1.41046e+06	0.000341128	16	16	0.346	1749876	0.000429789	12	12	0.245	1.77608e+06	0.000199395	9	9	0.201	1.6851e+06	0.000191347	7	7	0.151	655071	6.47012e-05	8	8
Q9GZZ8	138	14219.3	3	3	0.217	395291	0.000220242	2	2	0.138	295229	0.000188707	5	5	0.283	4.93343e+06	0.00232907	4	4	0.232	3.96439e+06	0.00172448	3	3	0.188	2.70269e+06	0.00254833	5	5	0.283	3.02742e+06	0.00289884	3	3	0.145	3.23527e+06	0.00141601	4	4	0.196	4.15267e+06	0.00183834	3	3	0.225	1.57206e+06	0.000605337	4	4
P35579	1960	226374	38	38	0.241	3.05415e+06	0.000119811	39	39	0.231	2.87866e+06	0.000129551	41	41	0.234	3.25619e+06	0.000108235	41	41	0.24	2.02872e+07	0.000621335	16	16	0.089	1.0587e+06	7.02838e-05	16	16	0.084	1055945	7.11895e-05	42	42	0.246	1.87694e+07	0.000578399	43	43	0.245	1.93183e+07	0.000602132	35	35	0.206	4838090	0.000131167	37	37
O95479	791	88818.4	9	9	0.124	438904	4.26634e-05	8	8	0.109	354546	3.9537e-05	12	12	0.169	611599	5.03737e-05	12	12	0.176	588157	4.46352e-05	14	14	0.233	1.08725e+06	0.000178851	14	14	0.22	1025140	0.000171253	7	7	0.091	493993	3.77206e-05	9	9	0.131	459834	3.55142e-05	6	6	0.081	264368	1.77598e-05	5	5
P30084	290	31349.1	3	3	0.162	170541	4.5216e-05	2	2	0.117	107202	3.2607e-05	3	3	0.114	110538	2.48328e-05	2	2	0.09	90823.4	1.88001e-05	0	0	0	0	0	0	0	0	0	0	2	2	0.076	64380.8	1.34089e-05	0	0	0	0	0	4	4	0.193	298604	5.47147e-05	4	4
P17980	439	49154.4	0	0	0	0	0	0	0	0	0	0	3	3	0.077	131286	1.94836e-05	2	2	0.059	52960.3	7.24181e-06	0	0	0	0	0	0	0	0	0	0	4	4	0.109	167558	2.30533e-05	0	0	0	0	0	0	0	0	0	0	2	2
P61088	152	17109	2	2	0.23	96854.5	4.89935e-05	0	0	0	0	0	2	2	0.23	125790	5.3916e-05	2	2	0.23	166781	6.58662e-05	0	0	0	0	0	0	0	0	0	0	0	0	0	0	0	2	2	0.23	96358.5	3.87279e-05	0	0	0	0	0	0	0
O43759	233	25421.3	0	0	0	0	0	2	2	0.103	41762.9	1.58104e-05	2	2	0.103	48814.6	1.36492e-05	2	2	0.103	75704.8	1.95042e-05	0	0	0	0	0	0	0	0	0	0	0	0	0	0	0	0	0	0	0	0	2	2	0.103	124726	2.84451e-05	2	2
Q9Y3B8	237	26797.6	4	4	0.207	713930	0.000231616	2	2	0.08	1.40962e+06	0.00052464	3	3	0.122	694398	0.000190886	3	3	0.152	1.31851e+06	0.00033396	4	4	0.207	3.76528e+06	0.00206722	4	4	0.207	1.5226e+06	0.000848923	3	3	0.122	1.40149e+06	0.000357171	3	3	0.122	684670	0.000176486	3	3	0.122	709931	0.000159174	2	2
P29692	281	31084.8	2	2	0.089	100676	2.75475e-05	2	2	0.089	93931.1	2.94856e-05	2	2	0.089	111882	2.59398e-05	3	3	0.125	127145	2.71615e-05	0	0	0	0	0	0	0	0	0	0	2	2	0.089	103836	2.2319e-05	2	2	0.089	105198	2.28706e-05	3	3	0.174	187844	3.5522e-05	4	4
Q99829	537	59003.5	2	2	0.047	139611	1.99898e-05	3	3	0.084	130893	2.15006e-05	6	6	0.13	1.50847e+06	0.000183011	5	5	0.114	1.21655e+06	0.000135993	0	0	0	0	0	2	2	0.047	293875	7.23135e-05	4	4	0.101	227304	2.55662e-05	3	3	0.063	132189	1.50383e-05	0	0	0	0	0	0	0
Q8TEA8	209	23390.9	2	2	0.201	183704	6.75826e-05	2	2	0.201	184828	7.80059e-05	2	2	0.201	454707	0.000141742	0	0	0	0	0	3	3	0.144	694211	0.000432198	3	3	0.144	703204	0.000444596	2	2	0.072	70917.8	2.04947e-05	4	4	0.278	631952	0.000184721	3	3	0.148	648856	0.000164971	3	3
O95865	285	29607.4	6	6	0.302	376820	0.00010166	6	6	0.302	370371	0.00011463	6	6	0.302	314724	7.19446e-05	5	5	0.249	324545	6.83584e-05	10	10	0.421	1.46773e+06	0.0006701	9	9	0.365	905064	0.000419628	2	2	0.084	74366.2	1.57603e-05	4	4	0.221	166567	3.57045e-05	3	3	0.158	124834	2.32751e-05	2	2
O60259	260	28011.7	6	6	0.408	1.2254e+06	0.000362381	4	4	0.296	698921	0.000237116	4	4	0.269	590741	0.000148026	6	6	0.408	866989	0.000200171	6	6	0.408	1.75802e+06	0.000879807	6	6	0.408	1.67586e+06	0.000851718	5	5	0.362	1070246	0.000248624	4	4	0.285	978680	0.000229956	5	5	0.331	1.05319e+06	0.000215248	5	5
Q9NP79	307	33839.9	2	2	0.091	424219	0.000106246	2	2	0.091	377946	0.000108592	2	2	0.091	330962	7.0235e-05	2	2	0.091	391394	7.65309e-05	2	2	0.091	261323	0.000110758	2	2	0.091	259195	0.000111563	2	2	0.091	418492	8.23345e-05	2	2	0.091	419528	8.34835e-05	2	2	0.091	592747	0.000102597	2	2
P32320	146	16155.8	2	2	0.219	174196	9.17375e-05	3	3	0.26	208686	0.000126081	3	3	0.26	174840	7.8019e-05	2	2	0.219	81947.9	3.36935e-05	0	0	0	0	0	0	0	0	0	0	2	2	0.219	193714	8.01384e-05	2	2	0.219	180522	7.55363e-05	3	3	0.37	291620	0.000106138	3	3
P38606	617	68242.5	13	13	0.237	869306	0.00010833	10	10	0.175	523219	7.48006e-05	10	10	0.182	928564	9.80484e-05	10	10	0.209	966845	9.4066e-05	0	0	0	0	0	0	0	0	0	0	14	14	0.258	857841	8.3976e-05	13	13	0.229	1.25279e+06	0.000124043	9	9	0.175	1.19494e+06	0.000102912	9	9
P19652	201	23569.6	4	4	0.239	235347	9.00273e-05	5	5	0.313	193192	8.47811e-05	2	2	0.045	30953.1	1.00328e-05	0	0	0	0	0	0	0	0	0	0	0	0	0	0	0	3	3	0.209	214570	6.44772e-05	4	4	0.269	210135	6.38675e-05	0	0	0	0	0	0	0
P23528	166	18472.6	7	7	0.404	1.54559e+06	0.000715893	7	7	0.404	1.25225e+06	0.000665413	8	8	0.404	2.3801e+06	0.000934116	7	7	0.404	1.91096e+06	0.000691043	2	2	0.205	258974	0.000202995	2	2	0.181	104721	8.336e-05	7	7	0.404	2.13925e+06	0.000778373	5	5	0.343	1161478	0.000427445	8	8	0.404	2.94913e+06	0.000944043	8	8
Q9BRF8	314	35507.9	2	2	0.061	39545.1	9.68334e-06	0	0	0	0	0	0	0	0	0	0	0	0	0	0	0	0	0	0	0	0	0	0	0	0	0	0	0	0	0	0	0	0	0	0	0	0	0	0	0	0	0	0
P07900	732	84588.7	6	6	0.093	572466	6.01313e-05	4	4	0.066	455700	5.4913e-05	6	6	0.093	480095	4.27297e-05	5	5	0.078	446845	3.66443e-05	2	2	0.025	8358.2	1.48573e-06	0	0	0	0	0	6	6	0.093	613228	5.05993e-05	6	6	0.094	638130	5.32569e-05	6	6	0.087	812065	5.89502e-05	4	4
Q96FW1	271	31246.4	3	3	0.122	75715.3	2.14821e-05	3	3	0.125	97123.5	3.16127e-05	4	4	0.155	184846	4.4438e-05	4	4	0.155	191995	4.25287e-05	0	0	0	0	0	0	0	0	0	0	3	3	0.125	135435	3.01853e-05	4	4	0.155	223215	5.0319e-05	2	2	0.063	173226	3.39664e-05	4	4
P09497	229	25157.1	3	3	0.109	115976	3.89399e-05	2	2	0.074	78768.5	3.03406e-05	2	2	0.074	99085.6	2.81896e-05	2	2	0.066	54663.7	1.43293e-05	0	0	0	0	0	0	0	0	0	0	2	2	0.079	105264	2.77638e-05	3	3	0.118	110743	2.95433e-05	4	4	0.153	409330	9.49825e-05	3	3
P19013	520	56091.3	2	2	0.044	67633.7	1.00005e-05	3	3	0.06	85006.3	1.44196e-05	0	0	0	0	0	0	0	0	0	0	2	2	0.044	56342.8	1.40985e-05	2	2	0.038	30221.6	7.67971e-06	6	6	0.135	655590	7.61487e-05	7	7	0.156	608149	7.1447e-05	6	6	0.129	472529	4.8287e-05	9	9
P54920	295	33193.3	8	8	0.322	149204	3.88885e-05	6	6	0.258	125995	3.76738e-05	7	7	0.292	238322	5.26327e-05	6	6	0.247	213073	4.33577e-05	0	0	0	0	0	0	0	0	0	0	5	5	0.21	143460	2.93727e-05	3	3	0.125	106121	2.19764e-05	6	6	0.241	279257	5.03024e-05	6	6
P12081	509	57356.2	8	8	0.191	1.42812e+06	0.00021573	7	7	0.147	1.1236e+06	0.000194716	8	8	0.169	1170064	0.000149763	5	5	0.104	980422	0.000115626	8	8	0.191	2.808e+06	0.000717821	10	10	0.224	2.7683e+06	0.000718664	6	6	0.118	913096	0.000108351	6	6	0.118	858373	0.000103023	7	7	0.161	1.10269e+06	0.000115117	6	6
Q96P63	405	46229.1	26	26	0.622	1.76434e+07	0.00334956	24	24	0.56	1.35213e+07	0.0029449	25	25	0.627	1.67393e+07	0.00269275	24	24	0.659	1.60459e+07	0.00237832	23	23	0.536	1.84177e+07	0.00591723	24	24	0.531	1.73514e+07	0.00566123	22	22	0.578	1.78877e+07	0.00266767	24	24	0.588	1.84334e+07	0.00278053	19	19	0.496	1.57643e+07	0.00206835	17	17
P30838	453	50344.8	6	6	0.166	391254	6.64084e-05	5	5	0.124	259842	5.05962e-05	6	6	0.166	546940	7.86602e-05	6	6	0.166	593814	7.86888e-05	4	4	0.108	229783	6.6002e-05	2	2	0.068	147017	4.28843e-05	4	4	0.115	122078	1.62769e-05	3	3	0.073	119567	1.61247e-05	5	5	0.135	245625	2.88124e-05	3	3
P27348	245	27728.8	3	3	0.18	152892	4.79824e-05	3	3	0.151	102308	3.68341e-05	4	4	0.216	197414	5.24959e-05	5	5	0.233	260466	6.38184e-05	0	0	0	0	0	0	0	0	0	0	4	4	0.229	489506	0.000120677	4	4	0.229	481037	0.000119947	4	4	0.253	604865	0.000131189	4	4
P10768	282	31424.4	6	6	0.291	544339	0.000148416	7	7	0.333	622167	0.00019461	3	3	0.145	285954	6.60634e-05	3	3	0.131	172366	3.66914e-05	3	3	0.131	240628	0.000111028	3	3	0.131	240997	0.000112926	6	6	0.291	554830	0.000118835	5	5	0.213	395608	8.57024e-05	2	2	0.106	66740.8	1.25762e-05	0	0
O00584	256	29443.8	9	9	0.359	2.25685e+06	0.000677838	9	9	0.402	1.75009e+06	0.000603015	13	13	0.469	3.17979e+06	0.00080923	13	13	0.508	3.40016e+06	0.000797298	8	8	0.289	1.62775e+06	0.000827341	9	9	0.379	1.07266e+06	0.000553674	10	10	0.383	2.39372e+06	0.000564763	8	8	0.332	1.96109e+06	0.000467988	10	10	0.426	3.34025e+06	0.000693337	11	11
Q96FQ6	103	11776	3	3	0.34	151595	0.000113165	2	2	0.223	81636.3	6.99122e-05	3	3	0.34	122633	7.7568e-05	3	3	0.408	131882	7.68613e-05	2	2	0.223	93509.7	0.000118129	2	2	0.223	100892	0.000129434	3	3	0.34	361515	0.000211993	3	3	0.34	339604	0.000201425	2	2	0.223	560678	0.000289256	2	2
Q7Z4W1	244	25878.5	2	2	0.074	130176	4.10208e-05	2	2	0.074	121711	4.39993e-05	3	3	0.127	171738	4.58554e-05	2	2	0.094	155613	3.8284e-05	5	5	0.217	306391	0.000163389	3	3	0.135	267968	0.000145119	3	3	0.123	206153	5.1031e-05	4	4	0.148	326110	8.16493e-05	0	0	0	0	0	0	0
Q9UHL4	492	54289.2	11	11	0.285	1.47175e+06	0.000230001	11	11	0.266	1.30796e+06	0.000234496	10	10	0.285	1.0805e+06	0.000143079	11	11	0.258	1.22824e+06	0.000149857	12	12	0.278	1.1928e+06	0.000315457	13	13	0.297	1.2916e+06	0.00034689	10	10	0.256	1.02657e+06	0.000126025	6	6	0.167	689244	8.55826e-05	7	7	0.199	863866	9.33012e-05	5	5
P28799	593	63481.8	14	14	0.175	3335092	0.000432429	15	15	0.187	3.48162e+06	0.000517885	15	15	0.245	6.1959e+06	0.000680712	16	16	0.228	7.07124e+06	0.000715817	17	17	0.331	5.84931e+06	0.00128348	20	20	0.363	4.70261e+06	0.00104789	15	15	0.201	5.1073e+06	0.0005202	14	14	0.192	3739461	0.000385241	14	14	0.189	7.8697e+06	0.000705195	14	14
P14780	707	78390.3	2	2	0.034	34459.1	3.74754e-06	0	0	0	0	0	0	0	0	0	0	0	0	0	0	0	2	2	0.033	39145.6	7.20445e-06	3	3	0.045	76161.4	1.42346e-05	4	4	0.061	136540	1.16647e-05	4	4	0.061	148877	1.28643e-05	7	7	0.096	441592	3.31901e-05	7	7
Q96DR8	90	9015.6	0	0	0	0	0	2	2	0.189	3.76421e+06	0.00368925	0	0	0	0	0	0	0	0	0	0	0	0	0	0	0	0	0	0	0	0	3	3	0.189	6.13673e+06	0.00411839	2	2	0.189	5.84527e+06	0.00396771	0	0	0	0	0	0	0
P39656	456	50751	5	5	0.125	476923	8.04165e-05	5	5	0.125	496388	9.60203e-05	7	7	0.191	841604	0.000120242	5	5	0.123	582330	7.66593e-05	7	7	0.175	754545	0.000215307	6	6	0.143	732480	0.000212257	4	4	0.105	245010	3.24528e-05	3	3	0.068	338674	4.53727e-05	5	5	0.129	463765	5.40429e-05	5	5
Q9UJU6	430	48159.6	2	2	0.06	36619	6.54787e-06	0	0	0	0	0	0	0	0	0	0	0	0	0	0	0	0	0	0	0	0	0	0	0	0	0	0	0	0	0	0	0	0	0	0	0	0	0	0	0	0	0	0
O15144	300	34293.5	10	10	0.33	1.50181e+06	0.000384906	7	7	0.223	896005	0.000263449	11	11	0.363	1.94391e+06	0.000422152	11	11	0.417	2.35474e+06	0.000471176	4	4	0.12	182975	7.9361e-05	5	5	0.163	166173	7.31929e-05	7	7	0.227	2.57982e+06	0.0005194	8	8	0.263	2627361	0.000535028	9	9	0.293	2.51846e+06	0.000446087	8	8
Q9BSJ8	1104	122762	0	0	0	0	0	0	0	0	0	0	0	0	0	0	0	0	0	0	0	0	0	0	0	0	0	2	2	0.023	23764.7	2.84442e-06	0	0	0	0	0	0	0	0	0	0	0	0	0	0	0	0	0
Q8IV08	490	54652.5	7	7	0.186	1.13123e+06	0.000177508	6	6	0.133	840873	0.00015137	11	11	0.286	2.54853e+06	0.00033885	11	11	0.286	2.83951e+06	0.000347863	5	5	0.137	1.10122e+06	0.000292426	6	6	0.155	1.15079e+06	0.000310334	3	3	0.063	591738	7.29402e-05	4	4	0.082	701267	8.7431e-05	6	6	0.153	1897817	0.000205809	6	6
P04066	466	53636.7	9	9	0.217	1.30417e+06	0.000215184	7	7	0.174	810739	0.000153462	7	7	0.161	767732	0.000107334	8	8	0.223	849130	0.000109383	8	8	0.197	831634	0.000232212	8	8	0.197	877946	0.00024895	6	6	0.152	740920	9.60326e-05	7	7	0.174	878371	0.000115152	6	6	0.148	1010516	0.000115229	7	7
P13716	330	36253.4	6	6	0.206	611196	0.000142406	4	4	0.176	157062	4.19821e-05	6	6	0.242	304422	6.01002e-05	7	7	0.236	390095	7.09606e-05	13	13	0.385	1.67482e+06	0.000660376	11	11	0.358	1.19125e+06	0.000477001	7	7	0.23	730247	0.000133656	6	6	0.221	699339	0.000129465	3	3	0.085	115137	1.85399e-05	3	3
Q10567	949	104522	7	7	0.116	850793	6.89318e-05	6	6	0.075	670537	6.23251e-05	4	4	0.051	524386	3.59997e-05	4	4	0.046	1260194	7.97136e-05	8	8	0.126	865246	0.000118634	7	7	0.082	621563	8.65465e-05	5	5	0.057	395110	2.5147e-05	2	2	0.025	207483	1.33565e-05	0	0	0	0	0	2	2
P13796	627	70225.9	20	20	0.407	4.71837e+06	0.00057861	21	21	0.367	4.10884e+06	0.000578041	15	15	0.316	2.31323e+06	0.000240361	18	18	0.391	2.35947e+06	0.000225895	17	17	0.319	4033713	0.000837095	15	15	0.281	3.83089e+06	0.000807351	18	18	0.38	3.6793e+06	0.00035443	16	16	0.276	3.16832e+06	0.000308702	14	14	0.23	3.4623e+06	0.000293429	15	15
Q9UBG3	495	53483.6	4	4	0.117	189612	2.94526e-05	0	0	0	0	0	0	0	0	0	0	0	0	0	0	0	4	4	0.125	189226	4.97407e-05	5	5	0.137	260687	6.95897e-05	0	0	0	0	0	0	0	0	0	0	0	0	0	0	0	0	0
P07195	334	36597.1	4	4	0.147	167841	3.8638e-05	2	2	0.06	102958	2.71908e-05	6	6	0.225	202428	3.94855e-05	5	5	0.189	203054	3.64944e-05	3	3	0.084	112121	4.36796e-05	5	5	0.162	175712	6.95159e-05	2	2	0.093	62050.9	1.12211e-05	2	2	0.075	71216	1.30259e-05	3	3	0.111	211571	3.36602e-05	4	4
P62701	263	29561	5	5	0.205	204270	5.97189e-05	3	3	0.148	151608	5.08479e-05	3	3	0.148	116480	2.88542e-05	5	5	0.213	168004	3.83465e-05	0	0	0	0	0	0	0	0	0	0	3	3	0.133	140959	3.2372e-05	2	2	0.061	110599	2.56906e-05	2	2	0.084	110915	2.24099e-05	4	4
Q9H008	270	29128.9	2	2	0.067	215930	6.1491e-05	0	0	0	0	0	4	4	0.256	270227	6.52046e-05	4	4	0.256	295834	6.57726e-05	2	2	0.115	128823	6.2082e-05	3	3	0.148	228262	0.000111712	4	4	0.189	266611	5.96413e-05	3	3	0.107	262321	5.93537e-05	0	0	0	0	0	0	0
Q15365	356	37455.9	2	2	0.084	210201	4.53991e-05	3	3	0.121	219160	5.43024e-05	2	2	0.084	134889	2.46854e-05	0	0	0	0	0	2	2	0.076	37584.6	1.37372e-05	2	2	0.076	50188.9	1.86289e-05	5	5	0.177	613412	0.000104073	3	3	0.107	362315	6.21748e-05	4	4	0.152	430493	6.42572e-05	4	4
P13667	645	72869	3	3	0.073	90156.3	1.07473e-05	3	3	0.068	61834.8	8.45629e-06	3	3	0.068	115824	1.16991e-05	4	4	0.091	158582	1.4759e-05	0	0	0	0	0	2	2	0.036	53279	1.09151e-05	3	3	0.071	106592	9.98158e-06	4	4	0.09	109381	1.036e-05	3	3	0.068	390609	3.21802e-05	3	3
P62241	208	24172.2	4	4	0.226	187369	6.92624e-05	3	3	0.192	107991	4.57962e-05	3	3	0.163	148518	4.6519e-05	5	5	0.279	283247	8.17452e-05	0	0	0	0	0	0	0	0	0	0	4	4	0.226	282333	8.19846e-05	6	6	0.322	584051	0.00017154	6	6	0.332	355195	9.07422e-05	5	5
P30048	256	27657.2	4	4	0.16	357168	0.000107274	4	4	0.195	254876	8.78204e-05	5	5	0.227	430731	0.000109617	5	5	0.25	699689	0.000164069	4	4	0.16	203389	0.000103377	5	5	0.215	369062	0.000190498	3	3	0.121	190885	4.50366e-05	3	3	0.121	203994	4.86806e-05	4	4	0.16	416668	8.64881e-05	3	3
Q06323	249	28687	8	8	0.285	781134	0.000241206	7	7	0.285	610812	0.000216379	8	8	0.353	464488	0.000121532	10	10	0.434	704509	0.000169843	0	0	0	0	0	0	0	0	0	0	3	3	0.145	107010	2.59574e-05	7	7	0.329	366152	8.98339e-05	9	9	0.398	1.79759e+06	0.000383617	8	8
P01037	141	16359.3	3	3	0.241	304426	0.000166007	3	3	0.241	187975	0.000117595	7	7	0.369	5.26995e+06	0.00243501	7	7	0.369	6.34127e+06	0.00269971	3	3	0.355	1.18046e+06	0.00108936	5	5	0.362	1.67923e+06	0.0015737	0	0	0	0	0	0	0	0	0	0	0	0	0	0	0	0	0
P24666	158	18012.8	3	3	0.222	218001	0.000106087	4	4	0.373	195460	0.000109121	0	0	0	0	0	0	0	0	0	0	0	0	0	0	0	3	3	0.222	90115.1	7.53652e-05	4	4	0.354	202014	7.72252e-05	3	3	0.203	208699	8.06939e-05	2	2	0.127	108946	3.66403e-05	2	2
P01036	141	16186	2	2	0.234	108422	5.91236e-05	2	2	0.234	217923	0.00013633	3	3	0.284	2.86699e+06	0.00132471	3	3	0.284	2.9317e+06	0.00124814	3	3	0.277	1.08587e+06	0.00100206	2	2	0.234	866697	0.00081223	3	3	0.284	448853	0.000192273	3	3	0.284	453175	0.000196347	3	3	0.284	92133.3	3.47219e-05	2	2
P01903	254	28584.7	4	4	0.201	339242	0.000102692	3	3	0.177	118974	4.13168e-05	5	5	0.276	934977	0.000239817	5	5	0.236	834264	0.000197165	0	0	0	0	0	0	0	0	0	0	3	3	0.201	277099	6.58924e-05	4	4	0.244	482579	0.000116068	5	5	0.276	754146	0.000157771	3	3
P22735	817	89712.3	21	21	0.277	2.54471e+06	0.000239485	20	20	0.263	1.95002e+06	0.000210535	24	24	0.318	3.08196e+06	0.000245764	23	23	0.341	3.71616e+06	0.000273044	21	21	0.282	2.41974e+06	0.000385376	23	23	0.283	2.613e+06	0.000422618	23	23	0.371	6.41434e+06	0.000474202	25	25	0.375	6.65834e+06	0.000497877	20	20	0.3	5005592	0.000325566	20	20
Q02487	901	99880.7	2	2	0.04	61549	5.25241e-06	2	2	0.041	74383.3	7.28211e-06	7	7	0.11	719529	5.2028e-05	5	5	0.078	211448	1.40877e-05	0	0	0	0	0	0	0	0	0	0	4	4	0.08	241355	1.61795e-05	5	5	0.087	647483	4.39017e-05	6	6	0.075	855383	5.04477e-05	8	8
Q06830	199	22078.3	15	15	0.663	9.92147e+06	0.00383341	13	13	0.618	7.59472e+06	0.0033664	13	13	0.598	1.15263e+07	0.00377355	15	15	0.668	1.29548e+07	0.00390787	12	12	0.563	4.55713e+06	0.00297972	13	13	0.563	4.74659e+06	0.00315181	12	12	0.538	5.50072e+06	0.00166955	13	13	0.578	6.69929e+06	0.00205662	12	12	0.598	1.29463e+07	0.00345698	12	12
Q02818	461	53828.3	2	2	0.063	61863.4	1.0318e-05	3	3	0.085	148390	2.83929e-05	2	2	0.063	70033.4	9.89733e-06	3	3	0.095	95024.9	1.23736e-05	0	0	0	0	0	0	0	0	0	0	2	2	0.059	27442.2	3.59544e-06	2	2	0.063	26201.8	3.47223e-06	3	3	0.076	410667	4.73364e-05	7	7
Q9BQR3	290	31901.1	2	2	0.059	81273.3	2.15482e-05	2	2	0.059	62890.4	1.9129e-05	2	2	0.059	80940.6	1.81837e-05	0	0	0	0	0	0	0	0	0	0	0	0	0	0	0	0	0	0	0	0	0	0	0	0	0	0	0	0	0	0	0	0
P02741	224	25004.7	2	2	0.089	57968.3	1.98978e-05	0	0	0	0	0	2	2	0.089	40595.4	1.18071e-05	0	0	0	0	0	0	0	0	0	0	0	0	0	0	0	2	2	0.121	116647	3.14527e-05	3	3	0.138	239849	6.54135e-05	0	0	0	0	0	0	0
P13645	584	58773.7	63	63	0.555	1.75498e+08	0.0231059	62	62	0.62	1.54492e+08	0.0233346	58	58	0.587	1.15137e+08	0.0128445	61	61	0.582	1.23911e+08	0.0127367	81	81	0.574	2.00098e+08	0.0445827	81	81	0.651	1.98717e+08	0.0449626	102	102	0.767	6.14287e+08	0.0635319	102	102	0.777	6.10392e+08	0.0638519	81	81	0.663	310965091	0.0282947	85	85
P14314	528	59369.8	2	2	0.044	65026.9	9.46937e-06	2	2	0.044	58249.2	9.73112e-06	0	0	0	0	0	3	3	0.093	56543	6.42844e-06	0	0	0	0	0	0	0	0	0	0	0	0	0	0	0	0	0	0	0	0	2	2	0.044	38733.3	3.89813e-06	2	2
Q96DA0	208	22706.6	5	5	0.231	1.3698e+06	0.000506355	5	5	0.231	1.10803e+06	0.00046989	7	7	0.433	7.1659e+06	0.00224451	10	10	0.481	8.07651e+06	0.00233089	7	7	0.433	3.15073e+06	0.00197099	5	5	0.288	2.87763e+06	0.00182811	7	7	0.433	2.92737e+06	0.000850057	7	7	0.433	2.95749e+06	0.000868634	7	7	0.37	4.99305e+06	0.00127558	6	6
O75342	701	80286	8	8	0.136	564757	6.19449e-05	8	8	0.144	287146	3.6132e-05	5	5	0.087	298727	2.77633e-05	9	9	0.141	883090	7.56219e-05	12	12	0.21	632305	0.000117367	10	10	0.167	533095	0.000100489	17	17	0.295	5.44115e+06	0.000468821	17	17	0.295	2.37272e+06	0.000206779	8	8	0.108	973668	7.38071e-05	9	9
Q6KB66	452	50475.8	13	13	0.314	845541	0.000143833	13	13	0.305	838946	0.00016372	7	7	0.173	521795	7.52099e-05	10	10	0.239	880251	0.000116904	14	14	0.332	2.80298e+06	0.000806897	12	12	0.292	1.24054e+07	0.00362663	18	18	0.449	2.67375e+06	0.000357286	13	13	0.33	2.16814e+06	0.00029304	19	19	0.451	5.42932e+06	0.000638283	21	21
P15531	152	17119.7	2	2	0.158	180304	9.12061e-05	2	2	0.158	142884	8.29175e-05	3	3	0.224	220362	9.44509e-05	2	2	0.158	176696	6.9782e-05	0	0	0	0	0	0	0	0	0	0	0	0	0	0	0	0	0	0	0	0	0	0	0	0	0	0	0
P10619	480	54413.1	14	14	0.4	6.0869e+06	0.000975028	14	14	0.333	5.17239e+06	0.000950511	16	16	0.283	9042109	0.00122728	19	19	0.371	8.55852e+06	0.00107033	14	14	0.265	8.30119e+06	0.00225028	13	13	0.242	7.30111e+06	0.00200992	14	14	0.288	7.55916e+06	0.000951187	13	13	0.296	7.73733e+06	0.000984753	14	14	0.304	8.16661e+06	0.000904079	13	13
P08174	381	41355.6	4	4	0.115	117005	2.36125e-05	5	5	0.136	320216	7.41353e-05	0	0	0	0	0	0	0	0	0	0	3	3	0.063	236496	8.07675e-05	3	3	0.068	195431	6.77796e-05	0	0	0	0	0	0	0	0	0	0	0	0	0	0	0	0	0
P62081	194	22095.2	2	2	0.175	154326	6.11643e-05	2	2	0.16	149472	6.7962e-05	3	3	0.149	312736	0.000105024	3	3	0.149	306297	9.47768e-05	0	0	0	0	0	0	0	0	0	0	0	0	0	0	0	2	2	0.175	188371	5.93185e-05	2	2	0.103	103674	2.83971e-05	2	2
Reverse_Q8WZ42	34350	3.81363e+06	0	0	0	0	0	3	3	0.001	167176	4.29294e-07	3	3	0.001	425862	8.0771e-07	3	3	0.001	549408	9.60129e-07	0	0	0	0	0	0	0	0	0	0	0	0	0	0	0	0	0	0	0	0	2	2	0.001	201631	3.11914e-07	0	0
Q92747	370	41524.7	2	2	0.054	82613.6	1.71677e-05	2	2	0.054	84388.4	2.01181e-05	2	2	0.059	89299.6	1.57239e-05	2	2	0.049	86913.5	1.41009e-05	0	0	0	0	0	0	0	0	0	0	2	2	0.078	121886	1.9897e-05	5	5	0.143	198341	3.27482e-05	0	0	0	0	0	5	5
P07919	91	10713.9	2	2	0.275	45223	3.82103e-05	2	2	0.275	48370.4	4.68862e-05	3	3	0.297	126898	9.08503e-05	3	3	0.297	130540	8.61122e-05	2	2	0.275	32646.6	4.66803e-05	3	3	0.297	51907.6	7.53737e-05	2	2	0.275	124266	8.24794e-05	2	2	0.275	119967	8.05374e-05	0	0	0	0	0	0	0
P62195	406	45579	3	3	0.103	76907.9	1.45649e-05	3	3	0.103	74814.8	1.62543e-05	3	3	0.103	122898	1.97212e-05	6	6	0.197	170425	2.51981e-05	0	0	0	0	0	0	0	0	0	0	5	5	0.158	144809	2.15428e-05	3	3	0.103	68202.8	1.02625e-05	6	6	0.175	205704	2.69229e-05	6	6
P11216	843	96616.5	0	0	0	0	0	0	0	0	0	0	4	4	0.047	141433	1.09304e-05	4	4	0.052	133862	9.53214e-06	0	0	0	0	0	0	0	0	0	0	4	4	0.065	108782	7.79408e-06	3	3	0.05	47419.7	3.43644e-06	6	6	0.083	321108	2.02409e-05	7	7
Q92900	1129	124249	4	4	0.052	82303	5.60511e-06	3	3	0.043	35585.4	2.78026e-06	3	3	0.04	51656.1	2.98086e-06	0	0	0	0	0	5	5	0.062	77199.6	8.89731e-06	0	0	0	0	0	0	0	0	0	0	0	0	0	0	0	0	0	0	0	0	0	0
P35606	906	102404	11	11	0.162	1.77912e+06	0.000150987	12	12	0.193	1.78557e+06	0.000173842	14	14	0.21	2.91457e+06	0.000209585	15	15	0.22	3.09095e+06	0.000204797	12	12	0.192	2.30961e+06	0.000331702	16	16	0.22	2.62294e+06	0.000382553	15	15	0.199	2.86216e+06	0.000190809	14	14	0.195	2.74413e+06	0.000185035	13	13	0.198	2.62606e+06	0.000154022	12	12
P01602	117	12755.3	0	0	0	0	0	2	2	0.308	154312	0.000116338	2	2	0.308	384075	0.000213867	2	2	0.308	432444	0.000221873	0	0	0	0	0	0	0	0	0	0	2	2	0.308	136945	7.06956e-05	0	0	0	0	0	2	2	0.308	230727	0.000104789	2	2
O94919	500	54963.3	6	6	0.176	386705	5.94664e-05	6	6	0.16	280648	4.95108e-05	4	4	0.108	195856	2.552e-05	5	5	0.156	235031	2.82174e-05	2	2	0.084	46528.7	1.21084e-05	3	3	0.09	74682.3	1.97369e-05	4	4	0.138	197521	2.38603e-05	4	4	0.13	237497	2.90179e-05	7	7	0.186	666981	7.08842e-05	7	7
Q53RT3	343	36950.1	14	14	0.321	2.1425e+07	0.00480273	19	19	0.402	2.07961e+07	0.00534803	13	13	0.318	1.77622e+07	0.00337378	14	14	0.362	1.80006e+07	0.00315031	12	12	0.236	1.3983e+07	0.00530448	12	12	0.268	1.52163e+07	0.00586199	16	16	0.257	1.61217e+07	0.0028389	18	18	0.329	1.50538e+07	0.0026812	11	11	0.356	1.03076e+07	0.00159687	11	11
P19338	710	76550.3	7	7	0.09	321275	3.47921e-05	8	8	0.113	299316	3.71859e-05	5	5	0.068	482419	4.4267e-05	6	6	0.082	563427	4.76366e-05	0	0	0	0	0	0	0	0	0	0	5	5	0.062	307367	2.61476e-05	4	4	0.056	265891	2.28783e-05	6	6	0.086	703000	5.26142e-05	5	5
P02538	564	59990.3	8	8	0.071	4.79904e+06	0.000654241	9	9	0.071	4.37868e+06	0.000684812	8	8	0.098	4.38223e+06	0.000506209	9	9	0.098	4.60229e+06	0.000489842	3	3	0.053	442322	0.000102046	3	3	0.053	442463	0.000103664	11	11	0.099	1.6537e+07	0.00177097	10	10	0.121	16247080	0.00175984	11	11	0.124	2.51286e+07	0.00236752	15	15
Q14697	944	106789	3	3	0.041	604383	4.92269e-05	0	0	0	0	0	0	0	0	0	0	0	0	0	0	0	0	0	0	0	0	0	0	0	0	0	3	3	0.05	82591	5.28438e-06	3	3	0.037	768185	4.97132e-05	2	2	0.026	56730.2	3.19336e-06	2	2
Q7L1Q6	419	47994.7	0	0	0	0	0	0	0	0	0	0	3	3	0.067	177347	2.75755e-05	2	2	0.041	108078	1.5484e-05	0	0	0	0	0	0	0	0	0	0	3	3	0.067	250882	3.61651e-05	3	3	0.067	283167	4.12864e-05	0	0	0	0	0	0	0
Q9Y446	797	87011	3	3	0.034	89426.6	8.62721e-06	3	3	0.038	48446.5	5.3618e-06	3	3	0.043	101977	8.33598e-06	3	3	0.039	77955.9	5.87154e-06	0	0	0	0	0	0	0	0	0	0	5	5	0.07	264741	2.0063e-05	4	4	0.053	207884	1.59346e-05	9	9	0.124	412600	2.75091e-05	8	8
P29218	277	30151.2	3	3	0.159	133588	3.70809e-05	4	4	0.148	185902	5.91986e-05	5	5	0.173	582662	0.000137041	6	6	0.213	625839	0.000135626	6	6	0.271	411171	0.000193143	3	3	0.116	191658	9.14278e-05	4	4	0.191	284336	6.19992e-05	4	4	0.202	311847	6.87765e-05	4	4	0.199	330311	6.3365e-05	4	4
P14324	419	48226.6	3	3	0.093	277640	5.09483e-05	3	3	0.095	193241	4.06811e-05	4	4	0.117	386761	6.01371e-05	3	3	0.088	206853	2.96352e-05	0	0	0	0	0	0	0	0	0	0	2	2	0.045	185581	2.67518e-05	0	0	0	0	0	2	2	0.053	157784	2.00104e-05	3	3
P14406	83	9372.1	0	0	0	0	0	2	2	0.277	182857	0.00019433	2	2	0.277	314819	0.000247114	0	0	0	0	0	0	0	0	0	0	0	0	0	0	0	2	2	0.277	221128	0.000160916	2	2	0.277	243066	0.000178906	2	2	0.277	646344	0.000413801	0	0
Q9NP72	206	22944.6	0	0	0	0	0	2	2	0.092	51145.4	2.19001e-05	0	0	0	0	0	0	0	0	0	0	0	0	0	0	0	0	0	0	0	0	0	0	0	0	0	2	2	0.092	56534.7	1.67659e-05	0	0	0	0	0	0	0
Q9Y3B3	224	25137.6	3	3	0.156	190718	6.54644e-05	3	3	0.196	123149	4.84941e-05	3	3	0.161	311289	9.05378e-05	4	4	0.201	368278	9.86935e-05	5	5	0.259	500920	0.000290976	4	4	0.201	424301	0.000250297	3	3	0.161	414572	0.000111786	4	4	0.214	493906	0.000134702	4	4	0.201	617672	0.000146526	5	5
P08246	267	28481.8	8	8	0.371	1.94505e+06	0.000560119	6	6	0.322	1.6368e+06	0.000540743	5	5	0.296	784194	0.000191349	7	7	0.423	1.10936e+06	0.000249416	6	6	0.251	1.41926e+06	0.000691651	8	8	0.393	1.34739e+06	0.000666827	6	6	0.348	1.14654e+06	0.000259365	5	5	0.322	887277	0.000203014	6	6	0.191	3.5223e+06	0.000701004	7	7
P18206	1134	123704	30	30	0.272	1.00365e+07	0.000680502	27	27	0.244	8.69495e+06	0.000676333	30	30	0.267	1.13525e+07	0.000652219	38	38	0.316	1.20573e+07	0.000638261	31	31	0.258	7.26813e+06	0.000833964	27	27	0.235	7883488	0.00091862	29	29	0.255	9.90227e+06	0.000527418	31	31	0.269	1.03644e+07	0.000558353	33	33	0.288	1.18623e+07	0.000555855	36	36
P48163	572	64091.1	15	15	0.301	2.94078e+06	0.000395302	15	15	0.332	3.19045e+06	0.000491997	15	15	0.325	3.8203e+06	0.000435126	15	15	0.376	4.12794e+06	0.00043321	21	21	0.406	5.68922e+06	0.00129418	17	17	0.316	4.93768e+06	0.00114066	18	18	0.365	4.3103e+06	0.00045514	17	17	0.379	3.85526e+06	0.000411752	15	15	0.28	3.14276e+06	0.000291958	12	12
P01040	98	10981.7	12	12	0.755	2.25187e+07	0.0176677	10	10	0.684	2.01775e+07	0.0181613	11	11	0.837	2.88594e+07	0.0191856	10	10	0.837	2.70555e+07	0.0165726	11	11	0.837	1.94568e+07	0.0258334	9	9	0.837	1.94704e+07	0.0262531	11	11	0.765	4.946e+07	0.0304833	12	12	0.847	4.93961e+07	0.0307925	12	12	0.847	5.9195e+07	0.032097	10	10
Q9BYQ9	185	19593.1	0	0	0	0	0	0	0	0	0	0	0	0	0	0	0	0	0	0	0	0	4	4	0.135	237865	0.0001673	3	3	0.135	167350	0.000119532	0	0	0	0	0	2	2	0.081	91831	3.03246e-05	3	3	0.081	231394	6.64641e-05	2	2
Q99497	189	19860.5	7	7	0.455	2.49089e+06	0.00101334	6	6	0.455	2.12058e+06	0.000989691	6	6	0.386	2.32337e+06	0.000800885	7	7	0.344	2.55064e+06	0.000810119	7	7	0.376	3.83222e+06	0.00263831	6	6	0.386	2.65946e+06	0.00185935	6	6	0.386	2.56273e+06	0.000818981	7	7	0.386	2.61251e+06	0.000844448	4	4	0.307	2.60124e+06	0.00073135	6	6
Q9ULV4	474	53197.1	0	0	0	0	0	2	2	0.051	58488.3	1.08842e-05	2	2	0.051	72927.9	1.00237e-05	2	2	0.051	55266.2	6.9991e-06	0	0	0	0	0	0	0	0	0	0	2	2	0.042	45311	5.77376e-06	2	2	0.051	81072	1.04489e-05	2	2	0.046	30401	3.40812e-06	0	0
P01876	398	42803.3	11	11	0.354	7.95669e+06	0.00153713	11	11	0.354	7.24506e+06	0.00160571	11	11	0.382	8.05845e+06	0.00131911	12	12	0.382	8.53443e+06	0.00128722	6	6	0.244	4.21812e+06	0.00137903	10	10	0.307	4.25627e+06	0.00141311	15	15	0.415	1.75828e+07	0.00266833	13	13	0.43	1.85945e+07	0.00285416	15	15	0.382	1.88084e+07	0.00251116	15	15
P09960	611	69223.2	5	5	0.113	258663	3.25503e-05	5	5	0.106	197829	2.85598e-05	5	5	0.106	176618	1.88325e-05	5	5	0.119	186986	1.83709e-05	0	0	0	0	0	0	0	0	0	0	8	8	0.18	321499	3.17814e-05	7	7	0.152	285894	2.85852e-05	6	6	0.141	383594	3.33608e-05	7	7
P16278	677	76008.6	9	9	0.194	690172	7.83846e-05	11	11	0.25	771707	0.000100547	12	12	0.241	1901524	0.00018299	12	12	0.241	1.99253e+06	0.000176676	13	13	0.251	1.67988e+06	0.00032287	11	11	0.205	1.59674e+06	0.000311656	10	10	0.208	1.38864e+06	0.00012389	11	11	0.225	1.05591e+06	9.52827e-05	8	8	0.162	1.08325e+06	8.50247e-05	10	10
P30101	505	56728.7	17	17	0.448	2.07775e+06	0.000316346	15	15	0.368	1.38482e+06	0.000241885	19	19	0.463	3.07273e+06	0.000396412	18	18	0.442	2.57928e+06	0.000306597	7	7	0.17	204662	5.2733e-05	6	6	0.139	160526	4.20035e-05	13	13	0.347	2.50338e+06	0.000299412	14	14	0.394	2.29618e+06	0.000277774	14	14	0.331	1.59069e+07	0.00167378	14	14
O00391	747	82507.5	15	15	0.237	1.93474e+06	0.000199142	15	15	0.228	1.61602e+06	0.000190824	17	17	0.269	1.6694e+06	0.000145597	17	17	0.281	2.08689e+06	0.000167702	17	17	0.277	1.81358e+06	0.000315903	16	16	0.245	1.78958e+06	0.000316564	14	14	0.237	1.29254e+06	0.00010451	17	17	0.257	1.31744e+06	0.000107743	12	12	0.195	1.91305e+06	0.000136085	15	15
P14923	745	81674.7	20	20	0.348	3.8649e+06	0.000398882	25	25	0.475	4.38999e+06	0.000519774	24	24	0.434	3.23357e+06	0.000282774	26	26	0.447	3.93805e+06	0.000317311	23	23	0.4	4.27188e+06	0.000746105	21	21	0.369	4.05211e+06	0.000718713	30	30	0.499	1.14658e+07	0.000929567	32	32	0.523	1.23675e+07	0.00101415	35	35	0.528	1.45453e+07	0.00103746	36	36
P29401	623	67816.7	18	18	0.369	3.18155e+06	0.000392656	17	17	0.302	3.57252e+06	0.000505816	17	17	0.358	2.68266e+06	0.000280538	17	17	0.345	2.89934e+06	0.000279365	20	20	0.361	4.98453e+06	0.00104105	18	18	0.345	4.74506e+06	0.00100643	18	18	0.388	3.36901e+06	0.000326624	14	14	0.302	2.26813e+06	0.000222412	15	15	0.279	3.69032e+06	0.000314762	17	17
P12830	882	97377.8	7	7	0.088	702913	6.12767e-05	7	7	0.092	615626	6.1568e-05	8	8	0.102	893566	6.60042e-05	9	9	0.118	940652	6.40208e-05	5	5	0.07	513115	7.56978e-05	4	4	0.058	348807	5.22573e-05	7	7	0.086	576569	3.94836e-05	8	8	0.113	1.10951e+06	7.68492e-05	9	9	0.129	1.79876e+06	0.00010837	8	8
Q07021	282	31324.6	3	3	0.121	146137	3.98449e-05	3	3	0.121	133603	4.17901e-05	4	4	0.216	290908	6.72079e-05	5	5	0.27	336845	7.17037e-05	4	4	0.216	183404	8.46249e-05	5	5	0.262	263135	0.000123299	3	3	0.121	214249	4.58885e-05	4	4	0.216	206366	4.47061e-05	5	5	0.202	552292	0.00010407	4	4
P62937	165	17982.9	5	5	0.406	2.30011e+06	0.00107183	6	6	0.515	2.10002e+06	0.00112266	6	6	0.448	1.49723e+06	0.000591178	6	6	0.515	1894891	0.000689384	3	3	0.176	388067	0.000306027	0	0	0	0	0	4	4	0.285	2.01143e+06	0.000736299	6	6	0.352	2.10218e+06	0.00077833	4	4	0.285	2.29484e+06	0.000739052	6	6
Q9Y251	543	61092.1	7	7	0.14	486916	6.89471e-05	5	5	0.092	388644	6.31335e-05	5	5	0.096	495795	5.94862e-05	10	10	0.206	932072	0.000103041	5	5	0.096	281852	6.75396e-05	6	6	0.114	385962	9.39236e-05	5	5	0.096	430110	4.78424e-05	7	7	0.129	559105	6.2903e-05	4	4	0.079	210923	2.0641e-05	5	5
P05164	745	83796.8	20	20	0.333	4.61112e+06	0.000475897	22	22	0.368	1.09603e+07	0.0012977	18	18	0.298	3.40306e+06	0.000297596	19	19	0.34	9338947	0.000752493	20	20	0.309	5964726	0.00104177	15	15	0.25	5.35295e+06	0.000949439	17	17	0.254	3.31969e+06	0.000269138	18	18	0.291	4.0167e+06	0.000329375	27	27	0.416	2.29503e+07	0.00163696	24	24
P61981	247	28266.9	2	2	0.117	213728	6.65313e-05	0	0	0	0	0	2	2	0.117	183202	4.83221e-05	3	3	0.174	256358	6.23033e-05	0	0	0	0	0	0	0	0	0	0	3	3	0.174	365882	8.94699e-05	2	2	0.117	226202	5.59472e-05	2	2	0.117	257459	5.53882e-05	0	0
P29508	390	44518.5	36	36	0.438	5.85992e+07	0.0115529	40	40	0.438	5.36598e+07	0.0121364	32	32	0.426	4.62518e+07	0.0077264	35	35	0.438	5.04515e+07	0.00776552	19	19	0.395	1.58697e+07	0.00529469	18	18	0.372	1.58558e+07	0.00537223	26	26	0.423	3.86557e+07	0.00598663	28	28	0.385	4.06221e+07	0.0063632	20	20	0.292	2.15864e+07	0.00294117	18	18
P31151	101	11445.6	16	16	0.465	2.09158e+08	0.159226	17	17	0.465	1.79122e+08	0.156435	18	18	0.475	3.40718e+08	0.21978	20	20	0.475	379025965	0.225273	6	6	0.248	1.94192e+07	0.0250177	7	7	0.327	1.95567e+07	0.0255862	18	18	0.426	1.2582e+08	0.0752423	15	15	0.426	1.22953e+08	0.0743694	12	12	0.396	1.63046e+08	0.0857817	13	13
O75348	118	13731.1	0	0	0	0	0	2	2	0.169	9456.1	7.06866e-06	0	0	0	0	0	0	0	0	0	0	0	0	0	0	0	0	0	0	0	0	0	0	0	0	0	0	0	0	0	0	0	0	0	0	0	0	0
P62888	115	12757.7	4	4	0.348	335336	0.000224204	4	4	0.365	244239	0.000187337	4	4	0.461	384900	0.000218054	3	3	0.409	279318	0.000145802	0	0	0	0	0	0	0	0	0	0	5	5	0.53	378246	0.00019866	3	3	0.296	315275	0.000167482	4	4	0.461	366871	0.00016952	5	5
P04114	4563	515265	4	4	0.011	72693.1	1.22491e-06	3	3	0.007	362806	7.01343e-06	0	0	0	0	0	0	0	0	0	0	0	0	0	0	0	0	0	0	0	0	0	0	0	0	0	0	0	0	0	0	0	0	0	0	0	0	0
P07437	444	49621	2	2	0.088	131933	2.28472e-05	0	0	0	0	0	2	2	0.088	145860	2.14026e-05	0	0	0	0	0	0	0	0	0	0	0	0	0	0	0	2	2	0.088	142513	1.93868e-05	0	0	0	0	0	0	0	0	0	0	0	0
Q13557	499	56315.5	3	3	0.106	274579	4.23086e-05	4	4	0.13	277447	4.9044e-05	2	2	0.088	95404.5	1.24561e-05	3	3	0.106	379407	4.56421e-05	6	6	0.16	653165	0.000170318	5	5	0.16	625571	0.000165656	5	5	0.148	441552	5.34459e-05	3	3	0.106	400126	4.89863e-05	3	3	0.074	321050	3.41883e-05	2	2
O75326	666	74758.2	4	4	0.072	166871	1.9265e-05	6	6	0.099	164636	2.18051e-05	3	3	0.056	75060.9	7.34266e-06	3	3	0.059	96376.7	8.68678e-06	5	5	0.081	179798	3.51276e-05	6	6	0.12	212641	4.21894e-05	0	0	0	0	0	0	0	0	0	0	2	2	0.042	48986.9	3.90851e-06	2	2
Q86XP0	818	91876.4	3	3	0.043	422594	3.97221e-05	3	3	0.043	378336	4.07973e-05	3	3	0.043	599680	4.77617e-05	4	4	0.065	663201	4.8669e-05	2	2	0.028	21844.6	3.47479e-06	0	0	0	0	0	3	3	0.043	341762	2.52351e-05	3	3	0.043	312769	2.33587e-05	3	3	0.055	143653	9.33186e-06	2	2
P49419	539	58432.1	10	10	0.291	1.0631e+06	0.000151652	10	10	0.315	803363	0.000131471	17	17	0.492	2.82288e+06	0.000341207	15	15	0.406	2.92071e+06	0.000325282	19	19	0.456	3.6692e+06	0.000885769	17	17	0.447	3.80645e+06	0.000933172	13	13	0.332	1.54105e+06	0.000172688	12	12	0.321	1.74932e+06	0.00019827	11	11	0.288	2.40551e+06	0.000237151	13	13
Q3SY84	523	57238	3	3	0.073	233352	3.43062e-05	4	4	0.088	144679	2.44012e-05	0	0	0	0	0	0	0	0	0	0	2	2	0.044	218834	5.44439e-05	3	3	0.073	368057	9.29915e-05	2	2	0.044	263842	3.04702e-05	3	3	0.073	322032	3.76163e-05	3	3	0.073	273007	2.77381e-05	3	3
P62249	146	16417	5	5	0.295	341138	0.000179655	4	4	0.24	249137	0.000150519	3	3	0.185	315068	0.000140593	3	3	0.178	305223	0.000125495	0	0	0	0	0	0	0	0	0	0	3	3	0.171	417303	0.000172636	0	0	0	0	0	3	3	0.178	308944	0.000112443	0	0
Q99623	299	33257.9	5	5	0.171	280115	7.20322e-05	5	5	0.181	216542	6.38819e-05	7	7	0.271	734347	0.000160009	7	7	0.274	730076	0.000146574	7	7	0.241	372342	0.000162035	5	5	0.187	159587	7.0527e-05	6	6	0.217	340656	6.88143e-05	5	5	0.181	348922	7.12909e-05	9	9	0.324	1.6523e+06	0.000293646	7	7
P00751	764	85460.5	6	6	0.082	365094	3.67428e-05	4	4	0.062	185554	2.14232e-05	6	6	0.089	273900	2.33568e-05	5	5	0.08	193412	1.51968e-05	0	0	0	0	0	0	0	0	0	0	15	15	0.228	1.08318e+06	8.56332e-05	12	12	0.169	945078	7.55704e-05	3	3	0.047	155254	1.07983e-05	2	2
O14773	563	61191.6	9	9	0.233	2.01327e+06	0.000274951	11	11	0.309	2.0287e+06	0.000317845	15	15	0.337	4.6845e+06	0.000542087	12	12	0.321	4.4653e+06	0.000476106	13	13	0.22	4024680	0.000930166	15	15	0.231	5.01045e+06	0.00117598	10	10	0.275	2.34621e+06	0.000251705	11	11	0.242	2.45034e+06	0.000265886	12	12	0.21	3.69596e+06	0.000348839	12	12
Q92764	455	50310.5	2	2	0.046	70018.1	1.18321e-05	2	2	0.046	46388.3	8.99299e-06	0	0	0	0	0	0	0	0	0	0	4	4	0.108	417609	0.000119425	8	8	0.209	484403	0.000140678	8	8	0.189	499832	6.63508e-05	8	8	0.189	591206	7.9379e-05	14	14	0.345	2.58088e+06	0.000301413	13	13
P10909	449	52443	8	8	0.234	920077	0.000157558	7	7	0.183	637540	0.000125247	3	3	0.105	119526	1.73433e-05	5	5	0.169	256723	3.43225e-05	5	5	0.136	298311	8.64491e-05	2	2	0.089	85186.2	2.50699e-05	9	9	0.249	1.44182e+06	0.000193954	7	7	0.205	1.30588e+06	0.000177678	4	4	0.151	321678	3.80698e-05	4	4
P56537	245	26564.2	8	8	0.567	2.41222e+06	0.00075703	7	7	0.522	2.02925e+06	0.000730596	9	9	0.641	2.39203e+06	0.000636085	8	8	0.567	2.65343e+06	0.000650134	7	7	0.522	1.17524e+06	0.000624162	7	7	0.482	2.11191e+06	0.00113904	7	7	0.543	1.5343e+06	0.00037825	7	7	0.465	2.35653e+06	0.000587605	7	7	0.482	2644688	0.000573607	7	7
O14732	288	31283	6	6	0.306	1.44319e+06	0.000385294	6	6	0.285	1.25434e+06	0.000384175	7	7	0.337	2.30095e+06	0.00052051	5	5	0.236	2.27069e+06	0.00047329	3	3	0.139	373520	0.000168756	3	3	0.149	402727	0.000184777	6	6	0.285	1586899	0.000332805	5	5	0.25	960780	0.000203802	4	4	0.177	1.69755e+06	0.000313211	6	6
P61769	119	13687.9	3	3	0.395	453987	0.000293332	0	0	0	0	0	4	4	0.345	321198	0.000175849	5	5	0.529	579956	0.000292556	0	0	0	0	0	0	0	0	0	0	3	3	0.395	647899	0.000328847	4	4	0.479	641337	0.000329244	6	6	0.487	1.98342e+06	0.000885674	6	6
P01871	474	51872.9	9	9	0.247	1.12562e+06	0.00018259	11	11	0.297	1.21399e+06	0.000225915	3	3	0.072	111323	1.53011e-05	4	4	0.089	166714	2.11132e-05	0	0	0	0	0	0	0	0	0	0	11	11	0.283	1144113	0.000145789	8	8	0.173	1.15042e+06	0.000148271	5	5	0.116	260805	2.92377e-05	5	5
P35232	272	29767.9	8	8	0.357	413597	0.000116915	5	5	0.21	261270	8.4728e-05	10	10	0.393	992806	0.000237798	10	10	0.393	1.07905e+06	0.00023814	6	6	0.224	210755	0.00010082	5	5	0.206	228586	0.000111048	8	8	0.32	515149	0.000114392	7	7	0.29	541593	0.000121641	14	14	0.518	2.79583e+06	0.000546194	12	12
P21281	511	56446.9	9	9	0.202	540621	8.13456e-05	7	7	0.166	472497	8.15614e-05	5	5	0.121	407795	5.19917e-05	5	5	0.125	549350	6.45341e-05	0	0	0	0	0	2	2	0.043	28955.8	7.48764e-06	7	7	0.166	515197	6.08956e-05	6	6	0.153	398073	4.75905e-05	8	8	0.19	1028446	0.000106946	8	8
P62805	103	11342.4	14	14	0.544	1.79703e+07	0.0134147	15	15	0.612	1.77161e+07	0.0151718	12	12	0.534	1.56704e+07	0.00991188	12	12	0.602	1.94717e+07	0.0113482	10	10	0.524	7.33854e+06	0.00927064	10	10	0.524	7059017	0.00905602	12	12	0.534	2.05004e+07	0.0120215	11	11	0.524	20535490	0.01218	13	13	0.592	34241977	0.0176656	13	13
Q99832	543	59310.9	4	4	0.083	1.02438e+06	0.000145052	3	3	0.066	119409	1.93975e-05	4	4	0.083	371974	4.46299e-05	3	3	0.061	144087	1.59289e-05	0	0	0	0	0	0	0	0	0	0	4	4	0.074	1.12519e+06	0.000125159	2	2	0.035	60971.8	6.85973e-06	3	3	0.074	109498	1.07155e-05	4	4
O00754	1011	113654	13	13	0.164	1.01104e+06	7.6892e-05	12	12	0.144	909084	7.93158e-05	17	17	0.215	2.1206e+06	0.000136654	18	18	0.214	2.1767e+06	0.000129244	15	15	0.185	1.18883e+06	0.000153006	16	16	0.193	1.10449e+06	0.000144358	10	10	0.137	800792	4.78412e-05	12	12	0.155	927952	5.60728e-05	15	15	0.169	1.16274e+06	6.11133e-05	14	14
P17931	250	26118	7	7	0.328	2.85651e+06	0.000878532	6	6	0.276	2.22609e+06	0.000785434	7	7	0.312	1.5938e+06	0.000415343	6	6	0.284	1.53036e+06	0.000367463	8	8	0.328	1.34893e+06	0.000702081	7	7	0.328	1.19272e+06	0.000630418	8	8	0.328	2.40709e+06	0.000581548	6	6	0.284	1.82661e+06	0.000446359	9	9	0.356	2.72334e+06	0.000578853	6	6
P54793	590	65879	7	7	0.139	356082	4.64045e-05	3	3	0.061	139524	2.08596e-05	7	7	0.161	656461	7.24888e-05	6	6	0.168	528415	5.37631e-05	0	0	0	0	0	0	0	0	0	0	5	5	0.1	342013	3.50126e-05	4	4	0.088	342526	3.54665e-05	6	6	0.12	549313	4.94736e-05	7	7
P21796	283	30735.6	9	9	0.502	1.67054e+06	0.00045387	9	9	0.502	1.27227e+06	0.000396551	13	13	0.647	3.49414e+06	0.000804393	10	10	0.537	2870115	0.000608799	11	11	0.53	1.76147e+06	0.000809889	9	9	0.463	1.63542e+06	0.000763612	9	9	0.491	2.35271e+06	0.00050213	11	11	0.53	2.77022e+06	0.000598006	11	11	0.611	3.49049e+06	0.0006554	10	10
P80188	198	22555.7	15	15	0.692	7.17406e+06	0.00278588	12	12	0.566	5.90442e+06	0.00263038	14	14	0.682	9.42624e+06	0.00310161	15	15	0.626	1.048e+07	0.00317728	8	8	0.495	1.01225e+06	0.000665209	6	6	0.389	783890	0.000523143	12	12	0.591	5385935	0.00164297	10	10	0.49	3.79934e+06	0.00117225	19	19	0.626	2.43848e+07	0.00654425	20	20
P12268	514	55751.6	2	2	0.058	337590	5.04997e-05	2	2	0.045	115011	1.97371e-05	2	2	0.039	137220	1.73927e-05	0	0	0	0	0	7	7	0.177	1.47509e+06	0.000373415	7	7	0.2	954187	0.000245302	4	4	0.082	310868	3.65297e-05	2	2	0.045	246656	2.93161e-05	3	3	0.082	477701	4.93855e-05	4	4
P81605	110	11258.8	13	13	0.564	5.12834e+07	0.0358465	11	11	0.564	4.58814e+07	0.0367918	4	4	0.264	2.11762e+06	0.0012542	4	4	0.264	2.23684e+06	0.00122068	4	4	0.264	3.16027e+06	0.00373826	3	3	0.409	2951550	0.00354559	18	18	0.564	1.96414e+08	0.107848	18	18	0.627	1.93913e+08	0.107694	8	8	0.473	2.34666e+07	0.0113361	6	6
P24298	496	54584.1	13	13	0.383	1.48096e+06	0.000229575	17	17	0.397	1.52972e+06	0.000272043	12	12	0.323	1.00505e+06	0.000132014	10	10	0.272	996810	0.00012064	14	14	0.401	1.67153e+06	0.000438501	16	16	0.466	2.02181e+06	0.000538629	9	9	0.23	1.0232e+06	0.000124598	11	11	0.282	1.02494e+06	0.000126239	7	7	0.163	543460	5.82226e-05	5	5
P46940	1657	189116	26	26	0.203	2.22423e+06	0.000103209	20	20	0.156	1.12641e+06	5.99627e-05	20	20	0.162	1.29075e+06	5.07497e-05	25	25	0.214	1428404	5.17475e-05	0	0	0	0	0	0	0	0	0	0	21	21	0.173	1.36905e+06	4.99033e-05	28	28	0.227	1.7505e+06	6.45383e-05	25	25	0.191	3.48411e+06	0.000111731	27	27
P05109	93	10809.6	10	10	0.495	8.14278e+07	0.0673212	11	11	0.473	6.68901e+07	0.0634433	16	16	0.548	5.24694e+07	0.0367567	12	12	0.538	5.14955e+07	0.033239	7	7	0.398	1.70145e+07	0.0238053	6	6	0.484	1.67592e+07	0.0238123	12	12	0.495	8.5063e+07	0.0552448	11	11	0.495	8.86476e+07	0.058232	14	14	0.538	1.94347e+08	0.111045	13	13
P05090	189	21243.8	12	12	0.497	8.84131e+06	0.0035968	10	10	0.497	7.65878e+06	0.00357441	12	12	0.45	1.24973e+07	0.00430794	12	12	0.492	1.33739e+07	0.00424774	8	8	0.376	3.95827e+06	0.00272509	9	9	0.376	4.03197e+06	0.00281894	10	10	0.429	1.13699e+07	0.00363352	10	10	0.492	1.55406e+07	0.00502324	12	12	0.497	1.53915e+07	0.00432737	11	11
Q00765	189	21461	0	0	0	0	0	0	0	0	0	0	0	0	0	0	0	2	2	0.095	53747.7	1.7071e-05	0	0	0	0	0	0	0	0	0	0	0	0	0	0	0	0	0	0	0	0	0	0	0	0	0	0	0
Q8NHP8	589	65412	8	8	0.144	914891	0.000119431	10	10	0.18	1.0102e+06	0.000151286	9	9	0.166	1.1732e+06	0.000129769	8	8	0.151	962190	9.80633e-05	12	12	0.216	1.77635e+06	0.000392419	12	12	0.229	1.36785e+06	0.000306869	12	12	0.209	1.17522e+06	0.000120514	7	7	0.144	905051	9.38719e-05	6	6	0.115	564739	5.09493e-05	8	8
P46459	744	82524.1	5	5	0.069	224312	2.31815e-05	4	4	0.059	162550	1.92718e-05	6	6	0.083	201004	1.76014e-05	8	8	0.114	265570	2.14273e-05	3	3	0.046	176293	3.08318e-05	5	5	0.069	287719	5.11006e-05	3	3	0.046	111994	9.09192e-06	5	5	0.074	154007	1.26457e-05	4	4	0.055	138266	9.87522e-06	2	2
P10599	105	11711.7	9	9	0.657	2.31399e+07	0.0169447	9	9	0.657	1.90371e+07	0.0159926	11	11	0.657	2.51775e+07	0.015622	9	9	0.657	26625917	0.0152222	13	13	0.781	1.86706e+07	0.023137	14	14	0.829	2.0005e+07	0.0251757	13	13	0.8	3.45703e+07	0.019886	11	11	0.667	3.35527e+07	0.0195216	10	10	0.514	3.14544e+07	0.0159184	12	12
Q9ULC6	663	74599.7	6	6	0.098	421023	4.88264e-05	8	8	0.134	512959	6.82458e-05	11	11	0.211	928089	9.11989e-05	8	8	0.137	948121	8.58443e-05	10	10	0.166	1.29255e+06	0.000253672	11	11	0.217	1.56948e+06	0.000312804	6	6	0.136	464788	4.23424e-05	6	6	0.133	313270	2.88658e-05	5	5	0.083	410651	3.29129e-05	7	7
P28070	264	29167.5	7	7	0.375	702025	0.000204461	6	6	0.337	1.01488e+06	0.000339094	8	8	0.394	1.87697e+06	0.000463198	8	8	0.345	1669580	0.000379633	10	10	0.428	1.51661e+06	0.000747493	9	9	0.439	1.14509e+06	0.000573145	10	10	0.458	7.18941e+06	0.00164484	9	9	0.394	1.72839e+06	0.000399958	8	8	0.348	1.83702e+06	0.000369756	9	9
P17213	487	53847.1	3	3	0.072	113708	1.79524e-05	2	2	0.049	66568.2	1.20572e-05	0	0	0	0	0	0	0	0	0	0	2	2	0.041	117163	3.13039e-05	2	2	0.049	91120.9	2.4724e-05	0	0	0	0	0	0	0	0	0	0	3	3	0.072	172735	1.88476e-05	4	4
P36871	562	61392.5	2	2	0.036	25294.4	3.46059e-06	0	0	0	0	0	0	0	0	0	0	2	2	0.036	30239	3.22992e-06	0	0	0	0	0	0	0	0	0	0	0	0	0	0	0	0	0	0	0	0	2	2	0.028	31432.5	2.972e-06	2	2
P36542	298	32957.3	2	2	0.06	85501.5	2.20607e-05	3	3	0.094	97538.3	2.88713e-05	4	4	0.148	190927	4.17412e-05	4	4	0.154	199778	4.02432e-05	0	0	0	0	0	0	0	0	0	0	3	3	0.097	139157	2.82048e-05	3	3	0.097	148139	3.0369e-05	5	5	0.178	478815	8.53802e-05	4	4
Q9NY33	737	82519.8	8	8	0.145	1.19142e+06	0.000124296	5	5	0.111	212596	2.54446e-05	7	7	0.126	228673	2.02144e-05	5	5	0.088	160721	1.30908e-05	19	19	0.28	2.96772e+06	0.000523954	13	13	0.218	1.15292e+06	0.000206711	10	10	0.187	670910	5.49832e-05	10	10	0.185	518640	4.29909e-05	5	5	0.084	2.86866e+06	0.000206832	7	7
Q92484	453	51209.7	3	3	0.119	122626	2.08136e-05	2	2	0.055	46960.5	9.14411e-06	4	4	0.088	163853	2.35651e-05	4	4	0.121	204440	2.70912e-05	5	5	0.115	173302	4.97786e-05	3	3	0.079	129582	3.77986e-05	5	5	0.13	196988	2.62648e-05	4	4	0.097	206323	2.78245e-05	2	2	0.053	156549	1.83636e-05	4	4
P62191	440	49135.7	0	0	0	0	0	0	0	0	0	0	0	0	0	0	0	0	0	0	0	0	0	0	0	0	0	0	0	0	0	0	0	0	0	0	0	0	0	0	0	0	0	0	0	0	0	0	0
Q99735	147	16591.8	2	2	0.177	303935	0.000158974	2	2	0.177	269678	0.000161821	0	0	0	0	0	2	2	0.177	534044	0.000218083	2	2	0.177	223518	0.000197848	0	0	0	0	0	0	0	0	0	0	2	2	0.177	529094	0.000219884	0	0	0	0	0	0	0
Q15005	226	24968.7	2	2	0.084	55795.6	1.89825e-05	0	0	0	0	0	0	0	0	0	0	0	0	0	0	0	2	2	0.084	59619	3.43252e-05	3	3	0.115	57174	3.34288e-05	0	0	0	0	0	2	2	0.08	101232	2.73644e-05	0	0	0	0	0	0	0
Q9H190	292	31555.7	2	2	0.113	161855	4.26192e-05	3	3	0.151	260872	7.88047e-05	4	4	0.151	377309	8.41837e-05	3	3	0.151	445711	9.16288e-05	0	0	0	0	0	2	2	0.072	151947	6.87607e-05	2	2	0.11	126905	2.62501e-05	5	5	0.171	369595	7.73251e-05	0	0	0	0	0	2	2
Q8WWY7	111	12023.7	6	6	0.378	9.97516e+06	0.0069097	6	6	0.378	9.74297e+06	0.00774239	5	5	0.378	8.03923e+06	0.00471851	8	8	0.387	9.17905e+06	0.00496405	5	5	0.378	5.56599e+06	0.00652465	5	5	0.378	5.69136e+06	0.00677523	5	5	0.369	7.60306e+06	0.00413713	6	6	0.378	7.59841e+06	0.00418193	6	6	0.378	1.08722e+07	0.00520477	6	6
Q14624	930	103275	3	3	0.028	135884	1.12343e-05	3	3	0.029	91658.5	8.69354e-06	0	0	0	0	0	2	2	0.018	59937.5	3.8688e-06	0	0	0	0	0	0	0	0	0	0	4	4	0.037	546580	3.5498e-05	7	7	0.08	672611	4.41834e-05	2	2	0.018	42849.5	2.44832e-06	0	0
P22352	226	25518.9	2	2	0.128	46890.8	1.5953e-05	2	2	0.128	41988.4	1.63881e-05	2	2	0.128	82215.5	2.37006e-05	2	2	0.128	81824.1	2.17337e-05	0	0	0	0	0	0	0	0	0	0	0	0	0	0	0	0	0	0	0	0	0	0	0	0	0	0	0
O76011	394	44673.7	7	7	0.203	1.22254e+06	0.000238578	6	6	0.185	1.00431e+06	0.000224843	2	2	0.051	108606	1.79585e-05	2	2	0.051	108602	1.65463e-05	7	7	0.178	2.81308e+06	0.000929017	7	7	0.178	2.73331e+06	0.000916691	7	7	0.188	5.56512e+06	0.000853123	9	9	0.208	5.88575e+06	0.000912605	11	11	0.292	1.41446e+07	0.00190766	8	8
Q15067	660	74358.2	11	11	0.253	773297	9.00875e-05	10	10	0.171	665205	8.89034e-05	8	8	0.174	689944	6.81057e-05	10	10	0.192	876194	7.96925e-05	5	5	0.094	245875	4.84739e-05	4	4	0.073	419135	8.39151e-05	9	9	0.198	639143	5.84908e-05	8	8	0.138	586915	5.43262e-05	10	10	0.227	941827	7.58286e-05	11	11
Q5XKE5	535	57782.2	15	15	0.247	2.34222e+06	0.000336616	13	13	0.264	1.91235e+06	0.000315298	16	16	0.286	2.15498e+06	0.000262424	15	15	0.308	2.43585e+06	0.000273312	2	2	0.032	43750.7	1.06407e-05	0	0	0	0	0	15	15	0.327	2.33414e+06	0.000263516	13	13	0.26	2.19587e+06	0.000250744	20	20	0.426	7.23194e+06	0.000718302	19	19
Q9UFN0	247	28430.5	3	3	0.162	113890	3.5453e-05	2	2	0.109	52929.4	1.8902e-05	2	2	0.109	136136	3.59079e-05	2	2	0.109	130806	3.179e-05	3	3	0.142	545311	0.000287266	3	3	0.158	166686	8.91728e-05	2	2	0.109	98984.7	2.4205e-05	3	3	0.15	129392	3.20028e-05	2	2	0.097	40601.4	8.73474e-06	2	2
P67936	248	28486.5	3	3	0.105	229646	7.11982e-05	0	0	0	0	0	4	4	0.181	347568	9.13064e-05	4	4	0.137	366152	8.8628e-05	0	0	0	0	0	0	0	0	0	0	4	4	0.157	489805	0.00011929	3	3	0.129	633345	0.000156015	3	3	0.137	500001	0.000107133	5	5
P06702	114	13215.5	17	17	0.702	1.06157e+08	0.0715986	19	19	0.816	9.09478e+07	0.0703711	20	20	0.693	1.47908e+08	0.084528	20	20	0.64	1.54827e+08	0.0815273	12	12	0.518	23992806	0.0273851	11	11	0.518	2.28472e+07	0.0264824	19	19	0.763	95727746	0.0507185	20	20	0.702	7.74816e+07	0.0415214	26	26	0.816	1.45242e+08	0.0677007	24	24
P07858	339	37778.8	19	19	0.437	1.98741e+07	0.00450766	20	20	0.425	1.4893e+07	0.00387516	29	29	0.593	34652382	0.00665958	32	32	0.622	38183329	0.00676138	18	18	0.41	1.14829e+07	0.00440745	17	17	0.395	1.02497e+07	0.00399522	19	19	0.481	1.29226e+07	0.00230241	18	18	0.481	13181600	0.00237545	35	35	0.628	4.82372e+07	0.00756116	33	33
P15924	2871	331551	116	116	0.391	5.05248e+07	0.00135311	119	119	0.427	4.25698e+07	0.0013079	100	100	0.345	3.38173e+07	0.000767395	103	103	0.372	3.4336e+07	0.000717923	90	90	0.267	3.59152e+07	0.00162773	81	81	0.264	3.28906e+07	0.0015138	134	134	0.453	6.4046e+07	0.00134739	133	133	0.452	5.71676e+07	0.00121645	142	142	0.442	7.83661e+07	0.00145044	148	148
P20036	260	29343.9	2	2	0.112	65593.6	1.93977e-05	0	0	0	0	0	3	3	0.177	281423	7.05179e-05	3	3	0.177	285052	6.5813e-05	0	0	0	0	0	0	0	0	0	0	0	0	0	0	0	2	2	0.112	191671	4.50361e-05	0	0	0	0	0	0	0
P20810	708	76508.3	0	0	0	0	0	0	0	0	0	0	2	2	0.078	104643	9.62918e-06	3	3	0.079	135637	1.15002e-05	0	0	0	0	0	2	2	0.024	118705	2.21548e-05	2	2	0.064	178700	1.52449e-05	0	0	0	0	0	2	2	0.035	116463	8.74096e-06	5	5
P50991	539	57869.8	6	6	0.13	221799	3.16397e-05	6	6	0.13	216696	3.54625e-05	7	7	0.152	1.27559e+06	0.000154183	4	4	0.093	1378677	0.000153545	0	0	0	0	0	0	0	0	0	0	4	4	0.093	3.39641e+06	0.000380597	4	4	0.093	190944	2.16419e-05	6	6	0.134	294122	2.89965e-05	5	5
Q9Y3R4	380	42209.1	20	20	0.692	5.31663e+06	0.00107576	17	17	0.689	4161532	0.000965999	18	18	0.571	4.27747e+06	0.000733359	20	20	0.692	5.59827e+06	0.000884364	20	20	0.639	4.46663e+06	0.00152944	22	22	0.626	4.04296e+06	0.00140587	16	16	0.639	2.94208e+06	0.000467632	16	16	0.658	2.76532e+06	0.00044457	12	12	0.503	4226042	0.000590957	11	11
Q15363	201	22728.4	4	4	0.229	216022	8.26351e-05	2	2	0.09	115823	5.08284e-05	4	4	0.179	239237	7.75437e-05	5	5	0.209	442629	0.000132192	2	2	0.104	50521.5	3.27053e-05	2	2	0.104	47193.9	3.10256e-05	3	3	0.119	304249	9.14253e-05	3	3	0.119	282957	8.60007e-05	3	3	0.119	648689	0.000171493	3	3
Q15323	416	47189	6	6	0.139	1.14825e+06	0.00021223	5	5	0.103	856036	0.000181512	3	3	0.067	118843	1.86121e-05	2	2	0.058	82283.6	1.18736e-05	7	7	0.255	3.70683e+06	0.00115944	7	7	0.195	3.4944e+06	0.00110997	8	8	0.255	5573013	0.000809152	8	8	0.231	5.05106e+06	0.000741766	16	16	0.346	2.38158e+07	0.00304212	16	16
P01859	395	43759.8	4	4	0.109	1615114	0.00031439	2	2	0.106	1.40303e+06	0.000313313	3	3	0.106	863458	0.000142416	4	4	0.182	1.00863e+06	0.000153284	2	2	0.106	178283	5.87287e-05	2	2	0.106	84489.6	2.82642e-05	3	3	0.106	1.32361e+06	0.000202393	3	3	0.106	1.73445e+06	0.000268252	3	3	0.096	1.63917e+06	0.000220512	2	2
A8MUX0	517	53855.2	3	3	0.066	219653	3.26669e-05	2	2	0.048	133201	2.2726e-05	3	3	0.066	119926	1.51126e-05	2	2	0.037	100074	1.16196e-05	4	4	0.074	505468	0.000127216	5	5	0.085	495309	0.000126595	7	7	0.118	1.27496e+06	0.00014895	7	7	0.153	988749	0.000116835	17	17	0.236	5.28188e+06	0.000542879	21	21
P00387	301	34194.7	3	3	0.113	664895	0.000169843	2	2	0.083	451076	0.000132187	0	0	0	0	0	2	2	0.083	564602	0.0001126	0	0	0	0	0	0	0	0	0	0	0	0	0	0	0	2	2	0.083	771606	0.000156605	0	0	0	0	0	0	0
P12956	609	69781	3	3	0.069	153002	1.93171e-05	4	4	0.085	117651	1.70406e-05	3	3	0.069	45847.8	4.90473e-06	2	2	0.036	63535.9	6.26272e-06	0	0	0	0	0	0	0	0	0	0	3	3	0.069	1.52975e+06	0.000151718	2	2	0.056	902962	9.05795e-05	3	3	0.046	129166	1.12703e-05	0	0
O75146	1068	119297	7	7	0.069	576671	4.15163e-05	6	6	0.056	476482	3.93534e-05	6	6	0.054	350468	2.13791e-05	6	6	0.059	536533	3.01569e-05	0	0	0	0	0	0	0	0	0	0	5	5	0.055	422821	2.39122e-05	6	6	0.055	464327	2.65602e-05	6	6	0.048	820706	4.0834e-05	4	4
O15145	178	20515.4	4	4	0.236	511877	0.000221109	4	4	0.23	576656	0.000285762	4	4	0.236	477419	0.00017474	5	5	0.27	789294	0.000266183	0	0	0	0	0	0	0	0	0	0	4	4	0.208	682164	0.000231474	5	5	0.27	707802	0.000242924	5	5	0.27	1.54477e+06	0.000461158	4	4
O75340	191	21836.8	6	6	0.393	1.0808e+06	0.000435083	6	6	0.393	994495	0.000459278	8	8	0.597	1.19981e+06	0.000409253	7	7	0.55	1.25144e+06	0.000393312	6	6	0.393	644121	0.000438805	4	4	0.22	481724	0.000333269	7	7	0.44	1.23623e+06	0.000390931	7	7	0.44	1.30655e+06	0.000417899	7	7	0.44	1.06887e+06	0.00029737	8	8
P31146	461	50975.8	6	6	0.134	440067	7.33973e-05	6	6	0.137	338426	6.47544e-05	3	3	0.078	94641.6	1.3375e-05	5	5	0.119	161100	2.09776e-05	6	6	0.134	207152	5.84689e-05	5	5	0.117	149008	4.27108e-05	7	7	0.2	280395	3.67369e-05	6	6	0.137	316705	4.19693e-05	8	8	0.23	666613	7.68384e-05	7	7
P15309	386	44519.5	13	13	0.383	5.05814e+06	0.00100755	16	16	0.42	5.0073e+06	0.00114426	15	15	0.399	6488920	0.00109521	17	17	0.417	7.59952e+06	0.00118184	12	12	0.326	3.50216e+06	0.00118055	13	13	0.332	3.69911e+06	0.00126631	16	16	0.399	3.21998e+06	0.000503848	13	13	0.28	3.4754e+06	0.000550041	12	12	0.311	5.31199e+06	0.000731267	11	11
P51149	207	23456.8	7	7	0.449	1.26465e+06	0.000469747	8	8	0.435	1.57724e+06	0.000672099	8	8	0.449	1575826	0.000495966	10	10	0.527	1966683	0.000570328	6	6	0.338	328203	0.000206305	5	5	0.266	322517	0.000205879	9	9	0.507	1.39573e+06	0.000407253	9	9	0.541	1.4235e+06	0.000420112	8	8	0.483	1.25146e+06	0.000321257	9	9
Q15517	529	51472.2	16	16	0.342	6.42258e+06	0.000933504	15	15	0.342	5.0967e+06	0.000849847	22	22	0.544	9.31832e+06	0.00114761	22	22	0.478	1.02236e+07	0.00116014	17	17	0.401	6.97723e+06	0.00171619	19	19	0.399	8.39141e+06	0.00209609	17	17	0.459	6078661	0.000694042	16	16	0.423	5779322	0.00066742	23	23	0.544	1.08951e+07	0.00109441	24	24
Q04760	184	20746.2	3	3	0.141	207191	8.65797e-05	3	3	0.141	181052	8.67947e-05	3	3	0.141	136553	4.83502e-05	3	3	0.141	172033	5.61247e-05	2	2	0.087	70860	5.01096e-05	2	2	0.087	76878.8	5.52102e-05	0	0	0	0	0	3	3	0.141	142848	4.74278e-05	2	2	0.087	106576	3.07784e-05	2	2
O95782	977	107460	2	2	0.02	82721.9	6.51011e-06	3	3	0.032	112193	1.01292e-05	3	3	0.039	119801	7.98877e-06	3	3	0.037	84684.6	5.2032e-06	5	5	0.057	238111	3.17119e-05	4	4	0.048	246072	3.32811e-05	3	3	0.049	123279	7.62131e-06	2	2	0.02	179731	1.12384e-05	0	0	0	0	0	0	0
Q9NZ08	941	107148	2	2	0.028	27821.8	2.2733e-06	0	0	0	0	0	6	6	0.078	164714	1.1404e-05	6	6	0.071	140529	8.96474e-06	0	0	0	0	0	0	0	0	0	0	7	7	0.091	185834	1.1928e-05	5	5	0.064	158941	1.03187e-05	3	3	0.043	54847.5	3.09723e-06	2	2
Q6ZNA5	592	66053.4	0	0	0	0	0	0	0	0	0	0	0	0	0	0	0	0	0	0	0	0	0	0	0	0	0	2	2	0.066	110478	2.46595e-05	0	0	0	0	0	2	2	0.062	97208.3	1.00314e-05	2	2	0.052	379872	3.40974e-05	0	0
Q01105	290	33450.7	3	3	0.117	739470	0.000196058	3	3	0.117	689108	0.000209602	2	2	0.117	675577	0.000151772	3	3	0.148	650191	0.000134587	2	2	0.117	492854	0.000221135	2	2	0.117	517596	0.000235843	3	3	0.117	923672	0.000192377	2	2	0.117	895283	0.000188599	2	2	0.117	1.09672e+06	0.000200957	2	2
Q8NEX9	313	35222.3	8	8	0.23	437938	0.00010758	6	6	0.192	264682	7.45911e-05	7	7	0.201	538798	0.000112149	8	8	0.275	630232	0.00012087	9	9	0.281	366861	0.000152509	4	4	0.125	229876	9.70463e-05	10	10	0.3	1.17139e+06	0.000226044	11	11	0.355	1.40522e+06	0.000274269	7	7	0.192	648602	0.000110113	8	8
P06576	529	56506.6	17	17	0.439	2.72386e+06	0.000395905	14	14	0.306	2.12751e+06	0.00035475	24	24	0.484	5.68248e+06	0.000699836	23	23	0.503	5.81121e+06	0.000659435	9	9	0.208	464776	0.000114321	6	6	0.161	353420	8.82807e-05	14	14	0.388	1.834e+06	0.000209401	17	17	0.418	2.49565e+06	0.000288208	21	21	0.467	7.5364e+06	0.000757032	24	24
P05386	114	11488.7	3	3	0.518	928230	0.000626055	0	0	0	0	0	3	3	0.518	590512	0.000337472	3	3	0.5	198252	0.000104394	2	2	0.518	187564	0.000214083	0	0	0	0	0	2	2	0.377	83532.4	4.42572e-05	0	0	0	0	0	2	2	0.491	159574	7.43812e-05	4	4
P61158	418	47323	9	9	0.325	1.58302e+06	0.000291188	9	9	0.309	1364848	0.000288015	8	8	0.211	1.02383e+06	0.000159576	11	11	0.328	1.77133e+06	0.00025438	5	5	0.129	262447	8.16964e-05	5	5	0.12	269758	8.52762e-05	12	12	0.383	1.95693e+06	0.00028277	11	11	0.354	1.60158e+06	0.000234073	9	9	0.278	3.51927e+06	0.000447386	11	11
P37802	199	22359.2	5	5	0.296	655856	0.000253406	7	7	0.442	818626	0.00036286	5	5	0.317	621219	0.000203379	8	8	0.462	687350	0.000207341	0	0	0	0	0	0	0	0	0	0	4	4	0.186	319958	9.71122e-05	5	5	0.266	567288	0.000174152	4	4	0.186	565459	0.000150992	8	8
Q9NSB4	513	56598.3	5	5	0.131	352363	5.28123e-05	6	6	0.175	339695	5.84088e-05	3	3	0.068	102184	1.29771e-05	4	4	0.135	113603	1.32933e-05	11	11	0.337	1.17944e+06	0.000299154	12	12	0.304	1.26488e+06	0.000325808	14	14	0.343	2.81092e+06	0.000330952	15	15	0.407	2.79041e+06	0.000332298	22	22	0.425	7.57316e+06	0.00078445	21	21
Q15828	149	16482.3	15	15	0.624	1.00859e+07	0.00520465	12	12	0.638	8122844	0.00480871	19	19	0.638	1.05753e+07	0.00462401	20	20	0.718	11676464	0.0047042	19	19	0.624	8.72883e+06	0.00762267	21	21	0.624	8.38162e+06	0.00743314	13	13	0.624	8.60189e+06	0.00348691	13	13	0.638	9.50813e+06	0.0038984	18	18	0.678	2.56384e+07	0.00914347	22	22
Q15084	440	48073.3	7	7	0.191	856384	0.00014965	6	6	0.159	471244	9.44714e-05	7	7	0.18	670274	9.92461e-05	8	8	0.211	832638	0.000113596	5	5	0.123	202264	5.9814e-05	5	5	0.123	221754	6.65961e-05	7	7	0.211	644112	8.84184e-05	6	6	0.191	579926	8.05188e-05	6	6	0.173	527648	6.37231e-05	6	6
Q9NZT1	146	15864.8	18	18	0.842	6.30246e+07	0.0331909	18	18	0.842	5.4938e+07	0.0331915	24	24	0.829	8.99452e+07	0.0401364	31	31	0.856	1.00753e+08	0.0414252	7	7	0.685	4.48165e+06	0.00399413	8	8	0.589	7.46983e+06	0.00676065	19	19	0.849	4.63767e+07	0.0191858	20	20	0.932	4.65057e+07	0.0194595	36	36	0.932	1.34616e+08	0.0489948	28	28
P35908	639	65375.2	43	43	0.624	32034170	0.00385456	37	37	0.64	3.10493e+07	0.00428606	28	28	0.526	1.01455e+07	0.0010344	37	37	0.634	1.31907e+07	0.00123916	84	84	0.726	1.14402e+08	0.0232955	82	82	0.665	1.17629e+08	0.0243245	72	72	0.732	1.295e+08	0.0122406	61	61	0.673	1.29018e+08	0.0123346	44	44	0.626	34960051	0.00290721	36	36
P01860	446	49043.3	4	4	0.184	1.42177e+06	0.000245107	4	4	0.184	1.2606e+06	0.000249315	3	3	0.141	1.37959e+06	0.000201525	2	2	0.094	1.02956e+06	0.000138573	2	2	0.114	101862	2.97176e-05	0	0	0	0	0	4	4	0.184	1.84308e+06	0.0002496	5	5	0.184	1.94743e+06	0.00026675	3	3	0.141	2.20952e+06	0.00026325	3	3
P07108	87	10020	2	2	0.276	779959	0.00068931	3	3	0.402	758894	0.000769429	4	4	0.506	1.25266e+06	0.000938052	6	6	0.529	1.41952e+06	0.000979452	0	0	0	0	0	0	0	0	0	0	3	3	0.402	643372	0.000446659	3	3	0.322	694524	0.000487692	3	3	0.322	367470	0.000224444	2	2
Q9NYU2	1555	177060	2	2	0.015	140541	6.9492e-06	4	4	0.031	141948	8.05201e-06	3	3	0.028	77170.2	3.2332e-06	6	6	0.046	310746	1.1996e-05	6	6	0.039	298402	2.49694e-05	7	7	0.043	391915	3.33037e-05	4	4	0.026	234762	9.11864e-06	6	6	0.042	456832	1.79475e-05	4	4	0.028	167745	5.73224e-06	4	4
P61619	476	52212.5	2	2	0.065	196366	3.17192e-05	0	0	0	0	0	0	0	0	0	0	0	0	0	0	0	0	0	0	0	0	0	0	0	0	0	0	0	0	0	0	0	0	0	0	0	0	0	0	0	0	0	0
P01019	485	53102.5	0	0	0	0	0	2	2	0.054	33881.3	6.16205e-06	0	0	0	0	0	0	0	0	0	0	0	0	0	0	0	0	0	0	0	0	0	0	0	0	0	0	0	0	0	0	0	0	0	0	0	0	0
Q9UBR2	303	33828.2	2	2	0.073	120322	3.05327e-05	0	0	0	0	0	0	0	0	0	0	2	2	0.073	126509	2.50633e-05	0	0	0	0	0	2	2	0.073	55440.7	2.41778e-05	0	0	0	0	0	0	0	0	0	0	2	2	0.076	152561	2.67551e-05	3	3
P30044	214	22054.5	3	3	0.154	642618	0.000230888	2	2	0.089	511159	0.000210693	0	0	0	0	0	0	0	0	0	0	0	0	0	0	0	0	0	0	0	0	2	2	0.103	137534	3.88177e-05	2	2	0.103	184357	5.26287e-05	0	0	0	0	0	0	0
P57735	213	23463	2	2	0.103	86311.9	3.11568e-05	0	0	0	0	0	2	2	0.103	137491	4.20542e-05	3	3	0.15	183562	5.17327e-05	0	0	0	0	0	0	0	0	0	0	2	2	0.103	112285	3.18403e-05	2	2	0.103	112958	3.23979e-05	3	3	0.15	274800	6.85556e-05	2	2
P26447	101	11702.7	2	2	0.168	699926	0.000532835	3	3	0.277	765912	0.000668905	0	0	0	0	0	2	2	0.198	412263	0.000245027	2	2	0.168	339464	0.00043733	0	0	0	0	0	2	2	0.198	269303	0.000161047	2	2	0.168	509971	0.000308462	0	0	0	0	0	3	3
P41218	407	45789.2	5	5	0.145	272228	5.14281e-05	4	4	0.128	171397	3.71462e-05	2	2	0.034	75595.7	1.21009e-05	0	0	0	0	0	2	2	0.047	90750	2.90128e-05	3	3	0.076	147358	4.78421e-05	5	5	0.123	266344	3.95259e-05	4	4	0.106	206932	3.10607e-05	5	5	0.145	437883	5.71702e-05	5	5
Q9GZT8	377	41923.5	3	3	0.066	70236.7	1.43247e-05	3	3	0.066	50564.3	1.18307e-05	2	2	0.048	65405.5	1.13028e-05	3	3	0.09	88968.6	1.41663e-05	4	4	0.125	200728	6.92793e-05	5	5	0.146	234813	8.23023e-05	0	0	0	0	0	0	0	0	0	0	0	0	0	0	0	0	0
P50990	548	59564.5	6	6	0.146	326964	4.58755e-05	10	10	0.223	510570	8.2183e-05	10	10	0.239	389648	4.6324e-05	12	12	0.276	945395	0.00010356	0	0	0	0	0	0	0	0	0	0	7	7	0.155	519501	5.72584e-05	8	8	0.162	435069	4.85015e-05	4	4	0.093	218897	2.12258e-05	4	4
Q92817	2033	231445	18	18	0.094	899152	3.40062e-05	16	16	0.08	713752	3.09682e-05	13	13	0.069	731791	2.34511e-05	18	18	0.093	600682	1.77365e-05	0	0	0	0	0	0	0	0	0	0	30	30	0.176	2.48928e+06	7.39555e-05	23	23	0.133	1.03152e+06	3.09968e-05	26	26	0.149	1.76365e+06	4.6098e-05	28	28
P24534	225	24730.3	2	2	0.098	188406	6.43835e-05	2	2	0.098	163973	6.42831e-05	3	3	0.156	455360	0.000131852	2	2	0.098	307709	8.20955e-05	0	0	0	0	0	0	0	0	0	0	2	2	0.116	179743	4.82507e-05	2	2	0.098	180583	4.9031e-05	2	2	0.098	451756	0.000106691	4	4
P32119	198	21860.2	10	10	0.571	9.54765e+06	0.00370761	8	8	0.566	6.97773e+06	0.00310853	9	9	0.606	1.10649e+07	0.00364078	11	11	0.571	1.06318e+07	0.0032233	7	7	0.394	7.22533e+06	0.00474821	11	11	0.571	8.22637e+06	0.00549001	10	10	0.52	7.93628e+06	0.00242095	9	9	0.485	1.03724e+07	0.00320031	6	6	0.268	9.89268e+06	0.00265494	7	7
P51659	736	79618.3	14	14	0.255	2482148	0.000259306	12	12	0.235	1.7522e+06	0.000209997	12	12	0.221	1.26436e+06	0.00011192	13	13	0.249	1370908	0.000111813	10	10	0.182	1.38534e+06	0.000244915	8	8	0.129	1.46025e+06	0.000262168	17	17	0.317	3.89463e+06	0.000319611	15	15	0.264	3.2148e+06	0.000266842	13	13	0.207	3031713	0.000218885	16	16
Q15056	248	27350.4	3	3	0.194	107368	3.32878e-05	2	2	0.137	64301.5	2.28705e-05	2	2	0.109	61864.8	1.6252e-05	2	2	0.109	97101.2	2.35036e-05	0	0	0	0	0	0	0	0	0	0	0	0	0	0	0	2	2	0.109	147108	3.62379e-05	3	3	0.194	254324	5.44931e-05	2	2
Q9BYR4	195	20469.4	0	0	0	0	0	2	2	0.128	52778.8	2.38744e-05	0	0	0	0	0	0	0	0	0	0	4	4	0.226	284710	0.000189979	2	2	0.128	185600	0.000125769	3	3	0.282	286530	8.87502e-05	3	3	0.282	331108	0.000103732	10	10	0.687	2.17945e+06	0.000593905	13	13
Q9BYQ8	210	22369.2	0	0	0	0	0	0	0	0	0	0	0	0	0	0	0	0	0	0	0	0	0	0	0	0	0	0	0	0	0	0	2	2	0.119	219850	6.32325e-05	0	0	0	0	0	6	6	0.333	1.18803e+06	0.000300618	6	6
P00505	430	47469.3	11	11	0.286	3194078	0.000571135	10	10	0.286	579246	0.000118823	10	10	0.27	820276	0.000124281	11	11	0.302	1.22936e+06	0.000171622	8	8	0.235	535318	0.000161987	10	10	0.279	718949	0.000220933	7	7	0.221	501176	7.03972e-05	7	7	0.205	437232	6.21185e-05	14	14	0.377	3.00451e+06	0.000371289	13	13
Q9BWD1	397	41306.4	8	8	0.277	627989	0.000121625	7	7	0.252	1.13228e+06	0.000251576	7	7	0.219	366627	6.01655e-05	6	6	0.219	398666	6.02809e-05	7	7	0.209	514680	0.000168688	9	9	0.327	1.30629e+06	0.000434791	6	6	0.202	574576	8.7416e-05	8	8	0.232	467630	7.19597e-05	3	3	0.111	89685.5	1.20043e-05	6	6
P62906	217	24797.5	3	3	0.097	174446	6.18106e-05	2	2	0.092	134591	5.47096e-05	4	4	0.171	189398	5.68628e-05	5	5	0.207	291944	8.07608e-05	0	0	0	0	0	0	0	0	0	0	2	2	0.092	108445	3.01843e-05	2	2	0.092	207382	5.83833e-05	0	0	0	0	0	4	4
Q9Y337	293	31981.7	14	14	0.587	4131457	0.00108417	13	13	0.539	4.20272e+06	0.00126523	13	13	0.495	3.44065e+06	0.000765043	16	16	0.621	4307053	0.000882416	23	23	0.666	9.20537e+06	0.004088	25	25	0.676	9.22137e+06	0.00415871	16	16	0.57	3.00679e+06	0.000619824	16	16	0.553	3.25509e+06	0.000678693	15	15	0.58	3.60292e+06	0.000653421	11	11
Q00610	1675	191474	12	12	0.086	953229	4.37567e-05	15	15	0.116	448431	2.3615e-05	16	16	0.109	1.45109e+06	5.6441e-05	18	18	0.132	690746	2.47551e-05	0	0	0	0	0	0	0	0	0	0	20	20	0.158	2.25335e+06	8.12545e-05	17	17	0.121	1.96886e+06	7.18089e-05	20	20	0.15	1478136	4.68927e-05	19	19
P07686	556	63079.2	16	16	0.293	5.80615e+06	0.000802925	16	16	0.261	5.0184e+06	0.000796155	18	18	0.277	7.10113e+06	0.000832082	22	22	0.327	8.90447e+06	0.000961378	24	24	0.362	8.54425e+06	0.00199957	23	23	0.324	8.43132e+06	0.00200378	19	19	0.306	5.22697e+06	0.000567817	20	20	0.365	5.44761e+06	0.000598561	17	17	0.331	7.19443e+06	0.000687586	16	16
Q14574	896	99888.2	26	26	0.292	3.49381e+06	0.000299815	22	22	0.294	3.72162e+06	0.000366379	20	20	0.244	4.03072e+06	0.000293082	22	22	0.266	4.96168e+06	0.000332416	23	23	0.241	4.58068e+06	0.00066521	18	18	0.256	4.41226e+06	0.000650704	19	19	0.228	3.36699e+06	0.00022697	24	24	0.268	4.26365e+06	0.000290704	22	22	0.232	5.24323e+06	0.000310954	20	20
P31946	246	28046.8	5	5	0.305	547876	0.000171242	3	3	0.15	389491	0.000139659	4	4	0.256	365948	9.69164e-05	4	4	0.228	530222	0.000129385	0	0	0	0	0	0	0	0	0	0	4	4	0.228	560380	0.000137588	4	4	0.228	537586	0.000133503	5	5	0.305	958925	0.000207136	3	3
P01833	764	83213.6	0	0	0	0	0	0	0	0	0	0	0	0	0	0	0	0	0	0	0	0	0	0	0	0	0	0	0	0	0	0	0	0	0	0	0	0	0	0	0	0	2	2	0.02	755028	5.25141e-05	0	0
P14868	501	57082	0	0	0	0	0	0	0	0	0	0	2	2	0.034	324447	4.2191e-05	2	2	0.038	30164.2	3.61422e-06	0	0	0	0	0	0	0	0	0	0	4	4	0.08	253335	3.05415e-05	2	2	0.038	49598.8	6.04799e-06	3	3	0.056	143680	1.52393e-05	4	4
P49247	311	33230	3	3	0.132	95710.3	2.36625e-05	3	3	0.116	121149	3.43611e-05	8	8	0.373	561003	0.000117522	7	7	0.289	465595	8.98688e-05	7	7	0.248	349831	0.000146365	8	8	0.338	386864	0.000164372	4	4	0.164	294302	5.71566e-05	3	3	0.138	296918	5.83249e-05	2	2	0.055	185198	3.16433e-05	4	4
Q03252	620	69887.7	3	3	0.05	123833	1.5357e-05	2	2	0.034	60368.1	8.58861e-06	6	6	0.097	806722	8.47707e-05	4	4	0.066	295871	2.86465e-05	4	4	0.068	578625	0.000121435	3	3	0.047	72525.3	1.54571e-05	5	5	0.079	268892	2.61951e-05	3	3	0.048	210620	2.07532e-05	3	3	0.047	1.55521e+06	0.000133292	4	4
P61313	204	24113.1	3	3	0.147	115523	4.35413e-05	3	3	0.147	112039	4.84448e-05	2	2	0.113	70460.6	2.25024e-05	2	2	0.113	65070.4	1.91476e-05	0	0	0	0	0	0	0	0	0	0	3	3	0.147	181362	5.36969e-05	2	2	0.113	123528	3.69926e-05	3	3	0.147	140595	3.66222e-05	3	3
P49755	219	24942	3	3	0.178	62282	2.18666e-05	2	2	0.114	148878	5.99644e-05	3	3	0.169	98115.7	2.91882e-05	3	3	0.169	113803	3.11939e-05	2	2	0.128	48566.2	2.88554e-05	0	0	0	0	0	4	4	0.21	375294	0.000103505	4	4	0.192	388406	0.000108348	3	3	0.146	489773	0.000118838	2	2
O15260	269	30355.8	3	3	0.112	124238	3.55112e-05	3	3	0.112	105315	3.45339e-05	3	3	0.112	165240	4.002e-05	3	3	0.112	202885	4.52751e-05	2	2	0.078	73543	3.55735e-05	0	0	0	0	0	0	0	0	0	0	0	0	0	0	0	2	2	0.078	64949.4	1.28301e-05	0	0
Q6YHK3	1445	161569	5	5	0.046	112111	5.96542e-06	4	4	0.039	58533.4	3.57308e-06	2	2	0.015	41912.3	1.88968e-06	3	3	0.033	61394.4	2.55048e-06	0	0	0	0	0	0	0	0	0	0	4	4	0.044	95081.9	3.97433e-06	4	4	0.039	132715	5.61086e-06	5	5	0.053	176982	6.50828e-06	5	5
P51572	246	27956	2	2	0.073	68241.3	2.13292e-05	0	0	0	0	0	0	0	0	0	0	3	3	0.11	134563	3.2836e-05	0	0	0	0	0	0	0	0	0	0	0	0	0	0	0	2	2	0.073	163170	4.05212e-05	0	0	0	0	0	2	2
P02748	559	63114.7	2	2	0.03	34484.9	4.74329e-06	2	2	0.038	47103.6	7.43274e-06	0	0	0	0	0	2	2	0.038	78785.1	8.46045e-06	0	0	0	0	0	0	0	0	0	0	3	3	0.055	332413	3.5917e-05	3	3	0.052	148346	1.62122e-05	0	0	0	0	0	0	0
O75390	466	51661.5	5	5	0.127	254459	4.1985e-05	8	8	0.182	339372	6.42387e-05	6	6	0.146	285838	3.99621e-05	7	7	0.232	679108	8.74811e-05	2	2	0.06	107284	2.99563e-05	5	5	0.122	281426	7.98012e-05	3	3	0.073	363914	4.71678e-05	6	6	0.133	584216	7.65888e-05	10	10	0.178	1.06587e+06	0.000121541	7	7
O43399	206	22206.3	2	2	0.092	248352	9.26965e-05	3	3	0.16	221205	9.47186e-05	2	2	0.092	206961	6.54538e-05	0	0	0	0	0	0	0	0	0	0	0	0	0	0	0	3	3	0.146	538903	0.000158007	3	3	0.146	631649	0.000187321	2	2	0.092	439207	0.000113294	2	2
Q14108	478	54237.4	5	5	0.094	615170	9.8953e-05	5	5	0.107	613407	0.000113195	4	4	0.094	747659	0.000101904	4	4	0.094	767250	9.63541e-05	6	6	0.126	569378	0.000154992	3	3	0.073	345666	9.55562e-05	6	6	0.107	1.02495e+06	0.000129512	6	6	0.107	1.11397e+06	0.000142372	5	5	0.107	649333	7.21847e-05	5	5
P13489	461	49923.1	13	13	0.414	1209666	0.000201756	12	12	0.395	852308	0.000163081	7	7	0.236	358514	5.06663e-05	10	10	0.332	436303	5.68131e-05	0	0	0	0	0	0	0	0	0	0	9	9	0.284	553515	7.25207e-05	11	11	0.336	738683	9.78892e-05	9	9	0.241	990554	0.000114178	9	9
P23219	599	68623.7	7	7	0.157	429242	5.50982e-05	5	5	0.102	207550	3.05635e-05	4	4	0.115	174879	1.90206e-05	7	7	0.155	260538	2.61099e-05	10	10	0.192	1.0079e+06	0.000218941	10	10	0.194	720642	0.000158973	0	0	0	0	0	4	4	0.088	196332	2.00236e-05	2	2	0.043	89443.7	7.93467e-06	3	3
P15289	507	53535.7	6	6	0.17	505154	7.66087e-05	4	4	0.108	250413	4.35668e-05	10	10	0.32	1.29668e+06	0.000166625	10	10	0.339	1.3092e+06	0.00015501	5	5	0.134	255124	6.54758e-05	6	6	0.162	297822	7.76209e-05	4	4	0.112	279770	3.33293e-05	5	5	0.144	399674	4.81588e-05	6	6	0.16	958645	0.000100474	6	6
P01834	107	11739.8	10	10	0.794	26816252	0.0192698	9	9	0.794	22487289	0.0185379	15	15	0.804	62401866	0.0379951	16	16	0.794	6.91116e+07	0.0387729	8	8	0.794	1.01739e+07	0.012372	9	9	0.794	1.03044e+07	0.0127254	15	15	0.794	5.63042e+07	0.0317827	15	15	0.813	5.83246e+07	0.0333001	17	17	0.794	5.95738e+07	0.0295854	16	16
P84098	196	23433.2	2	2	0.133	58966.6	2.31319e-05	0	0	0	0	0	0	0	0	0	0	0	0	0	0	0	0	0	0	0	0	0	0	0	0	0	2	2	0.133	114287	3.52187e-05	2	2	0.133	109569	3.41516e-05	0	0	0	0	0	2	2
Q969H8	173	18765.3	0	0	0	0	0	2	2	0.121	43698.6	2.22807e-05	0	0	0	0	0	0	0	0	0	0	2	2	0.121	172980	0.000130103	0	0	0	0	0	2	2	0.121	98108	3.42525e-05	0	0	0	0	0	0	0	0	0	0	0	0
Q9H0R4	259	28499.9	2	2	0.12	88551	2.62879e-05	2	2	0.081	79663.1	2.71309e-05	2	2	0.081	98518.1	2.47816e-05	2	2	0.081	104199	2.41505e-05	0	0	0	0	0	2	2	0.081	118208	6.03082e-05	2	2	0.081	92635.4	2.16028e-05	2	2	0.081	57111.3	1.3471e-05	0	0	0	0	0	2	2
P00747	810	90492.1	6	6	0.096	277635	2.63543e-05	7	7	0.106	266882	2.90631e-05	6	6	0.074	252036	2.02717e-05	7	7	0.106	337599	2.50194e-05	0	0	0	0	0	0	0	0	0	0	12	12	0.178	1035030	7.71794e-05	10	10	0.169	880900	6.64384e-05	6	6	0.09	446663	2.93022e-05	7	7
P26373	211	24228.5	3	3	0.137	130982	4.77299e-05	2	2	0.1	72266.8	3.02109e-05	0	0	0	0	0	0	0	0	0	0	0	0	0	0	0	0	0	0	0	0	2	2	0.09	78515.1	2.24752e-05	3	3	0.152	1278938	0.000370292	0	0	0	0	0	0	0
Q8TE68	723	80184	3	3	0.046	113587	1.20796e-05	4	4	0.058	268738	3.27867e-05	2	2	0.054	31827.1	2.86796e-06	2	2	0.033	30668.3	2.54632e-06	0	0	0	0	0	0	0	0	0	0	5	5	0.072	187458	1.56603e-05	5	5	0.08	161484	1.36449e-05	3	3	0.054	107504	7.9012e-06	2	2
O75947	161	18461.5	2	2	0.168	51143.6	2.44246e-05	0	0	0	0	0	0	0	0	0	0	2	2	0.149	90228	3.36416e-05	0	0	0	0	0	0	0	0	0	0	2	2	0.118	147179	5.52146e-05	0	0	0	0	0	4	4	0.267	413041	0.000136324	3	3
Q14204	4646	532054	3	3	0.006	127246	2.10585e-06	0	0	0	0	0	5	5	0.01	269007	3.77223e-06	6	6	0.011	254361	3.2865e-06	0	0	0	0	0	0	0	0	0	0	11	11	0.021	453317	5.89327e-06	11	11	0.022	459195	6.03803e-06	17	17	0.037	830466	9.49836e-06	15	15
Q9BPX5	153	16912.8	2	2	0.163	204803	0.000102922	2	2	0.163	176215	0.000101592	2	2	0.163	190030	8.09177e-05	0	0	0	0	0	0	0	0	0	0	0	0	0	0	0	2	2	0.163	115447	4.5575e-05	2	2	0.163	100638	4.01838e-05	3	3	0.209	463887	0.000161112	4	4
Q9Y4K1	1723	188540	2	2	0.014	62924.4	2.80799e-06	3	3	0.023	94609.2	4.84345e-06	0	0	0	0	0	0	0	0	0	0	0	0	0	0	0	0	0	0	0	0	3	3	0.021	140818	4.93636e-06	0	0	0	0	0	0	0	0	0	0	0	0
P22695	453	48394.9	4	4	0.128	327843	5.56455e-05	2	2	0.066	236358	4.60234e-05	6	6	0.19	302665	4.35289e-05	7	7	0.23	437638	5.79933e-05	4	4	0.11	155150	4.45646e-05	4	4	0.11	144914	4.22711e-05	3	3	0.082	133818	1.78422e-05	3	3	0.082	171475	2.31249e-05	12	12	0.364	1.58628e+06	0.000186075	10	10
P50914	215	23399	2	2	0.107	115992	4.14811e-05	2	2	0.107	79512	3.26213e-05	2	2	0.107	88971.5	2.69604e-05	2	2	0.107	100656	2.81035e-05	0	0	0	0	0	0	0	0	0	0	2	2	0.107	124612	3.50071e-05	0	0	0	0	0	0	0	0	0	0	2	2
P05091	517	56327.6	9	9	0.221	488692	7.26786e-05	10	10	0.257	577359	9.85059e-05	13	13	0.352	1.14016e+06	0.000143678	14	14	0.342	1.67928e+06	0.000194981	6	6	0.145	171751	4.3226e-05	3	3	0.058	89458.1	2.28644e-05	12	12	0.296	992531	0.000115954	11	11	0.263	960976	0.000113553	8	8	0.18	636527	6.54233e-05	9	9
P61019	212	23512.8	3	3	0.208	186648	6.76938e-05	2	2	0.132	132661	5.51968e-05	3	3	0.208	194021	5.96247e-05	3	3	0.208	200147	5.66727e-05	0	0	0	0	0	0	0	0	0	0	2	2	0.132	156700	4.46443e-05	3	3	0.208	183158	5.27797e-05	0	0	0	0	0	2	2
O14818	248	27851.6	10	10	0.419	1929586	0.000598239	8	8	0.327	1.54809e+06	0.000550618	8	8	0.343	2.84674e+06	0.000747842	8	8	0.315	2.76663e+06	0.00066967	6	6	0.21	2.69623e+06	0.00141463	6	6	0.278	2.226e+06	0.00118605	8	8	0.343	3.11031e+06	0.000757505	8	8	0.343	3.32223e+06	0.00081838	9	9	0.375	3.14114e+06	0.00067304	9	9
O00487	310	34536.5	2	2	0.065	104020	2.58e-05	2	2	0.065	98092.5	2.79114e-05	2	2	0.065	173599	3.64837e-05	2	2	0.065	182603	3.53596e-05	0	0	0	0	0	0	0	0	0	0	2	2	0.065	129504	2.52322e-05	2	2	0.065	122404	2.4122e-05	2	2	0.065	243442	4.17291e-05	2	2
P39019	145	16032.5	3	3	0.2	427399	0.000226635	3	3	0.2	341838	0.00020795	3	3	0.2	162756	7.3128e-05	4	4	0.207	137055	5.67399e-05	0	0	0	0	0	0	0	0	0	0	2	2	0.152	98617.5	4.1079e-05	2	2	0.152	68632.4	2.8916e-05	0	0	0	0	0	0	0
P06727	396	45326.4	5	5	0.139	196732	3.81982e-05	6	6	0.162	249974	5.56809e-05	0	0	0	0	0	0	0	0	0	0	0	0	0	0	0	0	0	0	0	0	0	0	0	0	0	0	0	0	0	0	0	0	0	0	0	0	0
Q9Y3F4	350	38396	4	4	0.149	139221	3.05842e-05	4	4	0.157	177679	4.47791e-05	5	5	0.186	104022	1.93629e-05	3	3	0.091	76570.6	1.31327e-05	4	4	0.171	127713	4.74794e-05	6	6	0.231	194086	7.32753e-05	5	5	0.186	116512	2.01065e-05	3	3	0.123	46159.8	8.05701e-06	2	2	0.08	56910.8	8.64037e-06	2	2
P48147	710	80630	16	16	0.317	937988	0.000101578	16	16	0.301	914602	0.000113627	16	16	0.307	927356	8.50945e-05	19	19	0.365	1.18042e+06	9.98021e-05	0	0	0	0	0	0	0	0	0	0	9	9	0.159	376959	3.20678e-05	8	8	0.142	359001	3.08898e-05	8	8	0.146	403920	3.02303e-05	5	5
P19367	917	102402	4	4	0.045	149592	1.25429e-05	2	2	0.024	26011.3	2.50207e-06	0	0	0	0	0	2	2	0.021	32597.6	2.13392e-06	0	0	0	0	0	0	0	0	0	0	0	0	0	0	0	4	4	0.052	80194.7	5.34262e-06	5	5	0.053	219481	1.27184e-05	4	4
P07225	676	75055.9	0	0	0	0	0	0	0	0	0	0	0	0	0	0	0	0	0	0	0	0	0	0	0	0	0	0	0	0	0	0	0	0	0	0	0	0	0	0	0	0	0	0	0	0	0	0	0
O76027	345	38321.9	0	0	0	0	0	0	0	0	0	0	0	0	0	0	0	0	0	0	0	0	0	0	0	0	0	0	0	0	0	0	0	0	0	0	0	0	0	0	0	0	0	0	0	0	0	0	0
O95834	649	70616.1	6	6	0.123	228097	2.70232e-05	5	5	0.105	160626	2.18312e-05	4	4	0.091	192067	1.92807e-05	3	3	0.065	86316.4	7.9838e-06	2	2	0.037	41925	8.40554e-06	4	4	0.085	95248.2	1.93929e-05	2	2	0.052	56025.7	5.21406e-06	3	3	0.062	79103.5	7.4461e-06	0	0	0	0	0	0	0
P62277	151	17193.7	3	3	0.172	234369	0.00011934	3	3	0.192	203177	0.000118687	2	2	0.146	91060.1	3.92884e-05	3	3	0.172	234798	9.33423e-05	0	0	0	0	0	0	0	0	0	0	2	2	0.126	77796.9	3.11185e-05	0	0	0	0	0	2	2	0.126	114352	4.02415e-05	2	2
Q6MZM0	1159	131500	2	2	0.021	62843.7	4.16908e-06	2	2	0.023	39511.4	3.00709e-06	6	6	0.063	230502	1.2957e-05	8	8	0.074	317610	1.64502e-05	0	0	0	0	0	0	0	0	0	0	2	2	0.021	85609.1	4.46139e-06	3	3	0.028	111731	5.88936e-06	7	7	0.066	418464	1.91858e-05	10	10
A0FGR8	921	102276	2	2	0.018	85056.4	7.10084e-06	3	3	0.031	98188.1	9.40386e-06	0	0	0	0	0	2	2	0.023	64367.8	4.19537e-06	0	0	0	0	0	0	0	0	0	0	0	0	0	0	0	0	0	0	0	0	0	0	0	0	0	0	0
P02511	175	20128.4	0	0	0	0	0	2	2	0.091	44523	2.24416e-05	4	4	0.217	264644	9.85231e-05	3	3	0.154	268201	9.19989e-05	0	0	0	0	0	0	0	0	0	0	2	2	0.109	82304.7	2.84067e-05	3	3	0.154	126643	4.42101e-05	7	7	0.451	1.61137e+06	0.000489285	5	5
O75964	103	11403.2	2	2	0.233	101730	7.59407e-05	0	0	0	0	0	0	0	0	0	0	2	2	0.233	200891	0.00011708	2	2	0.233	81446.3	0.00010289	2	2	0.233	76111.3	9.76433e-05	2	2	0.233	170349	9.9893e-05	2	2	0.233	151036	8.9582e-05	2	2	0.233	628395	0.000324191	2	2
P19827	911	101308	0	0	0	0	0	2	2	0.032	54642.9	5.29081e-06	0	0	0	0	0	0	0	0	0	0	0	0	0	0	0	0	0	0	0	0	0	0	0	0	0	0	0	0	0	0	0	0	0	0	0	0	0
P23490	312	25726.5	2	2	0.067	347106	8.554e-05	3	3	0.067	375908	0.000106276	0	0	0	0	0	0	0	0	0	0	3	3	0.067	342030	0.000142642	2	2	0.157	174218	7.37851e-05	0	0	0	0	0	4	4	0.163	719528	0.000140887	5	5	0.183	472057	8.0398e-05	5	5
P19971	482	49906.2	21	21	0.415	5.93299e+06	0.00094643	22	22	0.444	5.3689e+06	0.000982528	31	31	0.697	2.1091e+07	0.00285078	37	37	0.749	2.35318e+07	0.00293068	9	9	0.228	319786	8.63275e-05	7	7	0.178	355392	9.74295e-05	19	19	0.475	4.97738e+06	0.000623717	18	18	0.446	6.05808e+06	0.000767831	32	32	0.593	2.30665e+07	0.00254297	29	29
P05452	202	22504.3	5	5	0.347	184003	7.00381e-05	5	5	0.361	139728	6.10151e-05	4	4	0.243	173947	5.61021e-05	2	2	0.114	62505.6	1.8575e-05	0	0	0	0	0	0	0	0	0	0	4	4	0.243	331796	9.92095e-05	5	5	0.347	271732	8.218e-05	2	2	0.129	79429.5	2.08947e-05	3	3
P35030	304	32490	0	0	0	0	0	0	0	0	0	0	0	0	0	0	0	0	0	0	0	0	0	0	0	0	0	0	0	0	0	0	0	0	0	0	0	0	0	0	0	0	0	0	0	0	0	0	0
P01619	116	12531.3	3	3	0.233	869085	0.000576058	2	2	0.233	1.20667e+06	0.000917564	3	3	0.233	1.3082e+06	0.000734731	3	3	0.233	1.55265e+06	0.000803485	2	2	0.233	851816	0.000955487	2	2	0.233	875416	0.000997211	3	3	0.233	1.63282e+06	0.000850186	3	3	0.233	1.63079e+06	0.000858851	4	4	0.422	1.74107e+06	0.00079756	3	3
P36222	383	42580.4	10	10	0.339	782179	0.000157025	8	8	0.313	507946	0.000116984	10	10	0.36	1.78119e+06	0.000302988	12	12	0.402	2014376	0.00031572	14	14	0.473	2.48036e+06	0.000842663	15	15	0.499	2.77563e+06	0.000957619	12	12	0.42	1.34523e+06	0.000212144	11	11	0.399	1.44189e+06	0.000229991	11	11	0.379	1.85555e+06	0.000257442	8	8
P61106	215	23863.9	6	6	0.367	692117	0.000247516	7	7	0.405	672403	0.000275866	8	8	0.405	650406	0.000197088	7	7	0.367	689890	0.00019262	6	6	0.284	284380	0.000172106	6	6	0.284	301077	0.000185042	5	5	0.265	385541	0.000108309	4	4	0.233	382513	0.000108689	5	5	0.205	266462	6.58572e-05	6	6
Q13510	395	44612.8	11	11	0.258	5.26824e+06	0.00102549	14	14	0.392	6.262e+06	0.00139837	15	15	0.448	6.72571e+06	0.00110931	20	20	0.519	8.66304e+06	0.00131654	18	18	0.486	1.05742e+07	0.00348326	18	18	0.473	1.28047e+07	0.00428355	16	16	0.463	8.72581e+06	0.00133427	16	16	0.486	7.62001e+06	0.00117852	16	16	0.4	7.75872e+06	0.00104376	14	14
P11142	646	70836.2	11	11	0.22	1.51035e+06	0.000179766	10	10	0.231	1.50967e+06	0.000206137	15	15	0.3	3.20384e+06	0.000323111	17	17	0.32	3476286	0.000323031	6	6	0.144	1315572	0.000264984	5	5	0.082	242931	4.96913e-05	13	13	0.285	3004660	0.000280929	12	12	0.263	2.71225e+06	0.000256492	15	15	0.282	3.1275e+06	0.000257259	13	13
P14618	531	57882	31	31	0.559	16549364	0.00239634	35	35	0.623	1.50258e+07	0.00249603	31	31	0.578	1.49323e+07	0.00183209	35	35	0.633	1.42943e+07	0.00161595	27	27	0.471	6.48623e+06	0.00158941	28	28	0.542	6909978	0.00171954	26	26	0.524	14452793	0.00164396	26	26	0.573	1.46209e+07	0.00168212	28	28	0.54	1.92927e+07	0.00193065	27	27
Q14019	142	15917	2	2	0.092	61110.9	3.30897e-05	2	2	0.092	71195.4	4.42253e-05	0	0	0	0	0	0	0	0	0	0	0	0	0	0	0	0	0	0	0	0	0	0	0	0	0	0	0	0	0	0	0	0	0	0	0	0	0
P25685	340	38002.4	0	0	0	0	0	3	3	0.094	70675.9	1.83358e-05	0	0	0	0	0	0	0	0	0	0	0	0	0	0	0	0	0	0	0	0	0	0	0	0	0	0	0	0	0	0	0	0	0	0	0	0	0
P48735	452	50858.9	3	3	0.082	98852.2	1.68155e-05	4	4	0.113	134649	2.62767e-05	5	5	0.113	122978	1.77257e-05	2	2	0.064	61642.2	8.18655e-06	5	5	0.137	144620	4.16319e-05	4	4	0.106	108709	3.17802e-05	4	4	0.095	105570	1.4107e-05	3	3	0.064	76444.3	1.0332e-05	4	4	0.086	179705	2.11265e-05	5	5
P46781	194	22559.5	5	5	0.206	1.09892e+06	0.000435538	4	4	0.18	272671	0.000123978	5	5	0.222	560597	0.000188262	7	7	0.299	941989	0.000291478	0	0	0	0	0	0	0	0	0	0	6	6	0.263	1.66574e+06	0.000518607	5	5	0.222	1.56942e+06	0.000494213	3	3	0.129	1.30278e+06	0.000356841	3	3
P19623	302	33784.7	2	2	0.07	40059.4	1.0199e-05	0	0	0	0	0	0	0	0	0	0	0	0	0	0	0	0	0	0	0	0	0	0	0	0	0	0	0	0	0	0	0	0	0	0	0	0	0	0	0	0	0	0
contaminant_NRL_1INDL	211	22733.2	0	0	0	0	0	0	0	0	0	0	0	0	0	0	0	0	0	0	0	0	0	0	0	0	0	0	0	0	0	0	2	2	0.081	4.77862e+06	0.0013679	0	0	0	0	0	0	0	0	0	0	0	0
P12814	892	102975	7	7	0.095	343295	2.95913e-05	6	6	0.089	174229	1.72291e-05	10	10	0.148	494507	3.61178e-05	11	11	0.158	636874	4.28598e-05	0	0	0	0	0	0	0	0	0	0	9	9	0.143	356123	2.4114e-05	8	8	0.124	568416	3.89295e-05	13	13	0.176	1.38159e+06	8.2304e-05	11	11
P29034	98	11091.3	0	0	0	0	0	2	2	0.194	820383	0.00073841	2	2	0.194	1.58301e+06	0.00105237	2	2	0.194	1.63699e+06	0.00100272	0	0	0	0	0	0	0	0	0	0	2	2	0.163	670462	0.00041322	0	0	0	0	0	5	5	0.398	3.26989e+06	0.00177302	4	4
P10253	952	105239	10	10	0.154	895301	7.23093e-05	10	10	0.155	757728	7.02074e-05	13	13	0.196	1.7395e+06	0.000119042	13	13	0.209	1.26512e+06	7.97728e-05	11	11	0.183	965090	0.000131907	9	9	0.141	844110	0.000117164	12	12	0.14	943528	5.9862e-05	14	14	0.172	1.13312e+06	7.27141e-05	16	16	0.204	1.86761e+06	0.000104245	12	12
O75556	95	10858.3	2	2	0.211	126840	0.000102659	2	2	0.316	72952.7	6.77368e-05	4	4	0.495	1.2141e+06	0.000832613	5	5	0.716	1.25171e+06	0.000790939	4	4	0.495	470206	0.000644024	4	4	0.495	452069	0.000628798	5	5	0.495	1.62658e+06	0.00103415	4	4	0.495	1.38469e+06	0.000890444	0	0	0	0	0	0	0
Q9UHG3	505	56585.7	5	5	0.119	327628	4.98829e-05	6	6	0.123	408954	7.14315e-05	11	11	0.259	2.00903e+06	0.000259185	11	11	0.313	2.10426e+06	0.000250131	9	9	0.202	1.45443e+06	0.000374747	8	8	0.162	1.51233e+06	0.000395718	11	11	0.238	1.54827e+06	0.000185177	9	9	0.196	1.32041e+06	0.000159733	6	6	0.137	1.04626e+06	0.000110091	7	7
Q13200	908	100118	3	3	0.043	116580	9.87191e-06	4	4	0.056	104682	1.01693e-05	4	4	0.056	121796	8.739e-06	4	4	0.051	77963	5.15423e-06	0	0	0	0	0	0	0	0	0	0	4	4	0.056	117674	7.82759e-06	4	4	0.056	82999.9	5.58431e-06	6	6	0.083	237168	1.38796e-05	4	4
O43847	1151	131600	8	8	0.073	364798	2.43691e-05	8	8	0.076	275974	2.11495e-05	4	4	0.036	135349	7.66114e-06	0	0	0	0	0	2	2	0.019	172520	1.9503e-05	2	2	0.019	98499.9	1.13081e-05	2	2	0.017	60160.9	3.15699e-06	2	2	0.014	17359.3	9.21371e-07	0	0	0	0	0	0	0
P46782	204	22844	2	2	0.118	157235	5.92627e-05	3	3	0.157	183745	7.94498e-05	2	2	0.108	201815	6.4452e-05	2	2	0.118	201426	5.92714e-05	0	0	0	0	0	0	0	0	0	0	2	2	0.118	181383	5.37032e-05	2	2	0.137	213445	6.39196e-05	2	2	0.118	165255	4.30456e-05	3	3
P49368	545	60477.3	7	7	0.125	272163	3.83968e-05	7	7	0.13	208192	3.36957e-05	8	8	0.156	265908	3.17869e-05	7	7	0.127	270694	2.98156e-05	0	0	0	0	0	0	0	0	0	0	6	6	0.116	261614	2.89933e-05	8	8	0.138	255201	2.86065e-05	4	4	0.083	90680.5	8.84144e-06	5	5
P00352	501	54808.9	10	10	0.242	978385	0.000150153	9	9	0.224	542181	9.54583e-05	12	12	0.293	1.17128e+06	0.000152313	14	14	0.379	1.55778e+06	0.00018665	3	3	0.072	65785.8	1.70857e-05	3	3	0.058	77362.6	2.04044e-05	11	11	0.253	1.15651e+06	0.000139426	9	9	0.224	829009	0.000101088	5	5	0.12	1.15013e+06	0.000121987	7	7
P61009	180	20282.5	3	3	0.178	190693	8.14564e-05	3	3	0.178	175250	8.58798e-05	3	3	0.178	244107	8.8353e-05	3	3	0.178	271031	9.03874e-05	3	3	0.178	163529	0.000118211	3	3	0.178	160120	0.000117545	3	3	0.178	221780	7.44189e-05	3	3	0.178	233373	7.92055e-05	3	3	0.178	310344	9.16171e-05	3	3
P01591	159	18069	4	4	0.283	1.33573e+06	0.000645928	4	4	0.283	1.20062e+06	0.000666064	4	4	0.283	1.35607e+06	0.000555647	4	4	0.283	1.47687e+06	0.000557578	4	4	0.283	1.20779e+06	0.000988401	4	4	0.283	1.22232e+06	0.00101582	4	4	0.283	3.50119e+06	0.00133	5	5	0.283	3.60361e+06	0.00138458	5	5	0.327	5.77262e+06	0.00192922	6	6
Q7Z406	1995	227714	14	14	0.088	902176	3.47705e-05	10	10	0.068	738994	3.26742e-05	18	18	0.115	1.36015e+06	4.44177e-05	17	17	0.102	1.39802e+06	4.2066e-05	5	5	0.025	179542	1.17101e-05	3	3	0.014	107588	7.12612e-06	32	32	0.194	3.4438e+06	0.000104263	30	30	0.188	3.42683e+06	0.000104937	13	13	0.081	863997	2.30131e-05	11	11
P20618	241	26454.4	10	10	0.485	3.55697e+06	0.00113482	11	11	0.593	3.08922e+06	0.00113068	14	14	0.61	3.39382e+06	0.000917455	15	15	0.668	4755177	0.00118443	12	12	0.556	4137297	0.00223376	11	11	0.481	3.32613e+06	0.0018237	10	10	0.49	4.89536e+06	0.00122688	11	11	0.494	4.42548e+06	0.00112181	12	12	0.411	2.81809e+06	0.000621361	15	15
Q8N766	993	111671	2	2	0.021	22194.1	1.7185e-06	2	2	0.02	23294.1	2.06921e-06	5	5	0.07	181057	1.1879e-05	4	4	0.057	109516	6.62047e-06	5	5	0.064	150634	1.97384e-05	7	7	0.098	136372	1.81471e-05	6	6	0.092	360026	2.18987e-05	2	2	0.025	46212.7	2.84309e-06	2	2	0.024	80597.4	4.31298e-06	2	2
P22234	425	47031.1	3	3	0.087	87834.8	1.58906e-05	2	2	0.054	59034.1	1.22524e-05	4	4	0.087	134133	2.05617e-05	4	4	0.087	104763	1.47972e-05	3	3	0.073	87737.5	2.68617e-05	6	6	0.141	229875	7.14715e-05	3	3	0.059	227003	3.22609e-05	7	7	0.193	324777	4.66846e-05	4	4	0.087	161643	2.02103e-05	3	3
Q9NZ01	308	35992.8	0	0	0	0	0	2	2	0.052	356749	0.000102169	0	0	0	0	0	0	0	0	0	0	2	2	0.045	333285	0.0001408	4	4	0.133	513036	0.000220104	0	0	0	0	0	0	0	0	0	0	5	5	0.149	583677	0.0001007	2	2
P21333	2647	280546	26	26	0.151	2.20572e+06	6.40705e-05	19	19	0.104	1.55684e+06	5.18796e-05	32	32	0.185	2.25768e+06	5.55677e-05	32	32	0.182	4.43122e+06	0.000100492	20	20	0.111	1.20928e+06	5.94445e-05	15	15	0.081	979456	4.88947e-05	40	40	0.232	3.32621e+06	7.58979e-05	33	33	0.199	3007790	6.94179e-05	51	51	0.262	6.20365e+06	0.000124537	53	53
P08670	466	53601.1	16	16	0.354	2.51151e+06	0.000414392	17	17	0.403	2.08846e+06	0.000395318	15	15	0.335	2.52055e+06	0.000352389	16	16	0.354	2.60473e+06	0.000335535	5	5	0.094	328282	9.16638e-05	6	6	0.114	318199	9.02283e-05	17	17	0.373	3.45105e+06	0.0004473	18	18	0.397	3.56941e+06	0.000467938	14	14	0.3	2.02308e+06	0.000230692	15	15
P14174	115	12450.2	3	3	0.174	1.6112e+06	0.00107724	3	3	0.174	1.41345e+06	0.00108415	3	3	0.174	1.98606e+06	0.00112514	3	3	0.174	1.91093e+06	0.000997489	0	0	0	0	0	2	2	0.174	251451	0.000288925	2	2	0.174	1.05266e+06	0.000552869	3	3	0.174	1.03885e+06	0.000551866	4	4	0.174	2.02425e+06	0.000935344	3	3
Q9UJ71	328	36683.8	8	8	0.302	785958	0.000184242	4	4	0.146	469165	0.000126171	12	12	0.43	1.93024e+06	0.000383399	15	15	0.494	2.523e+06	0.000461747	2	2	0.061	125876	4.99352e-05	6	6	0.22	210081	8.46336e-05	12	12	0.399	1.52978e+06	0.000281701	11	11	0.43	1.11373e+06	0.000207437	14	14	0.418	1.82207e+06	0.000295186	16	16
Q9UGM3	2413	260551	2	2	0.107	303614	9.67446e-06	2	2	0.09	76405	2.793e-06	6	6	0.169	822721	2.22131e-05	6	6	0.137	726612	1.80762e-05	5	5	0.117	581942	3.13805e-05	4	4	0.113	485568	2.65903e-05	14	14	0.263	2173780	5.44116e-05	10	10	0.232	2.09439e+06	5.30246e-05	8	8	0.13	2.14477e+06	4.72312e-05	9	9
Q9H0W9	315	35076.6	5	5	0.127	448268	0.000109418	4	4	0.187	275133	7.7044e-05	9	9	0.327	1.01604e+06	0.000210142	8	8	0.305	991410	0.000188931	6	6	0.219	631043	0.000260667	7	7	0.225	608482	0.000255251	8	8	0.248	1227446	0.000235356	9	9	0.27	1.49652e+06	0.000290235	7	7	0.232	573271	9.67064e-05	8	8
P04264	644	65981	63	63	0.613	1.79161e+08	0.0213904	62	62	0.623	1.57404e+08	0.0215594	51	51	0.506	9.70474e+07	0.00981774	53	53	0.494	1.20425e+08	0.0112251	66	66	0.508	1.59422e+08	0.0322107	60	60	0.537	1.57875e+08	0.0323936	95	95	0.691	5.34801e+08	0.050158	89	89	0.716	5.25475e+08	0.0498476	71	71	0.64	2.38933e+08	0.019715	64	64
Q9Y4E8	981	112330	4	4	0.047	60483.1	4.74053e-06	7	7	0.072	339056	3.04866e-05	4	4	0.055	99725.4	6.62293e-06	2	2	0.029	64586.4	3.95215e-06	4	4	0.052	126871	1.6828e-05	6	6	0.059	505824	6.81335e-05	0	0	0	0	0	0	0	0	0	0	0	0	0	0	0	0	0
Q01469	135	15136.5	12	12	0.652	3.36816e+07	0.0191832	15	15	0.711	3.06755e+07	0.0200431	17	17	0.711	5.27202e+07	0.0254424	16	16	0.659	58241225	0.0258975	11	11	0.548	8.56075e+06	0.00825117	10	10	0.481	8.14636e+06	0.0079737	12	12	0.711	2.45978e+07	0.0110051	13	13	0.711	2.53072e+07	0.0114522	14	14	0.719	3.31304e+07	0.0130406	17	17
P45880	294	31528.5	8	8	0.344	932098	0.000243768	6	6	0.241	578712	0.000173629	9	9	0.418	1.91331e+06	0.000423987	9	9	0.418	2.0426e+06	0.000417059	6	6	0.238	454966	0.000201358	6	6	0.235	426346	0.000191622	10	10	0.418	1.50194e+06	0.00030856	10	10	0.418	1.46363e+06	0.000304132	10	10	0.418	2.74802e+06	0.000496682	10	10
P31944	242	27643.9	45	45	0.781	1.06798e+08	0.0339321	44	44	0.806	8.18027e+07	0.0298167	48	48	0.826	1.1606e+08	0.0312451	45	45	0.835	1.20121e+08	0.0297964	52	52	0.826	1.77224e+08	0.0952892	55	55	0.86	1.77676e+08	0.0970159	44	44	0.843	1.32136e+08	0.0329791	44	44	0.818	1.36535e+08	0.0344672	32	32	0.694	1.07801e+08	0.0236709	31	31
P00966	412	46483	2	2	0.136	503934	9.40456e-05	3	3	0.167	114155	2.44401e-05	0	0	0	0	0	0	0	0	0	0	3	3	0.051	127564	4.02873e-05	3	3	0.051	134470	4.3128e-05	0	0	0	0	0	0	0	0	0	0	0	0	0	0	0	2	2
P13010	732	82634.3	0	0	0	0	0	0	0	0	0	0	2	2	0.03	69320.7	6.16972e-06	3	3	0.041	117789	9.65949e-06	0	0	0	0	0	0	0	0	0	0	2	2	0.03	94001.8	7.75637e-06	4	4	0.06	185906	1.55153e-05	2	2	0.027	86437.2	6.27473e-06	0	0
Q12906	894	95261.1	3	3	0.037	453223	3.89795e-05	0	0	0	0	0	2	2	0.026	23097.8	1.68324e-06	2	2	0.02	543725	3.65092e-05	0	0	0	0	0	0	0	0	0	0	0	0	0	0	0	0	0	0	0	0	0	0	0	0	0	0	0
P51991	378	39552.6	2	2	0.058	51783.2	1.05332e-05	0	0	0	0	0	0	0	0	0	0	2	2	0.058	50711.2	8.05329e-06	0	0	0	0	0	0	0	0	0	0	2	2	0.066	213893	3.41774e-05	3	3	0.077	107352	1.73498e-05	3	3	0.09	209072	2.93907e-05	4	4
O00299	241	26887.7	7	7	0.394	1.29206e+06	0.000412217	8	8	0.394	1.14408e+06	0.000418742	8	8	0.394	719047	0.000194381	6	6	0.357	677113	0.000168657	4	4	0.212	151970	8.205e-05	5	5	0.249	267208	0.000146509	8	8	0.448	1.10955e+06	0.000278075	9	9	0.461	1.22124e+06	0.000309572	7	7	0.336	1.03375e+06	0.000227932	7	7
P47895	512	56054.8	6	6	0.135	394963	5.93128e-05	4	4	0.092	80822.3	1.39241e-05	7	7	0.166	330122	4.20067e-05	8	8	0.197	1024488	0.000120115	0	0	0	0	0	0	0	0	0	0	10	10	0.236	707647	8.34796e-05	10	10	0.24	673645	8.03783e-05	11	11	0.248	994419	0.000103206	10	10
P43686	418	47318.5	0	0	0	0	0	2	2	0.053	123623	2.60873e-05	3	3	0.074	229138	3.57137e-05	4	4	0.105	238357	3.42305e-05	3	3	0.086	95186.9	2.96305e-05	2	2	0.036	184884	5.84458e-05	3	3	0.098	141533	2.0451e-05	3	3	0.086	164219	2.40008e-05	3	3	0.086	222037	2.82264e-05	4	4
Q92882	214	23753.9	0	0	0	0	0	0	0	0	0	0	0	0	0	0	0	0	0	0	0	0	0	0	0	0	0	0	0	0	0	0	0	0	0	0	0	0	0	0	0	0	0	0	0	0	0	0	0
Q14134	588	65775.3	4	4	0.07	314666	4.11467e-05	4	4	0.068	294943	4.42454e-05	5	5	0.095	348703	3.8636e-05	6	6	0.112	383824	3.91847e-05	0	0	0	0	0	0	0	0	0	0	7	7	0.126	759323	7.79979e-05	9	9	0.158	808454	8.39955e-05	12	12	0.192	1.60161e+06	0.000144739	10	10
O75592	4678	513291	4	4	0.016	56682.7	9.31649e-07	4	4	0.015	95279.4	1.79658e-06	3	3	0.013	64482.7	8.98042e-07	3	3	0.008	96869.4	1.24305e-06	5	5	0.016	88065.2	2.44952e-06	6	6	0.02	186317	5.26286e-06	3	3	0.012	279984	3.61499e-06	3	3	0.013	41151.5	5.37407e-07	5	5	0.011	565356	6.42196e-06	2	2
P23284	216	23709.5	7	7	0.292	1.17845e+06	0.000419487	8	8	0.329	1.15083e+06	0.000469965	7	7	0.269	943315	0.000284522	9	9	0.389	1.37584e+06	0.000382362	3	3	0.162	207852	0.00012521	5	5	0.241	420084	0.000256988	6	6	0.236	703489	0.000196715	5	5	0.208	432010	0.000122185	8	8	0.347	812327	0.00019984	7	7
P21399	889	98318.6	8	8	0.126	696221	6.02154e-05	11	11	0.202	253802	2.51826e-05	5	5	0.091	151578	1.11083e-05	6	6	0.085	133918	9.04269e-06	5	5	0.08	152435	2.2311e-05	5	5	0.07	125471	1.86496e-05	2	2	0.028	32564.8	2.21248e-06	5	5	0.075	98694.1	6.78215e-06	0	0	0	0	0	0	0
P20700	586	66349.6	6	6	0.114	520462	6.82895e-05	5	5	0.096	464183	6.98712e-05	7	7	0.13	553605	6.15483e-05	6	6	0.114	694010	7.10934e-05	0	0	0	0	0	0	0	0	0	0	5	5	0.089	324533	3.34499e-05	3	3	0.055	153373	1.59893e-05	8	8	0.145	1095347	9.93253e-05	4	4
P59998	168	19636.3	4	4	0.226	1.42209e+06	0.000650847	4	4	0.226	1.16993e+06	0.000614266	4	4	0.226	1.51617e+06	0.000587968	4	4	0.226	1.66986e+06	0.000596665	4	4	0.226	223922	0.00017343	2	2	0.113	157969	0.000124249	5	5	0.339	1.24989e+06	0.000449362	4	4	0.226	1.31369e+06	0.000477706	5	5	0.28	1.99895e+06	0.000632264	4	4
P46783	165	18867.9	0	0	0	0	0	0	0	0	0	0	0	0	0	0	0	2	2	0.091	130080	4.73247e-05	0	0	0	0	0	0	0	0	0	0	0	0	0	0	0	0	0	0	0	0	0	0	0	0	0	0	0
P00734	622	69974.1	6	6	0.132	240134	2.96842e-05	4	4	0.076	157496	2.2335e-05	4	4	0.076	159138	1.66685e-05	5	5	0.105	185603	1.79125e-05	0	0	0	0	0	0	0	0	0	0	10	10	0.232	484153	4.70138e-05	10	10	0.232	474861	4.66395e-05	2	2	0.039	79835.7	6.82044e-06	0	0
O75436	327	38127.7	4	4	0.147	345751	8.12975e-05	3	3	0.095	140221	3.78243e-05	4	4	0.116	212070	4.22517e-05	4	4	0.165	300991	5.52543e-05	7	7	0.245	534827	0.000212815	7	7	0.266	495925	0.0002004	2	2	0.07	93505.6	1.72712e-05	4	4	0.122	194027	3.62486e-05	3	3	0.101	159802	2.59681e-05	2	2
P30050	165	17789.5	3	3	0.242	267969	0.000124871	2	2	0.152	228943	0.000122391	4	4	0.339	461294	0.000182141	4	4	0.339	490326	0.000178386	0	0	0	0	0	0	0	0	0	0	4	4	0.339	398602	0.000145911	4	4	0.339	409858	0.000151749	2	2	0.152	423637	0.000136432	3	3
P55263	362	40501.7	2	2	0.058	77012.3	1.63574e-05	2	2	0.058	107795	2.62661e-05	4	4	0.166	148932	2.68036e-05	3	3	0.144	85599.3	1.41946e-05	0	0	0	0	0	0	0	0	0	0	0	0	0	0	0	0	0	0	0	0	0	0	0	0	0	0	0
Q8NCW5	288	31636.2	5	5	0.247	1.06955e+06	0.000285543	6	6	0.316	890531	0.000272749	6	6	0.278	1.14796e+06	0.000259685	6	6	0.295	954756	0.000199004	7	7	0.306	1.64156e+06	0.000741653	8	8	0.344	1.66443e+06	0.000763668	8	8	0.333	1743789	0.000365709	9	9	0.413	1.90268e+06	0.0004036	6	6	0.295	1.47677e+06	0.000272474	6	6
P50579	478	52840.1	2	2	0.05	88423	1.42233e-05	2	2	0.05	97170.4	1.79313e-05	0	0	0	0	0	2	2	0.05	105396	1.3236e-05	4	4	0.107	322757	8.78588e-05	5	5	0.151	309228	8.54834e-05	3	3	0.071	160616	2.02953e-05	3	3	0.071	178822	2.28545e-05	0	0	0	0	0	0	0
Q9Y3U8	105	12227.9	0	0	0	0	0	2	2	0.2	39932.8	3.35465e-05	0	0	0	0	0	0	0	0	0	0	0	0	0	0	0	0	0	0	0	0	0	0	0	0	0	0	0	0	0	0	0	0	0	0	0	0	0
Q15782	390	43455	7	7	0.231	1.38034e+06	0.000272135	6	6	0.195	2.02817e+06	0.00045872	15	15	0.495	4.86295e+06	0.000812361	15	15	0.474	4.93829e+06	0.000760104	0	0	0	0	0	0	0	0	0	0	3	3	0.108	387345	5.99883e-05	3	3	0.1	171124	2.68055e-05	8	8	0.236	2.58109e+06	0.000351677	9	9
P62753	249	28645	2	2	0.108	48242.6	1.48968e-05	2	2	0.096	89370.8	3.16594e-05	2	2	0.108	185112	4.84337e-05	0	0	0	0	0	0	0	0	0	0	0	0	0	0	0	0	0	0	0	0	3	3	0.157	878646	0.000215572	2	2	0.06	45830.3	9.78046e-06	0	0
P04003	597	66971.4	5	5	0.085	142976	1.84141e-05	3	3	0.055	108808	1.60765e-05	0	0	0	0	0	0	0	0	0	0	0	0	0	0	0	0	0	0	0	0	0	0	0	0	0	0	0	0	0	0	0	0	0	0	0	0	0
P19823	946	106379	7	7	0.096	257895	2.09611e-05	7	7	0.097	217128	2.02456e-05	0	0	0	0	0	0	0	0	0	0	0	0	0	0	0	0	0	0	0	0	4	4	0.063	86421.8	5.5178e-06	0	0	0	0	0	0	0	0	0	0	0	0
P62330	175	20051.4	2	2	0.126	92541.1	4.06592e-05	3	3	0.183	72429.1	3.65075e-05	2	2	0.126	103554	3.85515e-05	3	3	0.183	132652	4.55025e-05	2	2	0.126	22544.9	1.67628e-05	0	0	0	0	0	2	2	0.126	123758	4.27138e-05	0	0	0	0	0	2	2	0.183	124844	3.79082e-05	0	0
O00231	422	47416	3	3	0.076	93621	1.70578e-05	3	3	0.076	73468.7	1.53567e-05	5	5	0.135	193939	2.9941e-05	7	7	0.194	261213	3.71572e-05	0	0	0	0	0	0	0	0	0	0	6	6	0.159	169995	2.43309e-05	3	3	0.078	79184.4	1.14632e-05	5	5	0.133	300862	3.78844e-05	8	8
P30626	198	21644.3	5	5	0.237	1.18099e+06	0.000458608	5	5	0.242	362734	0.000161596	6	6	0.328	275275	9.05764e-05	5	5	0.242	308161	9.34272e-05	4	4	0.192	231228	0.000151954	4	4	0.187	357467	0.000238562	3	3	0.177	135940	4.14682e-05	2	2	0.146	113144	3.49094e-05	4	4	0.237	404433	0.000108539	3	3
P17174	413	46200.5	15	15	0.402	3.63811e+06	0.00067731	16	16	0.433	3383862	0.000722719	16	16	0.499	4.15766e+06	0.000655862	17	17	0.564	4.65277e+06	0.000676273	15	15	0.479	3.78238e+06	0.00119166	17	17	0.477	4055743	0.00129763	13	13	0.412	3.08852e+06	0.000451684	15	15	0.479	3.61065e+06	0.000534088	14	14	0.424	6.52069e+06	0.000838975	16	16
P40925	334	36385	7	7	0.225	1.84215e+06	0.000424072	6	6	0.249	1.26357e+06	0.000333703	9	9	0.323	2057789	0.000401391	8	8	0.287	1.6179e+06	0.000290782	6	6	0.228	597794	0.000232885	7	7	0.284	631185	0.000249713	8	8	0.311	1.62003e+06	0.000292962	8	8	0.311	1.69929e+06	0.000310812	6	6	0.24	1.32801e+06	0.000211281	6	6
P01008	464	52550.9	9	9	0.188	450117	7.4588e-05	7	7	0.149	219619	4.17502e-05	0	0	0	0	0	0	0	0	0	0	0	0	0	0	0	0	0	0	0	0	3	3	0.075	93095.5	1.21184e-05	6	6	0.138	174096	2.29218e-05	0	0	0	0	0	0	0
Q9HCY8	104	11636.8	5	5	0.442	1.14686e+06	0.000847893	5	5	0.548	1.14568e+06	0.000971707	4	4	0.442	923303	0.000578395	6	6	0.615	1.38431e+06	0.000799025	4	4	0.442	388616	0.000486211	2	2	0.25	183596	0.00023327	8	8	0.808	4.02738e+06	0.00233896	6	6	0.596	3.72356e+06	0.00218727	6	6	0.615	3.04945e+06	0.00155809	6	6
P05387	115	11639.8	7	7	0.678	992302	0.000663449	6	6	0.678	829955	0.000636596	7	7	0.678	670370	0.000379779	6	6	0.678	762398	0.000397965	5	5	0.452	487956	0.000552103	4	4	0.452	441784	0.000507624	7	7	0.739	1.82478e+06	0.0009584	5	5	0.661	774064	0.000411204	7	7	0.661	1.13624e+06	0.000525021	7	7
P51688	502	56641.4	5	5	0.137	494638	7.5761e-05	5	5	0.108	446329	7.84256e-05	8	8	0.221	871068	0.000113048	6	6	0.129	754246	9.01924e-05	3	3	0.07	187935	4.87125e-05	3	3	0.07	128092	3.3717e-05	5	5	0.133	291847	3.51144e-05	6	6	0.155	450187	5.47856e-05	4	4	0.096	578110	6.11945e-05	5	5
P28062	276	30316.6	6	6	0.221	580816	0.000161805	5	5	0.221	372775	0.000119136	7	7	0.337	755794	0.000178405	7	7	0.25	1.10118e+06	0.000239503	7	7	0.25	830361	0.000391467	5	5	0.217	446121	0.000213587	5	5	0.225	508987	0.000111386	6	6	0.246	465202	0.00010297	7	7	0.25	768366	0.000147933	8	8
P32926	999	107447	6	6	0.08	210891	1.62314e-05	5	5	0.07	148929	1.31498e-05	7	7	0.095	339489	2.21398e-05	6	6	0.08	334246	2.00845e-05	0	0	0	0	0	2	2	0.032	12199.6	1.61365e-06	4	4	0.052	145915	8.82201e-06	4	4	0.056	128926	7.88413e-06	10	10	0.127	1.39362e+06	7.41286e-05	8	8
Q9HD89	108	11393.5	2	2	0.241	163627	0.000116491	2	2	0.241	130539	0.000106617	2	2	0.241	19864.9	1.19833e-05	0	0	0	0	0	0	0	0	0	0	0	0	0	0	0	0	0	0	0	0	0	0	0	0	0	2	2	0.241	85056.6	4.18495e-05	2	2
P29373	138	15665	9	9	0.486	1.99851e+06	0.0011135	10	10	0.587	1.89274e+06	0.00120981	10	10	0.609	2.70814e+06	0.00127852	10	10	0.587	3355312	0.00145954	0	0	0	0	0	0	0	0	0	0	8	8	0.471	1.23827e+06	0.000541965	8	8	0.536	1.51876e+06	0.000672339	9	9	0.522	2.90001e+06	0.00111667	11	11
Q5VT79	327	36837.7	0	0	0	0	0	0	0	0	0	0	0	0	0	0	0	2	2	0.11	68981.5	1.26633e-05	0	0	0	0	0	0	0	0	0	0	0	0	0	0	0	0	0	0	0	0	0	0	0	0	0	0	0
P07355	339	38561.8	7	7	0.192	9.84828e+06	0.00223369	6	6	0.121	8.84234e+06	0.00230078	8	8	0.192	14344278	0.00275672	8	8	0.201	1.53184e+07	0.00271253	7	7	0.142	5.88187e+06	0.00225763	8	8	0.142	5.87271e+06	0.00228912	6	6	0.142	1.02779e+07	0.00183121	8	8	0.147	1.12064e+07	0.00201951	6	6	0.142	1.19397e+07	0.00187154	7	7
P01009	418	46689	9	9	0.297	1.77064e+06	0.000325698	11	11	0.373	2403231	0.000507138	2	2	0.067	106708	1.66317e-05	2	2	0.062	78086.7	1.1214e-05	0	0	0	0	0	4	4	0.105	223118	7.05323e-05	10	10	0.258	1.75512e+06	0.000253609	9	9	0.246	1515830	0.00022154	4	4	0.105	514991	6.5468e-05	5	5
Q13867	455	52510	38	38	0.635	3.28583e+07	0.00555259	31	31	0.556	2.67645e+07	0.00518866	34	34	0.53	2.03118e+07	0.00290837	35	35	0.552	2.09639e+07	0.00276581	60	60	0.58	60451616	0.0172876	64	64	0.629	5.93606e+07	0.0172392	45	45	0.609	3.74569e+07	0.00497226	43	43	0.613	3.67638e+07	0.00493613	27	27	0.492	1.85562e+07	0.00216712	31	31
P04259	564	60012.3	4	4	0.064	1.66385e+06	0.000226828	3	3	0.048	1.55947e+06	0.000243895	3	3	0.048	1.64797e+06	0.000190364	3	3	0.048	1.82534e+06	0.000194279	2	2	0.046	243913	5.6272e-05	2	2	0.046	242220	5.67493e-05	2	2	0.046	1.59581e+06	0.000170898	2	2	0.046	1.58736e+06	0.000171938	4	4	0.048	1.40486e+07	0.00132361	3	3
Q04695	432	48058	26	26	0.544	1.38862e+07	0.0024715	25	25	0.572	1.43397e+07	0.00292795	23	23	0.516	1.67772e+07	0.00253018	23	23	0.498	1.78877e+07	0.00248561	8	8	0.19	884252	0.000266336	7	7	0.169	889573	0.0002721	28	28	0.542	2.95888e+07	0.00413692	29	29	0.553	2.94679e+07	0.00416719	41	41	0.572	1.02152e+08	0.0125652	42	42
P42357	657	72633.8	24	24	0.47	6682962	0.000782106	22	22	0.435	5.71664e+06	0.000767507	24	24	0.473	7.78444e+06	0.000771926	24	24	0.437	7747386	0.000707866	38	38	0.534	4.15372e+07	0.00822639	44	44	0.574	4.35961e+07	0.00876825	22	22	0.397	7.76835e+06	0.000714162	22	22	0.409	6901291	0.000641716	19	19	0.329	1.04031e+07	0.000841402	20	20
Q96CN7	298	32198.1	2	2	0.097	38142.2	9.84128e-06	0	0	0	0	0	0	0	0	0	0	0	0	0	0	0	0	0	0	0	0	0	0	0	0	0	0	0	0	0	0	0	0	0	0	0	0	0	0	0	0	0	0
Q16531	1140	126869	16	16	0.162	975556	6.57975e-05	14	14	0.132	892027	6.90208e-05	14	14	0.13	950745	5.43341e-05	13	13	0.129	935078	4.92384e-05	16	16	0.168	1.26052e+06	0.000143874	15	15	0.151	1.18025e+06	0.000136804	16	16	0.146	1.27817e+06	6.77201e-05	13	13	0.132	1.0602e+06	5.68149e-05	8	8	0.067	597481	2.785e-05	11	11
P42766	123	14524.5	2	2	0.138	101976	6.37462e-05	2	2	0.154	108557	7.785e-05	0	0	0	0	0	0	0	0	0	0	0	0	0	0	0	0	0	0	0	0	0	0	0	0	0	0	0	0	0	0	0	0	0	0	0	0	0
Q8TF66	581	64307.2	0	0	0	0	0	0	0	0	0	0	0	0	0	0	0	0	0	0	0	0	9	9	0.16	629844	0.000141057	5	5	0.086	353600	8.04204e-05	3	3	0.05	133276	1.38551e-05	4	4	0.077	200336	2.1065e-05	10	10	0.177	1.72729e+06	0.000157978	15	15
P12724	160	18355.3	0	0	0	0	0	2	2	0.119	70147.9	3.86724e-05	0	0	0	0	0	0	0	0	0	0	0	0	0	0	0	0	0	0	0	0	0	0	0	0	0	0	0	0	0	0	2	2	0.119	229133	7.60982e-05	2	2
Q9GZN4	317	33692.1	2	2	0.082	721299	0.000174952	2	2	0.082	664507	0.000184904	2	2	0.082	638610	0.000131247	2	2	0.06	604523	0.000114476	0	0	0	0	0	0	0	0	0	0	0	0	0	0	0	0	0	0	0	0	0	0	0	0	0	0	0
Q13162	271	30502.8	0	0	0	0	0	0	0	0	0	0	0	0	0	0	0	2	2	0.077	61776.2	1.3684e-05	2	2	0.092	28012.7	1.345e-05	0	0	0	0	0	0	0	0	0	0	0	0	0	0	0	0	0	0	0	0	0	0
P62244	130	14812	3	3	0.238	299305	0.000177024	3	3	0.238	281408	0.000190941	3	3	0.238	287173	0.000143917	2	2	0.169	279518	0.000129071	0	0	0	0	0	0	0	0	0	0	2	2	0.169	295341	0.000137219	3	3	0.215	349319	0.000164156	2	2	0.115	285773	0.000116811	2	2
P28072	239	25323.4	3	3	0.13	1.21766e+06	0.000391734	2	2	0.084	660582	0.000243801	7	7	0.356	2010846	0.000548144	5	5	0.285	1.845e+06	0.000463403	9	9	0.452	2.76044e+06	0.00150286	7	7	0.318	2.29258e+06	0.00126752	6	6	0.272	1.96137e+06	0.000495673	6	6	0.322	2.04495e+06	0.000522712	3	3	0.113	1.26597e+06	0.00028147	5	5
P35527	623	62008.8	31	31	0.549	1.49719e+07	0.00184778	27	27	0.501	1.42502e+07	0.00201762	16	16	0.377	2.30442e+06	0.000240983	18	18	0.388	2.73702e+06	0.000263725	18	18	0.422	2.73802e+06	0.000571856	18	18	0.432	1.94978e+06	0.000413549	39	39	0.645	2.80491e+07	0.00271935	40	40	0.721	2.94671e+07	0.00288953	35	35	0.652	19487726	0.00166218	31	31
Q14764	893	99247.9	7	7	0.084	474698	4.08722e-05	5	5	0.062	401552	3.9664e-05	14	14	0.177	1.02962e+06	7.51174e-05	9	9	0.118	469898	3.15873e-05	0	0	0	0	0	0	0	0	0	0	3	3	0.046	87531.2	5.92032e-06	4	4	0.05	124168	8.49448e-06	7	7	0.077	349567	2.0801e-05	9	9
P05120	415	46548.1	9	9	0.251	754979	0.000139878	8	8	0.231	704991	0.000149845	9	9	0.255	684028	0.000107384	9	9	0.222	752028	0.000108779	10	10	0.27	621494	0.000194862	10	10	0.275	810157	0.00025796	7	7	0.169	697886	0.000101571	4	4	0.106	378776	5.57587e-05	7	7	0.193	765616	9.80322e-05	7	7
P02042	147	16027.3	0	0	0	0	0	0	0	0	0	0	0	0	0	0	0	0	0	0	0	0	0	0	0	0	0	0	0	0	0	0	0	0	0	0	0	0	0	0	0	0	0	0	0	0	0	0	0
P20160	251	26850.6	6	6	0.331	619487	0.000189767	6	6	0.331	622890	0.000218899	2	2	0.163	87282.1	2.26551e-05	2	2	0.084	246503	5.89536e-05	6	6	0.331	503927	0.000261235	5	5	0.331	379289	0.000199676	7	7	0.359	795140	0.000191339	5	5	0.163	625696	0.000152289	9	9	0.418	1.62641e+06	0.00034432	9	9
P27797	417	48093.8	6	6	0.189	399240	7.36138e-05	5	5	0.17	280987	5.94371e-05	6	6	0.197	432792	6.76171e-05	7	7	0.235	482211	6.94164e-05	0	0	0	0	0	0	0	0	0	0	6	6	0.206	487000	7.05385e-05	6	6	0.189	561586	8.22732e-05	7	7	0.187	815370	0.000103902	8	8
P63104	245	27709.7	9	9	0.424	3.70237e+06	0.00116192	8	8	0.392	3.18882e+06	0.00114808	7	7	0.376	2416465	0.000642581	7	7	0.392	3.33112e+06	0.000816178	4	4	0.257	293613	0.000155936	2	2	0.122	207072	0.000111683	6	6	0.355	3.19033e+06	0.000786509	6	6	0.339	2.64171e+06	0.000658713	5	5	0.261	3.34537e+06	0.000725577	7	7
P54652	639	69959.9	0	0	0	0	0	3	3	0.045	469026	6.47444e-05	3	3	0.045	421457	4.297e-05	2	2	0.03	404808	3.80285e-05	5	5	0.075	493196	0.000100428	3	3	0.045	83861.4	1.73417e-05	0	0	0	0	0	2	2	0.028	388147	3.71085e-05	5	5	0.089	757443	6.29875e-05	3	3
O15231	689	73462.2	0	0	0	0	0	2	2	0.029	655013	8.38567e-05	0	0	0	0	0	0	0	0	0	0	0	0	0	0	0	0	0	0	0	0	0	0	0	0	0	0	0	0	0	0	0	0	0	0	0	0	0
P00746	253	26997.9	2	2	0.107	72800.4	2.21246e-05	2	2	0.142	40693.8	1.41878e-05	0	0	0	0	0	0	0	0	0	0	0	0	0	0	0	0	0	0	0	0	3	3	0.166	97076.7	2.31754e-05	2	2	0.142	60237.2	1.45453e-05	0	0	0	0	0	0	0
Q9BS40	222	25715.9	2	2	0.122	250978	8.6925e-05	2	2	0.122	192734	7.65793e-05	2	2	0.122	211507	6.20706e-05	2	2	0.122	216736	5.86056e-05	2	2	0.122	420139	0.000246251	2	2	0.122	337923	0.000201139	2	2	0.122	268422	7.30295e-05	2	2	0.122	278460	7.6628e-05	3	3	0.149	323269	7.73778e-05	2	2
O15263	64	7014.7	2	2	0.359	68130.1	8.18505e-05	0	0	0	0	0	2	2	0.359	117144	0.000119248	0	0	0	0	0	0	0	0	0	0	0	0	0	0	0	0	0	0	0	0	0	0	0	0	0	0	0	0	0	0	0	0
Q15904	470	51974.6	3	3	0.068	197366	3.22876e-05	0	0	0	0	0	4	4	0.064	372735	5.16674e-05	3	3	0.06	173467	2.21554e-05	4	4	0.083	783682	0.00021696	4	4	0.064	841884	0.000236693	4	4	0.098	749480	9.63154e-05	2	2	0.034	583844	7.58886e-05	3	3	0.064	287296	3.24816e-05	3	3
P48556	350	39568.8	2	2	0.046	426876	9.37769e-05	2	2	0.046	326983	8.24071e-05	3	3	0.074	176897	3.2928e-05	0	0	0	0	0	0	0	0	0	0	0	0	0	0	0	2	2	0.066	87418.4	1.50858e-05	0	0	0	0	0	3	3	0.074	269297	4.08856e-05	3	3
Q02878	288	32689.6	4	4	0.146	195217	5.2118e-05	4	4	0.125	196437	6.0164e-05	3	3	0.09	209341	4.73561e-05	3	3	0.101	124785	2.60095e-05	0	0	0	0	0	0	0	0	0	0	5	5	0.184	284473	5.96599e-05	4	4	0.132	230482	4.88902e-05	4	4	0.128	373660	6.8943e-05	5	5
Q96AG4	307	34890.9	4	4	0.186	177590	4.44776e-05	3	3	0.114	113493	3.26089e-05	3	3	0.104	164102	3.48249e-05	4	4	0.166	131556	2.57237e-05	0	0	0	0	0	0	0	0	0	0	0	0	0	0	0	2	2	0.072	100575	2.00139e-05	0	0	0	0	0	0	0
P52272	730	77446.3	3	3	0.063	87493.9	9.21546e-06	0	0	0	0	0	3	3	0.047	141140	1.25963e-05	4	4	0.085	111864	9.1987e-06	0	0	0	0	0	0	0	0	0	0	3	3	0.044	238270	1.97142e-05	4	4	0.06	250255	2.09429e-05	4	4	0.056	215132	1.56598e-05	2	2
P62917	257	27989.3	2	2	0.105	120247	3.59751e-05	2	2	0.105	108079	3.70951e-05	0	0	0	0	0	2	2	0.105	64553.2	1.50781e-05	0	0	0	0	0	0	0	0	0	0	0	0	0	0	0	0	0	0	0	0	0	0	0	0	0	0	0
P61086	200	22374.6	2	2	0.11	52031.5	2.00032e-05	2	2	0.11	43771.9	1.93051e-05	2	2	0.11	56062	1.82622e-05	0	0	0	0	0	0	0	0	0	0	0	0	0	0	0	0	0	0	0	0	0	0	0	0	0	0	0	0	0	0	0	0
P06748	294	32536.8	7	7	0.19	1.06092e+06	0.000277458	9	9	0.306	1.389e+06	0.000416736	7	7	0.259	1.94057e+06	0.000430027	7	7	0.235	2.34844e+06	0.000479505	7	7	0.235	1.55588e+06	0.000688599	6	6	0.235	1.68144e+06	0.000755728	10	10	0.306	2.48202e+06	0.000509907	8	8	0.286	2.37288e+06	0.000493067	8	8	0.255	2.47414e+06	0.000447181	9	9
Q9H0P0	336	37905.8	3	3	0.122	39145.1	8.95778e-06	5	5	0.17	241594	6.34239e-05	6	6	0.214	332469	6.44652e-05	8	8	0.274	334825	5.98191e-05	0	0	0	0	0	0	0	0	0	0	2	2	0.086	34313.1	6.16814e-06	2	2	0.06	19686.5	3.57937e-06	8	8	0.265	1235652	0.000195417	10	10
Q9NQC3	1192	129833	5	5	0.04	475047	3.06424e-05	2	2	0.023	174217	1.2892e-05	2	2	0.018	267961	1.46456e-05	4	4	0.049	273826	1.37899e-05	4	4	0.039	410767	4.4839e-05	4	4	0.034	191188	2.11941e-05	5	5	0.039	635158	3.2184e-05	5	5	0.039	616739	3.16084e-05	4	4	0.06	254539	1.13471e-05	4	4
Q9H4M9	534	60570.7	4	4	0.09	234943	3.38285e-05	3	3	0.062	163538	2.70137e-05	5	5	0.112	332165	4.05253e-05	6	6	0.155	399769	4.49395e-05	2	2	0.064	53036	1.29231e-05	2	2	0.047	29396.3	7.27414e-06	2	2	0.052	74373.6	8.41223e-06	3	3	0.082	240481	2.75117e-05	4	4	0.096	226944	2.25831e-05	3	3
O95867	125	13793.8	5	5	0.264	1.26269e+06	0.000776692	4	4	0.264	832367	0.00058737	4	4	0.264	655329	0.000341557	4	4	0.192	911060	0.00043752	3	3	0.192	545636	0.000567977	3	3	0.264	258368	0.000273123	4	4	0.264	635090	0.000306873	5	5	0.264	937523	0.000458194	4	4	0.264	829895	0.000352792	3	3
P28676	217	23976.5	5	5	0.253	405793	0.000143783	3	3	0.138	274029	0.000111389	4	4	0.175	133009	3.99332e-05	3	3	0.138	137845	3.81323e-05	2	2	0.083	191454	0.0001148	2	2	0.083	140870	8.57808e-05	3	3	0.166	156342	4.35161e-05	3	3	0.166	163698	4.60853e-05	4	4	0.217	350035	8.57152e-05	4	4
P60985	99	11024.9	7	7	0.455	1.58711e+06	0.00123263	6	6	0.455	1.16721e+06	0.00103997	6	6	0.455	1.22812e+06	0.0008082	7	7	0.455	1.38003e+06	0.000836789	7	7	0.444	3.77533e+06	0.004962	9	9	0.455	3.76717e+06	0.00502817	5	5	0.283	1.09461e+06	0.000667818	4	4	0.273	1.11273e+06	0.000686646	4	4	0.364	1.19235e+06	0.000639992	4	4
P13646	458	49539.4	2	2	0.041	187272	3.14391e-05	3	3	0.07	215719	4.15461e-05	0	0	0	0	0	0	0	0	0	0	4	4	0.085	235433	6.68866e-05	2	2	0.041	167584	4.83502e-05	7	7	0.188	1.73186e+06	0.000228392	8	8	0.203	1.78756e+06	0.000238437	7	7	0.199	2652833	0.000307787	9	9
Q96FX8	193	21353.7	5	5	0.192	674453	0.000268693	4	4	0.192	563161	0.000257384	5	5	0.145	643823	0.000217331	5	5	0.233	925421	0.000287835	5	5	0.223	470502	0.000317206	4	4	0.135	191206	0.000130911	6	6	0.223	752100	0.00023537	6	6	0.223	785344	0.000248588	5	5	0.098	634710	0.000174753	5	5
P47929	136	15047.8	19	19	0.721	1.99806e+07	0.0112962	19	19	0.713	2.00692e+07	0.0130166	22	22	0.831	2.49693e+07	0.0119614	21	21	0.831	2.61232e+07	0.0115305	7	7	0.603	2.06277e+06	0.00197356	9	9	0.721	2319283	0.00225344	19	19	0.816	2.12716e+07	0.00944702	20	20	0.831	2.22614e+07	0.00999981	17	17	0.816	22267392	0.00870034	20	20
P04406	335	36012.4	45	45	0.687	9.8598e+07	0.02263	37	37	0.687	7.96109e+07	0.0209621	49	49	0.663	1.21871e+08	0.0237011	48	48	0.663	1.37437e+08	0.0246274	52	52	0.678	1.2485e+08	0.0484931	48	48	0.678	1.21677e+08	0.0479948	43	43	0.71	84203668	0.0151817	38	38	0.687	8.4206e+07	0.0153559	36	36	0.66	1.14162e+08	0.0181086	40	40
P16401	226	22548.5	0	0	0	0	0	3	3	0.106	631604	0.000246515	2	2	0.102	77493.5	2.23393e-05	0	0	0	0	0	0	0	0	0	0	0	0	0	0	0	2	2	0.102	264796	7.0768e-05	2	2	0.102	312024	8.43446e-05	2	2	0.102	908605	0.000213635	2	2
Q9NQX3	736	79680	0	0	0	0	0	2	2	0.045	47554.7	5.69931e-06	3	3	0.058	150310	1.33053e-05	0	0	0	0	0	4	4	0.075	305857	5.40727e-05	3	3	0.061	146559	2.63128e-05	0	0	0	0	0	2	2	0.037	69180.5	5.74227e-06	2	2	0.039	83290.6	6.01345e-06	3	3
P78330	225	24973.9	2	2	0.093	112171	3.83319e-05	3	3	0.133	133864	5.24794e-05	0	0	0	0	0	2	2	0.098	177116	4.72537e-05	6	6	0.302	417606	0.000241502	6	6	0.302	417082	0.000244946	0	0	0	0	0	0	0	0	0	0	2	2	0.093	138396	3.26849e-05	2	2
P15153	192	21397.1	0	0	0	0	0	0	0	0	0	0	0	0	0	0	0	0	0	0	0	0	2	2	0.12	47897.7	3.24602e-05	2	2	0.12	51588.7	3.55045e-05	2	2	0.12	71339.6	2.24421e-05	2	2	0.12	74127.5	2.35861e-05	2	2	0.12	123357	3.41403e-05	3	3
O76015	456	50429.4	2	2	0.048	63298.4	1.06731e-05	2	2	0.048	49379.1	9.5518e-06	0	0	0	0	0	0	0	0	0	0	2	2	0.048	60386.1	1.7231e-05	2	2	0.048	62704.9	1.81705e-05	4	4	0.129	433661	5.74406e-05	3	3	0.094	200168	2.68169e-05	7	7	0.206	1.274e+06	0.000148461	9	9
P07360	202	22245.5	2	2	0.158	29146.9	1.10944e-05	2	2	0.158	28553.4	1.24685e-05	3	3	0.262	116237	3.74893e-05	4	4	0.317	138604	4.11894e-05	0	0	0	0	0	0	0	0	0	0	3	3	0.188	172434	5.15592e-05	2	2	0.158	99202.7	3.0002e-05	0	0	0	0	0	0	0
P49327	2511	273236	12	12	0.056	1.45175e+06	4.44537e-05	10	10	0.046	1.27686e+06	4.48543e-05	18	18	0.089	1.73889e+06	4.51168e-05	15	15	0.077	1.66246e+06	3.97434e-05	5	5	0.026	767232	3.97573e-05	4	4	0.015	117706	6.19417e-06	14	14	0.074	680662	1.63726e-05	16	16	0.08	732105	1.78117e-05	4	4	0.018	243991	5.16336e-06	6	6
P25705	553	59695.6	10	10	0.219	2.06877e+06	0.00028764	9	9	0.212	1.82668e+06	0.000291369	13	13	0.277	3.29873e+06	0.00038863	17	17	0.367	3.61168e+06	0.000392053	6	6	0.137	1.82118e+06	0.000428514	6	6	0.118	1.13521e+06	0.000271257	11	11	0.275	1.87607e+06	0.000204908	13	13	0.273	2297008	0.000253755	14	14	0.295	5.24785e+06	0.000504269	17	17
P52655	376	41470.5	0	0	0	0	0	0	0	0	0	0	2	2	0.045	116176	2.013e-05	0	0	0	0	0	0	0	0	0	0	0	0	0	0	0	0	0	0	0	0	0	0	0	0	0	0	0	0	0	0	0	0
Q13126	283	31197.8	2	2	0.124	129909	3.52952e-05	3	3	0.184	122548	3.81969e-05	4	4	0.244	364809	8.39832e-05	6	6	0.314	303860	6.44538e-05	3	3	0.124	136061	6.25582e-05	4	4	0.216	141114	6.58893e-05	6	6	0.272	472507	0.000100845	6	6	0.24	386785	8.3495e-05	3	3	0.184	105069	1.97285e-05	2	2
P21128	410	46823.9	7	7	0.222	398656	7.47613e-05	5	5	0.151	200702	4.31792e-05	9	9	0.268	623666	9.91018e-05	8	8	0.263	497846	7.28907e-05	3	3	0.083	53513.8	1.69832e-05	0	0	0	0	0	5	5	0.12	155706	2.29379e-05	4	4	0.11	240623	3.58535e-05	4	4	0.102	246735	3.19781e-05	4	4
Q9H299	93	10413.3	3	3	0.312	740579	0.000612281	2	2	0.204	296442	0.000281166	3	3	0.312	664949	0.000465821	3	3	0.312	764390	0.000493393	0	0	0	0	0	0	0	0	0	0	2	2	0.269	548863	0.000356463	3	3	0.312	499350	0.00032802	4	4	0.43	812350	0.000464158	3	3
P34059	522	57971.1	2	2	0.034	46008.3	6.77685e-06	3	3	0.054	69227.2	1.1698e-05	5	5	0.098	247795	3.09268e-05	5	5	0.102	233092	2.68051e-05	0	0	0	0	0	0	0	0	0	0	3	3	0.054	130970	1.51543e-05	2	2	0.036	105499	1.23469e-05	3	3	0.067	183896	1.872e-05	3	3
Q92542	709	78343.5	5	5	0.09	456500	4.95059e-05	3	3	0.062	268202	3.33674e-05	6	6	0.111	814550	7.48489e-05	6	6	0.111	797714	6.75402e-05	5	5	0.08	635750	0.000116675	4	4	0.063	531528	9.90628e-05	7	7	0.126	633104	5.3934e-05	4	4	0.062	558431	4.81172e-05	0	0	0	0	0	2	2
P49748	655	70327.4	7	7	0.127	362990	4.26103e-05	8	8	0.134	413460	5.568e-05	8	8	0.148	395223	3.9311e-05	8	8	0.134	546617	5.0096e-05	14	14	0.229	1.25017e+06	0.000248351	13	13	0.206	1174208	0.000236883	11	11	0.185	758901	6.99806e-05	9	9	0.176	1.36719e+06	0.000127517	15	15	0.258	1.99184e+06	0.000161592	14	14
Q9UN36	371	40754.2	0	0	0	0	0	2	2	0.097	144900	3.44511e-05	3	3	0.132	74935	1.3159e-05	2	2	0.086	243255	3.93594e-05	0	0	0	0	0	0	0	0	0	0	3	3	0.092	698875	0.000113778	2	2	0.078	93164.7	1.53411e-05	2	2	0.065	162572	2.32851e-05	2	2
Q8NBJ7	301	33803.8	3	3	0.116	155967	3.98407e-05	2	2	0.083	62520.9	1.83217e-05	2	2	0.083	92566.2	2.00355e-05	4	4	0.136	110146	2.19666e-05	2	2	0.083	100305	4.33603e-05	3	3	0.086	198828	8.72852e-05	2	2	0.073	125555	2.51943e-05	3	3	0.106	204534	4.15123e-05	0	0	0	0	0	0	0
Q12907	356	40185.1	0	0	0	0	0	0	0	0	0	0	2	2	0.056	107956	1.97566e-05	2	2	0.062	107064	1.80533e-05	2	2	0.056	132286	4.83507e-05	0	0	0	0	0	0	0	0	0	0	2	2	0.059	133999	2.29948e-05	3	3	0.084	525115	7.83808e-05	2	2
Q9BRX8	229	25729.4	3	3	0.131	145498	4.88523e-05	3	3	0.157	149095	5.74295e-05	3	3	0.131	96243.2	2.73809e-05	3	3	0.131	116527	3.05459e-05	2	2	0.092	159416	9.05806e-05	4	4	0.192	185935	0.000107289	0	0	0	0	0	0	0	0	0	0	0	0	0	0	0	0	0
P62318	126	13889.3	3	3	0.317	543124	0.000331429	2	2	0.246	243422	0.000170411	2	2	0.246	285404	0.000147572	3	3	0.317	536187	0.00025545	4	4	0.317	787823	0.000813571	4	4	0.317	765546	0.000802844	2	2	0.151	472219	0.000226364	2	2	0.183	374029	0.000181348	2	2	0.246	590786	0.000249153	2	2
P35268	128	14759.8	0	0	0	0	0	2	2	0.188	454461	0.00031318	2	2	0.188	594023	0.000302348	2	2	0.188	634909	0.000297757	0	0	0	0	0	0	0	0	0	0	2	2	0.188	454289	0.000214366	2	2	0.188	486753	0.000232314	2	2	0.188	682484	0.000283327	0	0
Q9UPN3	7388	837769	0	0	0	0	0	0	0	0	0	0	0	0	0	0	0	2	2	0.003	112021	9.10195e-07	0	0	0	0	0	0	0	0	0	0	3	3	0.004	96028.7	7.85069e-07	3	3	0.005	138801	1.14774e-06	2	2	0.003	83574.8	6.0111e-07	0	0
P05107	769	84708.1	3	3	0.043	72734.1	7.27233e-06	0	0	0	0	0	4	4	0.055	152770	1.29427e-05	0	0	0	0	0	0	0	0	0	0	0	0	0	0	0	4	4	0.052	102519	8.05213e-06	2	2	0.021	240291	1.90893e-05	3	3	0.043	63908.8	4.41611e-06	2	2
Q9Y5U9	82	8944.9	2	2	0.341	97199.3	9.11405e-05	0	0	0	0	0	2	2	0.098	38799.6	3.08267e-05	0	0	0	0	0	2	2	0.098	115020	0.000182514	0	0	0	0	0	0	0	0	0	0	0	0	0	0	0	0	0	0	0	0	2	2
Q14974	876	97090	2	2	0.033	26035.3	2.28518e-06	4	4	0.063	112356	1.13135e-05	2	2	0.032	36061.1	2.68194e-06	3	3	0.046	98397.8	6.74283e-06	0	0	0	0	0	0	0	0	0	0	3	3	0.035	139333	9.6069e-06	2	2	0.032	23401.4	1.63198e-06	3	3	0.046	483205	2.93112e-05	2	2
P01889	362	40416.9	0	0	0	0	0	2	2	0.075	48994.9	1.19385e-05	2	2	0.069	43665.1	7.8585e-06	0	0	0	0	0	0	0	0	0	0	0	0	0	0	0	0	0	0	0	0	0	0	0	0	0	3	3	0.105	196956	2.89113e-05	2	2
Q00325	362	40050.7	4	4	0.099	153540	3.26118e-05	5	5	0.133	202890	4.94379e-05	5	5	0.133	487860	8.78013e-05	4	4	0.108	250623	4.15597e-05	4	4	0.108	125227	4.5012e-05	4	4	0.097	158383	5.78135e-05	5	5	0.124	294738	4.91769e-05	5	5	0.133	324908	5.48314e-05	7	7	0.169	879978	0.000129172	9	9
P61421	351	40285.2	3	3	0.131	104623	2.29183e-05	3	3	0.128	53302	1.3395e-05	2	2	0.108	52807.1	9.80164e-06	4	4	0.165	89467.1	1.53009e-05	0	0	0	0	0	0	0	0	0	0	3	3	0.134	54545.8	9.38616e-06	0	0	0	0	0	2	2	0.06	79205.2	1.19909e-05	3	3
P35221	906	99990.5	3	3	0.043	115222	9.7784e-06	4	4	0.073	4.22684e+06	0.000411523	6	6	0.1	246654	1.77367e-05	4	4	0.082	226866	1.50315e-05	0	0	0	0	0	0	0	0	0	0	4	4	0.056	140369	9.35787e-06	5	5	0.071	203666	1.37331e-05	6	6	0.084	6048542	0.000354755	6	6
P04179	222	24716.6	3	3	0.194	219331	7.59643e-05	4	4	0.23	219418	8.71819e-05	5	5	0.261	606063	0.00017786	3	3	0.194	416817	0.000112708	2	2	0.099	128009	7.50285e-05	3	3	0.194	120193	7.15415e-05	2	2	0.131	85598.7	2.32888e-05	3	3	0.194	168827	4.64587e-05	7	7	0.329	1.7924e+06	0.00042903	8	8
P49721	201	22803.7	7	7	0.373	3.8733e+06	0.00148165	7	7	0.413	3.33013e+06	0.00146141	9	9	0.438	4.42187e+06	0.00143325	7	7	0.348	5.23092e+06	0.00156222	8	8	0.423	4.23932e+06	0.00274434	11	11	0.438	4.61379e+06	0.00303314	8	8	0.393	3.11493e+06	0.000936023	7	7	0.343	2.79432e+06	0.000849294	9	9	0.373	3.3586e+06	0.000887909	8	8
Q9NZH8	169	18691.4	12	12	0.55	5.09442e+06	0.00231777	10	10	0.544	2.61771e+06	0.00136629	11	11	0.704	4.10872e+06	0.00158392	12	12	0.71	4.25916e+06	0.00151286	7	7	0.544	1.48843e+06	0.00114599	6	6	0.544	1.36783e+06	0.00106949	13	13	0.769	3.86834e+06	0.00138252	9	9	0.71	3.2121e+06	0.00116113	8	8	0.609	3.22162e+06	0.00101296	9	9
P25786	263	29518.9	11	11	0.548	2.58801e+06	0.000756609	10	10	0.452	2.23293e+06	0.000748903	10	10	0.426	4.09864e+06	0.00101531	12	12	0.551	4665725	0.00106494	13	13	0.586	5.887e+06	0.00291257	15	15	0.612	6.22909e+06	0.00312968	11	11	0.479	3.44326e+06	0.000790766	10	10	0.452	3.50864e+06	0.000815006	11	11	0.357	3.99559e+06	0.000807292	11	11
P09104	434	47221	0	0	0	0	0	0	0	0	0	0	0	0	0	0	0	0	0	0	0	0	0	0	0	0	0	0	0	0	0	0	0	0	0	0	0	0	0	0	0	0	0	0	0	0	0	2	2
P06280	429	48716.9	8	8	0.198	727473	0.000130383	7	7	0.196	541679	0.000111376	9	9	0.259	1.0992e+06	0.00016693	10	10	0.259	1.64476e+06	0.000230147	8	8	0.198	522748	0.000158552	9	9	0.235	617560	0.000190218	10	10	0.224	898631	0.00012652	9	9	0.235	793840	0.000113045	8	8	0.207	1.10615e+06	0.000137013	10	10
Q92874	299	32814.6	8	8	0.441	3.57366e+06	0.000918976	7	7	0.318	3.25637e+06	0.00096066	7	7	0.415	2.47348e+06	0.000538952	7	7	0.318	2.78339e+06	0.00055881	7	7	0.318	1.56658e+06	0.00068174	6	6	0.278	1.18942e+06	0.000525649	7	7	0.294	2.68998e+06	0.000543389	6	6	0.291	2.76089e+06	0.0005641	6	6	0.291	2.6101e+06	0.000463865	6	6
P04040	527	59700.7	28	28	0.63	1.40865e+07	0.0020552	29	29	0.613	1.24843e+07	0.00208959	23	23	0.562	1.13993e+07	0.00140923	25	25	0.583	1.25824e+07	0.00143322	42	42	0.636	3.39075e+07	0.00837187	39	39	0.639	3.81335e+07	0.0095615	31	31	0.617	2.08059e+07	0.00238456	31	31	0.598	2.10609e+07	0.00244143	22	22	0.472	13991561	0.00141079	22	22
O95274	346	35929.6	5	5	0.185	2.16809e+06	0.000481797	4	4	0.127	1.77086e+06	0.000451456	5	5	0.185	1.73521e+06	0.000326731	7	7	0.289	1.97857e+06	0.00034327	7	7	0.211	1.79987e+06	0.000676866	6	6	0.182	1.71324e+06	0.000654295	6	6	0.182	1.94835e+06	0.000340115	5	5	0.165	1.75892e+06	0.000310561	6	6	0.182	2.44741e+06	0.000375869	5	5
P01024	1663	187012	53	53	0.351	1.29904e+07	0.000600609	47	47	0.337	7.64595e+06	0.000405551	55	55	0.369	1.08372e+07	0.00042456	60	60	0.408	13656862	0.000492969	22	22	0.136	5163110	0.000403977	17	17	0.127	5.01021e+06	0.000398102	64	64	0.431	1.84783e+07	0.000671127	60	60	0.385	1.86408e+07	0.00068478	36	36	0.244	7.91717e+06	0.000252978	33	33
Q9BTV4	400	44829.2	3	3	0.072	143434	2.75712e-05	4	4	0.092	124662	2.74903e-05	4	4	0.182	221345	3.60515e-05	5	5	0.162	324561	4.87077e-05	6	6	0.195	324720	0.00010563	6	6	0.24	189317	6.25402e-05	3	3	0.118	151524	2.28799e-05	5	5	0.162	341744	5.21937e-05	4	4	0.142	311942	4.144e-05	4	4
P40429	203	23544.4	3	3	0.118	136725	5.17863e-05	4	4	0.177	196333	8.53107e-05	4	4	0.177	220584	7.07932e-05	3	3	0.143	258094	7.63209e-05	0	0	0	0	0	0	0	0	0	0	3	3	0.118	165668	4.92919e-05	2	2	0.089	173020	5.20687e-05	2	2	0.089	129121	3.37993e-05	3	3
P50570	870	97985.2	2	2	0.026	108253	9.56714e-06	4	4	0.047	115743	1.17349e-05	4	4	0.049	117704	8.81422e-06	2	2	0.026	91132	6.288e-06	0	0	0	0	0	0	0	0	0	0	4	4	0.052	145378	1.00928e-05	2	2	0.028	116979	8.21421e-06	0	0	0	0	0	0	0
Q15008	389	45484.3	4	4	0.116	313405	6.19467e-05	2	2	0.051	73221.9	1.66034e-05	5	5	0.134	181686	3.04288e-05	4	4	0.113	184079	2.84064e-05	0	0	0	0	0	0	0	0	0	0	3	3	0.087	90900.9	1.41141e-05	3	3	0.09	126415	1.9853e-05	2	2	0.044	88307.9	1.2063e-05	3	3
P54727	409	43126.6	2	2	0.044	164810	3.09829e-05	3	3	0.076	172642	3.72332e-05	4	4	0.098	699208	0.000111377	2	2	0.046	96333.8	1.41389e-05	0	0	0	0	0	0	0	0	0	0	0	0	0	0	0	0	0	0	0	0	0	0	0	0	0	3	3
Q15181	289	32621.1	6	6	0.249	181935	4.84039e-05	4	4	0.145	108326	3.30629e-05	2	2	0.087	43976.3	9.91367e-06	0	0	0	0	0	0	0	0	0	0	0	0	0	0	0	0	0	0	0	0	0	0	0	0	0	3	3	0.087	117054	2.15226e-05	2	2
O75083	606	66133.9	5	5	0.14	4.83823e+06	0.00061387	5	5	0.125	4.70404e+06	0.000684707	5	5	0.107	2.87016e+06	0.000308565	8	8	0.236	3.34131e+06	0.000330983	0	0	0	0	0	0	0	0	0	0	7	7	0.175	3.37701e+06	0.000336584	5	5	0.145	3.24312e+06	0.00032694	10	10	0.224	5.37773e+06	0.000471555	6	6
P63167	89	10341.1	0	0	0	0	0	0	0	0	0	0	0	0	0	0	0	0	0	0	0	0	0	0	0	0	0	0	0	0	0	0	0	0	0	0	0	0	0	0	0	0	0	0	0	0	0	0	0
Q9BYJ1	711	80473.3	3	3	0.045	69385.2	7.50342e-06	2	2	0.025	35073.1	4.35122e-06	3	3	0.045	50202	4.60008e-06	2	2	0.025	18939	1.599e-06	4	4	0.075	172325	3.15367e-05	6	6	0.098	234308	4.3546e-05	5	5	0.082	239274	2.03263e-05	5	5	0.082	234414	2.01415e-05	0	0	0	0	0	0	0
Q9UMR5	302	34185.2	0	0	0	0	0	0	0	0	0	0	0	0	0	0	0	0	0	0	0	0	2	2	0.076	68019.9	2.93067e-05	0	0	0	0	0	0	0	0	0	0	0	0	0	0	0	0	0	0	0	0	0	0
O00204	365	41263.5	7	7	0.178	453179	9.54639e-05	7	7	0.195	414367	0.000100138	6	6	0.162	448380	8.00327e-05	5	5	0.137	482810	7.94043e-05	0	0	0	0	0	0	0	0	0	0	7	7	0.2	762819	0.00012623	8	8	0.192	1.3661e+06	0.000228647	2	2	0.049	262552	3.82233e-05	3	3
O75369	2602	277972	28	28	0.157	3.86194e+06	0.00011412	27	27	0.134	3.49945e+06	0.000118631	29	29	0.168	4.1431e+06	0.000103737	30	30	0.166	4.02783e+06	9.29234e-05	17	17	0.096	2.83318e+06	0.000141678	19	19	0.095	2913955	0.000147981	37	37	0.211	6.18393e+06	0.000143546	37	37	0.201	6.35062e+06	0.000149103	37	37	0.198	8206691	0.000167597	43	43
P15311	586	69351.7	7	7	0.113	437875	5.74532e-05	6	6	0.092	361311	5.43864e-05	7	7	0.118	589709	6.55622e-05	6	6	0.092	389360	3.98854e-05	2	2	0.029	17458.3	3.87652e-06	2	2	0.027	33364.3	7.52341e-06	6	6	0.09	670699	6.91295e-05	9	9	0.176	824241	8.59279e-05	10	10	0.176	974574	8.83737e-05	7	7
P05388	317	34233.8	3	3	0.183	204839	4.96838e-05	2	2	0.085	140055	3.89713e-05	3	3	0.167	468496	9.62854e-05	2	2	0.151	95032.9	1.7996e-05	0	0	0	0	0	0	0	0	0	0	2	2	0.085	86497.5	1.64808e-05	3	3	0.183	136568	2.6319e-05	3	3	0.183	140483	2.35489e-05	0	0
P13284	250	27927	3	3	0.164	453180	0.000139377	5	5	0.232	573870	0.000202479	5	5	0.232	948309	0.000247129	5	5	0.3	1279365	0.000307196	3	3	0.196	868247	0.000451898	4	4	0.196	1.38421e+06	0.000731629	0	0	0	0	0	0	0	0	0	0	6	6	0.216	1.18934e+06	0.000252796	5	5
O75531	89	10034	2	2	0.213	780328	0.000674138	5	5	0.562	1.34001e+06	0.00132809	4	4	0.483	705874	0.000516715	3	3	0.483	653678	0.000440895	4	4	0.483	1.03381e+06	0.00151144	3	3	0.371	809904	0.00120247	4	4	0.483	1.10118e+06	0.000747315	5	5	0.562	1.68356e+06	0.00115562	2	2	0.236	622932	0.000371926	4	4
P06396	782	85626.2	25	25	0.343	8.49956e+06	0.000835703	21	21	0.341	6.7609e+06	0.000762613	28	28	0.4	8.31855e+06	0.000693034	27	27	0.399	8.91626e+06	0.000684443	22	22	0.295	5.01697e+06	0.000834779	17	17	0.253	4.79185e+06	0.000809705	23	23	0.372	9.15605e+06	0.000707188	21	21	0.308	8.13485e+06	0.000635507	25	25	0.326	1.13601e+07	0.000771936	24	24
P25787	234	25864.3	10	10	0.457	1.10628e+06	0.000363507	9	9	0.376	866664	0.000326694	10	10	0.38	1.87707e+06	0.00052261	10	10	0.457	2.27391e+06	0.000583335	15	15	0.56	2.86539e+06	0.00159333	16	16	0.53	2.94028e+06	0.00166037	12	12	0.509	1654783	0.000427129	13	13	0.517	2.0148e+06	0.000526009	8	8	0.376	1486164	0.000337487	11	11
P28066	241	26376.2	9	9	0.444	1.90408e+06	0.000607479	11	11	0.477	1.81874e+06	0.000665674	11	11	0.477	3.19529e+06	0.000863787	13	13	0.485	3.83269e+06	0.000954657	14	14	0.602	2.72807e+06	0.00147291	15	15	0.568	3.50296e+06	0.00192065	12	12	0.498	2.40171e+06	0.000601917	13	13	0.56	2.96785e+06	0.00075232	12	12	0.56	2.91263e+06	0.000642206	12	12
Q9BYX7	375	41970.8	0	0	0	0	0	0	0	0	0	0	0	0	0	0	0	0	0	0	0	0	0	0	0	0	0	0	0	0	0	0	0	0	0	0	0	2	2	0.091	71536.2	1.16539e-05	0	0	0	0	0	0	0
P06312	121	13353.6	2	2	0.223	138646	8.81019e-05	0	0	0	0	0	3	3	0.347	434037	0.000233698	3	3	0.347	461352	0.00022888	0	0	0	0	0	0	0	0	0	0	2	2	0.273	238693	0.000119148	3	3	0.281	282291	0.000142524	3	3	0.157	266733	0.000117138	4	4
P60953	191	21227	0	0	0	0	0	0	0	0	0	0	0	0	0	0	0	2	2	0.147	127907	4.01997e-05	0	0	0	0	0	0	0	0	0	0	4	4	0.293	210108	6.6442e-05	2	2	0.136	105209	3.36509e-05	3	3	0.225	104303	2.90181e-05	2	2
P62913	178	20221.6	3	3	0.14	141880	6.12863e-05	0	0	0	0	0	0	0	0	0	0	0	0	0	0	0	0	0	0	0	0	0	0	0	0	0	2	2	0.096	153433	5.20635e-05	0	0	0	0	0	3	3	0.14	230317	6.87562e-05	0	0
Q12792	350	40239.7	0	0	0	0	0	0	0	0	0	0	2	2	0.057	275691	5.13179e-05	0	0	0	0	0	0	0	0	0	0	0	0	0	0	0	0	0	0	0	0	0	0	0	0	0	0	0	0	0	0	0	0
P02763	201	23506.8	4	4	0.249	686752	0.000262704	4	4	0.249	592108	0.000259844	5	5	0.323	9.50348e+06	0.00308035	4	4	0.249	9.89658e+06	0.00295563	3	3	0.189	73928	4.78575e-05	3	3	0.219	78540.4	5.1633e-05	5	5	0.323	1.32323e+06	0.000397624	5	5	0.323	1.21778e+06	0.000370126	3	3	0.189	155719	4.11673e-05	3	3
Q9UBM7	475	54435.8	5	5	0.128	567811	9.19119e-05	5	5	0.101	309777	5.75258e-05	5	5	0.114	301826	4.13978e-05	6	6	0.128	541334	6.8412e-05	5	5	0.128	363787	9.96531e-05	6	6	0.147	808038	0.000224786	7	7	0.147	499046	6.34572e-05	6	6	0.12	419166	5.39101e-05	4	4	0.112	248566	2.7807e-05	5	5
P50395	445	50612.9	19	19	0.501	5487761	0.000948194	16	16	0.425	4.42529e+06	0.00087718	15	15	0.443	3.58971e+06	0.000525549	14	14	0.418	3.75128e+06	0.000506035	17	17	0.452	4080285	0.00119308	14	14	0.348	4.55987e+06	0.00135401	14	14	0.342	3.27413e+06	0.000444396	12	12	0.351	3.30631e+06	0.000453901	10	10	0.276	2.51714e+06	0.000300576	14	14
Q6ZVX7	275	30809.9	10	10	0.331	2.07366e+06	0.000579785	8	8	0.331	1.69301e+06	0.000543042	7	7	0.262	2.14673e+06	0.000508578	11	11	0.389	2.36685e+06	0.000516654	8	8	0.262	761281	0.000360205	7	7	0.262	789351	0.000379287	8	8	0.251	2.16443e+06	0.000475383	8	8	0.273	2.27656e+06	0.000505736	7	7	0.255	1.79399e+06	0.000346651	7	7
Q9BQ50	236	25887.2	9	9	0.542	2151104	0.000700828	9	9	0.483	1.83643e+06	0.000686388	10	10	0.623	1.97272e+06	0.000544587	9	9	0.53	2.1101e+06	0.000536726	5	5	0.28	676143	0.00037279	6	6	0.314	810285	0.000453687	5	5	0.288	1141830	0.000292229	7	7	0.36	1.69365e+06	0.000438419	6	6	0.314	1.28978e+06	0.000290409	6	6
P48047	213	23244.6	0	0	0	0	0	2	2	0.131	131006	5.42523e-05	6	6	0.39	3.06489e+06	0.000937451	6	6	0.408	307321	8.6611e-05	0	0	0	0	0	0	0	0	0	0	2	2	0.103	115352	3.271e-05	4	4	0.286	154446	4.42971e-05	6	6	0.408	725432	0.000180977	7	7
P00491	289	32079.1	15	15	0.557	4.80466e+06	0.00127828	16	16	0.557	4.10838e+06	0.00125395	18	18	0.63	7.11318e+06	0.00160354	16	16	0.592	7.90778e+06	0.00164255	17	17	0.633	4469599	0.00201237	16	16	0.557	4.46069e+06	0.00203955	18	18	0.616	4.27127e+06	0.000892674	19	19	0.612	4.56219e+06	0.000964392	18	18	0.606	4.83894e+06	0.000889729	14	14
P40121	348	38456.5	10	10	0.345	1.14029e+06	0.00025194	8	8	0.302	857026	0.000217231	8	8	0.244	946521	0.0001772	9	9	0.307	1.1071e+06	0.000190972	0	0	0	0	0	2	2	0.037	51307.3	1.94819e-05	7	7	0.261	801294	0.000139074	6	6	0.216	939664	0.000164957	8	8	0.261	1.22236e+06	0.00018665	6	6
P06744	558	63089.2	14	14	0.306	2.73608e+06	0.000377014	14	14	0.296	2.02066e+06	0.000319422	14	14	0.278	2.05197e+06	0.00023958	14	14	0.276	2.2232e+06	0.000239169	9	9	0.172	757581	0.000176657	13	13	0.244	1521452	0.000360292	12	12	0.211	2.35532e+06	0.000254947	13	13	0.24	2.77206e+06	0.000303491	11	11	0.206	2.26291e+06	0.000215496	14	14
P01911	266	29929	0	0	0	0	0	2	2	0.098	99998.2	3.31602e-05	3	3	0.135	307515	7.53179e-05	3	3	0.109	273925	6.18175e-05	0	0	0	0	0	0	0	0	0	0	2	2	0.098	209506	4.75718e-05	2	2	0.098	207938	4.77563e-05	2	2	0.083	160737	3.21099e-05	2	2
Q16629	238	27332	0	0	0	0	0	0	0	0	0	0	0	0	0	0	0	0	0	0	0	0	0	0	0	0	0	0	0	0	0	0	0	0	0	0	0	0	0	0	0	0	2	2	0.088	54344.4	1.21334e-05	2	2
O43548	720	80708.5	6	6	0.143	192076	2.05117e-05	4	4	0.118	61218.2	7.49989e-06	6	6	0.174	285622	2.58447e-05	8	8	0.189	343457	2.86352e-05	7	7	0.143	440619	7.96284e-05	7	7	0.133	340700	6.25273e-05	3	3	0.071	155930	1.30807e-05	2	2	0.04	110747	9.39672e-06	0	0	0	0	0	0	0
Q7Z2K6	904	100149	2	2	0.021	239340	2.03568e-05	3	3	0.032	219976	2.14642e-05	4	4	0.046	373991	2.69529e-05	4	4	0.05	124388	8.25986e-06	3	3	0.037	152845	2.19999e-05	6	6	0.069	502465	7.34459e-05	5	5	0.059	203413	1.35907e-05	3	3	0.037	81770.2	5.52592e-06	3	3	0.031	400633	2.35496e-05	4	4
P30153	589	65248.9	4	4	0.093	117722	1.53675e-05	0	0	0	0	0	2	2	0.063	74794.1	8.27305e-06	2	2	0.063	56375.8	5.74564e-06	0	0	0	0	0	0	0	0	0	0	4	4	0.093	158965	1.63012e-05	3	3	0.076	133667	1.3864e-05	3	3	0.08	165751	1.49536e-05	4	4
A0FGR9	886	99954.1	3	3	0.038	78401.2	6.80379e-06	2	2	0.025	38665	3.84938e-06	3	3	0.038	132464	9.74041e-06	3	3	0.038	119671	8.10805e-06	0	0	0	0	0	0	0	0	0	0	2	2	0.024	55456.6	3.78053e-06	3	3	0.038	91694.4	6.32247e-06	2	2	0.021	50319.1	3.0179e-06	0	0
P48594	390	44807.5	14	14	0.305	9.95018e+06	0.00196168	17	17	0.367	9.27303e+06	0.00209732	12	12	0.323	7.15462e+06	0.00119519	14	14	0.326	8.3489e+06	0.00128507	4	4	0.146	468496	0.000156307	4	4	0.151	460073	0.000155881	9	9	0.208	6.41187e+06	0.000993011	12	12	0.313	6.34659e+06	0.000994154	6	6	0.172	2.98272e+06	0.000406399	9	9
P98088	5654	585181	2	2	0.007	21119.2	2.872e-07	3	3	0.015	35536.2	5.54398e-07	0	0	0	0	0	0	0	0	0	0	0	0	0	0	0	0	0	0	0	0	5	5	0.028	157776	1.68547e-06	5	5	0.021	1.73527e+07	0.000187495	4	4	0.014	354662	3.33322e-06	5	5
P20073	488	52687.7	12	12	0.256	2.05093e+06	0.000323142	13	13	0.281	1.6474e+06	0.000297774	12	12	0.277	1.85907e+06	0.000248193	12	12	0.277	2.17274e+06	0.000267269	11	11	0.264	624492	0.000166511	8	8	0.186	478290	0.00012951	10	10	0.258	1.12044e+06	0.000138676	12	12	0.262	1.31397e+06	0.000164492	15	15	0.314	1.73574e+06	0.000189004	11	11
Q6UWN5	251	26900	7	7	0.398	1.57595e+06	0.000482761	6	6	0.375	775070	0.000272379	11	11	0.506	1.5193e+06	0.000394351	7	7	0.446	1.51953e+06	0.000363409	3	3	0.199	500807	0.000259618	3	3	0.199	491624	0.000258815	8	8	0.446	987226	0.000237562	4	4	0.243	547312	0.000133211	5	5	0.291	631743	0.000133743	5	5
Q6ZNF0	438	50429.4	6	6	0.174	641218	0.000112562	4	4	0.123	497295	0.000100149	9	9	0.221	1.33215e+06	0.000198149	9	9	0.256	1.03521e+06	0.000141879	6	6	0.174	626768	0.000186196	7	7	0.174	644558	0.000194455	5	5	0.144	2.06075e+06	0.000284174	5	5	0.158	591109	8.24463e-05	5	5	0.16	649698	7.88212e-05	5	5
P16152	277	30337.9	5	5	0.217	202464	5.61992e-05	6	6	0.231	391296	0.000124604	5	5	0.217	303712	7.14324e-05	7	7	0.285	340025	7.36871e-05	0	0	0	0	0	0	0	0	0	0	6	6	0.253	211668	4.6154e-05	5	5	0.224	194317	4.28558e-05	2	2	0.094	340582	6.53353e-05	0	0
P08758	320	35896.4	11	11	0.397	4.90428e+06	0.00117839	11	11	0.375	2.38501e+06	0.000657427	13	13	0.453	2.30238e+06	0.000468749	12	12	0.444	2.78128e+06	0.000521742	6	6	0.2	675613	0.000274717	6	6	0.2	826020	0.000341092	10	10	0.394	3.01504e+06	0.000569085	12	12	0.416	3.08266e+06	0.00058851	11	11	0.331	3.82782e+06	0.000635634	11	11
P22304	550	61815.9	4	4	0.122	312734	4.37195e-05	6	6	0.144	390084	6.25608e-05	6	6	0.169	526756	6.23965e-05	7	7	0.189	732178	7.99125e-05	3	3	0.073	536146	0.00012684	7	7	0.184	1.27794e+06	0.000307028	5	5	0.122	481424	5.28688e-05	8	8	0.2	1.60871e+06	0.000178687	5	5	0.109	312877	3.02285e-05	5	5
P09429	215	24860.2	4	4	0.209	184521	6.59886e-05	3	3	0.209	102881	4.22089e-05	0	0	0	0	0	0	0	0	0	0	0	0	0	0	0	0	0	0	0	0	0	0	0	0	0	0	0	0	0	0	0	0	0	0	0	0	0
P09601	288	32780	6	6	0.274	656590	0.000175293	8	8	0.358	572736	0.000175416	9	9	0.441	821969	0.000185942	9	9	0.396	908004	0.000189259	3	3	0.135	174242	7.87224e-05	3	3	0.104	172315	7.9061e-05	8	8	0.375	837022	0.000175541	7	7	0.26	648488	0.000137559	6	6	0.253	1.20467e+06	0.000222271	9	9
P14384	443	50463.5	9	9	0.251	2.05665e+06	0.000356959	11	11	0.33	1511259	0.000300914	10	10	0.314	1.5399e+06	0.000226466	10	10	0.251	1.63122e+06	0.000221039	11	11	0.284	3.09478e+06	0.000909	15	15	0.409	3.30197e+06	0.000984918	11	11	0.269	1.5035e+06	0.00020499	8	8	0.201	1.05789e+06	0.000145887	6	6	0.181	611660	7.33689e-05	9	9
P17987	556	60287.6	2	2	0.036	53240.2	7.36253e-06	0	0	0	0	0	5	5	0.101	377238	4.42032e-05	4	4	0.081	163938	1.76997e-05	0	0	0	0	0	0	0	0	0	0	7	7	0.138	288194	3.13071e-05	8	8	0.164	297070	3.26409e-05	5	5	0.112	149301	1.4269e-05	6	6
P19012	456	49163.1	7	7	0.202	320520	5.40446e-05	4	4	0.114	288437	5.57946e-05	8	8	0.211	621663	8.88185e-05	6	6	0.169	509240	6.70376e-05	3	3	0.07	111010	3.16762e-05	4	4	0.105	218712	6.3378e-05	7	7	0.18	390516	5.17259e-05	6	6	0.167	402912	5.39789e-05	11	11	0.274	3.06285e+06	0.000356917	10	10
P26641	437	50069.1	7	7	0.133	593840	0.000104484	7	7	0.162	382427	7.71923e-05	7	7	0.181	751469	0.000112032	7	7	0.167	728781	0.00010011	0	0	0	0	0	0	0	0	0	0	10	10	0.174	937283	0.000129546	9	9	0.197	989202	0.000138287	5	5	0.094	641238	7.79729e-05	6	6
O60888	179	19086.1	2	2	0.145	214451	9.21166e-05	2	2	0.229	188513	9.28957e-05	2	2	0.229	144792	5.26994e-05	3	3	0.33	119346	4.00237e-05	5	5	0.341	678479	0.000493197	3	3	0.346	522577	0.000385769	3	3	0.263	363828	0.000122766	2	2	0.196	280316	9.56693e-05	0	0	0	0	0	0	0
Q93009	1102	128202	8	8	0.094	203482	1.41973e-05	5	5	0.035	173163	1.38606e-05	7	7	0.076	350818	2.07403e-05	8	8	0.097	353252	1.92426e-05	13	13	0.133	1.02242e+06	0.000120721	11	11	0.113	904326	0.000108436	7	7	0.079	1.24188e+07	0.000680661	4	4	0.047	249665	1.38406e-05	4	4	0.047	161182	7.77213e-06	4	4
Q6E0U4	476	47036.1	17	17	0.351	9.94022e+06	0.00160565	16	16	0.225	9.11223e+06	0.00168859	15	15	0.288	3.24348e+06	0.000443934	14	14	0.326	3237008	0.000408223	12	12	0.307	2362738	0.000645871	11	11	0.212	2.62035e+06	0.000727417	13	13	0.239	4.35571e+06	0.000552696	16	16	0.353	4.93759e+06	0.000633703	11	11	0.267	3.32303e+06	0.000370965	13	13
O75629	220	24041.3	9	9	0.4	7.18068e+06	0.0025096	12	12	0.427	1.38962e+07	0.00557159	15	15	0.6	2.06714e+07	0.00612154	21	21	0.623	2.33765e+07	0.00637849	18	18	0.514	2.0041e+07	0.0118531	15	15	0.518	1.87788e+07	0.0112791	14	14	0.5	7.92174e+06	0.00217486	13	13	0.5	7.84962e+06	0.00217974	18	18	0.568	1.21763e+07	0.00294103	16	16
Q8N1N4	520	56812.5	13	13	0.306	2.41358e+06	0.000356878	12	12	0.262	1.81535e+06	0.000307939	14	14	0.335	1.8288e+06	0.000229127	12	12	0.294	1.74202e+06	0.000201099	14	14	0.283	2.41673e+06	0.000604731	13	13	0.265	1.91179e+06	0.000485811	14	14	0.35	4.60099e+06	0.000534419	11	11	0.258	4.39645e+06	0.000516507	12	12	0.254	3.41324e+06	0.000348794	10	10
P13693	172	19564.6	2	2	0.349	230079	0.000102852	2	2	0.157	325312	0.000166832	3	3	0.43	271086	0.000102681	3	3	0.43	309677	0.000108079	2	2	0.157	71790.3	5.43094e-05	2	2	0.157	76896.8	5.90759e-05	0	0	0	0	0	2	2	0.116	243732	8.65688e-05	0	0	0	0	0	2	2
Q16769	361	40832.8	9	9	0.266	1.85187e+06	0.000394427	8	8	0.28	1.03733e+06	0.000253463	9	9	0.371	1.2563e+06	0.000226725	6	6	0.222	1.14086e+06	0.000189708	6	6	0.199	2.14313e+06	0.000772465	7	7	0.222	2.16285e+06	0.000791678	5	5	0.152	821864	0.000137508	5	5	0.158	706649	0.000119584	5	5	0.155	1.18447e+06	0.00017435	3	3
Q07065	602	65964.7	14	14	0.302	628261	8.02428e-05	12	12	0.271	545042	7.9862e-05	18	18	0.38	945893	0.000102367	16	16	0.342	6310908	0.000629298	4	4	0.09	91483	1.97734e-05	2	2	0.051	58022.1	1.27358e-05	9	9	0.173	594684	5.96655e-05	14	14	0.309	793064	8.04802e-05	20	20	0.39	2.51817e+06	0.000222277	19	19
P27482	149	16861.9	10	10	0.718	7.01022e+06	0.00361749	11	11	0.718	6.27634e+06	0.00371559	15	15	0.732	1.12679e+07	0.00492687	14	14	0.732	1.26973e+07	0.00511546	5	5	0.416	824877	0.000720345	4	4	0.416	813734	0.00072165	11	11	0.718	5.57714e+06	0.00226078	11	11	0.718	5.65889e+06	0.00232019	15	15	0.732	2.11971e+07	0.00755955	15	15
P53634	463	51802.3	14	14	0.356	6.74934e+06	0.00112084	13	13	0.313	5.75163e+06	0.00109576	16	16	0.376	8649084	0.00121703	21	21	0.376	9.34219e+06	0.00121124	11	11	0.251	3.3858e+06	0.000951521	9	9	0.253	3.0698e+06	0.000876112	13	13	0.322	6245652	0.000814761	14	14	0.343	6.06477e+06	0.000800223	14	14	0.328	7.92016e+06	0.000908989	15	15
Q9BQE3	449	49845.5	2	2	0.038	67136.6	1.14967e-05	0	0	0	0	0	2	2	0.038	94517.1	1.37144e-05	0	0	0	0	0	0	0	0	0	0	0	0	0	0	0	0	0	0	0	0	0	0	0	0	0	0	0	0	0	0	0	0
P25311	298	34219.1	32	32	0.671	6.8416e+07	0.0176524	26	26	0.641	5.40508e+07	0.015999	29	29	0.644	5.28613e+07	0.0115567	30	30	0.648	5.87694e+07	0.0118385	29	29	0.621	4.93175e+07	0.0215339	36	36	0.691	6.12447e+07	0.027157	39	39	0.685	8.88029e+07	0.0179988	44	44	0.745	9.14038e+07	0.0187381	39	39	0.695	7.53837e+07	0.0134421	39	39
O60911	334	37287.1	29	29	0.68	12293074	0.00282993	23	23	0.614	1.05693e+07	0.00279129	32	32	0.695	2.44597e+07	0.00477109	26	26	0.674	2.35128e+07	0.00422589	32	32	0.674	20592654	0.00802238	29	29	0.698	1.81984e+07	0.00719976	22	22	0.485	1.44974e+07	0.00262166	29	29	0.659	20653104	0.00377761	33	33	0.614	4.22389e+07	0.00672004	31	31
P17858	780	84946.1	3	3	0.056	35280.3	3.47776e-06	0	0	0	0	0	0	0	0	0	0	0	0	0	0	0	0	0	0	0	0	0	0	0	0	0	0	0	0	0	0	4	4	0.071	109128	8.54713e-06	2	2	0.035	50302.9	3.42692e-06	2	2
P30740	379	42696.7	12	12	0.348	1.08669e+06	0.000220459	10	10	0.288	1310815	0.000305077	5	5	0.15	315610	5.42531e-05	8	8	0.243	464032	7.3497e-05	12	12	0.306	833196	0.000286052	11	11	0.335	1.48276e+06	0.000516967	10	10	0.325	2.39895e+06	0.000382309	12	12	0.348	3.19538e+06	0.000515064	8	8	0.219	717047	0.000100534	8	8
P52565	204	23174.7	2	2	0.127	168209	6.33987e-05	2	2	0.127	139600	6.03619e-05	2	2	0.127	90045.7	2.87572e-05	2	2	0.127	120109	3.53431e-05	0	0	0	0	0	0	0	0	0	0	0	0	0	0	0	0	0	0	0	0	0	0	0	0	0	0	0
Q9NNX1	390	44218.5	3	3	0.082	226801	4.47139e-05	3	3	0.085	392792	8.88393e-05	0	0	0	0	0	2	2	0.062	144315	2.2213e-05	3	3	0.082	919366	0.000306734	3	3	0.085	437094	0.000148095	2	2	0.062	112639	1.74445e-05	2	2	0.062	113759	1.78197e-05	2	2	0.049	139401	1.89935e-05	2	2
Q96DC9	234	27177.7	4	4	0.231	155796	5.1192e-05	2	2	0.124	80720	3.04279e-05	0	0	0	0	0	2	2	0.128	91661.9	2.35144e-05	2	2	0.141	76492.1	4.25342e-05	3	3	0.162	80224.8	4.53026e-05	3	3	0.162	70874	1.82938e-05	3	3	0.197	81718.8	2.13346e-05	0	0	0	0	0	0	0
P63151	447	51641.5	0	0	0	0	0	2	2	0.051	45444.9	8.96777e-06	0	0	0	0	0	0	0	0	0	0	0	0	0	0	0	0	0	0	0	0	0	0	0	0	0	0	0	0	0	0	0	0	0	0	0	2	2
P30040	261	28957.1	3	3	0.134	71089	2.09423e-05	5	5	0.218	171740	5.80413e-05	3	3	0.142	68281.4	1.70442e-05	4	4	0.18	134040	3.08286e-05	0	0	0	0	0	0	0	0	0	0	3	3	0.142	166115	3.84417e-05	0	0	0	0	0	2	2	0.103	113077	2.30218e-05	2	2
Q9NX46	363	38904.2	3	3	0.102	148440	3.14417e-05	5	5	0.171	155132	3.76964e-05	0	0	0	0	0	2	2	0.058	66377.1	1.09767e-05	0	0	0	0	0	0	0	0	0	0	0	0	0	0	0	0	0	0	0	0	2	2	0.058	60682.4	8.88305e-06	0	0
Q9Y316	297	33693.5	2	2	0.091	105353	2.72743e-05	4	4	0.212	195147	5.7958e-05	5	5	0.226	134087	2.94134e-05	4	4	0.168	125013	2.52674e-05	8	8	0.316	979706	0.000429217	12	12	0.535	1.08359e+06	0.000482102	5	5	0.192	363196	7.38614e-05	6	6	0.273	338501	6.96276e-05	5	5	0.175	380012	6.79903e-05	6	6
O75608	230	24635.5	4	4	0.2	1.80582e+06	0.000603682	4	4	0.2	1.53049e+06	0.000586963	5	5	0.3	1.31502e+06	0.000372493	5	5	0.357	967040	0.000252393	6	6	0.278	1.72547e+06	0.000976152	4	4	0.2	1.67238e+06	0.000960812	4	4	0.243	997403	0.000261925	4	4	0.2	1.52659e+06	0.000405483	3	3	0.152	756579	0.000174796	4	4
P02652	100	11149.9	4	4	0.37	234658	0.000180425	5	5	0.39	228986	0.000201983	0	0	0	0	0	0	0	0	0	0	0	0	0	0	0	0	0	0	0	0	4	4	0.39	352051	0.000212637	3	3	0.19	263356	0.000160887	0	0	0	0	0	2	2
Q9UL25	225	24314.2	4	4	0.151	153162	5.23395e-05	4	4	0.151	133277	5.22492e-05	3	3	0.147	727440	0.000210634	2	2	0.098	667443	0.000178071	0	0	0	0	0	0	0	0	0	0	4	4	0.156	292800	7.85998e-05	2	2	0.102	195000	5.29455e-05	2	2	0.058	184429	4.35565e-05	0	0
Q9Y277	283	30621.3	3	3	0.155	149197	4.05355e-05	3	3	0.155	141776	4.41898e-05	3	3	0.148	230682	5.31057e-05	4	4	0.194	358732	7.60931e-05	3	3	0.155	126484	5.81548e-05	2	2	0.11	56062.2	2.61767e-05	3	3	0.155	183908	3.92508e-05	3	3	0.155	227371	4.90824e-05	4	4	0.194	395785	7.43154e-05	5	5
Q9BYD5	112	12349.5	2	2	0.295	635641	0.000436371	3	3	0.438	585689	0.000461271	4	4	0.714	682685	0.000397115	3	3	0.571	734491	0.000393667	0	0	0	0	0	0	0	0	0	0	0	0	0	0	0	0	0	0	0	0	0	0	0	0	0	0	0
Q9NSB2	600	64783.5	2	2	0.038	41044	5.25969e-06	2	2	0.043	52684.8	7.74535e-06	0	0	0	0	0	0	0	0	0	0	10	10	0.205	2.81741e+06	0.000610994	12	12	0.258	2.9686e+06	0.000653779	14	14	0.32	1.1199e+06	0.000112736	14	14	0.287	4.887e+06	0.000497587	21	21	0.438	2.17085e+07	0.00192258	20	20
Q9BUT1	245	26688.7	3	3	0.151	175972	5.52255e-05	2	2	0.09	102971	3.70728e-05	3	3	0.151	114278	3.03886e-05	0	0	0	0	0	0	0	0	0	0	0	0	0	0	0	0	0	0	0	0	2	2	0.09	96480.9	2.40576e-05	0	0	0	0	0	0	0
Q9NZD2	209	23816.4	3	3	0.139	242532	8.92248e-05	2	2	0.091	187407	7.90946e-05	3	3	0.134	212727	6.63117e-05	4	4	0.191	162250	4.66015e-05	0	0	0	0	0	0	0	0	0	0	4	4	0.191	299331	8.65044e-05	3	3	0.144	210348	6.14852e-05	4	4	0.191	485224	0.000123368	3	3
P07339	412	44505.6	35	35	0.59	9.26138e+07	0.0172839	35	35	0.578	9.67023e+07	0.0207036	45	45	0.626	1.6703e+08	0.0264126	45	45	0.66	1.80372e+08	0.0262804	34	34	0.575	9.71499e+07	0.0306819	34	34	0.595	8.98642e+07	0.0288217	36	36	0.58	9.14066e+07	0.0134003	37	37	0.626	9.58109e+07	0.0142068	45	45	0.643	1.6849e+08	0.0217312	36	36
P07602	524	58055.8	14	14	0.187	8.68805e+06	0.00127483	13	13	0.191	7.7497e+06	0.00130455	14	14	0.216	9.55736e+06	0.00118828	15	15	0.252	10305322	0.00118057	18	18	0.221	11356560	0.00282002	18	18	0.256	1.09708e+07	0.00276655	18	18	0.208	1.19705e+07	0.0013798	11	11	0.195	7.24568e+06	0.000844745	16	16	0.225	7.22338e+06	0.000732512	13	13
O75635	380	42859.5	13	13	0.358	4.02797e+06	0.000815014	13	13	0.392	3.27902e+06	0.000761145	11	11	0.358	4.04083e+06	0.000692789	14	14	0.432	3.12934e+06	0.000494346	16	16	0.439	5.18598e+06	0.00177576	17	17	0.416	5.38477e+06	0.00187247	16	16	0.437	3.11379e+06	0.000494924	14	14	0.413	2.97895e+06	0.000478913	16	16	0.392	5.13977e+06	0.000718731	14	14
P0DP57	97	10134.8	4	4	0.629	1.23105e+06	0.000975812	3	3	0.629	993848	0.000903764	5	5	0.742	1.57329e+06	0.0010567	4	4	0.742	1.66395e+06	0.00102975	0	0	0	0	0	3	3	0.423	685216	0.000933439	3	3	0.454	1.27022e+06	0.000790933	4	4	0.567	1.47289e+06	0.000927634	3	3	0.392	1061620	0.000581572	3	3
P62269	152	17689.8	3	3	0.211	231556	0.000117132	0	0	0	0	0	4	4	0.27	279738	0.000119901	2	2	0.151	90413.7	3.57069e-05	0	0	0	0	0	0	0	0	0	0	2	2	0.132	101358	4.0276e-05	3	3	0.184	132888	5.34099e-05	3	3	0.191	206326	7.21302e-05	3	3
P33176	963	109599	0	0	0	0	0	0	0	0	0	0	2	2	0.023	18756.1	1.26891e-06	2	2	0.024	58265.6	3.63201e-06	0	0	0	0	0	0	0	0	0	0	0	0	0	0	0	0	0	0	0	0	0	0	0	0	0	0	0
Q96IU4	210	22313.5	5	5	0.271	208330	7.6277e-05	4	4	0.21	142638	5.99133e-05	5	5	0.271	186001	5.77045e-05	4	4	0.224	195616	5.59173e-05	3	3	0.162	82659.9	5.12169e-05	3	3	0.162	107958	6.79307e-05	2	2	0.095	76090.8	2.1885e-05	4	4	0.224	196744	5.72347e-05	2	2	0.114	88890.8	2.24928e-05	2	2
Q9UL46	239	27366.3	3	3	0.159	75814.6	2.43903e-05	3	3	0.134	160633	5.92847e-05	3	3	0.134	141678	3.86206e-05	4	4	0.213	211491	5.31196e-05	0	0	0	0	0	0	0	0	0	0	0	0	0	0	0	0	0	0	0	0	3	3	0.126	238350	5.29936e-05	3	3
P02649	317	36113.7	5	5	0.155	185910	4.50925e-05	2	2	0.057	46375.2	1.29043e-05	11	11	0.334	608633	0.000125086	11	11	0.432	680268	0.00012882	6	6	0.192	298848	0.000122667	8	8	0.23	430613	0.000179497	6	6	0.237	458950	8.7446e-05	5	5	0.208	285050	5.49337e-05	13	13	0.379	1.75292e+06	0.000293838	13	13
Q9Y5Z4	205	22843.2	5	5	0.288	1.23519e+06	0.00046328	5	5	0.288	1.0976e+06	0.000472277	6	6	0.327	1.64532e+06	0.000522888	6	6	0.268	1.5563e+06	0.000455721	5	5	0.288	966448	0.000613426	4	4	0.22	893961	0.000576229	7	7	0.327	1.96967e+06	0.000580327	6	6	0.327	1.99803e+06	0.000595425	7	7	0.366	2.14059e+06	0.000554862	5	5
P50995	505	54337.1	14	14	0.313	3.06071e+06	0.000466007	15	15	0.315	3.11868e+06	0.000544737	17	17	0.313	4.32862e+06	0.000558434	18	18	0.376	5.2516e+06	0.000624254	12	12	0.259	1.38916e+06	0.00035793	12	12	0.277	1.62971e+06	0.000426433	16	16	0.333	3.08174e+06	0.000368585	14	14	0.307	2.53703e+06	0.00030691	15	15	0.283	3.13753e+06	0.000330143	14	14
P00338	332	36647.4	11	11	0.383	5.38981e+06	0.00124824	12	12	0.446	5.40479e+06	0.00143598	13	13	0.428	6.76515e+06	0.00132756	14	14	0.392	8.06591e+06	0.0014584	5	5	0.151	979065	0.000383717	2	2	0.06	475638	0.000189308	11	11	0.364	4.97953e+06	0.000905908	12	12	0.416	5.96906e+06	0.00109836	16	16	0.373	7.8631e+06	0.00125852	14	14
Q8IUC1	163	17055.6	4	4	0.534	138313	6.52434e-05	3	3	0.442	89384.8	4.83708e-05	2	2	0.153	19851.1	7.93434e-06	0	0	0	0	0	2	2	0.356	92219.1	7.36157e-05	3	3	0.448	238304	0.000193186	4	4	0.454	268519	9.94996e-05	3	3	0.245	263990	9.89413e-05	11	11	0.613	3.12723e+06	0.00101948	11	11
P35237	376	42576	2	2	0.064	46027.8	9.41227e-06	2	2	0.064	17557.7	4.11895e-06	2	2	0.064	35206.5	6.10026e-06	2	2	0.064	43036.4	6.87083e-06	0	0	0	0	0	0	0	0	0	0	2	2	0.064	63848.6	1.02565e-05	2	2	0.064	93957.7	1.52659e-05	2	2	0.064	28832	4.07467e-06	2	2
P61970	127	14451	6	6	0.488	2.00951e+06	0.0012166	6	6	0.693	1.85582e+06	0.00128896	5	5	0.614	2191227	0.00112408	6	6	0.614	2.36974e+06	0.0011201	4	4	0.488	2.30737e+06	0.00236401	5	5	0.567	2.32175e+06	0.00241569	6	6	0.591	1.85407e+06	0.000881773	5	5	0.614	1.79735e+06	0.000864583	5	5	0.543	2.76738e+06	0.0011579	4	4
P02647	267	30740.9	15	15	0.539	5.16577e+06	0.0014876	14	14	0.547	3.97045e+06	0.0013117	7	7	0.315	1.21745e+06	0.000297066	8	8	0.36	1.31995e+06	0.000296762	5	5	0.221	372493	0.000181528	7	7	0.318	497416	0.000246172	13	13	0.498	3.41385e+06	0.000772266	14	14	0.532	3.55039e+06	0.000812349	9	9	0.401	1.80666e+06	0.000359559	7	7
P13797	630	70748.2	12	12	0.244	1.63356e+06	0.000199368	14	14	0.306	1824282	0.000255422	11	11	0.26	1504982	0.000155634	11	11	0.248	2.56401e+06	0.000244309	0	0	0	0	0	0	0	0	0	0	13	13	0.252	2.32899e+06	0.000223286	11	11	0.24	2.21511e+06	0.000214799	7	7	0.132	1.85229e+06	0.000156234	9	9
Q9NZH6	218	24092.8	8	8	0.362	1.489e+06	0.000525169	7	7	0.289	1.11607e+06	0.000451588	8	8	0.294	1.29617e+06	0.000387363	9	9	0.505	1.47298e+06	0.000405603	10	10	0.349	3.47863e+06	0.0020763	12	12	0.394	3.43869e+06	0.00208434	8	8	0.362	2.0297e+06	0.000562354	8	8	0.39	2.08981e+06	0.000585636	2	2	0.115	237724	5.79459e-05	2	2
P06703	90	10155.3	2	2	0.233	710219	0.000606753	3	3	0.311	1.11084e+06	0.00108872	2	2	0.167	1.37281e+06	0.000993758	3	3	0.311	1.52562e+06	0.00101757	2	2	0.222	67167.3	9.71075e-05	2	2	0.167	222893	0.000327254	3	3	0.311	796867	0.000534782	3	3	0.311	812238	0.000551339	3	3	0.222	342403	0.000202163	2	2
P02788	710	78113.9	34	34	0.525	9.54706e+06	0.00103389	34	34	0.545	8.77857e+06	0.00109062	41	41	0.59	1.45932e+07	0.00133907	37	37	0.583	1.52416e+07	0.00128864	36	36	0.539	12016278	0.00220216	39	39	0.577	1.22548e+07	0.00228075	53	53	0.686	3.89428e+07	0.00331286	57	57	0.675	4.03905e+07	0.00347535	51	51	0.69	35921626	0.00268846	47	47
Q02413	1049	113658	46	46	0.42	1.95614e+07	0.00143379	43	43	0.365	1.68731e+07	0.00141882	47	47	0.339	2.53564e+07	0.0015748	46	46	0.33	2.637e+07	0.00150902	51	51	0.335	2.79532e+07	0.00346731	54	54	0.337	2.79942e+07	0.00352633	56	56	0.485	25837741	0.00148769	53	53	0.453	2.36553e+07	0.00137762	43	43	0.333	2.62524e+07	0.00132984	43	43
P02790	462	51625.3	13	13	0.342	3.77457e+06	0.000628184	16	16	0.403	3.7099e+06	0.000708316	13	13	0.318	3.69699e+06	0.000521339	10	10	0.312	3.57191e+06	0.000464108	3	3	0.093	1.52313e+06	0.000428976	3	3	0.093	1.46624e+06	0.000419367	16	16	0.411	5.06691e+06	0.000662422	15	15	0.357	4.95908e+06	0.000655748	6	6	0.152	2.70279e+06	0.000310868	7	7
P00450	1065	122110	12	12	0.15	1.02148e+06	7.3747e-05	14	14	0.177	1.02805e+06	8.51475e-05	10	10	0.122	469544	2.87237e-05	10	10	0.118	595144	3.35455e-05	4	4	0.049	85132.4	1.04012e-05	3	3	0.034	59933.7	7.43621e-06	15	15	0.187	1.24071e+06	7.03646e-05	14	14	0.163	1.12903e+06	6.47639e-05	4	4	0.042	173906	8.67704e-06	5	5
O75368	114	12748.4	3	3	0.316	263142	0.000177479	3	3	0.316	234269	0.000181266	2	2	0.228	127617	7.29318e-05	4	4	0.465	318804	0.000167873	0	0	0	0	0	0	0	0	0	0	2	2	0.202	115625	6.12606e-05	2	2	0.193	634790	0.000340175	2	2	0.193	673053	0.000313726	3	3
P05198	315	36071.4	7	7	0.216	753738	0.00018398	6	6	0.194	301435	8.44092e-05	6	6	0.178	344440	7.12389e-05	6	6	0.175	342807	6.53281e-05	4	4	0.102	167341	6.91239e-05	6	6	0.156	284462	0.000119328	7	7	0.222	350158	6.71409e-05	5	5	0.143	317778	6.16299e-05	4	4	0.13	255412	4.30859e-05	4	4
Q01459	385	43713.6	7	7	0.195	582228	0.000116277	4	4	0.138	400753	9.1817e-05	6	6	0.166	690101	0.000116779	7	7	0.192	778469	0.000121378	3	3	0.117	211063	7.13328e-05	6	6	0.19	447192	0.000153484	3	3	0.117	247287	3.87948e-05	5	5	0.169	586598	9.30803e-05	4	4	0.14	436410	6.02337e-05	5	5
P62942	108	11925.1	2	2	0.25	112965	8.04232e-05	0	0	0	0	0	2	2	0.25	70383.2	4.24579e-05	0	0	0	0	0	0	0	0	0	0	0	0	0	0	0	0	0	0	0	0	0	0	0	0	0	0	0	0	0	0	0	0
P55000	103	11160.1	11	11	0.524	1.86786e+06	0.00139434	10	10	0.612	1.36172e+06	0.00116616	11	11	0.524	1.45872e+06	0.000922677	7	7	0.612	577459	0.000336546	14	14	0.612	1.50808e+06	0.00190513	14	14	0.612	1.5625e+06	0.00200453	11	11	0.612	838785	0.000491866	15	15	0.612	1.09468e+06	0.000649271	10	10	0.68	1.56333e+06	0.000806526	11	11
P52758	137	14466.6	2	2	0.182	130979	7.35096e-05	3	3	0.255	2.3089e+06	0.00148659	2	2	0.153	89373.6	4.25013e-05	2	2	0.153	2.99077e+06	0.00131046	2	2	0.153	157871	0.00014994	3	3	0.292	174305	0.00016812	2	2	0.219	108973	4.80432e-05	0	0	0	0	0	0	0	0	0	0	2	2
P02675	491	55874.3	15	15	0.477	2.45586e+06	0.000384577	17	17	0.432	2.34207e+06	0.00042075	15	15	0.418	1526436	0.00020254	19	19	0.495	1.74666e+06	0.000213545	8	8	0.191	280887	7.44369e-05	8	8	0.196	306176	8.23986e-05	18	18	0.477	3.36365e+06	0.000413774	17	17	0.426	3.07149e+06	0.00038216	11	11	0.316	1.35181e+06	0.000146299	12	12
P35754	106	11750.2	5	5	0.415	1.89944e+06	0.00137778	4	4	0.415	1.60771e+06	0.00133786	5	5	0.415	3239799	0.00199125	5	5	0.415	3.54625e+06	0.00200828	8	8	0.632	3.47536e+06	0.0042661	8	8	0.651	3.31619e+06	0.00413394	4	4	0.415	1.87657e+06	0.00106928	5	5	0.632	2.00776e+06	0.00115713	6	6	0.632	2.55729e+06	0.00128198	4	4
Q9UKQ9	250	27476.6	8	8	0.372	2.57342e+06	0.000791465	8	8	0.36	2.07796e+06	0.00073317	8	8	0.376	2627397	0.000684698	8	8	0.408	2.63167e+06	0.000631907	5	5	0.22	1.98444e+06	0.00103284	5	5	0.244	1.49881e+06	0.000792203	2	2	0.128	305283	7.37558e-05	5	5	0.28	1.0203e+06	0.000249325	0	0	0	0	0	0	0
P98179	157	17142	2	2	0.178	75138.5	3.67981e-05	2	2	0.178	79556.6	4.46975e-05	2	2	0.178	44693.5	1.85463e-05	0	0	0	0	0	0	0	0	0	0	0	0	0	0	0	0	0	0	0	0	0	0	0	0	0	0	0	0	0	0	0	0
P02749	345	38254.6	9	9	0.322	1019038	0.000227108	8	8	0.261	829456	0.000212071	9	9	0.374	912463	0.00017231	8	8	0.281	900748	0.000156727	0	0	0	0	0	0	0	0	0	0	13	13	0.472	2.30843e+06	0.000404139	12	12	0.446	2155882	0.000381754	6	6	0.267	530229	8.16676e-05	5	5
P09211	210	23323	11	11	0.633	7.11834e+06	0.00260628	13	13	0.657	6.12159e+06	0.0025713	13	13	0.657	6.89892e+06	0.0021403	12	12	0.595	6.07188e+06	0.00173566	14	14	0.681	7.25229e+06	0.00449359	10	10	0.586	5.79589e+06	0.00364696	11	11	0.624	4.32564e+06	0.00124413	13	13	0.69	5466824	0.00159035	13	13	0.667	5.48986e+06	0.00138915	11	11
Q08188	693	76565.6	54	54	0.655	5.88782e+07	0.00653256	57	57	0.664	5.22935e+07	0.00665612	66	66	0.698	7.65786e+07	0.00719926	70	70	0.714	8.78422e+07	0.00760906	69	69	0.69	6.25088e+07	0.0117367	64	64	0.706	6.09041e+07	0.011613	56	56	0.609	58660295	0.00511263	60	60	0.658	6.39706e+07	0.0056393	53	53	0.605	5.67846e+07	0.00435415	57	57
O43240	276	30132.3	16	16	0.536	7.65217e+06	0.00213176	13	13	0.536	5.97999e+06	0.00191117	16	16	0.536	9.1075e+06	0.00214983	16	16	0.572	8.76939e+06	0.00190731	15	15	0.572	4.87644e+06	0.00229896	12	12	0.536	4684808	0.00224292	17	17	0.616	6.09883e+06	0.00133466	15	15	0.58	5.99844e+06	0.00132772	14	14	0.536	8.85798e+06	0.00170542	14	14
Q86SG5	101	11279.5	4	4	0.119	1.35261e+07	0.010297	2	2	0.119	1.23205e+06	0.001076	4	4	0.267	2.62586e+06	0.0016938	3	3	0.455	2306410	0.00137081	0	0	0	0	0	0	0	0	0	0	2	2	0.109	459226	0.000274624	2	2	0.109	884698	0.000535121	2	2	0.109	725545	0.000381723	2	2
P31930	480	52594.4	5	5	0.09	237932	3.8113e-05	6	6	0.169	359094	6.59893e-05	8	8	0.26	340162	4.61699e-05	5	5	0.146	285213	3.56689e-05	5	5	0.125	235482	6.38342e-05	6	6	0.14	258207	7.10815e-05	4	4	0.085	237768	2.99189e-05	3	3	0.065	130950	1.66664e-05	6	6	0.169	835084	9.24474e-05	7	7
P62424	266	29959	2	2	0.102	149478	4.32074e-05	2	2	0.098	42398.8	1.40598e-05	3	3	0.086	178164	4.36367e-05	3	3	0.128	232067	5.23713e-05	0	0	0	0	0	0	0	0	0	0	4	4	0.195	286633	6.50847e-05	2	2	0.086	237912	5.46401e-05	0	0	0	0	0	4	4
P18669	254	28767.8	0	0	0	0	0	0	0	0	0	0	3	3	0.177	249756	6.40614e-05	2	2	0.106	183668	4.34071e-05	0	0	0	0	0	0	0	0	0	0	3	3	0.177	554308	0.000131811	2	2	0.134	414125	9.96037e-05	3	3	0.154	902613	0.000188831	2	2
P61916	151	16541.5	8	8	0.49	3.6547e+06	0.00186096	7	7	0.477	3.31673e+06	0.00193749	9	9	0.596	3.58327e+06	0.00154603	7	7	0.477	4.08849e+06	0.00162535	5	5	0.43	1.92986e+06	0.00166298	7	7	0.477	2.43877e+06	0.00213415	7	7	0.477	4.0991e+06	0.00163963	7	7	0.477	4.06958e+06	0.00164646	7	7	0.477	6.75146e+06	0.00237589	7	7
P78371	535	57434.1	7	7	0.157	185609	2.66751e-05	5	5	0.105	148435	2.44731e-05	8	8	0.191	355415	4.32808e-05	6	6	0.144	307850	3.45419e-05	0	0	0	0	0	0	0	0	0	0	3	3	0.093	51524.6	5.81694e-06	2	2	0.056	67085.3	7.6604e-06	4	4	0.093	273138	2.7129e-05	2	2
P37837	337	37498.5	12	12	0.35	4.16509e+06	0.000950291	13	13	0.365	4.01036e+06	0.00104969	13	13	0.374	4.33873e+06	0.000838777	14	14	0.395	4.84713e+06	0.000863407	14	14	0.356	3.57491e+06	0.0013803	11	11	0.335	3.22473e+06	0.00126443	13	13	0.371	4834649	0.0008665	12	12	0.323	4.2716e+06	0.000774351	15	15	0.353	4.93175e+06	0.000777637	13	13
P07476	585	68419.2	4	4	0.092	198433	2.60808e-05	4	4	0.089	203925	3.07484e-05	0	0	0	0	0	0	0	0	0	0	0	0	0	0	0	0	0	0	0	0	11	11	0.236	1.58201e+06	0.000163338	14	14	0.28	1.7964e+06	0.000187597	13	13	0.299	1.63139e+06	0.000148186	14	14
P06865	529	60646.3	10	10	0.172	1.60943e+06	0.000233925	9	9	0.17	1.0672e+06	0.00017795	14	14	0.274	2.93877e+06	0.000361929	14	14	0.295	2.60663e+06	0.000295791	11	11	0.217	1.0549e+06	0.000259475	9	9	0.178	905809	0.000226262	7	7	0.155	850084	9.70598e-05	8	8	0.153	1.04195e+06	0.000120328	12	12	0.221	2.46963e+06	0.000248075	10	10
P08311	255	28801.1	5	5	0.267	1.13817e+06	0.000343186	6	6	0.29	1189700	0.000411532	2	2	0.106	232188	5.93215e-05	4	4	0.188	463706	0.00010916	7	7	0.333	1.8225e+06	0.000929962	8	8	0.31	1.93722e+06	0.00100385	5	5	0.247	972153	0.000230265	6	6	0.298	1.12045e+06	0.000268429	8	8	0.341	3.42199e+06	0.000713091	9	9
O60437	1756	204605	34	34	0.207	2.42665e+06	0.000106254	32	32	0.188	2.16513e+06	0.000108759	25	25	0.144	1.07752e+06	3.99773e-05	31	31	0.194	1.70404e+06	5.82527e-05	3	3	0.019	70923	5.25533e-06	0	0	0	0	0	42	42	0.276	3.56692e+06	0.000122688	38	38	0.239	2.96964e+06	0.000103313	37	37	0.227	3.71711e+06	0.000112483	32	32
P61604	102	10906.9	6	6	0.598	1.98505e+06	0.00149635	5	5	0.52	1.49273e+06	0.00129089	5	5	0.52	2.34622e+06	0.00149859	6	6	0.598	2.80166e+06	0.00164883	5	5	0.52	1.57237e+06	0.00200582	5	5	0.52	1.47889e+06	0.00191587	5	5	0.52	1.33709e+06	0.00079176	4	4	0.451	1.00332e+06	0.00060092	6	6	0.598	4.66966e+06	0.00243271	6	6
P01023	1474	163170	22	22	0.205	2.00579e+06	0.000104628	17	17	0.163	948996	5.67902e-05	3	3	0.025	45070.6	1.99209e-06	3	3	0.03	56618.6	2.30581e-06	0	0	0	0	0	0	0	0	0	0	11	11	0.109	442124	1.81167e-05	11	11	0.104	1.19564e+06	4.95542e-05	0	0	0	0	0	2	2
Q14532	448	50292.1	5	5	0.138	195074	3.34798e-05	3	3	0.083	174831	3.44229e-05	2	2	0.062	42138.4	6.12793e-06	3	3	0.096	77697.7	1.0411e-05	8	8	0.212	649883	0.000188753	7	7	0.167	647897	0.000191099	5	5	0.147	368037	4.96189e-05	4	4	0.118	234630	3.19952e-05	14	14	0.279	2.91888e+06	0.000346213	12	12
P51648	485	54794.9	5	5	0.122	214727	3.40414e-05	3	3	0.072	160075	2.91131e-05	9	9	0.192	606416	8.14596e-05	8	8	0.169	438211	5.42378e-05	11	11	0.223	949446	0.000254722	10	10	0.216	872632	0.00023775	10	10	0.221	747960	9.31473e-05	9	9	0.216	663026	8.35154e-05	4	4	0.097	405605	4.44393e-05	8	8
P25325	297	33139.6	3	3	0.104	131368	3.40091e-05	0	0	0	0	0	0	0	0	0	0	0	0	0	0	0	0	0	0	0	0	0	0	0	0	0	2	2	0.074	133706	2.71913e-05	2	2	0.074	87472.1	1.79925e-05	0	0	0	0	0	0	0
O75131	537	60074.1	8	8	0.173	589569	8.44155e-05	7	7	0.156	397040	6.5218e-05	11	11	0.238	1.50303e+06	0.000182351	12	12	0.27	1.75044e+06	0.000195674	4	4	0.088	197693	4.79022e-05	7	7	0.162	314696	7.74367e-05	9	9	0.209	1.2183e+06	0.00013703	9	9	0.169	1.06037e+06	0.000120632	10	10	0.218	1.44692e+06	0.000143178	6	6
P47755	286	32910.6	5	5	0.276	378188	0.000101672	5	5	0.276	325815	0.000100487	7	7	0.385	512829	0.000116821	7	7	0.329	484822	0.00010176	3	3	0.143	112874	5.13528e-05	2	2	0.115	85448	3.9479e-05	5	5	0.273	433806	9.16143e-05	5	5	0.273	454543	9.70927e-05	4	4	0.203	273797	5.08708e-05	5	5
P62258	255	29137.4	6	6	0.271	1.37582e+06	0.000414843	7	7	0.318	1.33618e+06	0.000462202	6	6	0.275	1.37866e+06	0.000352232	6	6	0.286	1.59729e+06	0.000376015	2	2	0.09	90085.5	4.59676e-05	3	3	0.133	105500	5.4669e-05	7	7	0.337	1.75169e+06	0.000414908	5	5	0.22	1.39417e+06	0.000334006	9	9	0.408	2.43081e+06	0.000506543	7	7
P02774	474	52864.9	9	9	0.184	732726	0.000118857	9	9	0.2	506834	9.4318e-05	8	8	0.192	325124	4.46873e-05	7	7	0.154	378195	4.78959e-05	0	0	0	0	0	0	0	0	0	0	12	12	0.325	1.04921e+06	0.000133696	9	9	0.228	854290	0.000110104	4	4	0.097	230395	2.58285e-05	6	6
P08842	583	65432	8	8	0.172	605806	7.98963e-05	7	7	0.154	479522	7.25516e-05	10	10	0.228	1.02251e+06	0.000114265	9	9	0.201	911905	9.38949e-05	12	12	0.245	1.92198e+06	0.00042896	9	9	0.18	852550	0.000193233	8	8	0.154	662566	6.86427e-05	6	6	0.125	602115	6.30941e-05	4	4	0.091	300374	2.73779e-05	5	5
P09525	319	35842.1	14	14	0.48	3.37718e+06	0.000814002	15	15	0.458	3.25911e+06	0.000901188	17	17	0.524	5.61519e+06	0.0011468	19	19	0.561	6817863	0.00128298	8	8	0.282	518639	0.000211549	10	10	0.361	582381	0.000241239	13	13	0.417	6025938	0.00114095	15	15	0.486	6.2124e+06	0.00118972	15	15	0.498	8.33763e+06	0.00138886	15	15
P55786	919	103193	15	15	0.188	2.75664e+06	0.000230636	13	13	0.163	1.85616e+06	0.000178159	17	17	0.252	2.41853e+06	0.000171455	16	16	0.202	2.35594e+06	0.00015389	15	15	0.199	2.74765e+06	0.00038903	17	17	0.192	2.70588e+06	0.000389066	14	14	0.183	1.82956e+06	0.000120245	15	15	0.192	2.17893e+06	0.000144846	14	14	0.159	2260456	0.000130703	13	13
P13987	128	14149.8	3	3	0.188	225632	0.000135535	5	5	0.359	608721	0.000419484	5	5	0.359	807359	0.000410932	4	4	0.297	581239	0.000272587	3	3	0.188	95882.1	9.74687e-05	4	4	0.297	194812	0.000201111	5	5	0.359	750134	0.000353967	4	4	0.297	559697	0.000267129	4	4	0.297	846392	0.000351372	4	4
Q5T750	250	26201.3	2	2	0.072	939445	0.00028893	2	2	0.072	859156	0.000303137	0	0	0	0	0	0	0	0	0	0	2	2	0.072	1.4429e+06	0.000750987	3	3	0.144	1.46144e+06	0.00077245	5	5	0.216	3.64024e+06	0.000879476	7	7	0.268	3.84623e+06	0.000939881	4	4	0.172	2.128e+06	0.000452311	5	5
P07384	714	81820.2	29	29	0.391	9.22192e+06	0.000993082	31	31	0.388	8.49092e+06	0.00104897	34	34	0.424	1.01944e+07	0.000930205	36	36	0.503	1.22597e+07	0.00103073	38	38	0.419	1.69491e+07	0.00308878	34	34	0.401	1.63593e+07	0.00302759	34	34	0.469	1.13155e+07	0.00095721	31	31	0.423	1.14435e+07	0.000979127	27	27	0.35	8.93952e+06	0.000665306	24	24
P04792	205	22750.5	17	17	0.683	1.18481e+07	0.00444384	15	15	0.639	1.03061e+07	0.00443455	19	19	0.771	14495831	0.00460684	17	17	0.722	1.32111e+07	0.00386852	7	7	0.449	1.41596e+06	0.000898743	7	7	0.449	1.33208e+06	0.000858631	15	15	0.673	1.21067e+07	0.00356702	20	20	0.732	1.35331e+07	0.00403295	22	22	0.805	2.53263e+07	0.00656484	26	26
P00441	154	15907.9	6	6	0.539	3.22741e+06	0.00161137	5	5	0.539	2.83227e+06	0.00162226	7	7	0.578	4304853	0.00182117	11	11	0.662	5.89294e+06	0.00229706	14	14	0.643	5.65184e+06	0.00477536	12	12	0.623	5.25354e+06	0.00450777	10	10	0.688	6.53786e+06	0.00256418	9	9	0.682	7.56377e+06	0.00300051	6	6	0.448	4.85271e+06	0.00167444	8	8
P08238	724	83194.1	4	4	0.065	285779	3.03497e-05	2	2	0.041	98030.5	1.19434e-05	3	3	0.055	146705	1.32014e-05	3	3	0.055	186931	1.5499e-05	0	0	0	0	0	0	0	0	0	0	3	3	0.051	391520	3.26625e-05	5	5	0.073	492657	4.15704e-05	3	3	0.05	333557	2.44815e-05	3	3
P12429	323	36334.6	9	9	0.328	1069060	0.000254485	11	11	0.359	1.17911e+06	0.000322001	9	9	0.31	1.41206e+06	0.000284816	9	9	0.35	910155	0.000169151	11	11	0.406	940471	0.000378861	11	11	0.384	934991	0.000382503	9	9	0.344	1.39379e+06	0.000260633	8	8	0.279	1.17883e+06	0.00022296	10	10	0.356	7.14592e+06	0.00117561	9	9
Q12904	312	34313.1	2	2	0.064	86551.1	2.13295e-05	2	2	0.064	65643.1	1.85584e-05	2	2	0.064	44596.5	9.31236e-06	0	0	0	0	0	0	0	0	0	0	0	0	0	0	0	0	0	0	0	0	0	0	0	0	0	2	2	0.064	86356.5	1.47077e-05	0	0
Q9HC84	5762	595942	2	2	0.016	44086.7	5.88297e-07	2	2	0.016	44245	6.77326e-07	2	2	0.016	81733.1	9.24141e-07	3	3	0.02	35201.1	3.66728e-07	10	10	0.033	337681	7.62554e-06	9	9	0.036	370629	8.49956e-06	0	0	0	0	0	0	0	0	0	0	9	9	0.032	766251	7.06649e-06	12	12
P45974	858	95707.3	2	2	0.033	68905.8	6.17491e-06	4	4	0.064	193098	1.98517e-05	3	3	0.051	122576	9.30748e-06	4	4	0.075	154754	1.08272e-05	0	0	0	0	0	0	0	0	0	0	2	2	0.03	29431.4	2.07184e-06	4	4	0.063	124417	8.8587e-06	2	2	0.033	83645.3	5.18036e-06	0	0
P05155	500	55101.4	3	3	0.074	165992	2.55258e-05	2	2	0.04	95108.2	1.67786e-05	0	0	0	0	0	0	0	0	0	0	0	0	0	0	0	0	0	0	0	0	2	2	0.036	33032	3.99024e-06	2	2	0.05	51136.9	6.24802e-06	3	3	0.074	97838.8	1.03979e-05	2	2
Q07960	439	50386.2	3	3	0.087	67166.2	1.17638e-05	3	3	0.066	131718	2.64659e-05	4	4	0.107	125396	1.86093e-05	4	4	0.107	217416	2.97296e-05	0	0	0	0	0	0	0	0	0	0	5	5	0.155	204465	2.81312e-05	5	5	0.153	347779	4.83968e-05	3	3	0.066	376408	4.55617e-05	4	4
Q9BRA2	123	13913.8	2	2	0.154	99486.9	6.21903e-05	3	3	0.268	82269	5.89981e-05	2	2	0.154	58709.9	3.10971e-05	3	3	0.268	74618.5	3.64169e-05	0	0	0	0	0	0	0	0	0	0	0	0	0	0	0	2	2	0.154	46184.6	2.29388e-05	0	0	0	0	0	2	2
Q08380	585	65271.3	4	4	0.085	145378	1.91076e-05	2	2	0.041	52659.6	7.94015e-06	10	10	0.255	1.21137e+06	0.000134907	10	10	0.209	1.23289e+06	0.000126511	3	3	0.067	250352	5.56843e-05	6	6	0.135	302597	6.83501e-05	5	5	0.111	387474	4.00055e-05	4	4	0.084	829836	8.66592e-05	8	8	0.188	1224836	0.000111257	11	11
P69905	142	15229.9	6	6	0.542	2.53301e+06	0.00137155	7	7	0.542	2.18427e+06	0.00135683	2	2	0.169	53380.3	2.4491e-05	2	2	0.155	96426.2	4.07631e-05	2	2	0.155	121427	0.000111266	2	2	0.155	100247	9.32853e-05	3	3	0.218	439938	0.000187127	3	3	0.218	374471	0.000161105	4	4	0.331	786986	0.000294499	4	4
Q9C075	422	48083.2	8	8	0.246	529276	9.64344e-05	10	10	0.289	561990	0.000117469	9	9	0.275	1.25139e+06	0.000193193	9	9	0.275	2320592	0.000330101	5	5	0.121	446746	0.000137748	6	6	0.14	573032	0.000179431	12	12	0.346	3.55009e+06	0.000508113	9	9	0.23	3.33747e+06	0.000483151	9	9	0.242	908626	0.000114414	10	10
Q96L46	248	27624.7	5	5	0.254	1.11403e+06	0.000345389	7	7	0.343	1.09017e+06	0.000387747	9	9	0.395	2.12472e+06	0.000558166	8	8	0.415	1.51012e+06	0.000365528	9	9	0.415	1.78855e+06	0.000938397	7	7	0.258	1.70901e+06	0.000910593	8	8	0.407	1.70061e+06	0.000414179	7	7	0.331	1.7675e+06	0.000435398	3	3	0.141	932247	0.000199749	4	4
Q09666	5890	628681	27	27	0.14	1.62102e+06	2.1161e-05	26	26	0.129	1.57517e+06	2.35894e-05	8	8	0.069	524850	5.80541e-06	9	9	0.079	541810	5.52195e-06	2	2	0.02	52468.8	1.15911e-06	2	2	0.02	79709.8	1.78824e-06	49	49	0.213	5.78842e+06	5.93579e-05	40	40	0.207	4.72997e+06	4.90593e-05	35	35	0.16	3929209	3.54483e-05	32	32
Q16762	297	33389.8	2	2	0.081	566097	0.000146554	0	0	0	0	0	0	0	0	0	0	0	0	0	0	0	0	0	0	0	0	0	0	0	0	0	0	0	0	0	0	0	0	0	0	0	0	0	0	0	0	2	2
P23526	432	47667.2	12	12	0.275	1.61097e+06	0.000286725	10	10	0.25	1.41819e+06	0.000289573	11	11	0.271	1.51782e+06	0.000228902	9	9	0.218	1.35623e+06	0.000188457	9	9	0.218	855943	0.000257809	8	8	0.185	859917	0.000263029	7	7	0.169	947629	0.000132492	13	13	0.28	1.54828e+06	0.000218949	12	12	0.303	1.27344e+06	0.000156639	9	9
P35580	1976	228840	0	0	0	0	0	0	0	0	0	0	0	0	0	0	0	0	0	0	0	0	0	0	0	0	0	0	0	0	0	0	0	0	0	0	0	0	0	0	0	0	0	0	0	0	0	0	0
P11940	636	70607.9	0	0	0	0	0	0	0	0	0	0	0	0	0	0	0	0	0	0	0	0	0	0	0	0	0	0	0	0	0	0	0	0	0	0	0	0	0	0	0	0	0	0	0	0	0	2	2
P43034	410	46590.1	7	7	0.22	437804	8.21027e-05	6	6	0.168	339826	7.31104e-05	7	7	0.217	365590	5.8093e-05	8	8	0.249	532278	7.79319e-05	5	5	0.132	333077	0.000105706	4	4	0.102	161557	5.20683e-05	6	6	0.149	598505	8.81693e-05	5	5	0.151	520214	7.75133e-05	6	6	0.168	656877	8.51345e-05	6	6
P14735	1019	117875	47	47	0.469	1.71851e+07	0.0012967	49	49	0.495	1.57024e+07	0.00135925	40	40	0.388	1.60584e+07	0.0010267	43	43	0.441	1.74904e+07	0.00103035	27	27	0.289	2.87635e+06	0.000367286	23	23	0.228	2.43883e+06	0.000316255	32	32	0.306	8.38012e+06	0.000496718	33	33	0.298	7.64563e+06	0.000458371	32	32	0.309	1.65079e+07	0.000860844	32	32
Q9UQ80	394	43741.2	4	4	0.104	223534	4.36225e-05	5	5	0.135	227804	5.10003e-05	4	4	0.112	174807	2.89052e-05	2	2	0.053	98836.4	1.50585e-05	4	4	0.099	93842.4	3.09913e-05	2	2	0.048	41687.2	1.3981e-05	3	3	0.076	164055	2.51493e-05	2	2	0.048	112411	1.74297e-05	3	3	0.069	195406	2.6354e-05	2	2
Q14210	128	13259.7	3	3	0.414	1.47951e+06	0.00088873	3	3	0.414	1445586	0.000996187	6	6	0.414	1324426	0.000674111	5	5	0.414	1.52452e+06	0.000714962	3	3	0.414	579589	0.00058918	4	4	0.453	1.29932e+06	0.00134133	6	6	0.414	1.50732e+06	0.000711262	5	5	0.281	1.38369e+06	0.000660402	8	8	0.422	2.37191e+06	0.000984677	7	7
Q9GZP4	211	24144.7	5	5	0.209	477883	0.000174141	4	4	0.166	389447	0.000162807	5	5	0.209	343603	0.000106093	5	5	0.209	356561	0.000101441	4	4	0.166	462954	0.000285491	4	4	0.156	346610	0.000217065	7	7	0.412	667729	0.00019114	6	6	0.308	647215	0.000187389	4	4	0.166	306662	7.72294e-05	5	5
Q07020	188	21603.1	2	2	0.138	63276.1	2.58788e-05	0	0	0	0	0	0	0	0	0	0	0	0	0	0	0	0	0	0	0	0	0	0	0	0	0	0	0	0	0	0	2	2	0.138	154556	5.02234e-05	2	2	0.128	89531.6	2.5306e-05	2	2
P28065	219	23231.5	3	3	0.142	178725	6.27483e-05	2	2	0.087	143053	5.76182e-05	3	3	0.196	224387	6.67525e-05	4	4	0.26	366454	0.000100447	3	3	0.142	184724	0.000109753	2	2	0.087	162690	9.81629e-05	0	0	0	0	0	2	2	0.087	145931	4.07082e-05	3	3	0.169	405484	9.83865e-05	2	2
P48643	541	59614.8	4	4	0.076	83102.3	1.18108e-05	5	5	0.129	83312.4	1.35837e-05	5	5	0.131	115477	1.39063e-05	8	8	0.19	162663	1.8049e-05	0	0	0	0	0	0	0	0	0	0	4	4	0.118	65851.1	7.3519e-06	2	2	0.085	45797.2	5.17153e-06	0	0	0	0	0	0	0
P26196	483	54364.3	3	3	0.077	154605	2.46116e-05	2	2	0.056	29886.8	5.45807e-06	0	0	0	0	0	2	2	0.052	116647	1.44973e-05	5	5	0.128	288187	7.76363e-05	4	4	0.081	202143	5.53022e-05	0	0	0	0	0	0	0	0	0	0	2	2	0.037	84228.5	9.26654e-06	0	0
Q6GTS8	502	55688.2	4	4	0.084	163282	2.5009e-05	5	5	0.129	89429.2	1.57138e-05	11	11	0.231	2489199	0.00032305	14	14	0.327	3.01828e+06	0.000360924	0	0	0	0	0	0	0	0	0	0	7	7	0.163	337521	4.06098e-05	7	7	0.177	409092	4.97846e-05	15	15	0.349	7.20288e+06	0.000762444	16	16
P15880	293	31286.6	6	6	0.208	464036	0.000121772	6	6	0.208	896339	0.000269843	6	6	0.208	416068	9.25147e-05	3	3	0.109	165181	3.38418e-05	0	0	0	0	0	0	0	0	0	0	5	5	0.171	420441	8.66705e-05	5	5	0.171	433717	9.04308e-05	4	4	0.126	501506	9.09523e-05	4	4
P12955	493	54494.9	3	3	0.069	213530	3.33023e-05	4	4	0.087	249928	4.47173e-05	8	8	0.215	551406	7.28682e-05	6	6	0.201	405072	4.93226e-05	9	9	0.243	924339	0.000243962	9	9	0.221	926526	0.000248337	6	6	0.12	541857	6.63852e-05	6	6	0.136	470471	5.82993e-05	6	6	0.097	287897	3.1031e-05	2	2
Q00839	825	90510	2	2	0.045	83850.2	7.8147e-06	3	3	0.039	93381.3	9.98419e-06	5	5	0.08	181906	1.4365e-05	2	2	0.027	97436.7	7.08973e-06	0	0	0	0	0	0	0	0	0	0	5	5	0.074	167750	1.22812e-05	2	2	0.035	94966.3	7.03223e-06	6	6	0.09	443794	2.85847e-05	3	3
P46926	289	32629.6	0	0	0	0	0	2	2	0.069	109658	3.34695e-05	2	2	0.145	103634	2.33624e-05	3	3	0.173	234263	4.86594e-05	0	0	0	0	0	0	0	0	0	0	2	2	0.145	53503	1.11819e-05	2	2	0.069	126780	2.67999e-05	0	0	0	0	0	2	2
Q99816	390	43898.4	2	2	0.062	146735	2.89288e-05	2	2	0.062	98708.4	2.23253e-05	0	0	0	0	0	0	0	0	0	0	2	2	0.062	51774.1	1.72737e-05	2	2	0.062	55951.5	1.89573e-05	0	0	0	0	0	2	2	0.062	77459	1.21335e-05	2	2	0.062	70616.4	9.62159e-06	2	2
Q9UIQ6	1025	117256	4	4	0.052	99161.8	7.43845e-06	3	3	0.04	75926.6	6.53397e-06	6	6	0.07	249462	1.58561e-05	7	7	0.077	362472	2.12281e-05	5	5	0.052	187613	2.38165e-05	4	4	0.051	560687	7.22815e-05	3	3	0.029	130422	7.68529e-06	5	5	0.047	242443	1.44499e-05	3	3	0.029	135707	7.03531e-06	2	2
Q96G03	612	68222.4	12	12	0.235	1.26712e+06	0.000159195	13	13	0.235	1.2261e+06	0.000176718	13	13	0.255	4051842	0.000431335	16	16	0.324	1.16076e+06	0.000113855	11	11	0.194	786912	0.000167306	9	9	0.158	605957	0.000130834	6	6	0.111	646920	6.38458e-05	11	11	0.183	1.29567e+06	0.000129336	6	6	0.092	1.42661e+06	0.000123868	8	8
P18085	180	20479.7	0	0	0	0	0	3	3	0.139	63596.1	3.11648e-05	3	3	0.15	133930	4.84752e-05	2	2	0.083	68348.7	2.27939e-05	0	0	0	0	0	0	0	0	0	0	4	4	0.194	164032	5.50414e-05	2	2	0.111	64790.9	2.19897e-05	0	0	0	0	0	2	2
Q96C19	240	26662.5	4	4	0.167	154149	4.93847e-05	4	4	0.167	125855	4.62558e-05	2	2	0.088	52769.7	1.43247e-05	0	0	0	0	0	0	0	0	0	0	0	0	0	0	0	3	3	0.15	115710	2.91201e-05	3	3	0.15	92990.8	2.36704e-05	5	5	0.246	377951	8.36816e-05	4	4
P20930	4061	434904	34	34	0.084	1.54832e+07	0.00029315	31	31	0.12	1.55219e+07	0.000337147	25	25	0.091	1.03894e+07	0.000166675	23	23	0.062	8091896	0.000119613	22	22	0.065	1.04096e+07	0.000333532	21	21	0.052	1.30632e+07	0.000425055	35	35	0.142	1.38884e+07	0.000206563	34	34	0.171	11120845	0.000167295	25	25	0.101	1.74226e+07	0.000227974	26	26
P31025	176	19219.8	4	4	0.216	759276	0.000331703	3	3	0.199	627084	0.000314282	7	7	0.324	2.99623e+06	0.00110912	5	5	0.284	1501423	0.000512096	5	5	0.324	1.10917e+06	0.000820021	5	5	0.324	2.26921e+06	0.0017037	7	7	0.324	7.76429e+06	0.00266454	7	7	0.33	6.32641e+06	0.00219595	5	5	0.216	3.3699e+06	0.00101744	5	5
P05141	298	32813.1	5	5	0.154	372686	9.61588e-05	3	3	0.128	432017	0.000127877	5	5	0.128	535635	0.000117103	3	3	0.084	276185	5.56346e-05	4	4	0.161	371023	0.000162003	2	2	0.084	117950	5.23011e-05	2	2	0.091	293425	5.94723e-05	0	0	0	0	0	4	4	0.128	1.13632e+06	0.000202624	4	4
P58107	5088	555298	33	33	0.313	4.59601e+06	6.94537e-05	31	31	0.282	3.52445e+06	6.11013e-05	27	27	0.275	3567297	4.56779e-05	27	27	0.292	4.77545e+06	5.63415e-05	2	2	0.033	97663	2.49759e-06	4	4	0.094	421801	1.09545e-05	39	39	0.326	4.43766e+06	5.26794e-05	40	40	0.324	4771826	5.72948e-05	38	38	0.249	4.02926e+06	4.20808e-05	43	43
P25789	261	29447.2	8	8	0.36	2.19179e+06	0.000645686	11	11	0.544	6.48183e+06	0.00219061	11	11	0.448	5.91999e+06	0.00147773	11	11	0.533	9247648	0.00212692	15	15	0.571	5.34841e+06	0.00266638	15	15	0.605	7.41743e+06	0.00375529	13	13	0.579	5.21845e+06	0.00120763	11	11	0.552	4.33394e+06	0.00101443	10	10	0.467	5.62184e+06	0.00114457	9	9
P43307	286	32197.3	3	3	0.119	1.12776e+06	0.000303188	4	4	0.206	491340	0.000151539	3	3	0.147	971264	0.000221251	3	3	0.147	1.03501e+06	0.000217241	5	5	0.238	1.04732e+06	0.000476488	5	5	0.238	1.06781e+06	0.000493356	6	6	0.276	1.76418e+06	0.000372573	6	6	0.276	1.89998e+06	0.000405845	5	5	0.231	2.006e+06	0.00037271	3	3
O43396	289	32212.7	0	0	0	0	0	2	2	0.09	45796.8	1.3978e-05	0	0	0	0	0	3	3	0.114	160542	3.33465e-05	0	0	0	0	0	0	0	0	0	0	3	3	0.142	149092	3.11594e-05	3	3	0.142	136459	2.88457e-05	2	2	0.076	74551.6	1.37077e-05	2	2
Q9UBX7	282	31020.8	6	6	0.294	1.42313e+06	0.000388024	3	3	0.188	827160	0.00025873	5	5	0.294	937034	0.000216481	6	6	0.294	1.04904e+06	0.000223307	7	7	0.372	1.90975e+06	0.000881178	7	7	0.372	1.91451e+06	0.000897096	6	6	0.294	1.2516e+06	0.000268071	5	5	0.27	1.13165e+06	0.000245156	6	6	0.27	955129	0.000179978	4	4
Q9P253	973	110098	2	2	0.016	44964.9	3.55323e-06	2	2	0.015	77283.8	7.0062e-06	4	4	0.052	170998	1.14496e-05	2	2	0.015	114354	7.05505e-06	4	4	0.049	163953	2.19253e-05	4	4	0.037	214106	2.90768e-05	4	4	0.054	194932	1.21005e-05	4	4	0.054	171857	1.07903e-05	3	3	0.03	114196	6.23655e-06	3	3
P00367	558	61341.2	0	0	0	0	0	0	0	0	0	0	0	0	0	0	0	2	2	0.025	22602.3	2.43153e-06	0	0	0	0	0	0	0	0	0	0	0	0	0	0	0	2	2	0.025	44233.3	4.84276e-06	0	0	0	0	0	0	0
Q6P1J6	1458	162959	2	2	0.022	133959	7.06442e-06	3	3	0.025	231432	1.40014e-05	6	6	0.07	355968	1.59062e-05	5	5	0.064	225827	9.29779e-06	10	10	0.097	637419	5.68859e-05	7	7	0.067	610447	5.53249e-05	6	6	0.058	481485	1.99461e-05	5	5	0.036	438049	1.83545e-05	4	4	0.039	385444	1.40478e-05	4	4
P41250	739	83094.6	4	4	0.055	55072	5.72992e-06	3	3	0.042	46978.2	5.60736e-06	3	3	0.045	56295.9	4.96302e-06	3	3	0.045	57014.5	4.63129e-06	0	0	0	0	0	0	0	0	0	0	2	2	0.027	27755.5	2.2685e-06	2	2	0.031	36326.8	3.00304e-06	4	4	0.062	92063.6	6.61987e-06	4	4
Q9HD45	589	67825.1	2	2	0.031	137791	1.79873e-05	2	2	0.031	120223	1.80044e-05	3	3	0.049	157956	1.74717e-05	2	2	0.036	108073	1.10145e-05	4	4	0.066	268819	5.93858e-05	4	4	0.066	249038	5.58703e-05	0	0	0	0	0	2	2	0.036	106224	1.10176e-05	0	0	0	0	0	0	0
P23280	308	35326.6	3	3	0.101	273029	6.81584e-05	3	3	0.153	40654.7	1.16431e-05	4	4	0.179	261668	5.53496e-05	4	4	0.179	236835	4.61589e-05	2	2	0.055	140259	5.9254e-05	2	2	0.075	296661	0.000127274	0	0	0	0	0	0	0	0	0	0	0	0	0	0	0	2	2
Q9ULZ3	195	21595.3	4	4	0.277	234471	9.24519e-05	6	6	0.385	534068	0.000241584	4	4	0.251	361056	0.00012063	2	2	0.144	307299	9.45992e-05	0	0	0	0	0	0	0	0	0	0	2	2	0.118	230617	7.14316e-05	3	3	0.19	67668.9	2.11998e-05	3	3	0.164	68706.8	1.87228e-05	2	2
Q8IW45	347	36535.2	5	5	0.156	295700	6.55216e-05	3	3	0.089	128984	3.27878e-05	5	5	0.156	235076	4.41359e-05	4	4	0.127	164730	2.84973e-05	5	5	0.156	380608	0.00014272	6	6	0.184	2143566	0.000816278	0	0	0	0	0	2	2	0.072	101876	1.79358e-05	4	4	0.159	207681	3.18034e-05	3	3
Q9NP55	256	26677.9	3	3	0.168	72289.4	2.17118e-05	3	3	0.168	41022.4	1.41347e-05	2	2	0.129	78098.6	1.98754e-05	2	2	0.094	162266	3.80495e-05	4	4	0.211	297833	0.000151381	3	3	0.168	296791	0.000153194	5	5	0.27	2.28271e+06	0.000538573	5	5	0.27	2.36932e+06	0.000565408	9	9	0.344	1.5119e+07	0.00313826	9	9
Q99935	248	27181.4	0	0	0	0	0	2	2	0.121	1.05361e+06	0.000374746	3	3	0.19	297654	7.81941e-05	4	4	0.274	539378	0.000130558	2	2	0.113	266934	0.000140052	0	0	0	0	0	5	5	0.234	1.19261e+06	0.000290456	6	6	0.298	1.01836e+06	0.000250858	0	0	0	0	0	2	2
Q16555	572	62236.6	3	3	0.079	50803	6.82897e-06	4	4	0.091	72412.9	1.11667e-05	6	6	0.133	306150	3.487e-05	9	9	0.226	365942	3.84041e-05	0	0	0	0	0	0	0	0	0	0	2	2	0.049	46068.8	4.86457e-06	2	2	0.049	51977.5	5.55133e-06	6	6	0.131	308645	2.86728e-05	7	7
Q00577	322	34871.4	2	2	0.053	295501	7.0561e-05	2	2	0.053	259985	7.12195e-05	2	2	0.053	272101	5.50539e-05	2	2	0.053	268316	5.0021e-05	2	2	0.053	331147	0.000133814	0	0	0	0	0	2	2	0.053	318406	5.97253e-05	2	2	0.053	338292	6.4182e-05	3	3	0.081	281366	4.64324e-05	2	2
Q9Y2T3	454	50952.6	11	11	0.286	645935	0.000109394	8	8	0.181	792750	0.000154024	9	9	0.178	731488	0.00010497	11	11	0.231	823605	0.000108899	6	6	0.121	290674	8.33081e-05	4	4	0.079	253736	7.38511e-05	0	0	0	0	0	0	0	0	0	0	8	8	0.176	417445	4.88595e-05	7	7
P04632	268	28279.7	5	5	0.235	353063	0.000101293	3	3	0.142	258159	8.49687e-05	3	3	0.142	389578	9.47051e-05	4	4	0.175	181232	4.0594e-05	2	2	0.06	165085	8.01514e-05	0	0	0	0	0	5	5	0.213	455773	0.000102718	5	5	0.224	430790	9.81992e-05	4	4	0.164	587665	0.00011652	4	4
P36578	427	47649.4	3	3	0.077	40073.4	7.2159e-06	2	2	0.054	10402.6	2.14892e-06	0	0	0	0	0	0	0	0	0	0	0	0	0	0	0	0	0	0	0	0	3	3	0.084	98096.3	1.38758e-05	2	2	0.056	86713.6	1.24062e-05	2	2	0.061	102013	1.2695e-05	2	2
Q96K17	158	17242	0	0	0	0	0	3	3	0.177	58933.7	3.29013e-05	0	0	0	0	0	2	2	0.177	75783	2.87923e-05	0	0	0	0	0	0	0	0	0	0	0	0	0	0	0	0	0	0	0	0	0	0	0	0	0	0	0
Q9Y6R7	5405	571621	6	6	0.026	187598	2.66866e-06	5	5	0.023	127749	2.08482e-06	13	13	0.075	607671	7.32464e-06	12	12	0.062	622752	6.91641e-06	2	2	0.014	36050.5	8.67867e-07	3	3	0.012	39726.8	9.71222e-07	10	10	0.057	680302	7.60221e-06	16	16	0.077	752548	8.50582e-06	10	10	0.064	940542	9.24674e-06	12	12
P61803	113	12470.5	2	2	0.195	228081	0.000155193	0	0	0	0	0	2	2	0.177	153875	8.8716e-05	2	2	0.177	143631	7.63009e-05	3	3	0.265	268612	0.000309304	0	0	0	0	0	2	2	0.177	146833	7.84835e-05	3	3	0.265	341100	0.000184409	2	2	0.177	296014	0.0001392	3	3
P51665	324	36984.5	2	2	0.086	99083.8	2.35136e-05	3	3	0.117	319780	8.70589e-05	4	4	0.148	200552	4.0327e-05	4	4	0.191	226157	4.19012e-05	0	0	0	0	0	0	0	0	0	0	3	3	0.139	103347	1.92657e-05	0	0	0	0	0	0	0	0	0	0	3	3
P02750	347	38136.1	4	4	0.173	244906	5.42666e-05	5	5	0.205	277156	7.04534e-05	4	4	0.13	317463	5.96042e-05	5	5	0.176	346688	5.9975e-05	0	0	0	0	0	0	0	0	0	0	0	0	0	0	0	0	0	0	0	0	6	6	0.213	666009	0.00010199	5	5
Q9P2T1	348	37832	4	4	0.124	257805	5.69605e-05	2	2	0.069	85910.6	2.17758e-05	2	2	0.069	112519	2.1065e-05	3	3	0.103	204895	3.53438e-05	4	4	0.129	456035	0.000170513	4	4	0.129	462935	0.000175781	3	3	0.103	224997	3.9051e-05	4	4	0.124	274898	4.82582e-05	3	3	0.089	235567	3.59701e-05	3	3
P00918	260	29209.9	4	4	0.181	207199	6.12739e-05	4	4	0.208	110827	3.75994e-05	0	0	0	0	0	0	0	0	0	0	0	0	0	0	0	0	0	0	0	0	4	4	0.154	276521	6.42375e-05	5	5	0.227	281469	6.61355e-05	2	2	0.069	74097.6	1.51439e-05	3	3
P40939	763	82928.9	2	2	0.046	26562.8	2.67677e-06	2	2	0.02	29974.1	3.4652e-06	6	6	0.104	250732	2.14091e-05	4	4	0.062	146378	1.15163e-05	0	0	0	0	0	0	0	0	0	0	4	4	0.073	139615	1.1052e-05	6	6	0.123	200775	1.60754e-05	7	7	0.109	537363	3.74239e-05	7	7
P80108	840	92260	15	15	0.21	1.44273e+06	0.000132059	16	16	0.227	1.12561e+06	0.000118199	15	15	0.207	1.65908e+06	0.000128677	15	15	0.233	1.9135e+06	0.000136744	19	19	0.236	2.91483e+06	0.000451514	18	18	0.232	2.80914e+06	0.000441901	13	13	0.186	1.97345e+06	0.000141899	11	11	0.15	1.62892e+06	0.000118468	9	9	0.125	1.20004e+06	7.59142e-05	11	11
Q9NQR4	276	30570.5	4	4	0.214	318132	8.86259e-05	7	7	0.337	415478	0.000132784	6	6	0.315	386772	9.12975e-05	5	5	0.275	391744	8.5203e-05	2	2	0.109	83926.8	3.95666e-05	4	4	0.21	126420	6.05255e-05	8	8	0.431	552195	0.000120842	6	6	0.315	521161	0.000115356	4	4	0.21	486862	9.37351e-05	5	5
P51571	173	18968.6	3	3	0.231	342912	0.000152405	4	4	0.306	322586	0.000164477	4	4	0.306	776165	0.000292295	3	3	0.231	729175	0.000253015	4	4	0.306	661344	0.000497415	4	4	0.306	652652	0.000498501	5	5	0.364	688736	0.000240459	3	3	0.249	559479	0.000197567	4	4	0.306	717642	0.000220428	3	3
P55072	806	89247.7	21	21	0.406	2000556	0.000190844	23	23	0.429	1.70342e+06	0.00018642	19	19	0.347	1.99868e+06	0.000161555	23	23	0.395	2.23503e+06	0.00016646	5	5	0.087	328054	5.296e-05	8	8	0.15	381218	6.24984e-05	22	22	0.372	2.47279e+06	0.000185304	23	23	0.418	2822667	0.000213945	21	21	0.349	2.71324e+06	0.000178879	22	22
A8K2U0	1454	160986	41	41	0.323	1.36901e+07	0.000723941	47	47	0.373	1.15199e+07	0.000698863	56	56	0.45	2.36085e+07	0.00105784	66	66	0.462	2.63987e+07	0.00108988	35	35	0.285	1.00598e+07	0.000900253	36	36	0.29	7.70719e+06	0.000700426	35	35	0.274	8.07832e+06	0.000335575	40	40	0.331	9.42666e+06	0.000396069	52	52	0.378	1.90458e+07	0.000696052	47	47
Q8WVV4	589	68004.4	11	11	0.195	1.26488e+06	0.000165119	15	15	0.272	1.32506e+06	0.000198439	12	12	0.228	1266720	0.000140113	14	14	0.277	1.10247e+06	0.00011236	6	6	0.105	192679	4.25653e-05	5	5	0.083	155210	3.48205e-05	16	16	0.299	2.83043e+06	0.000290249	16	16	0.307	2.84944e+06	0.000295544	14	14	0.284	3.52355e+06	0.000317886	13	13
P07910	306	33631.5	3	3	0.105	188338	4.73238e-05	4	4	0.137	270468	7.79653e-05	2	2	0.075	140117	2.98321e-05	3	3	0.098	241665	4.74081e-05	0	0	0	0	0	0	0	0	0	0	3	3	0.108	373548	7.37325e-05	3	3	0.108	331040	6.60901e-05	0	0	0	0	0	2	2
Q08554	894	99905.7	29	29	0.353	1.10205e+07	0.00094782	29	29	0.356	9.59271e+06	0.000946478	35	35	0.394	1.57574e+07	0.00114831	38	38	0.396	1.7468e+07	0.00117292	43	43	0.417	2.10812e+07	0.00306829	34	34	0.419	1.68486e+07	0.00249033	30	30	0.323	1.51938e+07	0.00102651	33	33	0.366	1.70839e+07	0.00116742	30	30	0.339	1.40921e+07	0.000837614	32	32
Q8WZ42	34350	3.81363e+06	2	2	0.001	843614	1.88834e-06	0	0	0	0	0	2	2	0.001	700367	1.32835e-06	3	3	0.001	1.00521e+06	1.75667e-06	0	0	0	0	0	2	2	0.001	941835	3.62308e-06	0	0	0	0	0	4	4	0.002	831098	1.4781e-06	0	0	0	0	0	2	2
P22102	1010	107681	3	3	0.037	71109.4	5.41337e-06	4	4	0.048	79339.4	6.92906e-06	5	5	0.061	147598	9.52082e-06	4	4	0.05	162316	9.64716e-06	7	7	0.087	399056	5.14103e-05	7	7	0.087	418497	5.47522e-05	4	4	0.053	145444	8.69778e-06	2	2	0.027	89651.9	5.4227e-06	0	0	0	0	0	3	3
Q96QR8	312	33202.5	3	3	0.074	186639	4.5995e-05	3	3	0.074	177922	5.03016e-05	2	2	0.048	120108	2.50801e-05	2	2	0.054	115529	2.22278e-05	2	2	0.054	141458	5.89941e-05	3	3	0.074	216536	9.17077e-05	0	0	0	0	0	3	3	0.074	247312	4.84249e-05	2	2	0.054	112889	1.92266e-05	2	2
P61247	264	29907.7	4	4	0.163	414844	0.000120821	4	4	0.197	149367	4.99066e-05	5	5	0.231	254794	6.28781e-05	4	4	0.167	203663	4.63094e-05	0	0	0	0	0	0	0	0	0	0	3	3	0.114	214840	4.91524e-05	4	4	0.197	97972.4	2.26714e-05	6	6	0.254	398256	8.01612e-05	5	5
Q13813	2472	284346	10	10	0.036	533951	1.66079e-05	9	9	0.036	428896	1.53042e-05	8	8	0.029	271729	7.16145e-06	7	7	0.028	349953	8.49811e-06	0	0	0	0	0	0	0	0	0	0	13	13	0.058	539424	1.318e-05	14	14	0.064	7.74011e+06	0.000191283	10	10	0.048	615257	1.32255e-05	11	11
O43278	529	58342.2	3	3	0.053	302411	4.39545e-05	0	0	0	0	0	0	0	0	0	0	0	0	0	0	0	0	0	0	0	0	0	0	0	0	0	2	2	0.038	180144	2.05682e-05	0	0	0	0	0	2	2	0.038	359639	3.61258e-05	4	4
P09543	421	47530.7	5	5	0.124	272980	4.98553e-05	4	4	0.095	200749	4.20608e-05	4	4	0.093	262420	4.06096e-05	6	6	0.145	378351	5.39479e-05	5	5	0.126	268932	8.31186e-05	6	6	0.164	377618	0.000118522	2	2	0.043	96468.6	1.384e-05	4	4	0.095	228248	3.31209e-05	6	6	0.145	303489	3.83059e-05	4	4
Q3ZCW2	172	18955.6	7	7	0.395	4.1807e+06	0.00186888	7	7	0.395	3.57223e+06	0.00183197	5	5	0.36	3.19406e+06	0.00120984	5	5	0.36	3.44394e+06	0.00120195	7	7	0.453	3.38506e+06	0.0025608	5	5	0.36	3.07894e+06	0.00236539	5	5	0.36	2.47258e+06	0.00086827	8	8	0.483	2.73474e+06	0.000971327	3	3	0.169	1.8485e+06	0.00057108	6	6
P63010	937	104468	4	4	0.041	126273	1.03617e-05	0	0	0	0	0	5	5	0.049	199303	1.38576e-05	3	3	0.032	103404	6.62458e-06	4	4	0.046	191214	2.65532e-05	4	4	0.041	162330	2.28923e-05	0	0	0	0	0	2	2	0.015	124925	8.14496e-06	2	2	0.02	98565.3	5.58972e-06	2	2
P02533	472	51511.4	14	14	0.307	5.79397e+06	0.000943836	15	15	0.286	4428571	0.000827615	12	12	0.258	4.44936e+06	0.000614143	12	12	0.258	4.99286e+06	0.000634992	11	11	0.237	3.50015e+06	0.0009649	11	11	0.263	3.0448e+06	0.000852407	18	18	0.299	1.51515e+07	0.00193887	16	16	0.218	1.40422e+07	0.00181749	24	24	0.299	3.82132e+07	0.00430206	23	23
P40227	531	57969.6	2	2	0.053	63072.3	9.13285e-06	2	2	0.04	84539.3	1.40434e-05	5	5	0.1	287681	3.52964e-05	6	6	0.115	821020	9.28154e-05	0	0	0	0	0	0	0	0	0	0	4	4	0.062	286427	3.25802e-05	2	2	0.026	200684	2.30885e-05	5	5	0.102	325041	3.25274e-05	5	5
P15586	552	62024	5	5	0.107	318504	4.43647e-05	5	5	0.1	530385	8.47538e-05	10	10	0.234	1.1513e+06	0.000135882	7	7	0.141	533238	5.79886e-05	6	6	0.123	714499	0.000168422	6	6	0.129	803226	0.000192278	6	6	0.123	894568	9.78831e-05	6	6	0.114	1.28582e+06	0.000142305	7	7	0.138	961642	9.25721e-05	4	4
Q9UKR3	277	30532.5	7	7	0.296	1.08234e+06	0.000300431	8	8	0.422	1.17593e+06	0.000374463	8	8	0.339	817276	0.000192222	7	7	0.282	897938	0.000194593	3	3	0.101	263595	0.000123821	3	3	0.105	249857	0.000119191	3	3	0.119	226512	4.93908e-05	2	2	0.079	234384	5.16923e-05	8	8	0.31	631055	0.000121058	5	5
P14625	803	92393.3	3	3	0.031	112727	1.07938e-05	2	2	0.019	66468.2	7.30138e-06	6	6	0.076	1.13372e+06	9.19824e-05	6	6	0.076	278969	2.08545e-05	0	0	0	0	0	0	0	0	0	0	5	5	0.06	401485	3.01986e-05	9	9	0.134	2.07658e+06	0.000157983	7	7	0.09	476971	3.15633e-05	9	9
P12532	417	46989.2	9	9	0.319	2.56943e+06	0.000473765	7	7	0.293	1.84425e+06	0.000390114	10	10	0.321	3.21652e+06	0.000502532	11	11	0.321	3.60744e+06	0.000519307	10	10	0.237	2.51811e+06	0.000785734	10	10	0.237	2.15006e+06	0.000681311	6	6	0.194	1.97479e+06	0.000286035	7	7	0.194	2.05625e+06	0.000301244	8	8	0.209	4.7653e+06	0.000607239	11	11
P02545	664	74076.7	34	34	0.512	1.29325e+07	0.00149754	30	30	0.372	1.13805e+07	0.00151182	35	35	0.467	1.15831e+07	0.0011365	39	39	0.494	14769874	0.00133527	10	10	0.155	1.02702e+06	0.000201255	13	13	0.167	1.35739e+06	0.000270127	31	31	0.468	14911499	0.0013564	33	33	0.492	1.95055e+07	0.0017946	34	34	0.435	2.72368e+07	0.00217969	37	37
Q9BYE4	73	8133.7	0	0	0	0	0	2	2	0.493	42844	5.17695e-05	0	0	0	0	0	2	2	0.493	25371.8	2.08636e-05	0	0	0	0	0	0	0	0	0	0	0	0	0	0	0	0	0	0	0	0	2	2	0.493	63647.1	4.63299e-05	2	2
O76009	404	45893.4	2	2	0.057	484592	9.22269e-05	2	2	0.084	116732	2.54868e-05	0	0	0	0	0	0	0	0	0	0	4	4	0.151	985583	0.000317431	4	4	0.151	1.31075e+06	0.000428715	4	4	0.151	1810376	0.000270658	5	5	0.151	1.70657e+06	0.000258059	6	6	0.208	6.26752e+06	0.000824366	7	7
Q14525	404	46166.5	4	4	0.139	378095	7.19584e-05	5	5	0.183	389481	8.50378e-05	0	0	0	0	0	0	0	0	0	0	6	6	0.173	1.45583e+06	0.000468885	7	7	0.225	1176149	0.00038469	8	8	0.25	2.11448e+06	0.000316122	8	8	0.25	2.07165e+06	0.000313266	11	11	0.26	8.73911e+06	0.00114945	11	11
P0DPA2	414	43844.5	2	2	0.056	97622.2	1.81305e-05	2	2	0.056	70709.3	1.50655e-05	4	4	0.118	173028	2.72289e-05	4	4	0.118	191654	2.77894e-05	5	5	0.118	784679	0.00024662	5	5	0.118	843063	0.000269085	3	3	0.099	312751	4.5628e-05	3	3	0.099	335261	4.94721e-05	8	8	0.297	2.60036e+06	0.000333763	9	9
Q9H0B8	497	55865.1	0	0	0	0	0	0	0	0	0	0	2	2	0.038	55671.5	7.29777e-06	2	2	0.038	69968.6	8.45099e-06	0	0	0	0	0	0	0	0	0	0	0	0	0	0	0	0	0	0	0	0	0	0	0	0	0	0	0
P22626	353	37388.7	5	5	0.159	304583	6.63426e-05	5	5	0.167	485925	0.000121423	6	6	0.215	173003	3.19296e-05	4	4	0.113	521480	8.86797e-05	0	0	0	0	0	0	0	0	0	0	6	6	0.198	638606	0.000109268	6	6	0.21	667579	0.000115533	5	5	0.176	765698	0.000115263	6	6
P02760	352	38956	2	2	0.054	143060	3.12492e-05	0	0	0	0	0	0	0	0	0	0	0	0	0	0	0	0	0	0	0	0	0	0	0	0	0	0	0	0	0	0	0	0	0	0	0	0	0	0	0	0	0	0
P10809	573	60998.4	11	11	0.251	847846	0.000113769	7	7	0.15	584435	8.99681e-05	8	8	0.192	1.13075e+06	0.000128566	11	11	0.25	1.70481e+06	0.000178601	12	12	0.255	1202874	0.000273151	11	11	0.243	1.17762e+06	0.000271568	11	11	0.251	879136	9.26691e-05	11	11	0.225	818616	8.72777e-05	10	10	0.232	1.7332e+06	0.000160731	14	14
Q9BUH6	204	21608	2	2	0.098	89366.6	3.36827e-05	2	2	0.098	93699.3	4.05147e-05	0	0	0	0	0	0	0	0	0	0	0	0	0	0	0	0	0	0	0	0	0	0	0	0	0	0	0	0	0	0	0	0	0	0	0	0	0
Q9UKK9	219	24294.2	12	12	0.612	1.73944e+06	0.0006107	10	10	0.434	1.39029e+06	0.000559974	12	12	0.612	1.7745e+06	0.000527892	13	13	0.612	1.90432e+06	0.000521984	11	11	0.461	2.40765e+06	0.0014305	11	11	0.475	2.3676e+06	0.00142855	13	13	0.571	2.33198e+06	0.000643154	9	9	0.47	1.8455e+06	0.000514809	10	10	0.466	2.23782e+06	0.000542984	10	10
P20933	346	37166.3	10	10	0.361	1.84957e+06	0.000411013	8	8	0.332	1.32183e+06	0.000336982	14	14	0.367	3.37916e+06	0.000636276	12	12	0.367	3.52211e+06	0.000611066	9	9	0.347	1.33984e+06	0.000503865	12	12	0.387	1.45106e+06	0.000554164	5	5	0.249	726074	0.000126747	8	8	0.321	870770	0.000153746	10	10	0.338	2.27782e+06	0.000349823	12	12
P18510	177	20023.9	8	8	0.384	6.06229e+06	0.00263345	8	8	0.384	5.45247e+06	0.00271723	7	7	0.345	5.02347e+06	0.00184903	8	8	0.345	4.72114e+06	0.00160116	6	6	0.333	1.91635e+06	0.00140876	6	6	0.333	1.88112e+06	0.00140434	6	6	0.333	2.99776e+06	0.00102296	5	5	0.328	2.72565e+06	0.000940752	5	5	0.277	3.21338e+06	0.000964706	7	7
O15371	548	63914.4	2	2	0.038	69116	9.69751e-06	2	2	0.038	57899.2	9.31963e-06	3	3	0.051	361886	4.30235e-05	5	5	0.08	176326	1.93151e-05	0	0	0	0	0	0	0	0	0	0	0	0	0	0	0	3	3	0.06	48496	5.40634e-06	0	0	0	0	0	0	0
P42785	496	55745.9	7	7	0.198	954097	0.000147902	8	8	0.192	1.2329e+06	0.000219256	7	7	0.125	1.18174e+06	0.000155222	7	7	0.171	1.60674e+06	0.000194458	10	10	0.169	2.3362e+06	0.000612866	12	12	0.226	2585911	0.00068891	9	9	0.185	2020336	0.000246023	9	9	0.181	1.87094e+06	0.000230439	5	5	0.101	3.41275e+06	0.000365619	6	6
Q9UBQ7	328	35627.7	6	6	0.299	676265	0.000158528	8	8	0.381	716068	0.000192569	7	7	0.308	434701	8.63436e-05	6	6	0.299	520322	9.52268e-05	12	12	0.473	1.3616e+06	0.000540148	11	11	0.448	1.25316e+06	0.000504852	7	7	0.351	443175	8.16085e-05	7	7	0.351	499695	9.30698e-05	5	5	0.213	328988	5.32982e-05	5	5
P48637	474	52334.2	14	14	0.304	4.25612e+06	0.000690395	11	11	0.268	3.19052e+06	0.000593732	19	19	0.42	4.60832e+06	0.0006334	16	16	0.386	3.98192e+06	0.000504284	15	15	0.306	4.17766e+06	0.00114681	17	17	0.359	4.29585e+06	0.00119757	17	17	0.338	3.00543e+06	0.000382968	14	14	0.281	3.84115e+06	0.000495063	14	14	0.304	3.48272e+06	0.000390433	12	12
P02671	866	94896.4	14	14	0.214	1.62218e+06	0.000144027	14	14	0.223	1.33415e+06	0.000135892	4	4	0.059	478465	3.59953e-05	2	2	0.024	466144	3.23119e-05	0	0	0	0	0	2	2	0.024	109567	1.67182e-05	7	7	0.094	912758	6.36607e-05	7	7	0.084	912911	6.44003e-05	3	3	0.043	338375	2.07628e-05	2	2
P50453	376	42358.3	0	0	0	0	0	0	0	0	0	0	8	8	0.245	726685	0.000125913	9	9	0.285	830190	0.000132541	0	0	0	0	0	0	0	0	0	0	6	6	0.184	143123	2.29909e-05	0	0	0	0	0	4	4	0.109	210590	2.97616e-05	3	3
P61626	148	16508.3	15	15	0.554	7.62087e+06	0.00395918	11	11	0.5	5.997e+06	0.0035742	11	11	0.541	18401130	0.00810021	15	15	0.601	1.82988e+07	0.007422	13	13	0.541	7.62322e+06	0.00670215	12	12	0.554	5035376	0.00449573	19	19	0.601	2.68241e+07	0.0109471	22	22	0.655	2.68974e+07	0.0111026	20	20	0.662	26032254	0.00934665	20	20
P01861	396	43785.9	4	4	0.169	1.14948e+06	0.000223186	3	3	0.169	868354	0.000193423	4	4	0.21	1.37131e+06	0.000225608	4	4	0.21	1.49703e+06	0.000226932	0	0	0	0	0	0	0	0	0	0	3	3	0.152	769581	0.00011738	3	3	0.152	599583	9.24979e-05	2	2	0.083	156524	2.10035e-05	2	2
P05089	322	34695.3	35	35	0.767	3.38733e+07	0.00808842	33	33	0.736	3.42478e+07	0.00938174	40	40	0.789	49835520	0.0100832	42	42	0.761	4.63554e+07	0.00864182	50	50	0.807	8.13391e+07	0.0328686	44	44	0.764	64307931	0.02639	37	37	0.745	3.64305e+07	0.00683349	37	37	0.745	3.49219e+07	0.00662552	26	26	0.696	3.53021e+07	0.00582574	30	30
P60842	406	46106.5	4	4	0.111	156104	2.95631e-05	5	5	0.118	308986	6.71305e-05	4	4	0.118	213214	3.42139e-05	4	4	0.118	204536	3.02416e-05	0	0	0	0	0	0	0	0	0	0	5	5	0.111	491521	7.31222e-05	5	5	0.111	490171	7.37564e-05	6	6	0.111	496316	6.49588e-05	4	4
P13647	590	62322	30	30	0.371	23744767	0.00309441	30	30	0.383	2.19375e+07	0.00327975	27	27	0.392	1.55312e+07	0.00171501	26	26	0.353	1.69037e+07	0.00171985	32	32	0.414	1.59984e+07	0.00352827	33	33	0.386	1.55336e+07	0.00347897	33	33	0.431	3.97136e+07	0.00406556	36	36	0.437	4.04842e+07	0.00419191	43	43	0.444	76440436	0.00688457	45	45
Q9HB40	452	50779.7	10	10	0.184	1570426	0.000267141	10	10	0.237	1.44567e+06	0.000282122	11	11	0.27	2.10817e+06	0.000303865	12	12	0.265	2.35448e+06	0.000312693	10	10	0.212	2.1708e+06	0.000624912	14	14	0.252	2.45332e+06	0.000717211	9	9	0.217	1.74506e+06	0.000233188	6	6	0.128	1.14195e+06	0.000154343	11	11	0.263	1.97287e+06	0.000231935	12	12
P08779	473	51218.2	24	24	0.414	9.85187e+06	0.00160147	23	23	0.459	8.68278e+06	0.00161922	17	17	0.387	5.53737e+06	0.000762704	16	16	0.355	5077386	0.000644377	10	10	0.243	1121974	0.000308645	10	10	0.285	1.07156e+06	0.000299355	27	27	0.469	3.30848e+07	0.00422475	25	25	0.402	31727591	0.00409783	31	31	0.465	4.16581e+07	0.00467998	27	27
P62304	92	10778.6	0	0	0	0	0	2	2	0.12	104666	0.000100352	0	0	0	0	0	2	2	0.12	157978	0.000103079	0	0	0	0	0	3	3	0.25	289314	0.000415539	2	2	0.25	162062	0.000106396	0	0	0	0	0	0	0	0	0	0	2	2
P28074	263	28444.2	10	10	0.445	1.44199e+06	0.000421569	10	10	0.445	1.33491e+06	0.000447716	13	13	0.513	2.7206e+06	0.000673942	11	11	0.471	2.52634e+06	0.00057663	12	12	0.521	3.51042e+06	0.00173676	11	11	0.475	3.34012e+06	0.00167817	12	12	0.49	1.9278e+06	0.00044273	11	11	0.433	2.34107e+06	0.000543797	10	10	0.433	1.83664e+06	0.000371085	11	11
P43490	491	55468.6	8	8	0.179	404500	6.3343e-05	10	10	0.234	647830	0.000116382	9	9	0.23	430809	5.71632e-05	8	8	0.187	457282	5.59067e-05	0	0	0	0	0	0	0	0	0	0	7	7	0.155	317325	3.90352e-05	8	8	0.161	337618	4.2007e-05	12	12	0.271	735138	7.95597e-05	7	7
P61160	394	44714.2	7	7	0.226	1.055e+06	0.000205882	8	8	0.244	1.06145e+06	0.000237636	9	9	0.254	1.19691e+06	0.000197915	10	10	0.277	1.42353e+06	0.000216886	2	2	0.066	39543.5	1.30592e-05	0	0	0	0	0	8	8	0.244	1.14039e+06	0.00017482	8	8	0.246	843506	0.000130789	9	9	0.266	1.20428e+06	0.000162418	6	6
P09668	335	37351	10	10	0.391	3.00075e+06	0.000688726	10	10	0.403	2.47054e+06	0.000650511	25	25	0.549	1.40352e+07	0.00272953	28	28	0.627	1.55004e+07	0.00277753	19	19	0.487	8.92415e+06	0.00346625	21	21	0.594	9.9455e+06	0.00392295	12	12	0.304	4.91347e+06	0.000885884	13	13	0.316	5.13424e+06	0.000936288	20	20	0.412	1.18012e+07	0.00187192	17	17
P0C869	781	87904.5	8	8	0.11	422286	4.15736e-05	8	8	0.127	341663	3.85881e-05	15	15	0.252	1.01161e+06	8.43871e-05	11	11	0.168	801367	6.15944e-05	0	0	0	0	0	0	0	0	0	0	3	3	0.045	123356	9.53989e-06	3	3	0.045	107509	8.40951e-06	6	6	0.083	322588	2.19484e-05	5	5
P00558	417	44568.1	15	15	0.427	4.74524e+06	0.000874953	18	18	0.518	4.40764e+06	0.000932346	21	21	0.568	5.38602e+06	0.000841484	19	19	0.516	5.32556e+06	0.000766637	9	9	0.269	899538	0.000280686	9	9	0.276	1.03829e+06	0.000329013	14	14	0.336	3495370	0.00050628	15	15	0.353	3.68919e+06	0.000540472	16	16	0.35	4.21127e+06	0.00053664	18	18
P04083	346	38672	22	22	0.645	9.29699e+06	0.00206599	21	21	0.63	8.30937e+06	0.00211835	20	20	0.624	8.23196e+06	0.00155003	20	20	0.584	9.94273e+06	0.00172501	12	12	0.422	1.67368e+06	0.00062941	12	12	0.384	1.49277e+06	0.000570096	19	19	0.581	1.03891e+07	0.00181357	22	22	0.595	1.07594e+07	0.00189971	19	19	0.477	1.09004e+07	0.00167407	21	21
P09972	364	39413.2	8	8	0.297	1.06631e+06	0.000225238	8	8	0.261	846509	0.000205134	3	3	0.118	708008	0.000126721	4	4	0.179	921195	0.000151919	6	6	0.223	316464	0.000113125	6	6	0.231	331300	0.000120268	6	6	0.187	665836	0.000110484	4	4	0.162	1.06348e+06	0.000178486	7	7	0.236	1.11353e+06	0.000162557	7	7
P00738	406	45158.6	7	7	0.185	1892253	0.000358356	6	6	0.108	1.52127e+06	0.000330513	5	5	0.108	597265	9.58418e-05	7	7	0.18	1.05518e+06	0.000156013	0	0	0	0	0	0	0	0	0	0	10	10	0.298	2.92524e+06	0.00043518	8	8	0.256	3.71393e+06	0.000558837	7	7	0.222	1.12053e+06	0.000146657	6	6
Q9H0E2	274	30244.2	8	8	0.31	2775409	0.000778822	8	8	0.303	2.57405e+06	0.000828655	9	9	0.325	3.19261e+06	0.000759118	9	9	0.325	3.72365e+06	0.000815791	9	9	0.288	3875735	0.00184052	9	9	0.321	3.42274e+06	0.00165065	9	9	0.354	2.8225e+06	0.000622181	11	11	0.354	2.96477e+06	0.000661026	8	8	0.263	2.35782e+06	0.000457263	7	7
P04080	98	11114.6	3	3	0.306	1.7348e+06	0.00136108	3	3	0.316	1.30711e+06	0.00117651	5	5	0.755	2.67368e+06	0.00177745	4	4	0.531	2.75811e+06	0.00168946	3	3	0.459	964298	0.00128033	4	4	0.52	1.04943e+06	0.001415	4	4	0.378	2.12518e+06	0.00130979	3	3	0.306	2.09111e+06	0.00130355	6	6	0.816	4.36556e+06	0.00236711	6	6
P52907	286	32884.3	7	7	0.42	1.84396e+06	0.000495732	8	8	0.49	1.51873e+06	0.000468405	10	10	0.566	2.69334e+06	0.000613534	9	9	0.514	2778216	0.000583124	5	5	0.283	757427	0.000344598	4	4	0.217	609814	0.000281749	9	9	0.437	1865541	0.000393978	7	7	0.392	2.0428e+06	0.000436353	8	8	0.427	1.62495e+06	0.000301912	7	7
P47756	272	30591.4	12	12	0.46	1.82962e+06	0.000517193	10	10	0.393	2.00172e+06	0.000649145	13	13	0.445	2.02487e+06	0.000485	11	11	0.415	1893914	0.000417977	6	6	0.188	373349	0.000178601	8	8	0.301	732959	0.000356075	10	10	0.382	1.79542e+06	0.000398687	7	7	0.232	1.6211e+06	0.000364098	9	9	0.309	1.6587e+06	0.000324044	7	7
O95147	198	22222.5	3	3	0.202	98649.2	3.83081e-05	3	3	0.202	87113.8	3.88087e-05	0	0	0	0	0	2	2	0.131	76184.6	2.30974e-05	0	0	0	0	0	0	0	0	0	0	2	2	0.131	133468	4.0714e-05	0	0	0	0	0	2	2	0.106	1.07397e+06	0.000288226	0	0
P54802	743	82195.6	4	4	0.079	93842.7	9.71122e-06	6	6	0.116	91570	1.0871e-05	13	13	0.262	801161	7.02497e-05	13	13	0.265	750912	6.06682e-05	5	5	0.092	163153	2.85721e-05	4	4	0.065	121656	2.1636e-05	4	4	0.061	123366	1.00286e-05	3	3	0.047	95218.5	7.82907e-06	5	5	0.089	151167	1.08112e-05	5	5
Q16698	335	36026.8	4	4	0.155	307680	7.06182e-05	3	3	0.134	241573	6.36079e-05	7	7	0.29	715634	0.000139175	8	8	0.322	719572	0.000128941	5	5	0.227	469412	0.000182325	5	5	0.215	460418	0.000181609	9	9	0.307	460693	8.30616e-05	8	8	0.257	425692	7.76297e-05	10	10	0.346	1195694	0.000189662	9	9
P01042	644	71894.1	4	4	0.068	154438	1.84387e-05	4	4	0.067	206865	2.8334e-05	0	0	0	0	0	0	0	0	0	0	0	0	0	0	0	0	0	0	0	0	5	5	0.109	378644	3.55123e-05	5	5	0.09	317775	3.01448e-05	0	0	0	0	0	0	0
P30043	206	22087.4	0	0	0	0	0	2	2	0.121	61644.7	2.63958e-05	2	2	0.121	64987.5	2.0553e-05	2	2	0.121	71442.7	2.08186e-05	0	0	0	0	0	0	0	0	0	0	2	2	0.121	80690.7	2.36586e-05	0	0	0	0	0	0	0	0	0	0	2	2
P31947	248	27738.7	14	14	0.581	4.66435e+06	0.00144611	17	17	0.573	6.48638e+06	0.00230705	15	15	0.528	7.17257e+06	0.00188424	17	17	0.508	8.56914e+06	0.00207418	3	3	0.089	231950	0.000121697	3	3	0.145	235762	0.000125618	13	13	0.492	3.62784e+06	0.000883548	11	11	0.383	3.409e+06	0.000839757	14	14	0.496	8.28679e+06	0.00177558	13	13
O75874	414	46611.5	15	15	0.377	3.60037e+06	0.000668666	15	15	0.401	3.32522e+06	0.000708478	17	17	0.478	4.32589e+06	0.000680751	18	18	0.471	6.01472e+06	0.000872119	18	18	0.498	4.57412e+06	0.00143762	15	15	0.384	4.48575e+06	0.00143174	16	16	0.401	4.26813e+06	0.000622689	14	14	0.399	4.01127e+06	0.000591915	14	14	0.353	2.77437e+06	0.000356098	13	13
Q99436	277	29928.2	4	4	0.209	857576	0.000238043	5	5	0.242	1.34038e+06	0.000426829	10	10	0.397	2.93017e+06	0.000689171	9	9	0.397	3.05429e+06	0.0006619	10	10	0.365	3.67884e+06	0.0017281	7	7	0.245	2.88867e+06	0.001378	7	7	0.282	2.18825e+06	0.000477146	8	8	0.303	8657125	0.00190929	4	4	0.159	1.19271e+06	0.000228803	3	3
O95678	551	59506	2	2	0.022	935503	0.000130544	2	2	0.022	879639	0.000140819	4	4	0.091	166339	1.96678e-05	3	3	0.065	175532	1.91234e-05	3	3	0.04	1996645	0.000471505	4	4	0.058	1.99918e+06	0.000479437	4	4	0.067	3.58529e+06	0.000393013	5	5	0.085	3.64928e+06	0.000404607	15	15	0.279	13892064	0.00133974	17	17
P36952	375	42055.4	17	17	0.552	5.18315e+06	0.00106273	17	17	0.581	4.50187e+06	0.00105893	17	17	0.589	4.16595e+06	0.000723763	19	19	0.624	4429704	0.000709095	11	11	0.344	807556	0.000280207	9	9	0.259	570145	0.000200902	15	15	0.509	3.44549e+06	0.00055495	14	14	0.485	3.10004e+06	0.000505026	10	10	0.315	1.26861e+06	0.000179764	11	11
Q16658	493	54478	7	7	0.181	948589	0.000147943	9	9	0.223	1.44087e+06	0.000257801	10	10	0.221	2.22819e+06	0.000294455	12	12	0.247	2.28619e+06	0.000278373	5	5	0.148	651872	0.000172049	5	5	0.099	576019	0.00015439	10	10	0.243	997659	0.000122227	6	6	0.132	802614	9.94575e-05	10	10	0.213	1.06488e+06	0.000114778	9	9
P01877	391	42288.9	0	0	0	0	0	0	0	0	0	0	3	3	0.205	1.02115e+06	0.000170148	2	2	0.128	1.42135e+06	0.000218215	3	3	0.128	1.28556e+06	0.000427811	3	3	0.205	1.24297e+06	0.000420064	6	6	0.205	3.07559e+06	0.0004751	5	5	0.205	2.5662e+06	0.000400951	5	5	0.205	2.9824e+06	0.000405317	6	6
P16615	1042	114664	2	2	0.022	207115	1.52829e-05	2	2	0.025	160637	1.35983e-05	3	3	0.029	174886	1.09345e-05	4	4	0.049	332965	1.91819e-05	2	2	0.022	186021	2.32291e-05	2	2	0.022	238507	3.02457e-05	3	3	0.036	349050	2.02327e-05	2	2	0.027	116638	6.83834e-06	2	2	0.027	115083	5.86882e-06	2	2
P55145	182	20668.8	4	4	0.286	556554	0.000235125	5	5	0.33	693475	0.000336098	5	5	0.33	1.17664e+06	0.000421197	7	7	0.412	1.42523e+06	0.000470084	6	6	0.33	801565	0.000573066	6	6	0.423	699274	0.000507699	4	4	0.236	613479	0.000203593	5	5	0.368	729157	0.000244753	5	5	0.368	1.13538e+06	0.000331494	7	7
Q7Z794	578	61845.5	11	11	0.23	1.27133e+06	0.000169119	11	11	0.228	1.05706e+06	0.000161316	13	13	0.244	2.29756e+06	0.000258972	14	14	0.279	2.25041e+06	0.000233719	22	22	0.433	5.8064e+06	0.00130712	18	18	0.334	5.24464e+06	0.001199	19	19	0.369	9.34915e+06	0.000976962	23	23	0.398	1.23482e+07	0.00130513	16	16	0.311	2.65234e+06	0.000243841	17	17
Q99805	663	75707.5	2	2	0.041	38032.1	4.41061e-06	3	3	0.054	37186.5	4.94742e-06	0	0	0	0	0	0	0	0	0	0	3	3	0.05	98650.1	1.93607e-05	3	3	0.05	79199	1.57847e-05	0	0	0	0	0	0	0	0	0	0	0	0	0	0	0	2	2
Q9HAT2	523	58259.1	9	9	0.185	873653	0.00012844	7	7	0.145	711007	0.000119917	12	12	0.212	1.38754e+06	0.000172845	10	10	0.239	1.12447e+06	0.000129064	7	7	0.141	475692	0.000118348	4	4	0.092	396294	0.000100126	6	6	0.124	799121	9.22878e-05	7	7	0.145	936157	0.000109351	9	9	0.193	1607462	0.000163322	8	8
P33764	101	11687.4	0	0	0	0	0	0	0	0	0	0	0	0	0	0	0	0	0	0	0	0	5	5	0.446	271025	0.000349161	2	2	0.277	140002	0.000183165	4	4	0.505	239695	0.000143341	5	5	0.515	212615	0.000128603	6	6	0.574	1.03553e+06	0.000544814	7	7
P27824	592	67507.8	6	6	0.105	272647	3.54112e-05	3	3	0.057	115274	1.71758e-05	5	5	0.084	174990	1.92578e-05	4	4	0.071	167928	1.7028e-05	0	0	0	0	0	0	0	0	0	0	4	4	0.073	242724	2.47643e-05	5	5	0.083	320006	3.30228e-05	9	9	0.166	858225	7.70345e-05	8	8
Q99536	393	41875.4	7	7	0.221	401923	7.86344e-05	6	6	0.206	275238	6.17764e-05	5	5	0.165	180802	2.99726e-05	3	3	0.104	96514.4	1.47421e-05	8	8	0.229	239406	7.92646e-05	5	5	0.165	175135	5.88858e-05	6	6	0.209	231812	3.56268e-05	5	5	0.153	371023	5.76747e-05	4	4	0.127	153929	2.0813e-05	3	3
P04062	536	59660.2	20	20	0.382	6.6587e+06	0.000955184	17	17	0.358	6.54038e+06	0.00107633	19	19	0.446	7.29722e+06	0.000886965	24	24	0.487	9.62958e+06	0.00107846	17	17	0.291	5.94343e+06	0.00144281	20	20	0.369	6.53042e+06	0.00160993	19	19	0.317	6.39153e+06	0.000720234	16	16	0.354	5.48726e+06	0.000625415	15	15	0.285	5.30087e+06	0.000525519	14	14
Q16610	540	60617.3	11	11	0.259	2.08754e+06	0.000297237	9	9	0.228	1.73084e+06	0.000282728	11	11	0.261	1773079	0.000213918	11	11	0.254	965649	0.000107346	16	16	0.319	3.39332e+06	0.000817653	13	13	0.287	2.88926e+06	0.000707006	12	12	0.246	943176	0.000105495	12	12	0.237	1.88156e+06	0.000212864	13	13	0.278	1.85835e+06	0.000182869	9	9
P30041	224	25001.2	6	6	0.281	693618	0.000238086	8	8	0.393	928857	0.00036577	8	8	0.393	811899	0.000236139	9	9	0.442	953492	0.000255523	3	3	0.183	98614.7	5.72837e-05	0	0	0	0	0	10	10	0.438	1.41401e+06	0.000381274	9	9	0.406	1.25168e+06	0.000341368	8	8	0.379	1.1401e+06	0.000270459	8	8
P04075	364	39377.3	24	24	0.665	1.3979e+07	0.00295283	20	20	0.558	1.20101e+07	0.0029104	24	24	0.701	1.28539e+07	0.00230063	21	21	0.558	1.44133e+07	0.00237696	15	15	0.536	2.90045e+06	0.00103682	14	14	0.368	4.76279e+06	0.00172898	21	21	0.582	1.78811e+07	0.00296706	21	21	0.547	1.84924e+07	0.00310363	23	23	0.61	1.84794e+07	0.0026977	23	23
P60174	249	26634.7	25	25	0.771	2.89741e+07	0.00894691	28	28	0.851	2.95713e+07	0.0104756	25	25	0.851	2.51941e+07	0.00659193	25	25	0.799	3.21056e+07	0.00774003	26	26	0.799	3.54913e+07	0.0185464	28	28	0.787	2.97874e+07	0.0158075	24	24	0.799	2.00371e+07	0.00486036	25	25	0.799	2.16068e+07	0.00530113	26	26	0.783	4.00302e+07	0.00854268	29	29
P02810	166	16987.3	2	2	0.193	680573	0.000315231	0	0	0	0	0	6	6	0.657	5.93783e+06	0.00233041	6	6	0.657	7.00334e+06	0.00253255	5	5	0.392	4.74328e+06	0.00371799	5	5	0.657	5.11328e+06	0.00407026	0	0	0	0	0	0	0	0	0	0	0	0	0	0	0	2	2
P38646	679	73616.8	3	3	0.057	116324	1.31722e-05	4	4	0.071	157241	2.04269e-05	5	5	0.099	155686	1.49381e-05	5	5	0.099	100728	8.90513e-06	2	2	0.034	16713.9	3.20292e-06	0	0	0	0	0	4	4	0.082	132786	1.18118e-05	4	4	0.071	142398	1.28119e-05	4	4	0.071	300138	2.34886e-05	7	7
P12273	146	16543.8	6	6	0.555	6105315	0.00321527	8	8	0.637	5.20448e+06	0.00314435	9	9	0.61	4.25051e+06	0.00189671	8	8	0.637	4.6472e+06	0.00191073	7	7	0.568	3.10621e+06	0.00276832	7	7	0.493	3.31633e+06	0.00300148	15	15	0.678	3.48534e+07	0.0144187	16	16	0.678	34206637	0.0143132	5	5	0.418	3176611	0.00115616	8	8
Q9Y3C8	167	19428	4	4	0.216	338588	0.00015589	2	2	0.126	66249.7	3.49924e-05	4	4	0.216	285226	0.000111272	3	3	0.168	287870	0.000103476	0	0	0	0	0	0	0	0	0	0	0	0	0	0	0	0	0	0	0	0	0	0	0	0	0	0	0
P62851	125	13715.7	0	0	0	0	0	2	2	0.152	163354	0.000115273	2	2	0.152	62989.4	3.283e-05	3	3	0.224	178965	8.59448e-05	0	0	0	0	0	0	0	0	0	0	3	3	0.224	214467	0.00010363	2	2	0.152	194797	9.5203e-05	2	2	0.152	149820	6.36892e-05	2	2
P36955	418	46265.3	5	5	0.115	180849	3.3266e-05	4	4	0.112	87860.9	1.85407e-05	3	3	0.089	88886.1	1.38539e-05	4	4	0.098	94175	1.35245e-05	0	0	0	0	0	0	0	0	0	0	3	3	0.079	103672	1.49802e-05	3	3	0.079	146435	2.14016e-05	2	2	0.057	46534	5.91561e-06	0	0
P62829	140	14838.1	2	2	0.2	96630.7	5.307e-05	2	2	0.2	57267.9	3.6082e-05	0	0	0	0	0	0	0	0	0	0	0	0	0	0	0	0	0	0	0	0	2	2	0.2	79963.8	3.44984e-05	3	3	0.257	88094.5	3.84413e-05	2	2	0.2	67137.7	2.54826e-05	2	2
Q8TDQ7	276	31046.6	4	4	0.181	164068	4.57063e-05	3	3	0.13	135848	4.34162e-05	6	6	0.326	1468359	0.000346607	3	3	0.123	198716	4.32199e-05	5	5	0.351	1.14199e+06	0.000538382	4	4	0.181	450657	0.000215758	3	3	0.13	167639	3.6686e-05	3	3	0.13	145995	3.23151e-05	2	2	0.072	82812.1	1.59438e-05	3	3
Q5VXI9	398	45486.6	5	5	0.148	433050	8.36599e-05	5	5	0.148	347620	7.70422e-05	4	4	0.131	255724	4.18603e-05	4	4	0.131	247277	3.72959e-05	9	9	0.166	1.23004e+06	0.000402135	11	11	0.211	1.34974e+06	0.000448123	3	3	0.075	94576.8	1.43528e-05	2	2	0.055	88444.6	1.35758e-05	2	2	0.083	64502	8.61184e-06	4	4
P06132	367	40742.8	0	0	0	0	0	3	3	0.087	87840.2	2.11122e-05	2	2	0.044	99966.4	1.7746e-05	2	2	0.049	98341.4	1.60854e-05	3	3	0.076	141579	5.01962e-05	5	5	0.125	223145	8.03438e-05	0	0	0	0	0	0	0	0	0	0	2	2	0.054	194201	2.81185e-05	2	2
P78417	241	27530	7	7	0.266	1.5923e+06	0.000508006	6	6	0.249	1.42044e+06	0.000519892	6	6	0.224	1.37442e+06	0.00037155	8	8	0.311	1.61481e+06	0.00040222	6	6	0.216	970029	0.000523727	5	5	0.22	782687	0.000429142	5	5	0.22	1.02937e+06	0.000257982	6	6	0.249	1.18054e+06	0.000299255	8	8	0.332	2.00869e+06	0.000442897	4	4
Q01518	475	51850.7	9	9	0.255	1.67289e+06	0.000270792	7	7	0.166	1.19506e+06	0.000221924	9	9	0.234	1.40387e+06	0.000192552	8	8	0.198	1.29165e+06	0.000163235	7	7	0.168	380658	0.000104275	6	6	0.152	371897	0.000103457	8	8	0.183	1.82841e+06	0.000232494	9	9	0.202	2023188	0.000260208	9	9	0.255	2.1908e+06	0.000245084	9	9
Q13011	328	35775.4	2	2	0.07	74575.4	1.74817e-05	3	3	0.101	152500	4.10112e-05	4	4	0.143	242531	4.81734e-05	3	3	0.113	134402	2.45976e-05	0	0	0	0	0	0	0	0	0	0	2	2	0.052	168700	3.10653e-05	3	3	0.101	186868	3.48048e-05	5	5	0.174	607723	9.84549e-05	4	4
Q12905	390	43017.2	2	2	0.067	162378	3.20129e-05	4	4	0.154	160678	3.63411e-05	2	2	0.062	117230	1.95833e-05	2	2	0.062	142761	2.19739e-05	2	2	0.062	63249.1	2.11022e-05	0	0	0	0	0	3	3	0.113	145427	2.25224e-05	4	4	0.154	164160	2.57147e-05	3	3	0.105	192097	2.61736e-05	4	4
Q9H3G5	476	54111.1	4	4	0.088	188184	3.03974e-05	4	4	0.088	191130	3.54184e-05	6	6	0.151	387884	5.30895e-05	5	5	0.111	413851	5.21913e-05	0	0	0	0	0	0	0	0	0	0	5	5	0.103	233683	2.9652e-05	5	5	0.118	267005	3.42681e-05	2	2	0.048	94094.5	1.05042e-05	3	3
Q9UDY2	1190	133858	0	0	0	0	0	4	4	0.028	152601	1.13114e-05	2	2	0.015	24896.1	1.36301e-06	2	2	0.015	47367	2.38941e-06	0	0	0	0	0	0	0	0	0	0	0	0	0	0	0	0	0	0	0	0	0	0	0	0	0	0	0
P61163	376	42568.9	3	3	0.128	144905	2.96318e-05	2	2	0.08	83059.2	1.94853e-05	4	4	0.152	165949	2.87542e-05	2	2	0.085	186475	2.9771e-05	0	0	0	0	0	0	0	0	0	0	2	2	0.085	94919.5	1.52476e-05	3	3	0.128	239012	3.88338e-05	2	2	0.104	119320	1.68629e-05	2	2
Q9H2C0	597	67576.7	4	4	0.075	161684	2.08236e-05	3	3	0.062	142091	2.09942e-05	3	3	0.055	88058.1	9.60967e-06	2	2	0.044	60557	6.08907e-06	2	2	0.037	88278.1	1.92405e-05	0	0	0	0	0	5	5	0.09	236621	2.39394e-05	3	3	0.059	105217	1.07669e-05	0	0	0	0	0	0	0
Q14956	572	63863.9	2	2	0.047	634454	8.52838e-05	2	2	0.047	621004	9.57647e-05	2	2	0.047	503434	5.73404e-05	2	2	0.047	546981	5.74034e-05	4	4	0.066	1.17018e+06	0.000266192	3	3	0.047	995151	0.000229892	0	0	0	0	0	0	0	0	0	0	0	0	0	0	0	0	0
Q07955	248	27709.8	3	3	0.117	96482.7	2.9913e-05	3	3	0.117	84664	3.0113e-05	2	2	0.085	37079.2	9.74075e-06	3	3	0.117	45298.3	1.09646e-05	0	0	0	0	0	0	0	0	0	0	0	0	0	0	0	0	0	0	0	0	2	2	0.081	78680.1	1.68585e-05	3	3
P16083	231	25884	2	2	0.117	99523.8	3.31266e-05	2	2	0.117	93482.4	3.56964e-05	3	3	0.165	189750	5.35159e-05	4	4	0.212	238969	6.20998e-05	5	5	0.216	476488	0.000268397	4	4	0.212	405206	0.00023179	3	3	0.165	244771	6.40003e-05	3	3	0.165	239662	6.33818e-05	3	3	0.165	199941	4.59934e-05	3	3
Q9P258	522	56031.2	8	8	0.174	414407	6.10405e-05	8	8	0.161	355551	6.00811e-05	7	7	0.161	343242	4.28394e-05	8	8	0.18	385286	4.43072e-05	8	8	0.161	404860	0.000100919	8	8	0.159	348564	8.82353e-05	6	6	0.115	230762	2.6701e-05	5	5	0.082	177515	2.07751e-05	3	3	0.065	95660.7	9.73798e-06	0	0
Q96HE7	468	54340	6	6	0.156	476581	7.82984e-05	7	7	0.188	462794	8.72265e-05	10	10	0.263	566041	7.87981e-05	10	10	0.295	767432	9.84363e-05	0	0	0	0	0	0	0	0	0	0	7	7	0.186	411727	5.3137e-05	4	4	0.096	229712	2.99858e-05	8	8	0.182	1.02617e+06	0.000116514	8	8
P07737	140	15026.5	9	9	0.693	4.53102e+06	0.00248845	7	7	0.621	3.87195e+06	0.00243955	7	7	0.536	2.34547e+06	0.00109148	8	8	0.607	2.43781e+06	0.00104528	7	7	0.621	1.309e+06	0.0012166	5	5	0.457	937401	0.000884765	7	7	0.536	2108178	0.000909521	7	7	0.593	1.93563e+06	0.000844642	10	10	0.693	4.13253e+06	0.00156853	10	10
P02814	79	8164.2	3	3	0.658	321854	0.000313252	2	2	0.658	241459	0.000269602	9	9	0.671	8.75635e+06	0.0072212	9	9	0.658	9.16703e+06	0.00696566	9	9	0.671	6.81331e+06	0.011222	7	7	0.671	6.26717e+06	0.0104827	0	0	0	0	0	0	0	0	0	0	0	0	0	0	0	2	2
P08236	651	74666.7	8	8	0.186	619223	7.31355e-05	6	6	0.1	554325	7.51088e-05	12	12	0.252	1.51547e+06	0.000151663	9	9	0.217	1.35239e+06	0.000124705	7	7	0.147	902456	0.000180378	11	11	0.21	1435957	0.000291468	7	7	0.129	605562	5.61839e-05	4	4	0.095	322174	3.02334e-05	6	6	0.111	524039	4.27748e-05	3	3
P10620	155	17569.2	4	4	0.29	500301	0.000248177	4	4	0.348	323676	0.000184199	4	4	0.29	521921	0.000219375	5	5	0.387	493196	0.000191007	3	3	0.252	198353	0.000166512	3	3	0.252	176684	0.000150625	4	4	0.329	221935	8.64823e-05	2	2	0.168	86000.9	3.3896e-05	4	4	0.29	455597	0.000156191	4	4
Q9UBH0	155	16933.4	4	4	0.426	804795	0.000399223	3	3	0.239	667700	0.000379976	7	7	0.413	1.51426e+06	0.000636476	4	4	0.239	1.21752e+06	0.000471527	2	2	0.123	111706	9.37737e-05	0	0	0	0	0	2	2	0.123	395339	0.000154053	3	3	0.187	484559	0.000190982	4	4	0.303	856207	0.00029353	3	3
P59990	96	9712.1	2	2	0.208	141537	0.00011336	0	0	0	0	0	0	0	0	0	0	0	0	0	0	0	2	2	0.208	362621	0.000491495	3	3	0.25	360274	0.000495898	3	3	0.25	376673	0.000236988	0	0	0	0	0	2	2	0.25	1.18307e+06	0.000654856	3	3
P26038	577	67759.8	11	11	0.151	791837	0.000105517	9	9	0.135	705769	0.000107893	4	4	0.061	443870	5.0118e-05	5	5	0.076	517578	5.3847e-05	0	0	0	0	0	0	0	0	0	0	7	7	0.101	907220	9.49665e-05	8	8	0.123	827444	8.76074e-05	4	4	0.066	469015	4.31933e-05	6	6
P11413	515	59201	2	2	0.035	738282	0.000110224	0	0	0	0	0	0	0	0	0	0	0	0	0	0	0	0	0	0	0	0	0	0	0	0	0	2	2	0.035	973809	0.000114209	0	0	0	0	0	3	3	0.054	97476.5	1.00577e-05	0	0
O60701	494	54971.2	2	2	0.055	36334.7	5.65531e-06	2	2	0.055	34125	6.0933e-06	0	0	0	0	0	0	0	0	0	0	5	5	0.123	151661	3.9947e-05	5	5	0.123	135828	3.63324e-05	0	0	0	0	0	0	0	0	0	0	0	0	0	0	0	0	0
Q9UI42	421	47303.7	20	20	0.558	9.48308e+06	0.00173193	20	20	0.606	9.71573e+06	0.00203564	19	19	0.565	1.2079e+07	0.00186923	22	22	0.546	1.27888e+07	0.00182352	28	28	0.475	1.68956e+07	0.0052219	27	27	0.553	1.72563e+07	0.00541622	21	21	0.508	13872176	0.0019902	24	24	0.513	1.4807e+07	0.00214864	25	25	0.563	1.86489e+07	0.00235384	19	19
P17050	411	46515.9	3	3	0.088	538610	0.000100762	4	4	0.09	589041	0.000126418	5	5	0.114	766089	0.000121437	5	5	0.153	1.18889e+06	0.000173645	7	7	0.18	783591	0.000248076	4	4	0.119	500816	0.000161015	4	4	0.097	1.26633e+06	0.000186096	5	5	0.141	1.20453e+06	0.000179041	5	5	0.124	1.4094e+06	0.000182221	4	4
O43790	486	53448.3	2	2	0.088	399684	6.32329e-05	2	2	0.088	347528	6.30754e-05	2	2	0.088	115451	1.54766e-05	2	2	0.088	141296	1.74524e-05	2	2	0.088	1.07266e+06	0.000287186	2	2	0.088	1.01663e+06	0.000276412	2	2	0.088	1.41791e+06	0.000176216	2	2	0.088	1.37199e+06	0.000172461	6	6	0.126	8.03239e+06	0.000878242	5	5
Q15149	4684	531448	52	52	0.12	4.34288e+06	7.12891e-05	50	50	0.122	3.63018e+06	6.83625e-05	53	53	0.121	6.05725e+06	8.42504e-05	54	54	0.126	5.08626e+06	6.51842e-05	13	13	0.028	1.31329e+06	3.64822e-05	15	15	0.04	1.34211e+06	3.78619e-05	75	75	0.177	6.81678e+06	8.79014e-05	76	76	0.18	7.05507e+06	9.20157e-05	70	70	0.157	6.70545e+06	7.60706e-05	75	75
O43707	911	104770	22	22	0.332	3.64696e+06	0.000307804	20	20	0.316	2.62583e+06	0.000254246	24	24	0.36	3.48372e+06	0.000249137	23	23	0.362	2.83985e+06	0.000187128	6	6	0.093	292291	4.17479e-05	6	6	0.105	255718	3.70915e-05	26	26	0.345	4.94054e+06	0.000327559	29	29	0.38	6.91584e+06	0.000463772	19	19	0.278	6.00538e+06	0.00035029	20	20
Q9HC38	313	34753.2	7	7	0.252	691039	0.000169754	8	8	0.304	622825	0.000175521	7	7	0.252	498869	0.000103838	6	6	0.195	480855	9.22213e-05	3	3	0.109	294543	0.000122445	4	4	0.131	306388	0.000129347	4	4	0.128	287686	5.55148e-05	4	4	0.144	313994	6.12852e-05	3	3	0.112	172694	2.93182e-05	2	2
P02765	367	39297.7	5	5	0.196	343729	7.20132e-05	3	3	0.112	288575	6.93585e-05	3	3	0.084	180878	3.21096e-05	3	3	0.084	183702	3.00475e-05	0	0	0	0	0	0	0	0	0	0	3	3	0.114	286335	4.71239e-05	2	2	0.057	288658	4.80502e-05	2	2	0.057	145645	2.10879e-05	4	4
P62826	216	24389.6	4	4	0.227	749460	0.000266782	5	5	0.296	452303	0.000184707	6	6	0.356	724548	0.000218538	7	7	0.394	803334	0.000223256	0	0	0	0	0	0	0	0	0	0	3	3	0.162	352972	9.87005e-05	3	3	0.162	406072	0.000114849	3	3	0.162	527497	0.000129769	3	3
Q6NUJ1	521	56571.1	20	20	0.359	5.67447e+06	0.000837432	20	20	0.328	5.43387e+06	0.00091998	25	25	0.436	1.20173e+07	0.00150274	27	27	0.436	1.21026e+07	0.00139444	23	23	0.303	1.02259e+07	0.0025539	25	25	0.303	1.00344e+07	0.00254498	26	26	0.359	8.73926e+06	0.00101314	22	22	0.359	8.29095e+06	0.000972175	31	31	0.501	1.03222e+07	0.00105279	32	32
Q16563	259	28528.7	0	0	0	0	0	2	2	0.1	1.17573e+06	0.000400421	2	2	0.1	1.94179e+06	0.000488447	2	2	0.1	1.97304e+06	0.000457296	2	2	0.1	1.51761e+06	0.000762427	2	2	0.1	1.508e+06	0.000769363	2	2	0.1	2144971	0.000500213	2	2	0.1	2.17137e+06	0.000512168	2	2	0.1	2.10277e+06	0.000431417	2	2
P45877	212	22730.8	2	2	0.066	62817.2	2.27827e-05	0	0	0	0	0	0	0	0	0	0	0	0	0	0	0	0	0	0	0	0	0	0	0	0	0	0	0	0	0	0	0	0	0	0	0	0	0	0	0	0	0	0
O15296	676	75790.7	3	3	0.053	37477.1	4.26267e-06	2	2	0.036	12237	1.59674e-06	4	4	0.075	144956	1.39702e-05	4	4	0.068	114902	1.02034e-05	0	0	0	0	0	0	0	0	0	0	3	3	0.055	76082.3	6.79783e-06	3	3	0.052	92494.6	8.35887e-06	3	3	0.053	77820.4	6.1172e-06	3	3
Q9Y490	2541	269581	4	4	0.023	145353	4.39827e-06	5	5	0.027	73817.3	2.56248e-06	5	5	0.026	175006	4.48707e-06	3	3	0.017	125537	2.96572e-06	0	0	0	0	0	0	0	0	0	0	3	3	0.017	44307.1	1.05318e-06	5	5	0.022	180281	4.33434e-06	6	6	0.031	162898	3.40656e-06	5	5
O75936	387	44668.5	2	2	0.052	73943.3	1.4691e-05	0	0	0	0	0	0	0	0	0	0	0	0	0	0	0	0	0	0	0	0	0	0	0	0	0	3	3	0.083	121049	1.88923e-05	2	2	0.052	141815	2.23867e-05	3	3	0.083	118049	1.6209e-05	0	0
P36543	226	26110.7	2	2	0.111	55109.6	1.87491e-05	2	2	0.111	57543.3	2.24591e-05	3	3	0.155	101495	2.92585e-05	3	3	0.168	99094.4	2.6321e-05	0	0	0	0	0	0	0	0	0	0	0	0	0	0	0	2	2	0.111	51961.8	1.4046e-05	4	4	0.155	177773	4.17987e-05	3	3
P50452	374	42721.2	12	12	0.31	3.75243e+06	0.000771442	11	11	0.291	2.63006e+06	0.000620298	11	11	0.27	1.29258e+06	0.000225165	11	11	0.291	1.13024e+06	0.00018141	11	11	0.27	1.49134e+06	0.000518849	9	9	0.249	1.37106e+06	0.000484411	11	11	0.27	2.62766e+06	0.000424356	13	13	0.329	3.24047e+06	0.000529316	12	12	0.307	3.27874e+06	0.000465845	10	10
P06733	434	47121.3	20	20	0.433	3.10644e+07	0.00550345	23	23	0.47	3.26459e+07	0.00663507	27	27	0.461	3.43319e+07	0.00515373	25	25	0.468	3.71048e+07	0.00513218	26	26	0.509	2.33465e+07	0.00699954	27	27	0.509	23227386	0.00707198	19	19	0.399	1.84685e+07	0.00257025	22	22	0.479	2.2734e+07	0.0032001	26	26	0.512	29028315	0.00355417	25	25
Q08257	329	35166.5	3	3	0.122	149873	3.50259e-05	4	4	0.164	140390	3.76398e-05	0	0	0	0	0	0	0	0	0	0	3	3	0.125	119160	4.71272e-05	3	3	0.125	138345	5.55646e-05	5	5	0.182	329115	6.04207e-05	5	5	0.182	320217	5.94601e-05	3	3	0.131	174687	2.82143e-05	3	3
Q9UM54	1294	149578	2	2	0.015	83294.8	4.94932e-06	0	0	0	0	0	0	0	0	0	0	0	0	0	0	0	0	0	0	0	0	0	0	0	0	0	0	0	0	0	0	0	0	0	0	0	0	0	0	0	0	0	0
P62314	119	13255.4	3	3	0.202	279085	0.000180323	2	2	0.202	254135	0.000188375	2	2	0.202	306237	0.000167658	2	2	0.202	340264	0.000171645	0	0	0	0	0	2	2	0.202	387633	0.000430431	3	3	0.202	307008	0.000155824	0	0	0	0	0	3	3	0.202	400352	0.000178772	2	2
P18124	248	29189.2	4	4	0.194	159998	4.96051e-05	3	3	0.161	102252	3.63687e-05	0	0	0	0	0	3	3	0.157	109911	2.66042e-05	0	0	0	0	0	0	0	0	0	0	3	3	0.117	214250	5.21799e-05	3	3	0.117	218760	5.38882e-05	2	2	0.077	86415.2	1.85159e-05	2	2
Q8IZP0	508	55028.7	0	0	0	0	0	0	0	0	0	0	0	0	0	0	0	0	0	0	0	0	0	0	0	0	0	0	0	0	0	0	0	0	0	0	0	0	0	0	0	0	2	2	0.039	92474.2	9.67303e-06	2	2
P04844	631	69223	4	4	0.092	122094	1.48774e-05	3	3	0.057	83438.9	1.1664e-05	5	5	0.122	236946	2.44644e-05	5	5	0.139	168515	1.60313e-05	4	4	0.089	346030	7.13545e-05	4	4	0.095	299932	6.28094e-05	6	6	0.133	422058	4.03995e-05	4	4	0.068	180503	1.74757e-05	4	4	0.108	279331	2.35231e-05	3	3
O15143	372	40905.4	2	2	0.056	34274.6	7.08421e-06	2	2	0.07	51696.9	1.22582e-05	3	3	0.11	133734	2.34214e-05	2	2	0.075	78498.1	1.26671e-05	0	0	0	0	0	0	0	0	0	0	2	2	0.062	107667	1.74813e-05	0	0	0	0	0	4	4	0.132	125983	1.7996e-05	2	2
P62316	118	13500.2	2	2	0.153	213433	0.000139073	2	2	0.161	199349	0.000149018	0	0	0	0	0	2	2	0.161	236537	0.000120331	3	3	0.246	385282	0.000424848	2	2	0.161	400064	0.000448	0	0	0	0	0	0	0	0	0	0	3	3	0.229	1.21262e+06	0.000546069	2	2
Q02543	176	20730.9	0	0	0	0	0	2	2	0.131	80742.9	4.04668e-05	0	0	0	0	0	0	0	0	0	0	0	0	0	0	0	0	0	0	0	0	3	3	0.17	141490	4.85563e-05	2	2	0.153	112070	3.89004e-05	0	0	0	0	0	2	2
Q92890	307	34460.3	3	3	0.124	400089	0.000100203	3	3	0.101	867001	0.000249108	5	5	0.192	1.07772e+06	0.000228707	4	4	0.15	1136158	0.000222158	4	4	0.15	595341	0.000252327	4	4	0.15	630020	0.000271173	2	2	0.075	718329	0.000141325	3	3	0.117	766356	0.0001525	5	5	0.169	699686	0.000121107	2	2
O15118	1278	142056	6	6	0.047	330798	1.99019e-05	4	4	0.031	297977	2.05664e-05	6	6	0.051	644262	3.28432e-05	4	4	0.034	405238	1.90345e-05	5	5	0.036	364818	3.71434e-05	5	5	0.04	316913	3.27672e-05	5	5	0.033	467026	2.20721e-05	7	7	0.056	443756	2.12125e-05	5	5	0.044	425322	1.76845e-05	5	5
O00571	662	73180	2	2	0.039	103046	1.19683e-05	0	0	0	0	0	0	0	0	0	0	0	0	0	0	0	0	0	0	0	0	0	0	0	0	0	2	2	0.033	100043	9.12776e-06	0	0	0	0	0	2	2	0.033	81511.2	6.54282e-06	0	0
Q9HDC9	416	46432.8	5	5	0.163	422761	7.81383e-05	4	4	0.099	315300	6.68556e-05	6	6	0.197	614377	9.62178e-05	6	6	0.195	561376	8.10068e-05	4	4	0.094	424437	0.000132757	5	5	0.115	428048	0.000135966	5	5	0.115	537493	7.80393e-05	4	4	0.094	370484	5.44068e-05	4	4	0.111	593054	7.57541e-05	7	7
P13473	410	44914.3	4	4	0.1	522446	9.7976e-05	3	3	0.066	904154	0.00019452	5	5	0.117	852193	0.000135415	3	3	0.073	933321	0.00013665	4	4	0.083	1.02179e+06	0.000324275	4	4	0.083	1.41288e+06	0.000455358	5	5	0.093	1.44867e+06	0.000213411	5	5	0.09	1386750	0.000206629	4	4	0.066	897184	0.00011628	4	4
P57730	90	10113.2	2	2	0.233	811325	0.00069313	2	2	0.233	726251	0.000711789	4	4	0.489	3.18675e+06	0.00230685	4	4	0.578	3.42722e+06	0.00228592	3	3	0.367	743328	0.00107467	3	3	0.367	702287	0.0010311	2	2	0.233	1.75964e+06	0.0011809	4	4	0.489	2100658	0.00142591	3	3	0.367	1.35244e+06	0.000798512	3	3
P08574	325	35381	0	0	0	0	0	2	2	0.058	137037	3.7193e-05	2	2	0.058	199666	4.00252e-05	3	3	0.132	233948	4.32112e-05	2	2	0.058	202365	8.10194e-05	0	0	0	0	0	3	3	0.132	180795	3.35998e-05	3	3	0.132	185235	3.48192e-05	2	2	0.086	294007	4.80706e-05	2	2
Q9BYR6	98	10339.5	0	0	0	0	0	0	0	0	0	0	0	0	0	0	0	0	0	0	0	0	0	0	0	0	0	0	0	0	0	0	0	0	0	0	0	0	0	0	0	0	0	0	0	0	0	0	0
P25788	255	28397.1	8	8	0.318	1927786	0.000581274	7	7	0.275	1.92026e+06	0.000664242	10	10	0.38	3.94759e+06	0.00100857	12	12	0.412	3.63156e+06	0.000854897	13	13	0.38	4.2316e+06	0.00215925	13	13	0.404	4.77406e+06	0.00247388	10	10	0.396	3.35485e+06	0.000794634	8	8	0.29	3.26326e+06	0.000781788	11	11	0.424	4.21379e+06	0.000878089	10	10
Q13835	747	82789.8	16	16	0.252	1.22622e+06	0.000126215	12	12	0.185	875784	0.000103415	9	9	0.129	793231	6.9182e-05	12	12	0.213	611019	4.91015e-05	8	8	0.1	244113	4.25214e-05	6	6	0.084	214980	3.80284e-05	20	20	0.323	2.24099e+06	0.000181197	19	19	0.286	2.49484e+06	0.000204033	29	29	0.395	1.27679e+07	0.00090825	26	26
P02679	453	51460.9	16	16	0.402	3.35777e+06	0.000569921	14	14	0.362	2.81263e+06	0.000547673	13	13	0.349	2.50975e+06	0.00036095	14	14	0.382	2.31872e+06	0.000307263	3	3	0.093	119512	3.4328e-05	6	6	0.166	600045	0.000175031	15	15	0.4	2739995	0.00036533	17	17	0.413	4.61543e+06	0.000622432	11	11	0.305	1.54091e+06	0.000180753	11	11
Q9BYR8	98	10513.6	4	4	0.367	801712	0.000629005	3	3	0.194	191701	0.000172546	0	0	0	0	0	2	2	0.245	51034.5	3.12607e-05	3	3	0.367	1.01431e+06	0.00134674	3	3	0.367	1.06709e+06	0.00143882	4	4	0.49	1.95171e+06	0.00120288	3	3	0.367	1.87092e+06	0.00116629	10	10	0.724	9.5905e+06	0.00520021	10	10
P17900	193	20806.7	12	12	0.451	2.27938e+07	0.00908073	14	14	0.617	2.10803e+07	0.00963444	15	15	0.617	39528662	0.0133435	19	19	0.793	4.16172e+07	0.0129442	12	12	0.617	1.28708e+07	0.00867735	9	9	0.306	8.58114e+06	0.00587514	14	14	0.617	2.91937e+07	0.00913621	15	15	0.456	2.97472e+07	0.009416	17	17	0.617	4.15628e+07	0.0114434	19	19
P62280	158	18401	3	3	0.171	115989	5.64444e-05	0	0	0	0	0	4	4	0.222	269374	0.000111074	4	4	0.215	202004	7.67476e-05	0	0	0	0	0	0	0	0	0	0	6	6	0.259	417186	0.00015948	6	6	0.348	341570	0.000132069	4	4	0.209	239957	8.07015e-05	3	3
P01857	399	43866.1	7	7	0.14	1.25034e+07	0.00240944	5	5	0.14	9.90039e+06	0.0021887	8	8	0.18	3.25799e+07	0.00531973	8	8	0.18	3.54532e+07	0.00533389	4	4	0.14	3.27914e+06	0.00106936	3	3	0.14	2.3508e+06	0.000778526	7	7	0.18	2.34013e+07	0.00354242	7	7	0.14	2.71434e+07	0.00415593	7	7	0.18	2.13192e+07	0.00283925	9	9
Q6P1N9	297	33561.9	3	3	0.125	78263.2	2.02611e-05	3	3	0.125	125744	3.73455e-05	2	2	0.071	40769.2	8.94313e-06	3	3	0.125	129237	2.61211e-05	6	6	0.232	296057	0.000129705	5	5	0.199	201530	8.96629e-05	3	3	0.111	262822	5.3449e-05	3	3	0.125	134702	2.77073e-05	4	4	0.138	144261	2.58106e-05	3	3
P68366	448	49874.4	4	4	0.121	530376	9.10265e-05	3	3	0.1	307577	6.05596e-05	4	4	0.121	568930	8.2736e-05	4	4	0.121	631526	8.46202e-05	0	0	0	0	0	0	0	0	0	0	4	4	0.121	1.07797e+06	0.000145332	4	4	0.121	1.10019e+06	0.000150026	4	4	0.121	1.17872e+06	0.00013981	4	4
P16035	220	24365.1	3	3	0.164	143220	5.00544e-05	0	0	0	0	0	0	0	0	0	0	0	0	0	0	0	3	3	0.145	136663	8.08286e-05	2	2	0.077	105784	6.35374e-05	3	3	0.136	249166	6.84068e-05	2	2	0.077	80641.1	2.2393e-05	2	2	0.073	122441	2.95739e-05	2	2
P01011	423	47602.5	12	12	0.35	2959075	0.00053787	11	11	0.293	2.65117e+06	0.000552845	10	10	0.288	2.25582e+06	0.000347439	10	10	0.288	2.86025e+06	0.000405905	9	9	0.246	2.08749e+06	0.000642126	9	9	0.246	2.12582e+06	0.000664076	13	13	0.352	5950378	0.000849646	14	14	0.366	6.28289e+06	0.000907396	12	12	0.288	2.65172e+06	0.000333114	11	11
P60660	151	16901.1	5	5	0.291	596318	0.000303643	6	6	0.397	642722	0.000375451	5	5	0.291	663272	0.000286173	5	5	0.291	739852	0.000294123	2	2	0.113	52611.2	4.53355e-05	2	2	0.113	60580.6	5.30136e-05	5	5	0.384	940863	0.000376342	3	3	0.199	851102	0.000344336	4	4	0.238	953676	0.000335606	5	5
P49189	494	53749	16	16	0.354	3.61266e+06	0.000562292	15	15	0.342	3.06934e+06	0.000548055	17	17	0.387	2.7196e+06	0.000358667	14	14	0.296	3.23337e+06	0.000392907	14	14	0.283	2.14983e+06	0.000566258	10	10	0.225	1743429	0.000466345	10	10	0.209	6.45554e+06	0.000789294	11	11	0.245	1.51951e+06	0.000187912	11	11	0.227	1.42024e+06	0.000152771	13	13
P30086	187	21025.7	11	11	0.69	7.07104e+06	0.00290739	11	11	0.754	5.54976e+06	0.00261782	12	12	0.743	6.85167e+06	0.00238709	13	13	0.754	7.25468e+06	0.00232883	19	19	0.807	1.01582e+07	0.00706827	17	17	0.834	9.99963e+06	0.00706599	13	13	0.791	5976265	0.00193029	11	11	0.791	5.5854e+06	0.00182469	9	9	0.663	5.28153e+06	0.0015008	7	7
Q9UIV8	391	44230.1	18	18	0.499	2860582	0.000562522	16	16	0.445	2.22631e+06	0.000502245	19	19	0.512	3.19609e+06	0.000532544	16	16	0.488	2.76221e+06	0.000424073	12	12	0.274	971723	0.000323372	9	9	0.243	774291	0.000261672	15	15	0.389	3.11231e+06	0.000480772	15	15	0.407	3.70401e+06	0.000578726	16	16	0.44	2.9482e+06	0.000400669	16	16
P26599	557	59577.9	2	2	0.05	358854	4.95364e-05	4	4	0.124	493625	7.81715e-05	3	3	0.079	827913	9.68374e-05	5	5	0.138	579244	6.24263e-05	0	0	0	0	0	0	0	0	0	0	3	3	0.106	515733	5.59246e-05	3	3	0.084	195517	2.14441e-05	5	5	0.149	637257	6.07946e-05	4	4
P68871	147	15970.3	5	5	0.476	2.81293e+06	0.00147131	6	6	0.558	2.76581e+06	0.00165963	2	2	0.15	154134	6.83118e-05	2	2	0.15	150268	6.13634e-05	2	2	0.15	187121	0.000165632	2	2	0.15	171341	0.000154019	3	3	0.19	265354	0.000109029	4	4	0.361	1.44097e+06	0.000598848	5	5	0.449	1453294	0.000525342	4	4
P22061	227	24602.6	7	7	0.414	271588	9.19912e-05	5	5	0.273	193996	7.53829e-05	0	0	0	0	0	0	0	0	0	0	0	0	0	0	0	0	0	0	0	0	0	0	0	0	0	0	0	0	0	0	0	0	0	0	0	0	0
Reverse_Q86UQ4	5058	575773	2	2	0.003	196870	2.9927e-06	2	2	0.003	158124	2.75757e-06	2	2	0.003	179029	2.30599e-06	0	0	0	0	0	0	0	0	0	0	0	0	0	0	0	0	0	0	0	0	0	0	0	0	0	2	2	0.003	462349	4.85732e-06	3	3
Q92876	244	26820.3	9	9	0.549	789283	0.000248717	7	7	0.41	758484	0.000274198	11	11	0.652	2.29781e+06	0.000613534	9	9	0.516	1.75162e+06	0.000430934	0	0	0	0	0	0	0	0	0	0	3	3	0.172	583357	0.000144404	5	5	0.291	275971	6.90957e-05	4	4	0.209	1072741	0.00023362	6	6
Q7L5L3	318	36554.7	6	6	0.226	1.4657e+06	0.00035439	7	7	0.242	1.246e+06	0.00034562	14	14	0.437	4.3241e+06	0.000885894	14	14	0.418	4.69523e+06	0.00088632	6	6	0.217	984295	0.00040275	8	8	0.296	1.0611e+06	0.00044092	6	6	0.226	1.7515e+06	0.000332673	8	8	0.289	2.34137e+06	0.000449801	9	9	0.318	2.64647e+06	0.000442228	8	8
Q92820	318	35923.2	9	9	0.296	2.22315e+06	0.000537532	10	10	0.321	2.0819e+06	0.000577484	10	10	0.343	4.63904e+06	0.000950417	10	10	0.34	4.53924e+06	0.000856875	14	14	0.365	5.90296e+06	0.00241535	15	15	0.368	5.76136e+06	0.00239402	10	10	0.33	4.81103e+06	0.000913787	11	11	0.368	5.06382e+06	0.000972811	10	10	0.33	2.85745e+06	0.000477482	11	11
contaminant_INT-STD1	607	69207.4	0	0	0	0	0	2	2	0.035	1.82664e+06	0.000265443	0	0	0	0	0	0	0	0	0	0	0	0	0	0	0	0	0	0	0	0	0	0	0	0	0	0	0	0	0	0	0	0	0	0	0	0	0
P19957	117	12243.4	4	4	0.265	1.62037e+06	0.00106485	5	5	0.265	1.5793e+06	0.00119065	7	7	0.385	2.95637e+06	0.00164621	9	9	0.393	2.98824e+06	0.00153317	0	0	0	0	0	0	0	0	0	0	2	2	0.137	772338	0.000398708	3	3	0.214	777138	0.000405779	6	6	0.282	2.32908e+06	0.0010578	6	6
Q6UWP8	590	60486.6	40	40	0.678	4.2858e+07	0.00558524	40	40	0.69	4.05086e+07	0.00605623	37	37	0.697	2.59233e+07	0.00286254	36	36	0.695	2.88095e+07	0.00293119	37	37	0.622	2.80387e+07	0.00618362	33	33	0.597	2.76433e+07	0.00619112	30	30	0.675	20713241	0.00212046	31	31	0.632	2.07122e+07	0.00214463	35	35	0.636	3.29561e+07	0.00296817	38	38
Q16651	343	36390.2	5	5	0.216	303003	6.79226e-05	4	4	0.146	187898	4.83208e-05	5	5	0.222	213543	4.05606e-05	4	4	0.181	330439	5.78306e-05	4	4	0.166	146627	5.56235e-05	2	2	0.055	74283.7	2.86174e-05	4	4	0.181	169067	2.97713e-05	2	2	0.09	123404	2.19792e-05	6	6	0.257	474100	7.34483e-05	5	5
Q13228	472	52339.6	9	9	0.237	793114	0.000129198	9	9	0.242	752885	0.0001407	12	12	0.322	873392	0.000120554	8	8	0.225	647002	8.22858e-05	15	15	0.352	1.25569e+06	0.00034616	17	17	0.381	1.52686e+06	0.000427453	7	7	0.161	416909	5.33499e-05	12	12	0.28	784803	0.000101577	11	11	0.263	847199	9.53782e-05	10	10
P28838	519	56112.8	3	3	0.069	58531.2	8.67126e-06	3	3	0.062	94372.6	1.60393e-05	6	6	0.137	275755	3.46154e-05	3	3	0.062	187853	2.17276e-05	0	0	0	0	0	0	0	0	0	0	2	2	0.039	43411.9	5.05214e-06	3	3	0.062	55663	6.55205e-06	13	13	0.295	1.84171e+06	0.000188564	13	13
O43776	548	62884.5	3	3	0.057	14451523	0.00202766	0	0	0	0	0	0	0	0	0	0	0	0	0	0	0	0	0	0	0	0	0	0	0	0	0	0	0	0	0	0	0	0	0	0	0	2	2	0.042	2.19447e+07	0.00212792	0	0
P08133	673	75807.6	8	8	0.131	311317	3.55672e-05	10	10	0.158	318562	4.17529e-05	8	8	0.129	218365	2.11388e-05	8	8	0.131	233506	2.08278e-05	4	4	0.065	68605.5	1.32642e-05	0	0	0	0	0	10	10	0.159	431518	3.87273e-05	10	10	0.158	471220	4.27746e-05	4	4	0.064	143159	1.13034e-05	6	6
Q8N163	923	102820	0	0	0	0	0	0	0	0	0	0	0	0	0	0	0	0	0	0	0	0	0	0	0	0	0	2	2	0.022	29746.8	4.25862e-06	0	0	0	0	0	0	0	0	0	0	3	3	0.031	133856	7.70625e-06	2	2
O75503	358	41451.6	3	3	0.081	120379	2.5854e-05	2	2	0.056	59129.1	1.45688e-05	2	2	0.05	281166	5.11674e-05	2	2	0.056	81520.1	1.36692e-05	3	3	0.081	448747	0.000163101	4	4	0.106	398698	0.000147161	0	0	0	0	0	0	0	0	0	0	2	2	0.05	63600.7	9.44028e-06	0	0
P25815	95	10375.2	2	2	0.242	3.79049e+06	0.00306785	2	2	0.242	3.27501e+06	0.00304086	2	2	0.242	5.50122e+06	0.00377267	0	0	0	0	0	0	0	0	0	0	2	2	0.242	390478	0.000543129	2	2	0.242	2.79619e+06	0.00177778	2	2	0.242	2.85827e+06	0.00183805	4	4	0.347	13170220	0.00736674	4	4
P99999	105	11723.1	3	3	0.248	872859	0.000639171	2	2	0.143	610256	0.00051266	3	3	0.248	930802	0.00057754	6	6	0.552	1.16383e+06	0.000665369	4	4	0.381	501560	0.000621542	3	3	0.314	346052	0.000435495	3	3	0.314	364989	0.000209954	3	3	0.248	338188	0.000196765	4	4	0.381	829125	0.000419601	4	4
Q6BCY4	276	31420.4	8	8	0.373	1.31073e+06	0.000365146	9	9	0.449	1.0216e+06	0.000326496	6	6	0.254	869197	0.000205174	8	8	0.377	1.00873e+06	0.000219394	7	7	0.275	1.38506e+06	0.000652973	7	7	0.333	1.29689e+06	0.000620903	7	7	0.29	1.02699e+06	0.000224746	8	8	0.322	1.01325e+06	0.000224277	9	9	0.362	1.28358e+06	0.000247127	9	9
P06753	285	32911.8	3	3	0.084	696226	0.000187831	3	3	0.084	641558	0.000198563	4	4	0.13	781265	0.000178594	3	3	0.084	853977	0.000179872	0	0	0	0	0	3	3	0.084	151455	7.02215e-05	3	3	0.084	1.17219e+06	0.00024842	3	3	0.084	1.20198e+06	0.00025765	2	2	0.081	1.04744e+06	0.000195295	2	2
P61978	463	50926.4	8	8	0.235	628442	0.000104363	8	8	0.229	577314	0.000109986	8	8	0.235	634739	8.93157e-05	7	7	0.207	630422	8.17357e-05	0	0	0	0	0	0	0	0	0	0	6	6	0.188	417538	5.44689e-05	5	5	0.136	462322	6.10017e-05	11	11	0.302	749129	8.59768e-05	9	9
P57088	247	27941.8	2	2	0.089	113524	3.5339e-05	2	2	0.089	97955.5	3.49815e-05	2	2	0.089	126547	3.33786e-05	3	3	0.117	141374	3.43584e-05	2	2	0.089	127527	6.71802e-05	2	2	0.089	116068	6.20933e-05	2	2	0.077	88190	2.15653e-05	3	3	0.117	109280	2.70286e-05	3	3	0.117	253307	5.44949e-05	3	3
Q14103	355	38392.3	2	2	0.062	317048	6.86686e-05	0	0	0	0	0	0	0	0	0	0	0	0	0	0	0	0	0	0	0	0	0	0	0	0	0	0	0	0	0	0	0	0	0	0	0	2	2	0.062	378655	5.66789e-05	2	2
P07954	510	54584.2	2	2	0.055	81886	1.23453e-05	2	2	0.051	50712.9	8.77112e-06	4	4	0.114	224322	2.8656e-05	4	4	0.145	315377	3.71211e-05	0	0	0	0	0	0	0	0	0	0	5	5	0.145	190436	2.25534e-05	2	2	0.065	35619.6	4.26674e-06	2	2	0.055	174846	1.82176e-05	5	5
P13798	732	81154.6	6	6	0.097	393910	4.1376e-05	5	5	0.085	251875	3.03515e-05	12	12	0.19	1698884	0.000151205	12	12	0.221	1.41005e+06	0.000115634	8	8	0.107	673227	0.000119671	8	8	0.12	624202	0.000112679	7	7	0.108	650553	5.36791e-05	7	7	0.13	662648	5.53031e-05	8	8	0.108	799139	5.80119e-05	7	7
P49720	205	22915.4	5	5	0.312	811935	0.00030453	6	6	0.385	1.2282e+06	0.000528473	4	4	0.263	1.34185e+06	0.000426447	10	10	0.483	3.08373e+06	0.000902991	8	8	0.42	3.03257e+06	0.00192484	8	8	0.346	2996317	0.00193136	6	6	0.385	2.23289e+06	0.00065788	6	6	0.385	2.25377e+06	0.000671636	7	7	0.385	2.04915e+06	0.00053116	7	7
P04004	478	54253.2	5	5	0.144	343386	5.52354e-05	3	3	0.096	214569	3.95955e-05	5	5	0.142	263879	3.59658e-05	3	3	0.096	264759	3.32494e-05	0	0	0	0	0	0	0	0	0	0	6	6	0.157	870444	0.000109988	5	5	0.144	740924	9.46942e-05	2	2	0.065	36294.3	4.03475e-06	2	2
O95294	804	89941.2	6	6	0.081	387471	3.70548e-05	2	2	0.026	80629.6	8.84597e-06	7	7	0.095	732461	5.9353e-05	6	6	0.087	600818	4.48588e-05	4	4	0.057	164450	2.66143e-05	3	3	0.046	141590	2.32705e-05	4	4	0.056	267272	2.00785e-05	3	3	0.041	263232	2.00014e-05	5	5	0.071	277885	1.8366e-05	4	4
Q15631	228	26148.8	5	5	0.289	463518	0.000156313	4	4	0.219	355493	0.000137532	3	3	0.167	94736.7	2.70705e-05	4	4	0.237	307730	8.10208e-05	3	3	0.171	135066	7.70809e-05	4	4	0.219	153178	8.87752e-05	4	4	0.219	233349	6.18166e-05	4	4	0.219	227272	6.08961e-05	2	2	0.101	171345	3.99341e-05	3	3
Q9Y315	318	35190.5	0	0	0	0	0	2	2	0.069	40902	1.13455e-05	0	0	0	0	0	2	2	0.069	48843.2	9.22015e-06	6	6	0.236	173325	7.09204e-05	3	3	0.126	76592.5	3.18266e-05	0	0	0	0	0	3	3	0.132	50096.4	9.62403e-06	0	0	0	0	0	2	2
P04217	495	54201.5	4	4	0.085	251058	3.8997e-05	5	5	0.117	192860	3.43671e-05	0	0	0	0	0	0	0	0	0	0	0	0	0	0	0	0	0	0	0	0	3	3	0.065	574868	7.0145e-05	4	4	0.079	278947	3.44266e-05	0	0	0	0	0	0	0
P49862	253	27488.8	11	11	0.458	5.05992e+06	0.00153775	17	17	0.561	8.40988e+06	0.00293208	17	17	0.656	7.59928e+06	0.00195689	22	22	0.561	1.2648e+07	0.00300097	21	21	0.656	9.95754e+06	0.00512117	19	19	0.526	1.02055e+07	0.0053302	15	15	0.557	9.53789e+06	0.00227701	16	16	0.522	6.6565e+06	0.00160732	16	16	0.482	1.28778e+07	0.00270475	15	15
P31949	105	11714.8	6	6	0.41	4.01458e+06	0.00293976	8	8	0.41	3.72571e+06	0.00312987	5	5	0.343	4.13066e+06	0.00256297	6	6	0.41	4855977	0.00277618	2	2	0.19	350488	0.000434331	2	2	0.19	325906	0.000410142	5	5	0.429	4.37901e+06	0.00251896	5	5	0.429	4.71379e+06	0.00274258	8	8	0.495	1.08048e+07	0.00546805	5	5
P12277	381	42599.3	4	4	0.131	108464	2.18889e-05	3	3	0.097	48150.2	1.11476e-05	2	2	0.063	38414.3	6.56873e-06	0	0	0	0	0	0	0	0	0	0	0	0	0	0	0	2	2	0.076	44853.2	7.11053e-06	2	2	0.068	62925.6	1.00897e-05	4	4	0.152	169492	2.3639e-05	4	4
Q15125	230	26317.7	2	2	0.096	458769	0.000153366	2	2	0.096	403300	0.000154671	0	0	0	0	0	0	0	0	0	0	0	0	0	0	0	0	0	0	0	0	0	0	0	0	0	0	0	0	0	0	2	2	0.096	482414	0.000111455	2	2
Q9H1E1	156	17389.9	6	6	0.481	1.24751e+06	0.000614865	6	6	0.449	1.00159e+06	0.000566334	7	7	0.551	1.76938e+06	0.00073894	8	8	0.551	1.59662e+06	0.000614383	9	9	0.462	3.06674e+06	0.00255793	9	9	0.462	2.72054e+06	0.00230442	8	8	0.423	2.27899e+06	0.00088237	7	7	0.455	2.29948e+06	0.0009005	11	11	0.455	3.03618e+06	0.00103421	9	9
Q04941	152	16661.7	2	2	0.184	1.36516e+06	0.000690563	2	2	0.184	67733.9	3.93069e-05	2	2	0.184	145397	6.23195e-05	2	2	0.184	52085	2.05698e-05	2	2	0.184	68622.8	5.87438e-05	2	2	0.184	71217.2	6.19116e-05	2	2	0.184	185109	7.35559e-05	2	2	0.184	168749	6.78228e-05	4	4	0.23	497405	0.000173889	3	3
P40926	338	35462.7	15	15	0.565	6.62618e+06	0.00150733	17	17	0.621	6.19811e+06	0.00161752	16	16	0.559	9.38696e+06	0.00180935	18	18	0.642	1.08951e+07	0.00193498	17	17	0.672	1.15214e+07	0.00443534	17	17	0.666	1.15003e+07	0.00449598	15	15	0.509	5.79612e+06	0.00103575	13	13	0.479	5.29283e+06	0.000956641	22	22	0.627	1.92805e+07	0.00303116	18	18
P08603	1231	138987	8	8	0.07	343286	2.14418e-05	9	9	0.074	297476	2.13158e-05	7	7	0.07	217717	1.15225e-05	6	6	0.053	154273	7.52304e-06	0	0	0	0	0	0	0	0	0	0	18	18	0.17	783909	3.84628e-05	14	14	0.128	749384	3.71898e-05	0	0	0	0	0	2	2
P02768	609	69303.5	72	72	0.68	1.65045e+08	0.0208375	77	77	0.701	1.55179e+08	0.0224762	53	53	0.673	5.58106e+07	0.00597054	56	56	0.696	5.32701e+07	0.00525082	48	48	0.639	3.49812e+07	0.00747403	48	48	0.662	3.37366e+07	0.00732005	70	70	0.693	1.35242e+08	0.0134131	62	62	0.647	115483318	0.0115846	48	48	0.588	7.14454e+07	0.00623395	44	44
O43175	533	56596.4	3	3	0.053	152977	2.20679e-05	3	3	0.053	127040	2.10243e-05	5	5	0.096	199737	2.44144e-05	5	5	0.101	541702	6.10091e-05	0	0	0	0	0	0	0	0	0	0	3	3	0.06	391059	4.43148e-05	4	4	0.083	233823	2.68001e-05	3	3	0.06	1.27409e+06	0.000127022	2	2
P22760	399	45686.8	3	3	0.07	54144.5	1.04338e-05	0	0	0	0	0	0	0	0	0	0	0	0	0	0	0	0	0	0	0	0	0	0	0	0	0	0	0	0	0	0	0	0	0	0	0	0	0	0	0	0	0	0
P23246	707	76083.6	2	2	0.033	74016.3	8.04952e-06	2	2	0.033	60375.9	7.53271e-06	2	2	0.033	75625.3	6.96885e-06	2	2	0.033	69289.6	5.88315e-06	0	0	0	0	0	0	0	0	0	0	3	3	0.05	240005	2.05038e-05	0	0	0	0	0	2	2	0.033	153168	1.15121e-05	5	5
Q9NPJ3	140	14932.8	2	2	0.157	62111	3.41116e-05	0	0	0	0	0	0	0	0	0	0	0	0	0	0	0	2	2	0.157	49134	4.56658e-05	0	0	0	0	0	0	0	0	0	0	0	0	0	0	0	2	2	0.157	81430.1	3.09074e-05	0	0
P55084	474	51243.5	3	3	0.065	68523	1.11153e-05	2	2	0.042	24879.5	4.62988e-06	4	4	0.103	111824	1.53698e-05	4	4	0.103	132762	1.68134e-05	0	0	0	0	0	0	0	0	0	0	4	4	0.084	100978	1.28672e-05	4	4	0.093	116121	1.49662e-05	5	5	0.112	380552	4.2662e-05	7	7
Q52LW3	1261	141956	2	2	0.013	96524.6	5.88552e-06	3	3	0.024	108974	7.62279e-06	2	2	0.017	60465.7	3.12398e-06	3	3	0.02	84018.4	3.99963e-06	4	4	0.036	3.87554e+06	0.000399903	3	3	0.029	80991.7	8.48703e-06	2	2	0.017	92396.9	4.42564e-06	2	2	0.017	89446.6	4.33338e-06	0	0	0	0	0	0	0
P16070	742	81469.4	2	2	0.03	157986	1.63711e-05	0	0	0	0	0	2	2	0.03	196406	1.7245e-05	2	2	0.03	205952	1.66618e-05	0	0	0	0	0	2	2	0.03	23531.8	4.19065e-06	2	2	0.03	98783.8	8.0411e-06	2	2	0.03	130814	1.07703e-05	2	2	0.03	87035.6	6.23302e-06	3	3
Q13492	652	70692	3	3	0.049	93963.3	1.10808e-05	2	2	0.032	59029	7.98591e-06	0	0	0	0	0	0	0	0	0	0	0	0	0	0	0	0	0	0	0	0	2	2	0.032	61407.6	5.68864e-06	2	2	0.032	52251.8	4.89589e-06	2	2	0.032	92232.8	7.51698e-06	2	2
P84090	104	12233	0	0	0	0	0	3	3	0.327	220058	0.000186642	3	3	0.327	167220	0.000104753	0	0	0	0	0	0	0	0	0	0	0	0	0	0	0	0	0	0	0	0	0	0	0	0	0	2	2	0.269	112256	5.73565e-05	3	3
O00534	786	86416	0	0	0	0	0	3	3	0.043	93276.2	1.04678e-05	0	0	0	0	0	0	0	0	0	0	0	0	0	0	0	0	0	0	0	0	3	3	0.041	150111	1.15352e-05	2	2	0.025	101914	7.92117e-06	0	0	0	0	0	0	0
Q99729	332	36184.4	2	2	0.042	31159.3	7.21625e-06	0	0	0	0	0	0	0	0	0	0	0	0	0	0	0	0	0	0	0	0	0	0	0	0	0	0	0	0	0	0	0	0	0	0	0	0	0	0	0	0	0	0
P54819	239	26442.8	0	0	0	0	0	0	0	0	0	0	0	0	0	0	0	0	0	0	0	0	0	0	0	0	0	0	0	0	0	0	0	0	0	0	0	0	0	0	0	0	0	0	0	0	0	0	0
Q8WUM4	868	95945.1	0	0	0	0	0	3	3	0.046	66684.6	6.77661e-06	2	2	0.028	102505	7.6938e-06	2	2	0.031	125254	8.66227e-06	0	0	0	0	0	0	0	0	0	0	4	4	0.058	248669	1.73035e-05	6	6	0.082	264450	1.86124e-05	11	11	0.138	581896	3.56231e-05	10	10
O75367	369	39141.2	0	0	0	0	0	0	0	0	0	0	0	0	0	0	0	2	2	0.084	180702	2.93966e-05	0	0	0	0	0	0	0	0	0	0	0	0	0	0	0	0	0	0	0	0	3	3	0.103	483847	6.96767e-05	2	2
P0C0L4	1744	192646	0	0	0	0	0	0	0	0	0	0	0	0	0	0	0	0	0	0	0	0	0	0	0	0	0	0	0	0	0	0	2	2	0.01	254125	8.80105e-06	0	0	0	0	0	0	0	0	0	0	0	0
Reverse_Q15075	1411	162349	0	0	0	0	0	0	0	0	0	0	0	0	0	0	0	0	0	0	0	0	0	0	0	0	0	0	0	0	0	0	0	0	0	0	0	0	0	0	0	0	0	0	0	0	0	0	0
Q9BUF5	446	49807	0	0	0	0	0	0	0	0	0	0	0	0	0	0	0	0	0	0	0	0	0	0	0	0	0	0	0	0	0	0	0	0	0	0	0	0	0	0	0	0	0	0	0	0	0	0	0
P07711	333	37521.7	0	0	0	0	0	2	2	0.081	158918	4.20954e-05	4	4	0.114	482293	9.43583e-05	6	6	0.15	656410	0.000118329	2	2	0.075	135910	5.31063e-05	2	2	0.075	141342	5.60865e-05	0	0	0	0	0	2	2	0.084	81508.6	1.49533e-05	3	3	0.084	167175	2.66768e-05	3	3
Q13296	93	10474.1	0	0	0	0	0	0	0	0	0	0	0	0	0	0	0	0	0	0	0	0	0	0	0	0	0	0	0	0	0	0	2	2	0.226	895040	0.000581291	2	2	0.226	833322	0.000547404	2	2	0.226	862854	0.000493015	2	2
Q7L576	1253	145071	0	0	0	0	0	3	3	0.029	125198	8.81359e-06	0	0	0	0	0	0	0	0	0	0	0	0	0	0	0	0	0	0	0	0	0	0	0	0	0	0	0	0	0	0	0	0	0	0	0	0	0
P00568	194	21603.3	0	0	0	0	0	0	0	0	0	0	3	3	0.186	91877.9	3.08548e-05	3	3	0.186	87251.4	2.6998e-05	0	0	0	0	0	0	0	0	0	0	0	0	0	0	0	0	0	0	0	0	3	3	0.186	224691	6.15446e-05	3	3
P24158	256	27771.3	0	0	0	0	0	4	4	0.207	106583	3.67244e-05	3	3	0.172	210449	5.35575e-05	4	4	0.199	156957	3.68045e-05	6	6	0.348	555249	0.000282218	7	7	0.348	692834	0.000357618	6	6	0.246	395931	9.34143e-05	6	6	0.246	464646	0.000110882	6	6	0.211	1330625	0.000276199	8	8
Q00169	270	31768	0	0	0	0	0	0	0	0	0	0	0	0	0	0	0	0	0	0	0	0	0	0	0	0	0	0	0	0	0	0	0	0	0	0	0	0	0	0	0	0	0	0	0	0	0	0	0
P30085	196	22190.3	0	0	0	0	0	0	0	0	0	0	2	2	0.128	335314	0.000111457	0	0	0	0	0	0	0	0	0	0	0	0	0	0	0	0	0	0	0	0	0	0	0	0	0	0	0	0	0	0	0	0
O60522	2096	236349	0	0	0	0	0	0	0	0	0	0	0	0	0	0	0	0	0	0	0	0	0	0	0	0	0	0	0	0	0	0	0	0	0	0	0	0	0	0	0	0	0	0	0	0	0	0	0
P62879	340	37289	0	0	0	0	0	0	0	0	0	0	0	0	0	0	0	0	0	0	0	0	0	0	0	0	0	0	0	0	0	0	0	0	0	0	0	2	2	0.091	87448.2	1.57127e-05	0	0	0	0	0	2	2
Q86UK0	2595	293031	0	0	0	0	0	3	3	0.011	47779.6	1.6241e-06	2	2	0.007	82908.8	2.0815e-06	2	2	0.007	88355.7	2.04389e-06	0	0	0	0	0	0	0	0	0	0	0	0	0	0	0	0	0	0	0	0	2	2	0.007	127886	2.61873e-06	3	3
P24539	256	28872.3	0	0	0	0	0	0	0	0	0	0	3	3	0.145	153106	3.89643e-05	4	4	0.176	335402	7.86478e-05	0	0	0	0	0	0	0	0	0	0	3	3	0.117	138068	3.25751e-05	2	2	0.074	86749.4	2.07016e-05	5	5	0.211	589815	0.000122428	5	5
Q9BS26	406	46923.4	0	0	0	0	0	0	0	0	0	0	0	0	0	0	0	0	0	0	0	0	0	0	0	0	0	0	0	0	0	0	2	2	0.059	90602.5	1.34787e-05	2	2	0.059	829527	0.00012482	2	2	0.052	56955.9	7.4545e-06	0	0
Q2M2I5	525	55035.4	0	0	0	0	0	0	0	0	0	0	0	0	0	0	0	0	0	0	0	0	0	0	0	0	0	0	0	0	0	0	2	2	0.038	409268	4.70849e-05	0	0	0	0	0	0	0	0	0	0	0	0
P01780	117	12916.4	0	0	0	0	0	0	0	0	0	0	0	0	0	0	0	0	0	0	0	0	0	0	0	0	0	0	0	0	0	0	0	0	0	0	0	2	2	0.137	1.8171e+06	0.000948793	2	2	0.137	4.20428e+06	0.00190946	2	2
Q04917	246	28183	0	0	0	0	0	0	0	0	0	0	0	0	0	0	0	0	0	0	0	0	0	0	0	0	0	0	0	0	0	0	0	0	0	0	0	0	0	0	0	0	0	0	0	0	0	0	0
contaminant_PIGR_HUMAN	764	83243.7	0	0	0	0	0	0	0	0	0	0	0	0	0	0	0	0	0	0	0	0	0	0	0	0	0	0	0	0	0	0	0	0	0	0	0	0	0	0	0	0	0	0	0	0	0	0	0
P09228	141	16416.2	0	0	0	0	0	0	0	0	0	0	4	4	0.291	1084661	0.000501174	5	5	0.348	2.06383e+06	0.000878648	3	3	0.213	91548.3	8.44829e-05	2	2	0.184	140977	0.000132117	0	0	0	0	0	0	0	0	0	0	0	0	0	0	0	0	0
P28325	142	16051.9	0	0	0	0	0	0	0	0	0	0	6	6	0.493	1.19885e+06	0.000550037	4	4	0.31	811632	0.000343109	2	2	0.127	146469	0.000134213	0	0	0	0	0	0	0	0	0	0	0	0	0	0	0	0	0	0	0	0	0	0
Q9NSY2	213	23760.8	0	0	0	0	0	0	0	0	0	0	5	5	0.338	892479	0.000272981	6	6	0.343	1.05247e+06	0.000296613	7	7	0.427	1.09961e+06	0.000671731	6	6	0.385	1.02741e+06	0.000637372	0	0	0	0	0	0	0	0	0	0	0	0	0	0	0	0	0
A0A075B6S5	117	12685.4	0	0	0	0	0	0	0	0	0	0	0	0	0	0	0	0	0	0	0	0	0	0	0	0	0	0	0	0	0	0	0	0	0	0	0	0	0	0	0	0	0	0	0	0	0	0	0
Q96DR5	249	26976.7	0	0	0	0	0	0	0	0	0	0	7	7	0.305	1.68363e+06	0.000440515	7	7	0.305	1.74382e+06	0.000420401	5	5	0.237	1.02091e+06	0.00053349	5	5	0.237	1.06305e+06	0.000564139	0	0	0	0	0	0	0	0	0	0	0	0	0	0	0	0	0
O95968	90	9873.4	0	0	0	0	0	0	0	0	0	0	2	2	0.3	81334.3	5.88769e-05	3	3	0.444	663797	0.000442745	0	0	0	0	0	0	0	0	0	0	2	2	0.3	367713	0.000246774	4	4	0.444	674558	0.000457883	0	0	0	0	0	0	0
Q30154	266	30019	0	0	0	0	0	0	0	0	0	0	0	0	0	0	0	2	2	0.064	205180	4.63036e-05	0	0	0	0	0	0	0	0	0	0	0	0	0	0	0	0	0	0	0	0	0	0	0	0	0	0	0
P23381	471	53113.6	0	0	0	0	0	0	0	0	0	0	4	4	0.13	330682	4.57407e-05	7	7	0.197	416326	5.30608e-05	0	0	0	0	0	0	0	0	0	0	0	0	0	0	0	0	0	0	0	0	13	13	0.325	2.00709e+06	0.000226439	12	12
P14854	86	10167.7	0	0	0	0	0	0	0	0	0	0	2	2	0.267	201016	0.000152281	2	2	0.349	103483	7.22321e-05	0	0	0	0	0	0	0	0	0	0	0	0	0	0	0	2	2	0.267	39497.6	2.80576e-05	3	3	0.477	194370	0.000120099	3	3
A0A0J9YX35	117	12796.3	0	0	0	0	0	0	0	0	0	0	0	0	0	0	0	0	0	0	0	0	0	0	0	0	0	0	0	0	0	0	0	0	0	0	0	0	0	0	0	0	0	0	0	0	0	0	0
P00167	134	15302.5	0	0	0	0	0	0	0	0	0	0	4	4	0.425	128532	6.24913e-05	0	0	0	0	0	0	0	0	0	0	0	0	0	0	0	0	0	0	0	0	2	2	0.172	77438.5	3.53045e-05	0	0	0	0	0	0	0
A0A0C4DH69	117	12688.4	0	0	0	0	0	0	0	0	0	0	0	0	0	0	0	0	0	0	0	0	0	0	0	0	0	0	0	0	0	0	2	2	0.154	1.15355e+07	0.00595506	0	0	0	0	0	0	0	0	0	0	0	0
Q9Y2E5	1009	113890	0	0	0	0	0	0	0	0	0	0	8	8	0.101	374287	2.41673e-05	8	8	0.101	573962	3.4147e-05	10	10	0.114	496613	6.40419e-05	10	10	0.121	589233	7.7166e-05	0	0	0	0	0	0	0	0	0	0	0	0	0	0	0	0	0
P39900	470	53949.1	0	0	0	0	0	0	0	0	0	0	5	5	0.102	163691	2.26903e-05	4	4	0.074	118706	1.51613e-05	0	0	0	0	0	0	0	0	0	0	6	6	0.126	171172	2.19973e-05	4	4	0.074	135952	1.76711e-05	0	0	0	0	0	0	0
Q6UWP2	260	28272.2	0	0	0	0	0	0	0	0	0	0	4	4	0.212	121307	3.03967e-05	2	2	0.096	139048	3.21035e-05	7	7	0.373	402972	0.000201669	7	7	0.319	417888	0.000212382	3	3	0.138	52764.6	1.22575e-05	3	3	0.158	134582	3.16222e-05	0	0	0	0	0	0	0
P20674	150	16733.7	0	0	0	0	0	0	0	0	0	0	2	2	0.16	235826	0.000102427	3	3	0.2	349698	0.000139947	0	0	0	0	0	0	0	0	0	0	0	0	0	0	0	0	0	0	0	0	4	4	0.24	684015	0.000242315	4	4
O96000	172	20745.2	0	0	0	0	0	0	0	0	0	0	4	4	0.273	77415.2	2.93232e-05	2	2	0.14	60084.5	2.09698e-05	2	2	0.145	67999.9	5.14419e-05	2	2	0.145	55699.2	4.27909e-05	0	0	0	0	0	0	0	0	0	0	2	2	0.145	94906.9	2.93208e-05	2	2
Q12882	1025	111311	0	0	0	0	0	0	0	0	0	0	5	5	0.062	86095	5.47227e-06	4	4	0.053	150111	8.79121e-06	0	0	0	0	0	0	0	0	0	0	0	0	0	0	0	0	0	0	0	0	0	0	0	0	0	0	0
Q9Y6N5	450	49910.8	0	0	0	0	0	0	0	0	0	0	5	5	0.147	159434	2.30824e-05	2	2	0.062	99508.6	1.32742e-05	0	0	0	0	0	0	0	0	0	0	3	3	0.08	114029	1.53051e-05	2	2	0.051	96012.5	1.30345e-05	5	5	0.129	360247	4.25396e-05	6	6
P03973	132	14297.9	0	0	0	0	0	0	0	0	0	0	3	3	0.205	370970	0.000183096	4	4	0.258	1.47466e+06	0.000670625	0	0	0	0	0	0	0	0	0	0	3	3	0.189	5.59279e+06	0.0025591	4	4	0.242	5.84465e+06	0.00270497	5	5	0.326	4.53857e+06	0.00182705	6	6
Q6P587	224	24808.7	0	0	0	0	0	0	0	0	0	0	3	3	0.196	319794	9.30112e-05	5	5	0.254	385407	0.000103284	3	3	0.196	403832	0.00023458	4	4	0.188	486306	0.000286874	3	3	0.161	381006	0.000102735	2	2	0.098	183173	4.99565e-05	3	3	0.165	394963	9.36945e-05	3	3
P13073	169	19546	0	0	0	0	0	0	0	0	0	0	3	3	0.195	94656.7	3.64904e-05	3	3	0.189	77628.7	2.75738e-05	0	0	0	0	0	0	0	0	0	0	0	0	0	0	0	2	2	0.112	70081.7	2.53335e-05	4	4	0.278	525448	0.000165215	3	3
P50213	366	39548.1	0	0	0	0	0	0	0	0	0	0	3	3	0.082	55624.5	9.90145e-06	5	5	0.115	137235	2.25085e-05	0	0	0	0	0	0	0	0	0	0	0	0	0	0	0	0	0	0	0	0	4	4	0.117	222478	3.23007e-05	4	4
O95833	236	26613.7	0	0	0	0	0	0	0	0	0	0	4	4	0.212	91686.9	2.5311e-05	3	3	0.14	84006.3	2.13679e-05	0	0	0	0	0	0	0	0	0	0	3	3	0.182	134382	3.43923e-05	5	5	0.233	170780	4.42083e-05	6	6	0.314	316718	7.13127e-05	4	4
Q9Y333	95	10809.6	0	0	0	0	0	0	0	0	0	0	0	0	0	0	0	0	0	0	0	0	0	0	0	0	0	0	0	0	0	0	2	2	0.316	59324.1	3.77173e-05	0	0	0	0	0	2	2	0.316	79626.6	4.4539e-05	2	2
Q8WWA1	233	25461.3	0	0	0	0	0	0	0	0	0	0	3	3	0.137	68105.2	1.90431e-05	4	4	0.197	158406	4.08109e-05	0	0	0	0	0	2	2	0.06	114618	6.50018e-05	3	3	0.112	95721.9	2.48136e-05	2	2	0.137	76340.4	2.0016e-05	4	4	0.197	272743	6.22018e-05	4	4
P06126	327	37035.7	0	0	0	0	0	0	0	0	0	0	3	3	0.119	192333	3.83194e-05	4	4	0.217	232042	4.2597e-05	0	0	0	0	0	0	0	0	0	0	0	0	0	0	0	3	3	0.119	135236	2.52652e-05	0	0	0	0	0	0	0
P04196	525	59522.9	0	0	0	0	0	0	0	0	0	0	3	3	0.072	144338	1.79117e-05	6	6	0.122	180810	2.0674e-05	0	0	0	0	0	0	0	0	0	0	0	0	0	0	0	5	5	0.112	153950	1.79142e-05	0	0	0	0	0	0	0
Q8N2U0	113	11716.1	0	0	0	0	0	0	0	0	0	0	2	2	0.248	144684	8.3417e-05	2	2	0.248	161369	8.57239e-05	0	0	0	0	0	0	0	0	0	0	0	0	0	0	0	0	0	0	0	0	0	0	0	0	0	0	0
Q03591	330	37608	0	0	0	0	0	0	0	0	0	0	0	0	0	0	0	0	0	0	0	0	0	0	0	0	0	0	0	0	0	0	0	0	0	0	0	2	2	0.067	190604	3.52856e-05	0	0	0	0	0	0	0
P62312	80	9103.8	0	0	0	0	0	0	0	0	0	0	2	2	0.238	88945	7.24345e-05	2	2	0.238	87150.6	6.53945e-05	0	0	0	0	0	0	0	0	0	0	3	3	0.325	998728	0.000754034	2	2	0.238	53553.2	4.08953e-05	0	0	0	0	0	0	0
Q15019	361	41443.2	0	0	0	0	0	0	0	0	0	0	2	2	0.069	51992.9	9.38319e-06	4	4	0.13	76245.6	1.26785e-05	0	0	0	0	0	0	0	0	0	0	0	0	0	0	0	2	2	0.078	59692.9	1.01017e-05	0	0	0	0	0	0	0
Q8TAX7	377	39116.7	0	0	0	0	0	0	0	0	0	0	2	2	0.037	457564	7.90723e-05	2	2	0.064	818977	0.000130404	0	0	0	0	0	0	0	0	0	0	0	0	0	0	0	0	0	0	0	0	0	0	0	0	0	0	0
P40306	273	28900.1	0	0	0	0	0	0	0	0	0	0	5	5	0.176	137320	3.27707e-05	2	2	0.066	88607.6	1.94836e-05	0	0	0	0	0	0	0	0	0	0	0	0	0	0	0	0	0	0	0	0	0	0	0	0	0	4	4
P56134	94	10892.7	0	0	0	0	0	0	0	0	0	0	0	0	0	0	0	0	0	0	0	0	0	0	0	0	0	0	0	0	0	0	0	0	0	0	0	0	0	0	0	0	0	0	0	0	0	0	0
Q8WUW1	75	8721.5	0	0	0	0	0	0	0	0	0	0	0	0	0	0	0	0	0	0	0	0	0	0	0	0	0	0	0	0	0	0	0	0	0	0	0	0	0	0	0	0	2	2	0.253	98942.4	7.01014e-05	0	0
P54108	245	27594	0	0	0	0	0	0	0	0	0	0	0	0	0	0	0	3	3	0.176	141782	3.47388e-05	3	3	0.143	98051.4	5.20745e-05	2	2	0.069	50118.4	2.7031e-05	0	0	0	0	0	0	0	0	0	0	4	4	0.176	396839	8.60704e-05	4	4
P49411	455	49825.3	0	0	0	0	0	0	0	0	0	0	3	3	0.07	77186.1	1.1052e-05	2	2	0.057	56232.5	7.41886e-06	0	0	0	0	0	0	0	0	0	0	4	4	0.112	585497	7.77225e-05	3	3	0.081	268361	3.60318e-05	5	5	0.108	305216	3.56452e-05	5	5
P35244	121	13541.8	0	0	0	0	0	0	0	0	0	0	0	0	0	0	0	0	0	0	0	0	0	0	0	0	0	0	0	0	0	0	0	0	0	0	0	0	0	0	0	0	0	0	0	0	0	0	0
Q9Y3Q3	217	24743.3	0	0	0	0	0	0	0	0	0	0	0	0	0	0	0	3	3	0.189	135976	3.76153e-05	0	0	0	0	0	0	0	0	0	0	0	0	0	0	0	2	2	0.101	122391	3.44561e-05	2	2	0.101	174376	4.27006e-05	0	0
P01714	112	12016.8	0	0	0	0	0	0	0	0	0	0	2	2	0.241	104837	6.09832e-05	2	2	0.241	149504	8.01299e-05	0	0	0	0	0	0	0	0	0	0	0	0	0	0	0	0	0	0	0	0	2	2	0.241	190155	9.02185e-05	0	0
Q9UIJ7	227	25531.5	0	0	0	0	0	0	0	0	0	0	3	3	0.167	55183.2	1.58378e-05	3	3	0.176	30999	8.19753e-06	0	0	0	0	0	0	0	0	0	0	0	0	0	0	0	0	0	0	0	0	0	0	0	0	0	0	0
P10606	129	13668.9	0	0	0	0	0	0	0	0	0	0	2	2	0.178	147526	7.45062e-05	2	2	0.093	99490	4.62968e-05	0	0	0	0	0	0	0	0	0	0	0	0	0	0	0	0	0	0	0	0	3	3	0.318	773217	0.000318506	4	4
Q86WD7	417	46509.2	0	0	0	0	0	0	0	0	0	0	4	4	0.094	203145	3.17383e-05	4	4	0.12	79016.4	1.13748e-05	0	0	0	0	0	0	0	0	0	0	6	6	0.194	295683	4.28276e-05	7	7	0.216	331581	4.85771e-05	6	6	0.209	307053	3.91276e-05	6	6
Q9Y646	472	51836.5	0	0	0	0	0	0	0	0	0	0	3	3	0.042	137059	1.89182e-05	3	3	0.059	136684	1.73835e-05	3	3	0.042	120676	3.32671e-05	3	3	0.059	144401	4.04257e-05	2	2	0.042	69523.4	8.89657e-06	0	0	0	0	0	0	0	0	0	0	0	0
Q9Y265	456	50178.3	0	0	0	0	0	0	0	0	0	0	2	2	0.061	34229	4.89038e-06	3	3	0.081	66904.5	8.80748e-06	0	0	0	0	0	0	0	0	0	0	2	2	0.046	70627.2	9.35493e-06	0	0	0	0	0	0	0	0	0	0	3	3
O76062	418	46357.5	0	0	0	0	0	0	0	0	0	0	2	2	0.041	86938.2	1.35503e-05	2	2	0.041	78517.2	1.12759e-05	3	3	0.072	167174	5.2039e-05	4	4	0.098	160161	5.06304e-05	3	3	0.084	146048	2.11034e-05	3	3	0.072	137179	2.00488e-05	0	0	0	0	0	0	0
O00154	380	41751.3	0	0	0	0	0	0	0	0	0	0	0	0	0	0	0	2	2	0.058	27182.5	4.29405e-06	0	0	0	0	0	0	0	0	0	0	0	0	0	0	0	0	0	0	0	0	0	0	0	0	0	2	2
P35998	433	48585.1	0	0	0	0	0	0	0	0	0	0	2	2	0.055	73770.7	1.10997e-05	2	2	0.058	55845.8	7.74219e-06	0	0	0	0	0	0	0	0	0	0	0	0	0	0	0	0	0	0	0	0	4	4	0.115	166134	2.03881e-05	3	3
P01034	146	15771.1	0	0	0	0	0	0	0	0	0	0	2	2	0.185	186995	8.34431e-05	2	2	0.185	167440	6.88443e-05	0	0	0	0	0	0	0	0	0	0	0	0	0	0	0	2	2	0.185	125038	5.23198e-05	0	0	0	0	0	0	0
P09382	135	14688.2	0	0	0	0	0	0	0	0	0	0	2	2	0.2	99263	4.79035e-05	2	2	0.2	104082	4.62809e-05	0	0	0	0	0	0	0	0	0	0	2	2	0.2	59909	2.68035e-05	2	2	0.148	141076	6.38404e-05	2	2	0.148	111485	4.38822e-05	2	2
P46777	297	34322.7	0	0	0	0	0	0	0	0	0	0	3	3	0.152	115671	2.53736e-05	0	0	0	0	0	0	0	0	0	0	0	0	0	0	0	0	0	0	0	0	0	0	0	0	0	0	0	0	0	0	0	0
Q9Y5K8	247	28227.3	0	0	0	0	0	0	0	0	0	0	2	2	0.089	44365.2	1.1702e-05	2	2	0.105	226546	5.50581e-05	0	0	0	0	0	0	0	0	0	0	2	2	0.093	37824.9	9.24942e-06	0	0	0	0	0	2	2	0.105	94827.4	2.04006e-05	2	2
Q99538	433	49361.4	0	0	0	0	0	0	0	0	0	0	2	2	0.058	93718.4	1.4101e-05	3	3	0.076	169433	2.34894e-05	0	0	0	0	0	0	0	0	0	0	0	0	0	0	0	0	0	0	0	0	3	3	0.097	250754	3.07727e-05	2	2
P34932	840	94253.2	0	0	0	0	0	0	0	0	0	0	0	0	0	0	0	2	2	0.037	19953.3	1.42592e-06	0	0	0	0	0	0	0	0	0	0	0	0	0	0	0	2	2	0.038	15283.3	1.11152e-06	2	2	0.038	463944	2.93489e-05	2	2
Q9Y617	370	40378.8	0	0	0	0	0	0	0	0	0	0	3	3	0.086	49697.2	8.75072e-06	3	3	0.078	100476	1.63013e-05	0	0	0	0	0	0	0	0	0	0	0	0	0	0	0	0	0	0	0	0	0	0	0	0	0	0	0
P16435	677	76623.2	0	0	0	0	0	0	0	0	0	0	2	2	0.025	40315.6	3.8797e-06	2	2	0.053	37695	3.34238e-06	0	0	0	0	0	0	0	0	0	0	0	0	0	0	0	0	0	0	0	0	3	3	0.064	99497	7.80957e-06	0	0
P27449	155	15707.4	0	0	0	0	0	0	0	0	0	0	2	2	0.187	179854	7.55963e-05	2	2	0.187	197342	7.64274e-05	2	2	0.142	183234	0.00015382	2	2	0.142	206135	0.000175732	0	0	0	0	0	0	0	0	0	0	2	2	0.142	574963	0.000197112	2	2
P54136	660	75312.9	0	0	0	0	0	0	0	0	0	0	2	2	0.03	156185	1.54173e-05	3	3	0.039	115523	1.05072e-05	0	0	0	0	0	0	0	0	0	0	0	0	0	0	0	2	2	0.032	95980.4	8.88416e-06	2	2	0.033	103044	8.2963e-06	6	6
P07099	455	52897	0	0	0	0	0	0	0	0	0	0	4	4	0.075	113544	1.6258e-05	2	2	0.035	64783.4	8.54699e-06	0	0	0	0	0	0	0	0	0	0	3	3	0.081	38834.6	5.15515e-06	0	0	0	0	0	3	3	0.055	139716	1.6317e-05	3	3
Q969T9	261	28050.4	0	0	0	0	0	0	0	0	0	0	0	0	0	0	0	0	0	0	0	0	2	2	0.092	83822.8	4.17887e-05	2	2	0.092	124469	6.30162e-05	0	0	0	0	0	0	0	0	0	0	2	2	0.088	190482	3.87811e-05	2	2
Q6P5S2	330	37883.5	0	0	0	0	0	0	0	0	0	0	3	3	0.085	102670	2.02695e-05	3	3	0.085	117785	2.14259e-05	3	3	0.085	48232.1	1.90178e-05	0	0	0	0	0	0	0	0	0	0	0	0	0	0	0	3	3	0.085	305796	4.92406e-05	3	3
Q01813	784	85523.5	0	0	0	0	0	0	0	0	0	0	0	0	0	0	0	0	0	0	0	0	0	0	0	0	0	0	0	0	0	0	2	2	0.027	103037	7.93797e-06	2	2	0.028	39233	3.05713e-06	2	2	0.028	49203.2	3.3349e-06	2	2
P00403	227	25530.2	0	0	0	0	0	0	0	0	0	0	2	2	0.101	69045.4	1.98163e-05	0	0	0	0	0	0	0	0	0	0	0	0	0	0	0	2	2	0.075	234410	6.23713e-05	2	2	0.075	241005	6.48602e-05	3	3	0.115	497882	0.000116548	3	3
Q15366	365	38537.6	0	0	0	0	0	0	0	0	0	0	0	0	0	0	0	0	0	0	0	0	0	0	0	0	0	0	0	0	0	0	2	2	0.079	74840	1.23844e-05	2	2	0.079	77231.9	1.29265e-05	0	0	0	0	0	0	0
O96011	259	28395.2	0	0	0	0	0	0	0	0	0	0	0	0	0	0	0	0	0	0	0	0	2	2	0.073	27063.7	1.35964e-05	3	3	0.112	55770.4	2.84534e-05	0	0	0	0	0	0	0	0	0	0	2	2	0.081	51023.1	1.04682e-05	0	0
O95777	96	10378.3	0	0	0	0	0	0	0	0	0	0	0	0	0	0	0	2	2	0.271	203969	0.000127542	0	0	0	0	0	0	0	0	0	0	2	2	0.271	134872	8.48561e-05	2	2	0.271	143368	9.12347e-05	0	0	0	0	0	0	0
Q13347	325	36460.6	0	0	0	0	0	0	0	0	0	0	2	2	0.065	48636.2	9.74967e-06	2	2	0.065	51349.2	9.48443e-06	0	0	0	0	0	0	0	0	0	0	2	2	0.074	38909.1	7.23105e-06	2	2	0.065	50145.8	9.42603e-06	2	2	0.065	72479.3	1.18505e-05	2	2
P63208	163	18628.2	0	0	0	0	0	0	0	0	0	0	0	0	0	0	0	2	2	0.086	30180.2	1.11146e-05	0	0	0	0	0	0	0	0	0	0	0	0	0	0	0	0	0	0	0	0	0	0	0	0	0	0	0
Q9BY32	194	21413.9	0	0	0	0	0	0	0	0	0	0	2	2	0.103	91828.2	3.08381e-05	3	3	0.191	109760	3.39628e-05	0	0	0	0	0	0	0	0	0	0	0	0	0	0	0	2	2	0.144	101200	3.18682e-05	2	2	0.149	95023.5	2.60277e-05	2	2
Q9UK45	103	11577	0	0	0	0	0	0	0	0	0	0	0	0	0	0	0	2	2	0.155	70156.3	4.08875e-05	0	0	0	0	0	0	0	0	0	0	0	0	0	0	0	0	0	0	0	0	0	0	0	0	0	0	0
P05026	303	35020.9	0	0	0	0	0	0	0	0	0	0	0	0	0	0	0	2	2	0.073	61507.8	1.21856e-05	0	0	0	0	0	0	0	0	0	0	0	0	0	0	0	0	0	0	0	0	3	3	0.106	328533	5.76159e-05	4	4
P32969	192	21831.8	0	0	0	0	0	0	0	0	0	0	2	2	0.172	40827.4	1.38536e-05	3	3	0.245	73910.1	2.31081e-05	0	0	0	0	0	0	0	0	0	0	2	2	0.214	50969.9	1.60342e-05	3	3	0.312	91689.1	2.91739e-05	0	0	0	0	0	3	3
P18077	110	12511.8	0	0	0	0	0	0	0	0	0	0	0	0	0	0	0	2	2	0.145	41353	2.25671e-05	0	0	0	0	0	0	0	0	0	0	2	2	0.145	108792	5.97361e-05	2	2	0.145	111907	6.21501e-05	0	0	0	0	0	0	0
P62333	389	44127.1	0	0	0	0	0	0	0	0	0	0	0	0	0	0	0	2	2	0.067	297206	4.58638e-05	0	0	0	0	0	0	0	0	0	0	2	2	0.059	71033.3	1.10293e-05	2	2	0.067	90280	1.41782e-05	3	3	0.08	1125505	0.000153746	3	3
Q8NEY4	427	48710.3	0	0	0	0	0	0	0	0	0	0	2	2	0.077	37190.8	5.67442e-06	2	2	0.061	37723.6	5.3033e-06	0	0	0	0	0	0	0	0	0	0	2	2	0.061	61189.3	8.65528e-06	2	2	0.061	46922.2	6.71318e-06	2	2	0.061	172040	2.14096e-05	2	2
P62310	102	11820	0	0	0	0	0	0	0	0	0	0	0	0	0	0	0	0	0	0	0	0	2	2	0.196	92224.4	0.000117648	0	0	0	0	0	0	0	0	0	0	2	2	0.196	104065	6.23277e-05	0	0	0	0	0	0	0
P21964	271	29999.6	0	0	0	0	0	0	0	0	0	0	2	2	0.144	38444.6	9.24229e-06	0	0	0	0	0	0	0	0	0	0	0	0	0	0	0	3	3	0.199	49120	1.09477e-05	3	3	0.196	73055.4	1.64688e-05	2	2	0.14	46066.6	9.03281e-06	0	0
Q96AT9	228	24893.3	0	0	0	0	0	0	0	0	0	0	2	2	0.114	36118.2	1.03206e-05	2	2	0.114	75578.2	1.98986e-05	0	0	0	0	0	0	0	0	0	0	0	0	0	0	0	0	0	0	0	0	0	0	0	0	0	0	0
P42224	750	87261.5	0	0	0	0	0	0	0	0	0	0	2	2	0.036	50122.8	4.35399e-06	3	3	0.057	85707.7	6.85993e-06	0	0	0	0	0	0	0	0	0	0	0	0	0	0	0	0	0	0	0	0	2	2	0.04	62096.1	4.39956e-06	5	5
P67812	179	20594.1	0	0	0	0	0	0	0	0	0	0	2	2	0.084	150106	5.46333e-05	0	0	0	0	0	2	2	0.095	158496	0.000115213	2	2	0.095	160617	0.000118568	0	0	0	0	0	0	0	0	0	0	2	2	0.095	237640	7.0546e-05	3	3
P04439	365	40797.2	0	0	0	0	0	0	0	0	0	0	0	0	0	0	0	0	0	0	0	0	0	0	0	0	0	0	0	0	0	0	0	0	0	0	0	0	0	0	0	0	0	0	0	0	0	0	0
Q9H223	541	61118.5	0	0	0	0	0	0	0	0	0	0	0	0	0	0	0	0	0	0	0	0	0	0	0	0	0	2	2	0.048	26522.3	6.47805e-06	2	2	0.048	57996.7	6.475e-06	0	0	0	0	0	0	0	0	0	0	0	0
P48444	511	57156.1	0	0	0	0	0	0	0	0	0	0	3	3	0.067	37116.1	4.73211e-06	0	0	0	0	0	0	0	0	0	0	0	0	0	0	0	2	2	0.045	33889.1	4.00565e-06	2	2	0.045	32421.3	3.87603e-06	4	4	0.072	94223.9	9.79819e-06	2	2
Q8N0U8	176	19804.7	0	0	0	0	0	0	0	0	0	0	2	2	0.119	41411.3	1.53292e-05	0	0	0	0	0	3	3	0.17	154355	0.000114116	3	3	0.17	157506	0.000118254	0	0	0	0	0	0	0	0	0	0	0	0	0	0	0	0	0
Q6IBS0	349	39505.3	0	0	0	0	0	0	0	0	0	0	0	0	0	0	0	3	3	0.132	49168.3	8.45709e-06	0	0	0	0	0	0	0	0	0	0	0	0	0	0	0	0	0	0	0	0	0	0	0	0	0	0	0
Q9BZM2	168	18627.4	0	0	0	0	0	0	0	0	0	0	2	2	0.125	175543	6.8075e-05	0	0	0	0	0	0	0	0	0	0	0	0	0	0	0	0	0	0	0	0	0	0	0	0	0	0	0	0	0	0	0	0
P35475	653	72606.5	0	0	0	0	0	0	0	0	0	0	0	0	0	0	0	2	2	0.038	28951.1	2.66142e-06	0	0	0	0	0	0	0	0	0	0	0	0	0	0	0	0	0	0	0	0	3	3	0.038	148184	1.20585e-05	2	2
P00390	522	56202.9	0	0	0	0	0	0	0	0	0	0	0	0	0	0	0	2	2	0.048	41360.5	4.75638e-06	3	3	0.069	115251	2.87285e-05	5	5	0.13	224343	5.679e-05	0	0	0	0	0	0	0	0	0	0	0	0	0	0	0	0	0
Q8TCT9	377	41443.5	0	0	0	0	0	0	0	0	0	0	2	2	0.05	93309.8	1.6125e-05	2	2	0.045	85525.6	1.36181e-05	0	0	0	0	0	0	0	0	0	0	0	0	0	0	0	0	0	0	0	0	0	0	0	0	0	0	0
Q9ULT8	2610	289169	0	0	0	0	0	0	0	0	0	0	2	2	0.009	76155.6	1.90097e-06	3	3	0.017	92044.1	2.11698e-06	0	0	0	0	0	0	0	0	0	0	0	0	0	0	0	0	0	0	0	0	0	0	0	0	0	0	0
Q16378	134	15069.6	0	0	0	0	0	0	0	0	0	0	0	0	0	0	0	0	0	0	0	0	0	0	0	0	0	0	0	0	0	0	0	0	0	0	0	0	0	0	0	0	3	3	0.284	603049	0.000239141	4	4
P46736	316	36031.1	0	0	0	0	0	0	0	0	0	0	2	2	0.082	52496.1	1.08231e-05	2	2	0.082	80217.2	1.52385e-05	2	2	0.082	79968.1	3.29281e-05	3	3	0.123	101634	4.24995e-05	0	0	0	0	0	0	0	0	0	0	0	0	0	0	0	0	0
P17302	382	42962.9	0	0	0	0	0	0	0	0	0	0	0	0	0	0	0	0	0	0	0	0	0	0	0	0	0	0	0	0	0	0	0	0	0	0	0	0	0	0	0	0	0	0	0	0	0	2	2
P54803	685	76996.7	0	0	0	0	0	0	0	0	0	0	0	0	0	0	0	2	2	0.032	73615.3	6.45117e-06	2	2	0.032	60121.3	1.14202e-05	0	0	0	0	0	0	0	0	0	0	0	0	0	0	0	0	0	0	0	0	0	0
Q14116	193	22293.8	0	0	0	0	0	0	0	0	0	0	2	2	0.088	70070.2	2.36532e-05	0	0	0	0	0	0	0	0	0	0	0	0	0	0	0	0	0	0	0	0	0	0	0	0	0	0	0	0	0	0	0	0
Q9H444	224	24916.6	0	0	0	0	0	0	0	0	0	0	2	2	0.112	62682.4	1.8231e-05	0	0	0	0	0	0	0	0	0	0	0	0	0	0	0	2	2	0.094	61508.1	1.65851e-05	0	0	0	0	0	0	0	0	0	0	0	0
Q9H2U2	334	37878	0	0	0	0	0	0	0	0	0	0	0	0	0	0	0	3	3	0.114	97012.8	1.74359e-05	3	3	0.099	72092.4	2.80854e-05	3	3	0.099	72694	2.87596e-05	0	0	0	0	0	2	2	0.063	56845.2	1.03974e-05	0	0	0	0	0	0	0
P21926	228	25381	0	0	0	0	0	0	0	0	0	0	2	2	0.075	91892.2	2.62577e-05	2	2	0.075	93643.6	2.4655e-05	0	0	0	0	0	0	0	0	0	0	0	0	0	0	0	0	0	0	0	0	0	0	0	0	0	2	2
Q96HS1	289	31966.6	0	0	0	0	0	0	0	0	0	0	2	2	0.069	48650.7	1.09674e-05	2	2	0.069	63352.8	1.31592e-05	0	0	0	0	0	0	0	0	0	0	0	0	0	0	0	0	0	0	0	0	0	0	0	0	0	0	0
P07357	584	65103	0	0	0	0	0	0	0	0	0	0	2	2	0.039	43697.1	4.87476e-06	2	2	0.051	17338.4	1.7822e-06	0	0	0	0	0	0	0	0	0	0	3	3	0.068	85905.6	8.88469e-06	4	4	0.082	115019	1.20319e-05	0	0	0	0	0	0	0
P01033	207	23137.5	0	0	0	0	0	0	0	0	0	0	0	0	0	0	0	0	0	0	0	0	0	0	0	0	0	0	0	0	0	0	2	2	0.092	107049	3.12353e-05	0	0	0	0	0	2	2	0.092	130232	3.34313e-05	3	3
P55327	224	24294.2	0	0	0	0	0	0	0	0	0	0	0	0	0	0	0	0	0	0	0	0	0	0	0	0	0	0	0	0	0	0	0	0	0	0	0	0	0	0	0	0	0	0	0	0	0	0	0
P15428	266	28940.8	0	0	0	0	0	0	0	0	0	0	2	2	0.083	28244.7	6.91782e-06	0	0	0	0	0	0	0	0	0	0	0	0	0	0	0	0	0	0	0	0	0	0	0	0	0	0	0	0	0	0	0	0
P20645	277	30955.4	0	0	0	0	0	0	0	0	0	0	0	0	0	0	0	0	0	0	0	0	2	2	0.116	32562.6	1.5296e-05	3	3	0.112	67215.7	3.20643e-05	2	2	0.079	85147.6	1.85663e-05	0	0	0	0	0	3	3	0.112	59354.6	1.13862e-05	2	2
P46977	705	80458.8	0	0	0	0	0	0	0	0	0	0	3	3	0.034	110529	1.02141e-05	2	2	0.023	279898	2.38326e-05	3	3	0.035	166527	3.0735e-05	4	4	0.051	153898	2.88452e-05	2	2	0.02	157150	1.34635e-05	2	2	0.02	149049	1.29157e-05	0	0	0	0	0	3	3
Q9BUL8	212	24667.8	0	0	0	0	0	0	0	0	0	0	2	2	0.104	39736.6	1.22115e-05	0	0	0	0	0	0	0	0	0	0	0	0	0	0	0	2	2	0.108	33383.4	9.51105e-06	0	0	0	0	0	2	2	0.085	90292.7	2.2632e-05	2	2
P01920	261	29954.2	0	0	0	0	0	0	0	0	0	0	2	2	0.073	72277.7	1.80417e-05	0	0	0	0	0	0	0	0	0	0	0	0	0	0	0	0	0	0	0	0	2	2	0.077	44630.2	1.04464e-05	2	2	0.092	51927.4	1.05721e-05	2	2
P09758	323	35668.6	0	0	0	0	0	0	0	0	0	0	2	2	0.077	50242.8	1.01341e-05	0	0	0	0	0	0	0	0	0	0	0	0	0	0	0	2	2	0.077	70398.6	1.31642e-05	0	0	0	0	0	2	2	0.074	68380.1	1.12495e-05	0	0
P62306	86	9700.8	0	0	0	0	0	0	0	0	0	0	0	0	0	0	0	0	0	0	0	0	0	0	0	0	0	0	0	0	0	0	0	0	0	0	0	0	0	0	0	0	0	0	0	0	0	0	0
P19404	249	27356	0	0	0	0	0	0	0	0	0	0	0	0	0	0	0	2	2	0.092	42457.4	1.02356e-05	0	0	0	0	0	0	0	0	0	0	0	0	0	0	0	0	0	0	0	0	0	0	0	0	0	0	0
Q02978	314	34021.8	0	0	0	0	0	0	0	0	0	0	0	0	0	0	0	2	2	0.07	37698.6	7.20703e-06	0	0	0	0	0	0	0	0	0	0	0	0	0	0	0	0	0	0	0	0	0	0	0	0	0	2	2
P16671	472	53001.2	0	0	0	0	0	0	0	0	0	0	2	2	0.044	36044.2	4.97516e-06	0	0	0	0	0	0	0	0	0	0	0	0	0	0	0	0	0	0	0	0	0	0	0	0	0	0	0	0	0	0	0	0
Q99714	261	26888.1	0	0	0	0	0	0	0	0	0	0	0	0	0	0	0	2	2	0.096	53449	1.22931e-05	0	0	0	0	0	0	0	0	0	0	0	0	0	0	0	0	0	0	0	0	0	0	0	0	0	0	0
O75351	444	49253.5	0	0	0	0	0	0	0	0	0	0	2	2	0.047	24326.5	3.56952e-06	0	0	0	0	0	0	0	0	0	0	0	0	0	0	0	0	0	0	0	0	0	0	0	0	0	0	0	0	0	0	0	0
Q03518	748	80895.6	0	0	0	0	0	0	0	0	0	0	3	3	0.044	105328	9.17398e-06	0	0	0	0	0	0	0	0	0	0	0	0	0	0	0	0	0	0	0	0	3	3	0.044	103467	8.4504e-06	4	4	0.064	275822	1.95944e-05	4	4
P53396	1101	120744	0	0	0	0	0	0	0	0	0	0	2	2	0.024	25081.7	1.48417e-06	0	0	0	0	0	0	0	0	0	0	0	0	0	0	0	3	3	0.034	46971.1	2.57678e-06	2	2	0.024	26435	1.4668e-06	2	2	0.021	29790.6	1.4378e-06	2	2
P29590	882	97470.9	0	0	0	0	0	0	0	0	0	0	0	0	0	0	0	0	0	0	0	0	0	0	0	0	0	0	0	0	0	0	0	0	0	0	0	0	0	0	0	0	4	4	0.041	172986	1.04219e-05	2	2
Q13561	401	44185.8	0	0	0	0	0	0	0	0	0	0	0	0	0	0	0	0	0	0	0	0	0	0	0	0	0	0	0	0	0	0	0	0	0	0	0	0	0	0	0	0	0	0	0	0	0	0	0
P52566	201	22955.6	0	0	0	0	0	0	0	0	0	0	2	2	0.1	81607.4	2.64513e-05	0	0	0	0	0	0	0	0	0	0	0	0	0	0	0	0	0	0	0	0	0	0	0	0	0	0	0	0	0	0	0	0
Q9UBD6	479	53125.9	0	0	0	0	0	0	0	0	0	0	2	2	0.094	25187.5	3.42581e-06	0	0	0	0	0	0	0	0	0	0	0	0	0	0	0	0	0	0	0	0	0	0	0	0	0	0	0	0	0	0	0	0
O94804	968	112047	0	0	0	0	0	0	0	0	0	0	0	0	0	0	0	0	0	0	0	0	0	0	0	0	0	0	0	0	0	0	0	0	0	0	0	0	0	0	0	0	0	0	0	0	0	0	0
Q96KP4	475	52826.9	0	0	0	0	0	0	0	0	0	0	0	0	0	0	0	2	2	0.067	64588.5	8.16249e-06	0	0	0	0	0	0	0	0	0	0	3	3	0.084	76782.2	9.76339e-06	3	3	0.084	68965.8	8.86988e-06	0	0	0	0	0	2	2
Q9UM00	239	27043.4	0	0	0	0	0	0	0	0	0	0	2	2	0.096	102487	2.79373e-05	2	2	0.096	95616.5	2.40157e-05	0	0	0	0	0	0	0	0	0	0	0	0	0	0	0	0	0	0	0	0	0	0	0	0	0	0	0
O94901	785	87036.9	0	0	0	0	0	0	0	0	0	0	2	2	0.032	57543.2	4.77571e-06	0	0	0	0	0	3	3	0.042	73159.8	1.21266e-05	0	0	0	0	0	2	2	0.032	156262	1.20231e-05	0	0	0	0	0	0	0	0	0	0	2	2
Q9BVK6	235	27242.2	0	0	0	0	0	0	0	0	0	0	2	2	0.089	269391	7.46841e-05	2	2	0.085	222010	5.67109e-05	2	2	0.089	220976	0.000122353	2	2	0.119	142816	8.03047e-05	0	0	0	0	0	2	2	0.119	238017	6.18753e-05	2	2	0.085	1388701	0.000314012	2	2
P49903	392	42864.6	0	0	0	0	0	0	0	0	0	0	0	0	0	0	0	0	0	0	0	0	0	0	0	0	0	0	0	0	0	0	0	0	0	0	0	0	0	0	0	0	0	0	0	0	0	0	0
Q01085	375	41546.1	0	0	0	0	0	0	0	0	0	0	2	2	0.064	48208.1	8.37534e-06	0	0	0	0	0	0	0	0	0	0	0	0	0	0	0	0	0	0	0	0	0	0	0	0	0	0	0	0	0	0	0	0
Q92734	400	43403.2	0	0	0	0	0	0	0	0	0	0	0	0	0	0	0	2	2	0.045	366434	5.49917e-05	0	0	0	0	0	0	0	0	0	0	0	0	0	0	0	0	0	0	0	0	0	0	0	0	0	0	0
O15455	904	103745	0	0	0	0	0	0	0	0	0	0	0	0	0	0	0	0	0	0	0	0	2	2	0.028	21545.8	3.10121e-06	0	0	0	0	0	0	0	0	0	0	0	0	0	0	0	0	0	0	0	0	3	3
P17948	1338	150654	0	0	0	0	0	0	0	0	0	0	0	0	0	0	0	2	2	0.018	21895.3	9.82326e-07	0	0	0	0	0	0	0	0	0	0	0	0	0	0	0	0	0	0	0	0	0	0	0	0	0	0	0
O60784	492	53766.9	0	0	0	0	0	0	0	0	0	0	2	2	0.049	27785.3	3.67929e-06	0	0	0	0	0	0	0	0	0	0	0	0	0	0	0	0	0	0	0	0	0	0	0	0	0	0	0	0	0	0	0	0
O43149	2961	330846	0	0	0	0	0	0	0	0	0	0	0	0	0	0	0	2	2	0.007	33180.6	6.72677e-07	0	0	0	0	0	0	0	0	0	0	0	0	0	0	0	0	0	0	0	0	0	0	0	0	0	0	0
O75787	350	38965.3	0	0	0	0	0	0	0	0	0	0	2	2	0.049	99284	1.8481e-05	3	3	0.1	126839	2.17543e-05	0	0	0	0	0	0	0	0	0	0	0	0	0	0	0	0	0	0	0	0	0	0	0	0	0	0	0
P62495	437	48982.1	0	0	0	0	0	0	0	0	0	0	0	0	0	0	0	2	2	0.053	34617.1	4.75522e-06	0	0	0	0	0	0	0	0	0	0	0	0	0	0	0	0	0	0	0	0	0	0	0	0	0	0	0
P07358	591	66886.4	0	0	0	0	0	0	0	0	0	0	0	0	0	0	0	2	2	0.024	60875.6	6.18325e-06	0	0	0	0	0	0	0	0	0	0	3	3	0.041	103055	1.05321e-05	4	4	0.066	100145	1.03519e-05	0	0	0	0	0	0	0
Q7KZF4	910	101916	0	0	0	0	0	0	0	0	0	0	0	0	0	0	0	0	0	0	0	0	0	0	0	0	0	0	0	0	0	0	0	0	0	0	0	0	0	0	0	0	0	0	0	0	0	0	0
Q03519	686	75597.8	0	0	0	0	0	0	0	0	0	0	2	2	0.028	54623.1	5.18759e-06	0	0	0	0	0	0	0	0	0	0	0	0	0	0	0	0	0	0	0	0	0	0	0	0	0	0	0	0	0	0	0	0
Q5VVQ6	348	38280.3	0	0	0	0	0	0	0	0	0	0	2	2	0.069	47947	8.97627e-06	2	2	0.069	65301.2	1.12643e-05	0	0	0	0	0	0	0	0	0	0	3	3	0.129	83488.5	1.44904e-05	2	2	0.101	35845.2	6.29259e-06	0	0	0	0	0	0	0
Q86W26	655	74966.6	0	0	0	0	0	0	0	0	0	0	2	2	0.029	137052	1.36319e-05	3	3	0.049	85570.9	7.84234e-06	0	0	0	0	0	0	0	0	0	0	0	0	0	0	0	0	0	0	0	0	0	0	0	0	0	0	0
Q9NY59	655	71017.9	0	0	0	0	0	0	0	0	0	0	2	2	0.037	20662.3	2.05519e-06	0	0	0	0	0	0	0	0	0	0	0	0	0	0	0	3	3	0.052	127406	1.17485e-05	4	4	0.07	168240	1.56915e-05	4	4	0.064	148938	1.20829e-05	4	4
P07814	1512	170465	0	0	0	0	0	0	0	0	0	0	0	0	0	0	0	0	0	0	0	0	0	0	0	0	0	0	0	0	0	0	0	0	0	0	0	0	0	0	0	0	0	0	0	0	0	0	0
Q9NZC3	331	37676	0	0	0	0	0	0	0	0	0	0	0	0	0	0	0	0	0	0	0	0	3	3	0.082	72186.7	2.8377e-05	0	0	0	0	0	0	0	0	0	0	0	0	0	0	0	0	0	0	0	0	0	0
Q9UNM6	376	42900.1	0	0	0	0	0	0	0	0	0	0	0	0	0	0	0	2	2	0.048	64308.3	1.02669e-05	0	0	0	0	0	0	0	0	0	0	0	0	0	0	0	0	0	0	0	0	2	2	0.048	97535.9	1.37842e-05	3	3
Q9UQB8	552	60811.6	0	0	0	0	0	0	0	0	0	0	0	0	0	0	0	2	2	0.043	36134.4	3.92955e-06	0	0	0	0	0	0	0	0	0	0	3	3	0.058	57429.8	6.28394e-06	3	3	0.062	56750.4	6.28069e-06	2	2	0.027	19028.5	1.83177e-06	0	0
Q9H6Y7	350	38256.4	0	0	0	0	0	0	0	0	0	0	0	0	0	0	0	2	2	0.046	113356	1.94418e-05	2	2	0.046	120133	4.46614e-05	0	0	0	0	0	0	0	0	0	0	0	0	0	0	0	0	0	0	0	0	0	0
Reverse_Q9P2D7	4265	487167	0	0	0	0	0	0	0	0	0	0	2	2	0.004	217858	3.32789e-06	0	0	0	0	0	0	0	0	0	0	0	0	0	0	0	0	0	0	0	0	0	0	0	0	0	0	0	0	0	0	0	0
Reverse_Q8NF91	8797	1.01044e+06	0	0	0	0	0	0	0	0	0	0	0	0	0	0	0	0	0	0	0	0	0	0	0	0	0	0	0	0	0	0	0	0	0	0	0	0	0	0	0	0	0	0	0	0	0	0	0
Q96M86	4753	533287	0	0	0	0	0	0	0	0	0	0	0	0	0	0	0	0	0	0	0	0	0	0	0	0	0	0	0	0	0	0	0	0	0	0	0	2	2	0.003	691871	8.89273e-06	0	0	0	0	0	0	0
O00232	456	52852.6	0	0	0	0	0	0	0	0	0	0	0	0	0	0	0	0	0	0	0	0	0	0	0	0	0	0	0	0	0	0	2	2	0.037	56367.8	7.4662e-06	0	0	0	0	0	0	0	0	0	0	0	0
P54707	1039	115419	0	0	0	0	0	0	0	0	0	0	0	0	0	0	0	3	3	0.026	414961	2.39747e-05	0	0	0	0	0	0	0	0	0	0	0	0	0	0	0	0	0	0	0	0	5	5	0.067	177883	9.09757e-06	5	5
P13928	327	36839.6	0	0	0	0	0	0	0	0	0	0	0	0	0	0	0	2	2	0.11	41256.1	7.57358e-06	0	0	0	0	0	0	0	0	0	0	0	0	0	0	0	0	0	0	0	0	0	0	0	0	0	0	0
P62140	327	37144.6	0	0	0	0	0	0	0	0	0	0	0	0	0	0	0	0	0	0	0	0	0	0	0	0	0	0	0	0	0	0	0	0	0	0	0	0	0	0	0	0	0	0	0	0	0	0	0
O43598	174	19078.6	0	0	0	0	0	0	0	0	0	0	0	0	0	0	0	2	2	0.213	213704	7.37266e-05	2	2	0.213	283734	0.000212178	0	0	0	0	0	0	0	0	0	0	2	2	0.213	192263	6.75032e-05	0	0	0	0	0	0	0
Q04837	148	17231	0	0	0	0	0	0	0	0	0	0	0	0	0	0	0	3	3	0.216	135971	5.51501e-05	0	0	0	0	0	0	0	0	0	0	0	0	0	0	0	0	0	0	0	0	0	0	0	0	0	2	2
P52597	415	45624.8	0	0	0	0	0	0	0	0	0	0	0	0	0	0	0	0	0	0	0	0	0	0	0	0	0	0	0	0	0	0	0	0	0	0	0	0	0	0	0	0	0	0	0	0	0	0	0
Q9Y3A6	229	25970.2	0	0	0	0	0	0	0	0	0	0	0	0	0	0	0	2	2	0.1	68599.8	1.79824e-05	0	0	0	0	0	2	2	0.083	66217.6	3.82092e-05	0	0	0	0	0	0	0	0	0	0	2	2	0.083	179148	4.15702e-05	2	2
Q5JS37	347	38240.5	0	0	0	0	0	0	0	0	0	0	0	0	0	0	0	2	2	0.086	35283	6.10375e-06	0	0	0	0	0	0	0	0	0	0	0	0	0	0	0	0	0	0	0	0	0	0	0	0	0	0	0
Q9NRD1	293	33892.9	0	0	0	0	0	0	0	0	0	0	0	0	0	0	0	0	0	0	0	0	0	0	0	0	0	2	2	0.078	30792.8	1.38871e-05	0	0	0	0	0	0	0	0	0	0	2	2	0.072	105847	1.91963e-05	2	2
Q14914	329	35828.7	0	0	0	0	0	0	0	0	0	0	0	0	0	0	0	0	0	0	0	0	2	2	0.097	24177.4	9.56205e-06	0	0	0	0	0	0	0	0	0	0	0	0	0	0	0	0	0	0	0	0	0	0
Q99798	780	85353.9	0	0	0	0	0	0	0	0	0	0	0	0	0	0	0	2	2	0.036	50670	3.89958e-06	0	0	0	0	0	0	0	0	0	0	0	0	0	0	0	0	0	0	0	0	3	3	0.054	158793	1.08179e-05	3	3
Q15233	471	54179.3	0	0	0	0	0	0	0	0	0	0	0	0	0	0	0	0	0	0	0	0	0	0	0	0	0	0	0	0	0	0	2	2	0.036	59335.2	7.60896e-06	2	2	0.036	58368.6	7.5707e-06	0	0	0	0	0	0	0
P11215	1152	127080	0	0	0	0	0	0	0	0	0	0	0	0	0	0	0	0	0	0	0	0	0	0	0	0	0	0	0	0	0	0	0	0	0	0	0	0	0	0	0	0	0	0	0	0	0	2	2
P27930	398	45374.2	0	0	0	0	0	0	0	0	0	0	0	0	0	0	0	2	2	0.045	39580.1	5.96973e-06	0	0	0	0	0	0	0	0	0	0	0	0	0	0	0	0	0	0	0	0	0	0	0	0	0	0	0
Q6P2Q9	2335	273408	0	0	0	0	0	0	0	0	0	0	0	0	0	0	0	0	0	0	0	0	0	0	0	0	0	0	0	0	0	0	0	0	0	0	0	0	0	0	0	0	0	0	0	0	0	0	0
Q92599	483	55703	0	0	0	0	0	0	0	0	0	0	0	0	0	0	0	2	2	0.035	66816.4	8.30418e-06	0	0	0	0	0	0	0	0	0	0	0	0	0	0	0	0	0	0	0	0	0	0	0	0	0	0	0
Q9BYQ5	205	21789	0	0	0	0	0	0	0	0	0	0	0	0	0	0	0	0	0	0	0	0	2	2	0.176	67210.6	4.266e-05	2	2	0.176	83062.2	5.35402e-05	2	2	0.176	115908	3.41502e-05	2	2	0.176	114024	3.39796e-05	6	6	0.327	836052	0.000216713	4	4
P78385	493	54142.5	0	0	0	0	0	0	0	0	0	0	0	0	0	0	0	0	0	0	0	0	3	3	0.095	177601	4.68744e-05	3	3	0.095	151949	4.07268e-05	5	5	0.138	569219	6.97374e-05	4	4	0.132	451660	5.59683e-05	6	6	0.15	1.76861e+06	0.00019063	4	4
Q9BYR3	166	17990.5	0	0	0	0	0	0	0	0	0	0	0	0	0	0	0	0	0	0	0	0	2	2	0.133	46690.4	3.6598e-05	0	0	0	0	0	0	0	0	0	0	0	0	0	0	0	3	3	0.265	297907	9.53627e-05	4	4
Q3LI72	72	7601.1	0	0	0	0	0	0	0	0	0	0	0	0	0	0	0	0	0	0	0	0	4	4	0.667	129727	0.000234442	4	4	0.667	116168	0.000213199	3	3	0.444	117999	9.89874e-05	3	3	0.444	132279	0.000112237	7	7	0.667	961400	0.000709541	6	6
Q9BYQ3	159	16822	0	0	0	0	0	0	0	0	0	0	0	0	0	0	0	0	0	0	0	0	2	2	0.277	180144	0.000147421	3	3	0.277	265000	0.000220231	2	2	0.277	288595	0.000109629	2	2	0.277	225029	8.64608e-05	9	9	0.836	2.38614e+06	0.000797451	9	9
O94760	285	31083.9	0	0	0	0	0	0	0	0	0	0	0	0	0	0	0	0	0	0	0	0	5	5	0.249	223601	0.000102086	5	5	0.239	268817	0.000124636	0	0	0	0	0	0	0	0	0	0	0	0	0	0	0	0	0
P30047	84	9673.9	0	0	0	0	0	0	0	0	0	0	0	0	0	0	0	0	0	0	0	0	2	2	0.31	81002.4	0.000125475	0	0	0	0	0	0	0	0	0	0	0	0	0	0	0	0	0	0	0	0	0	0
P52888	689	78771.5	0	0	0	0	0	0	0	0	0	0	0	0	0	0	0	0	0	0	0	0	10	10	0.145	384103	7.25381e-05	9	9	0.132	333426	6.39457e-05	0	0	0	0	0	0	0	0	0	0	0	0	0	0	0	0	0
P59991	146	14660.3	0	0	0	0	0	0	0	0	0	0	0	0	0	0	0	0	0	0	0	0	0	0	0	0	0	2	2	0.247	121233	0.000109723	2	2	0.247	168266	6.96111e-05	2	2	0.247	147624	6.17706e-05	3	3	0.308	618270	0.000225025	2	2
P04279	462	52081.9	0	0	0	0	0	0	0	0	0	0	0	0	0	0	0	0	0	0	0	0	5	5	0.11	237686	6.6942e-05	6	6	0.141	336319	9.61922e-05	0	0	0	0	0	0	0	0	0	0	0	0	0	0	0	0	0
Q92520	227	24646.6	0	0	0	0	0	0	0	0	0	0	0	0	0	0	0	0	0	0	0	0	3	3	0.167	155837	8.93269e-05	3	3	0.163	132940	7.73853e-05	0	0	0	0	0	0	0	0	0	0	0	0	0	0	0	0	0
P40394	386	41436.3	0	0	0	0	0	0	0	0	0	0	0	0	0	0	0	0	0	0	0	0	4	4	0.101	192478	6.4883e-05	6	6	0.168	219620	7.51821e-05	0	0	0	0	0	0	0	0	0	0	0	0	0	0	0	0	0
contaminant_INT-STD2	385	42704.5	0	0	0	0	0	0	0	0	0	0	0	0	0	0	0	0	0	0	0	0	7	7	0.265	234555	7.92722e-05	5	5	0.179	167613	5.75276e-05	28	28	0.538	1.89515e+07	0.00297314	26	26	0.517	2.21785e+07	0.00351925	2	2	0.086	71387.9	9.85303e-06	0	0
Q9BYQ7	146	15210.5	0	0	0	0	0	0	0	0	0	0	0	0	0	0	0	0	0	0	0	0	3	3	0.267	49444.7	4.40661e-05	2	2	0.205	39175.2	3.54559e-05	0	0	0	0	0	3	3	0.267	59082.4	2.4722e-05	9	9	0.747	770120	0.000280292	8	8
Q9HB07	376	42432.4	0	0	0	0	0	0	0	0	0	0	0	0	0	0	0	0	0	0	0	0	4	4	0.128	217899	7.54059e-05	5	5	0.168	271129	9.52837e-05	0	0	0	0	0	0	0	0	0	0	0	0	0	0	0	0	0
P61964	334	36547.4	0	0	0	0	0	0	0	0	0	0	0	0	0	0	0	0	0	0	0	0	3	3	0.126	97807.5	3.81033e-05	5	5	0.162	148019	5.85599e-05	0	0	0	0	0	0	0	0	0	0	0	0	0	0	0	0	0
Q8IXM6	262	29342.1	0	0	0	0	0	0	0	0	0	0	0	0	0	0	0	0	0	0	0	0	3	3	0.092	175383	8.71009e-05	4	4	0.168	197292	9.95038e-05	2	2	0.115	41111.7	9.47759e-06	2	2	0.053	121912	2.84265e-05	0	0	0	0	0	0	0
P30536	169	18797.6	0	0	0	0	0	0	0	0	0	0	0	0	0	0	0	0	0	0	0	0	2	2	0.095	119260	9.18217e-05	3	3	0.183	284846	0.000222717	2	2	0.124	532614	0.000190353	0	0	0	0	0	2	2	0.124	276239	8.68568e-05	2	2
P14927	111	13504	0	0	0	0	0	0	0	0	0	0	0	0	0	0	0	0	0	0	0	0	2	2	0.171	74988.1	8.79036e-05	2	2	0.171	92174.6	0.000109728	0	0	0	0	0	0	0	0	0	0	2	2	0.18	280267	0.00013417	2	2
Q5XG92	561	63469.4	0	0	0	0	0	0	0	0	0	0	0	0	0	0	0	0	0	0	0	0	6	6	0.128	177117	4.10804e-05	5	5	0.105	191722	4.51586e-05	0	0	0	0	0	0	0	0	0	0	0	0	0	0	0	0	0
Q6A163	491	55597.5	0	0	0	0	0	0	0	0	0	0	0	0	0	0	0	0	0	0	0	0	4	4	0.084	100233	2.65623e-05	4	4	0.084	110602	2.97655e-05	4	4	0.092	227604	2.79984e-05	4	4	0.088	203413	2.5309e-05	13	13	0.271	1.99048e+06	0.000215418	14	14
P60369	221	22312.9	0	0	0	0	0	0	0	0	0	0	0	0	0	0	0	0	0	0	0	0	0	0	0	0	0	0	0	0	0	0	0	0	0	0	0	0	0	0	0	0	4	4	0.226	238264	5.72891e-05	5	5
A0A0B4J1U7	121	13454.8	0	0	0	0	0	0	0	0	0	0	0	0	0	0	0	0	0	0	0	0	2	2	0.149	34364.4	3.69539e-05	0	0	0	0	0	0	0	0	0	0	0	0	0	0	0	0	0	0	0	0	0	0
Q6UW68	189	21165.9	0	0	0	0	0	0	0	0	0	0	0	0	0	0	0	0	0	0	0	0	2	2	0.138	53983.8	3.71654e-05	2	2	0.138	57885.5	4.04705e-05	0	0	0	0	0	2	2	0.138	56701	1.83276e-05	0	0	0	0	0	0	0
O43567	381	42768.5	0	0	0	0	0	0	0	0	0	0	0	0	0	0	0	0	0	0	0	0	3	3	0.113	294350	0.000100526	2	2	0.047	210356	7.29558e-05	2	2	0.089	114301	1.812e-05	2	2	0.05	115068	1.84505e-05	0	0	0	0	0	0	0
Q6A162	431	48089.6	0	0	0	0	0	0	0	0	0	0	0	0	0	0	0	0	0	0	0	0	0	0	0	0	0	0	0	0	0	0	0	0	0	0	0	0	0	0	0	0	7	7	0.165	446259	5.50193e-05	5	5
Q8TDL5	484	52390.5	0	0	0	0	0	0	0	0	0	0	0	0	0	0	0	0	0	0	0	0	3	3	0.079	81466.1	2.19013e-05	5	5	0.128	113096	3.08769e-05	8	8	0.198	351343	4.3845e-05	7	7	0.192	336263	4.24436e-05	12	12	0.275	6.64873e+06	0.00072996	13	13
Q6PEX3	210	22521.4	0	0	0	0	0	0	0	0	0	0	0	0	0	0	0	0	0	0	0	0	2	2	0.133	69468.3	4.30432e-05	0	0	0	0	0	2	2	0.229	90237.6	2.59539e-05	2	2	0.229	85885.2	2.49849e-05	7	7	0.424	863300	0.000218448	4	4
O14618	274	29004.4	0	0	0	0	0	0	0	0	0	0	0	0	0	0	0	0	0	0	0	0	2	2	0.055	225973	0.000107311	2	2	0.077	126654	6.10802e-05	0	0	0	0	0	0	0	0	0	0	0	0	0	0	0	0	0
Q9UNN8	238	26636.6	0	0	0	0	0	0	0	0	0	0	0	0	0	0	0	0	0	0	0	0	2	2	0.109	72585.8	3.96837e-05	2	2	0.109	76096.4	4.22491e-05	0	0	0	0	0	0	0	0	0	0	0	0	0	0	0	0	0
P26639	723	83363.9	0	0	0	0	0	0	0	0	0	0	0	0	0	0	0	0	0	0	0	0	2	2	0.029	36136	6.50338e-06	6	6	0.089	571090	0.000104375	0	0	0	0	0	0	0	0	0	0	0	0	0	0	0	0	0
Q9HAN9	279	31894.6	0	0	0	0	0	0	0	0	0	0	0	0	0	0	0	0	0	0	0	0	3	3	0.14	254939	0.000118897	2	2	0.104	253042	0.000119845	0	0	0	0	0	0	0	0	0	0	0	0	0	0	0	0	0
P09110	424	44245.8	0	0	0	0	0	0	0	0	0	0	0	0	0	0	0	0	0	0	0	0	2	2	0.054	25931.8	7.958e-06	0	0	0	0	0	0	0	0	0	0	0	0	0	0	0	0	0	0	0	0	0	0
P60014	251	25533.1	0	0	0	0	0	0	0	0	0	0	0	0	0	0	0	0	0	0	0	0	0	0	0	0	0	0	0	0	0	0	0	0	0	0	0	0	0	0	0	0	0	0	0	0	0	0	0
Q01970	1234	138695	0	0	0	0	0	0	0	0	0	0	0	0	0	0	0	0	0	0	0	0	6	6	0.053	129704	1.36766e-05	2	2	0.019	53571.2	5.7365e-06	0	0	0	0	0	0	0	0	0	0	0	0	0	0	0	0	0
P49913	170	19271.1	0	0	0	0	0	0	0	0	0	0	0	0	0	0	0	0	0	0	0	0	2	2	0.1	34782.2	2.66223e-05	0	0	0	0	0	0	0	0	0	0	0	0	0	0	0	3	3	0.188	282050	8.81622e-05	4	4
Q02383	582	65387.4	0	0	0	0	0	0	0	0	0	0	0	0	0	0	0	0	0	0	0	0	0	0	0	0	0	2	2	0.057	142134	3.22705e-05	0	0	0	0	0	0	0	0	0	0	0	0	0	0	0	0	0
Q92544	642	74451.7	0	0	0	0	0	0	0	0	0	0	0	0	0	0	0	0	0	0	0	0	2	2	0.028	125098	2.53544e-05	3	3	0.056	141679	2.91609e-05	0	0	0	0	0	0	0	0	0	0	0	0	0	0	0	2	2
Q9Y5B9	1047	119820	0	0	0	0	0	0	0	0	0	0	0	0	0	0	0	0	0	0	0	0	4	4	0.043	116120	1.4431e-05	4	4	0.038	182826	2.30739e-05	0	0	0	0	0	0	0	0	0	0	0	0	0	0	0	0	0
P60412	298	30201.9	0	0	0	0	0	0	0	0	0	0	0	0	0	0	0	0	0	0	0	0	2	2	0.097	120354	5.25512e-05	0	0	0	0	0	0	0	0	0	0	0	0	0	0	0	3	3	0.097	398986	7.11455e-05	3	3
Q13093	441	50027.3	0	0	0	0	0	0	0	0	0	0	0	0	0	0	0	0	0	0	0	0	2	2	0.054	78350.7	2.31175e-05	3	3	0.075	92268.5	2.76468e-05	0	0	0	0	0	0	0	0	0	0	0	0	0	0	0	0	0
Q8IUC0	172	18289.7	0	0	0	0	0	0	0	0	0	0	0	0	0	0	0	0	0	0	0	0	0	0	0	0	0	0	0	0	0	0	0	0	0	0	0	0	0	0	0	0	2	2	0.163	250756	7.74691e-05	2	2
Q08945	709	81006.4	0	0	0	0	0	0	0	0	0	0	0	0	0	0	0	0	0	0	0	0	2	2	0.027	113538	2.08368e-05	3	3	0.042	113737	2.11975e-05	0	0	0	0	0	0	0	0	0	0	0	0	0	0	0	0	0
Q9NUM4	274	31089.6	0	0	0	0	0	0	0	0	0	0	0	0	0	0	0	0	0	0	0	0	2	2	0.066	383610	0.00018217	2	2	0.066	372552	0.000179667	2	2	0.066	166234	3.6644e-05	0	0	0	0	0	2	2	0.066	170416	3.30496e-05	2	2
Q96M27	445	46653.8	0	0	0	0	0	0	0	0	0	0	0	0	0	0	0	0	0	0	0	0	0	0	0	0	0	2	2	0.045	212142	6.29938e-05	0	0	0	0	0	0	0	0	0	0	0	0	0	0	0	0	0
P27105	288	31692.7	0	0	0	0	0	0	0	0	0	0	0	0	0	0	0	0	0	0	0	0	3	3	0.135	72786.8	3.2885e-05	2	2	0.069	63147.4	2.8973e-05	0	0	0	0	0	0	0	0	0	0	4	4	0.17	304449	5.6173e-05	2	2
Q9UBU6	413	44077.4	0	0	0	0	0	0	0	0	0	0	0	0	0	0	0	0	0	0	0	0	0	0	0	0	0	2	2	0.073	19866.5	6.35626e-06	0	0	0	0	0	0	0	0	0	0	0	0	0	0	0	0	0
O14841	1288	137353	0	0	0	0	0	0	0	0	0	0	0	0	0	0	0	0	0	0	0	0	4	4	0.037	113136	1.14293e-05	4	4	0.037	105860	1.08604e-05	0	0	0	0	0	0	0	0	0	0	0	0	0	0	0	0	0
Q96CX2	325	35660.7	0	0	0	0	0	0	0	0	0	0	0	0	0	0	0	0	0	0	0	0	0	0	0	0	0	0	0	0	0	0	0	0	0	0	0	0	0	0	0	0	0	0	0	0	0	0	0
Q16706	1144	131039	0	0	0	0	0	0	0	0	0	0	0	0	0	0	0	0	0	0	0	0	3	3	0.026	50895.7	5.78885e-06	4	4	0.038	65449.7	7.55983e-06	0	0	0	0	0	0	0	0	0	0	0	0	0	0	0	0	0
Q8TCJ2	826	93595.7	0	0	0	0	0	0	0	0	0	0	0	0	0	0	0	0	0	0	0	0	2	2	0.025	40955.5	6.45163e-06	2	2	0.025	36256.9	5.80017e-06	0	0	0	0	0	0	0	0	0	0	0	0	0	0	0	0	0
Q969X5	290	32553.5	0	0	0	0	0	0	0	0	0	0	0	0	0	0	0	0	0	0	0	0	0	0	0	0	0	0	0	0	0	0	0	0	0	0	0	0	0	0	0	0	0	0	0	0	0	0	0
Q5JW98	314	35018.5	0	0	0	0	0	0	0	0	0	0	0	0	0	0	0	0	0	0	0	0	2	2	0.054	57915.5	2.39995e-05	2	2	0.054	76090	3.20205e-05	0	0	0	0	0	0	0	0	0	0	2	2	0.057	123231	2.08543e-05	2	2
P16144	1822	202021	0	0	0	0	0	0	0	0	0	0	0	0	0	0	0	0	0	0	0	0	2	2	0.018	73151.5	5.22411e-06	0	0	0	0	0	0	0	0	0	0	0	0	0	0	0	0	0	0	0	0	0	0
Q86SJ6	1040	113733	0	0	0	0	0	0	0	0	0	0	0	0	0	0	0	0	0	0	0	0	2	2	0.022	94459	1.18181e-05	3	3	0.025	140615	1.78661e-05	3	3	0.029	164438	9.54998e-06	2	2	0.021	172095	1.01091e-05	4	4	0.045	312522	1.59681e-05	7	7
O43813	399	45235.6	0	0	0	0	0	0	0	0	0	0	0	0	0	0	0	0	0	0	0	0	0	0	0	0	0	0	0	0	0	0	0	0	0	0	0	0	0	0	0	0	0	0	0	0	0	0	0
P40967	661	70192.6	0	0	0	0	0	0	0	0	0	0	0	0	0	0	0	0	0	0	0	0	0	0	0	0	0	2	2	0.044	125706	2.51296e-05	0	0	0	0	0	0	0	0	0	0	0	0	0	0	0	0	0
Q9NQW7	623	69855.2	0	0	0	0	0	0	0	0	0	0	0	0	0	0	0	0	0	0	0	0	3	3	0.055	65797.7	1.37423e-05	0	0	0	0	0	0	0	0	0	0	0	0	0	0	0	0	0	0	0	0	0	0
O95197	1032	112523	0	0	0	0	0	0	0	0	0	0	0	0	0	0	0	0	0	0	0	0	3	3	0.03	283852	3.5789e-05	3	3	0.04	263109	3.36889e-05	2	2	0.022	133088	7.78919e-06	0	0	0	0	0	0	0	0	0	0	0	0
Q9BQS8	1478	166861	0	0	0	0	0	0	0	0	0	0	0	0	0	0	0	0	0	0	0	0	2	2	0.014	50990.5	4.48903e-06	0	0	0	0	0	0	0	0	0	0	0	0	0	0	0	0	0	0	0	0	0	0
Q93050	837	96332.1	0	0	0	0	0	0	0	0	0	0	0	0	0	0	0	0	0	0	0	0	0	0	0	0	0	2	2	0.025	85427.7	1.34866e-05	0	0	0	0	0	4	4	0.049	209971	1.53254e-05	2	2	0.025	487134	3.09263e-05	3	3
Q9NUG4	571	62122.5	0	0	0	0	0	0	0	0	0	0	0	0	0	0	0	0	0	0	0	0	0	0	0	0	0	2	2	0.019	79495.8	1.83966e-05	0	0	0	0	0	0	0	0	0	0	0	0	0	0	0	0	0
O43660	514	57140.1	0	0	0	0	0	0	0	0	0	0	0	0	0	0	0	0	0	0	0	0	2	2	0.031	94473.6	2.39158e-05	2	2	0.031	79485	2.0434e-05	0	0	0	0	0	0	0	0	0	0	0	0	0	0	0	0	0
Q15392	516	60044	0	0	0	0	0	0	0	0	0	0	0	0	0	0	0	0	0	0	0	0	0	0	0	0	0	2	2	0.033	30073.7	7.70136e-06	0	0	0	0	0	0	0	0	0	0	0	0	0	0	0	0	0
O15042	1029	118201	0	0	0	0	0	0	0	0	0	0	0	0	0	0	0	0	0	0	0	0	2	2	0.026	33191.1	4.19705e-06	0	0	0	0	0	0	0	0	0	0	0	0	0	0	0	0	0	0	0	0	0	0
Q14573	2671	303894	0	0	0	0	0	0	0	0	0	0	0	0	0	0	0	0	0	0	0	0	0	0	0	0	0	0	0	0	0	0	0	0	0	0	0	0	0	0	0	0	0	0	0	0	0	0	0
A4D1P6	747	83273.7	0	0	0	0	0	0	0	0	0	0	0	0	0	0	0	0	0	0	0	0	2	2	0.025	154477	2.69079e-05	0	0	0	0	0	0	0	0	0	0	2	2	0.019	291451	2.38354e-05	0	0	0	0	0	0	0
Q9H720	699	78515.6	0	0	0	0	0	0	0	0	0	0	0	0	0	0	0	0	0	0	0	0	2	2	0.027	44311.5	8.24853e-06	0	0	0	0	0	0	0	0	0	0	0	0	0	0	0	0	0	0	0	0	0	0
Reverse_Q9HC29	1040	115191	0	0	0	0	0	0	0	0	0	0	0	0	0	0	0	0	0	0	0	0	2	2	0.017	83513.8	1.04487e-05	0	0	0	0	0	0	0	0	0	0	0	0	0	0	0	0	0	0	0	0	0	0
P49754	854	98485.1	0	0	0	0	0	0	0	0	0	0	0	0	0	0	0	0	0	0	0	0	0	0	0	0	0	2	2	0.022	37956.1	5.87292e-06	0	0	0	0	0	0	0	0	0	0	0	0	0	0	0	0	0
Reverse_Q8IVF4	4471	514494	0	0	0	0	0	0	0	0	0	0	0	0	0	0	0	0	0	0	0	0	2	2	0.003	494896	1.44028e-05	3	3	0.007	578167	1.70875e-05	0	0	0	0	0	0	0	0	0	0	0	0	0	0	0	0	0
Reverse_Q8N6G6	1762	193266	0	0	0	0	0	0	0	0	0	0	0	0	0	0	0	0	0	0	0	0	0	0	0	0	0	0	0	0	0	0	0	0	0	0	0	0	0	0	0	0	0	0	0	0	0	0	0
Q8IUG1	167	17110.3	0	0	0	0	0	0	0	0	0	0	0	0	0	0	0	0	0	0	0	0	0	0	0	0	0	0	0	0	0	0	0	0	0	0	0	0	0	0	0	0	2	2	0.269	904113	0.000287682	4	4
Q9BYR5	136	14432.2	0	0	0	0	0	0	0	0	0	0	0	0	0	0	0	0	0	0	0	0	0	0	0	0	0	0	0	0	0	0	2	2	0.147	38771.8	1.72191e-05	0	0	0	0	0	6	6	0.279	588154	0.000229804	5	5
Q7Z3Y8	459	49773.5	0	0	0	0	0	0	0	0	0	0	0	0	0	0	0	0	0	0	0	0	0	0	0	0	0	2	2	0.065	95949	2.76222e-05	0	0	0	0	0	0	0	0	0	0	0	0	0	0	0	0	0
Q07627	177	18202.7	0	0	0	0	0	0	0	0	0	0	0	0	0	0	0	0	0	0	0	0	0	0	0	0	0	0	0	0	0	0	0	0	0	0	0	0	0	0	0	0	2	2	0.254	390343	0.000117187	3	3
P60409	370	37325.5	0	0	0	0	0	0	0	0	0	0	0	0	0	0	0	0	0	0	0	0	0	0	0	0	0	0	0	0	0	0	0	0	0	0	0	0	0	0	0	0	0	0	0	0	0	0	0
P11678	715	80971.1	0	0	0	0	0	0	0	0	0	0	0	0	0	0	0	0	0	0	0	0	0	0	0	0	0	0	0	0	0	0	0	0	0	0	0	0	0	0	0	0	0	0	0	0	0	0	0
P22894	467	53360.5	0	0	0	0	0	0	0	0	0	0	0	0	0	0	0	0	0	0	0	0	0	0	0	0	0	2	2	0.041	14934.2	4.22567e-06	0	0	0	0	0	0	0	0	0	0	0	0	0	0	0	0	0
Reverse_A2VEC9	5150	547452	0	0	0	0	0	0	0	0	0	0	0	0	0	0	0	0	0	0	0	0	0	0	0	0	0	3	3	0.007	141569	3.63239e-06	0	0	0	0	0	0	0	0	0	0	0	0	0	0	0	0	0
Q9BYR2	181	19329	0	0	0	0	0	0	0	0	0	0	0	0	0	0	0	0	0	0	0	0	0	0	0	0	0	0	0	0	0	0	2	2	0.149	47702.3	1.59182e-05	0	0	0	0	0	6	6	0.387	378770	0.0001112	5	5
Q9BYR0	210	22498.2	0	0	0	0	0	0	0	0	0	0	0	0	0	0	0	0	0	0	0	0	0	0	0	0	0	0	0	0	0	0	0	0	0	0	0	0	0	0	0	0	0	0	0	0	0	0	0
P12035	628	64359.6	0	0	0	0	0	0	0	0	0	0	0	0	0	0	0	0	0	0	0	0	0	0	0	0	0	0	0	0	0	0	2	2	0.038	86614.2	8.33035e-06	4	4	0.054	143871	1.39956e-05	3	3	0.035	165775	1.4027e-05	3	3
P08727	400	44061.1	0	0	0	0	0	0	0	0	0	0	0	0	0	0	0	0	0	0	0	0	0	0	0	0	0	0	0	0	0	0	2	2	0.052	104434	1.57694e-05	2	2	0.052	124696	1.90445e-05	7	7	0.205	550310	7.3106e-05	8	8
P05787	483	53653.1	0	0	0	0	0	0	0	0	0	0	0	0	0	0	0	0	0	0	0	0	0	0	0	0	0	0	0	0	0	0	0	0	0	0	0	2	2	0.07	62666.1	7.92617e-06	0	0	0	0	0	0	0
Q52LG2	175	18696.1	0	0	0	0	0	0	0	0	0	0	0	0	0	0	0	0	0	0	0	0	0	0	0	0	0	0	0	0	0	0	4	4	0.326	314365	0.0001085	4	4	0.326	323006	0.000112759	5	5	0.48	775875	0.000235591	5	5
P13929	434	46939.3	0	0	0	0	0	0	0	0	0	0	0	0	0	0	0	0	0	0	0	0	0	0	0	0	0	0	0	0	0	0	2	2	0.048	74945.1	1.04301e-05	0	0	0	0	0	0	0	0	0	0	0	0
P84085	180	20498.6	0	0	0	0	0	0	0	0	0	0	0	0	0	0	0	0	0	0	0	0	0	0	0	0	0	0	0	0	0	0	0	0	0	0	0	0	0	0	0	0	0	0	0	0	0	0	0
A0A0B4J1V0	119	12899.5	0	0	0	0	0	0	0	0	0	0	0	0	0	0	0	0	0	0	0	0	0	0	0	0	0	0	0	0	0	0	0	0	0	0	0	0	0	0	0	0	0	0	0	0	0	0	0
Q3MJ16	868	99108.5	0	0	0	0	0	0	0	0	0	0	0	0	0	0	0	0	0	0	0	0	0	0	0	0	0	0	0	0	0	0	5	5	0.063	402579	2.80133e-05	6	6	0.081	200665	1.41231e-05	2	2	0.021	41507.6	2.54105e-06	0	0
P20339	215	23625.8	0	0	0	0	0	0	0	0	0	0	0	0	0	0	0	0	0	0	0	0	0	0	0	0	0	0	0	0	0	0	2	2	0.144	31442	8.83294e-06	2	2	0.121	61147.4	1.73747e-05	0	0	0	0	0	2	2
A0A0C4DH42	116	12672.3	0	0	0	0	0	0	0	0	0	0	0	0	0	0	0	0	0	0	0	0	0	0	0	0	0	0	0	0	0	0	0	0	0	0	0	0	0	0	0	0	0	0	0	0	0	0	0
G5E9R7	235	24532.4	0	0	0	0	0	0	0	0	0	0	0	0	0	0	0	0	0	0	0	0	0	0	0	0	0	0	0	0	0	0	0	0	0	0	0	0	0	0	0	0	3	3	0.072	360077	8.14204e-05	3	3
P63241	154	16803.4	0	0	0	0	0	0	0	0	0	0	0	0	0	0	0	0	0	0	0	0	0	0	0	0	0	0	0	0	0	0	0	0	0	0	0	0	0	0	0	0	0	0	0	0	0	0	0
P39023	403	46061.7	0	0	0	0	0	0	0	0	0	0	0	0	0	0	0	0	0	0	0	0	0	0	0	0	0	0	0	0	0	0	4	4	0.099	197296	2.95696e-05	5	5	0.124	241031	3.6538e-05	4	4	0.089	245902	3.24237e-05	2	2
Q08AI8	447	49515.8	0	0	0	0	0	0	0	0	0	0	0	0	0	0	0	0	0	0	0	0	0	0	0	0	0	0	0	0	0	0	3	3	0.087	63101.4	8.52639e-06	2	2	0.049	53008.6	7.24464e-06	2	2	0.049	71431	8.49151e-06	3	3
O95969	90	9900.3	0	0	0	0	0	0	0	0	0	0	0	0	0	0	0	0	0	0	0	0	0	0	0	0	0	0	0	0	0	0	2	2	0.222	1434068	0.000962412	2	2	0.222	1.43702e+06	0.000975431	0	0	0	0	0	0	0
Q96NR8	316	35053.5	0	0	0	0	0	0	0	0	0	0	0	0	0	0	0	0	0	0	0	0	0	0	0	0	0	0	0	0	0	0	2	2	0.06	61279.3	1.17128e-05	2	2	0.076	49504.8	9.57057e-06	0	0	0	0	0	0	0
A8MVA2	160	16769	0	0	0	0	0	0	0	0	0	0	0	0	0	0	0	0	0	0	0	0	0	0	0	0	0	0	0	0	0	0	0	0	0	0	0	0	0	0	0	0	0	0	0	0	0	0	0
P60413	245	25070.1	0	0	0	0	0	0	0	0	0	0	0	0	0	0	0	0	0	0	0	0	0	0	0	0	0	0	0	0	0	0	2	2	0.118	99497.7	2.4529e-05	0	0	0	0	0	3	3	0.122	429145	9.30772e-05	3	3
P60903	97	11177.5	0	0	0	0	0	0	0	0	0	0	0	0	0	0	0	0	0	0	0	0	0	0	0	0	0	0	0	0	0	0	2	2	0.175	238969	0.0001488	2	2	0.175	442385	0.000278616	2	2	0.175	272207	0.000149119	2	2
Q92841	729	80204	0	0	0	0	0	0	0	0	0	0	0	0	0	0	0	0	0	0	0	0	0	0	0	0	0	0	0	0	0	0	2	2	0.023	31129.1	2.57913e-06	0	0	0	0	0	2	2	0.023	153946	1.12214e-05	2	2
P61457	104	11974	0	0	0	0	0	0	0	0	0	0	0	0	0	0	0	0	0	0	0	0	0	0	0	0	0	0	0	0	0	0	2	2	0.173	94474.5	5.48675e-05	0	0	0	0	0	0	0	0	0	0	0	0
Q8IUC2	63	6802.9	0	0	0	0	0	0	0	0	0	0	0	0	0	0	0	0	0	0	0	0	0	0	0	0	0	0	0	0	0	0	0	0	0	0	0	0	0	0	0	0	0	0	0	0	0	0	0
Q01581	520	57239.3	0	0	0	0	0	0	0	0	0	0	0	0	0	0	0	0	0	0	0	0	0	0	0	0	0	0	0	0	0	0	3	3	0.073	123575	1.43536e-05	3	3	0.058	116353	1.36694e-05	4	4	0.088	250595	2.5608e-05	3	3
P16050	662	74738.5	0	0	0	0	0	0	0	0	0	0	0	0	0	0	0	0	0	0	0	0	0	0	0	0	0	0	0	0	0	0	0	0	0	0	0	3	3	0.054	117617	1.0854e-05	0	0	0	0	0	0	0
P62263	151	16244.5	0	0	0	0	0	0	0	0	0	0	0	0	0	0	0	0	0	0	0	0	0	0	0	0	0	0	0	0	0	0	2	2	0.159	90694.5	3.62775e-05	2	2	0.159	94028.9	3.80419e-05	2	2	0.159	163786	5.76377e-05	2	2
P20061	433	48158	0	0	0	0	0	0	0	0	0	0	0	0	0	0	0	0	0	0	0	0	0	0	0	0	0	0	0	0	0	0	2	2	0.085	69481.2	9.69199e-06	2	2	0.06	46072.8	6.50032e-06	2	2	0.079	76361.5	9.37114e-06	2	2
Q9H3N1	280	31752.8	0	0	0	0	0	0	0	0	0	0	0	0	0	0	0	0	0	0	0	0	0	0	0	0	0	0	0	0	0	0	3	3	0.104	82135.3	1.77176e-05	0	0	0	0	0	2	2	0.075	57108.9	1.08381e-05	0	0
Q96TA1	746	84066.7	0	0	0	0	0	0	0	0	0	0	0	0	0	0	0	0	0	0	0	0	0	0	0	0	0	0	0	0	0	0	4	4	0.055	203965	1.65139e-05	3	3	0.04	134846	1.10427e-05	3	3	0.042	700167	4.98733e-05	4	4
P31153	395	43615.3	0	0	0	0	0	0	0	0	0	0	0	0	0	0	0	0	0	0	0	0	0	0	0	0	0	0	0	0	0	0	0	0	0	0	0	0	0	0	0	0	0	0	0	0	0	0	0
Q3LI61	65	6937.8	0	0	0	0	0	0	0	0	0	0	0	0	0	0	0	0	0	0	0	0	0	0	0	0	0	0	0	0	0	0	0	0	0	0	0	0	0	0	0	0	4	4	0.538	791329	0.000646918	5	5
Q96QK1	796	91630.9	0	0	0	0	0	0	0	0	0	0	0	0	0	0	0	0	0	0	0	0	0	0	0	0	0	0	0	0	0	0	3	3	0.048	86352	6.55229e-06	4	4	0.059	68342.6	5.24513e-06	3	3	0.044	199626	1.33263e-05	3	3
P48729	337	38871.9	0	0	0	0	0	0	0	0	0	0	0	0	0	0	0	0	0	0	0	0	0	0	0	0	0	0	0	0	0	0	2	2	0.05	258754	4.63756e-05	0	0	0	0	0	0	0	0	0	0	0	0
P11233	206	23534	0	0	0	0	0	0	0	0	0	0	0	0	0	0	0	0	0	0	0	0	0	0	0	0	0	0	0	0	0	0	0	0	0	0	0	0	0	0	0	0	0	0	0	0	0	0	0
Q86YZ3	2850	282210	0	0	0	0	0	0	0	0	0	0	0	0	0	0	0	0	0	0	0	0	0	0	0	0	0	0	0	0	0	0	0	0	0	0	0	3	3	0.051	61833.3	1.32543e-06	3	3	0.033	110763	2.06517e-06	6	6
Q86VP6	1230	136271	0	0	0	0	0	0	0	0	0	0	0	0	0	0	0	0	0	0	0	0	0	0	0	0	0	0	0	0	0	0	0	0	0	0	0	2	2	0.023	31585.2	1.56876e-06	0	0	0	0	0	4	4
P01031	1676	188168	0	0	0	0	0	0	0	0	0	0	0	0	0	0	0	0	0	0	0	0	0	0	0	0	0	0	0	0	0	0	2	2	0.016	440825	1.58864e-05	3	3	0.024	457041	1.66594e-05	0	0	0	0	0	0	0
Q5VYY1	191	21816.4	0	0	0	0	0	0	0	0	0	0	0	0	0	0	0	0	0	0	0	0	0	0	0	0	0	0	0	0	0	0	2	2	0.115	31351.6	9.91425e-06	2	2	0.115	53554.5	1.71293e-05	0	0	0	0	0	0	0
O15020	2390	271139	0	0	0	0	0	0	0	0	0	0	0	0	0	0	0	0	0	0	0	0	0	0	0	0	0	0	0	0	0	0	3	3	0.015	54174.9	1.3691e-06	2	2	0.012	42729.1	1.0922e-06	2	2	0.015	35434.5	7.87833e-07	0	0
Q9Y262	564	66666.4	0	0	0	0	0	0	0	0	0	0	0	0	0	0	0	0	0	0	0	0	0	0	0	0	0	0	0	0	0	0	2	2	0.051	26442.2	2.83173e-06	0	0	0	0	0	2	2	0.028	254500	2.39781e-05	0	0
Q08209	521	58632.3	0	0	0	0	0	0	0	0	0	0	0	0	0	0	0	0	0	0	0	0	0	0	0	0	0	0	0	0	0	0	0	0	0	0	0	0	0	0	0	0	0	0	0	0	0	2	2
P28288	659	75409.6	0	0	0	0	0	0	0	0	0	0	0	0	0	0	0	0	0	0	0	0	0	0	0	0	0	0	0	0	0	0	0	0	0	0	0	3	3	0.064	70237.8	6.51123e-06	2	2	0.046	76803	6.19296e-06	0	0
P07305	194	20832.2	0	0	0	0	0	0	0	0	0	0	0	0	0	0	0	0	0	0	0	0	0	0	0	0	0	0	0	0	0	0	0	0	0	0	0	2	2	0.093	180489	5.68365e-05	2	2	0.093	260968	7.14811e-05	0	0
Q13421	630	68924.2	0	0	0	0	0	0	0	0	0	0	0	0	0	0	0	0	0	0	0	0	0	0	0	0	0	0	0	0	0	0	2	2	0.035	33020	3.1657e-06	3	3	0.052	203310	1.9715e-05	4	4	0.087	223916	1.88864e-05	3	3
P51178	756	85593	0	0	0	0	0	0	0	0	0	0	0	0	0	0	0	0	0	0	0	0	0	0	0	0	0	0	0	0	0	0	3	3	0.038	59183.6	4.72839e-06	0	0	0	0	0	0	0	0	0	0	2	2
O43390	633	70881.2	0	0	0	0	0	0	0	0	0	0	0	0	0	0	0	0	0	0	0	0	0	0	0	0	0	0	0	0	0	0	0	0	0	0	0	0	0	0	0	0	0	0	0	0	0	0	0
Q8TDN7	264	31056.8	0	0	0	0	0	0	0	0	0	0	0	0	0	0	0	0	0	0	0	0	0	0	0	0	0	0	0	0	0	0	0	0	0	0	0	0	0	0	0	0	0	0	0	0	0	0	0
Q6XPR3	784	90659.1	0	0	0	0	0	0	0	0	0	0	0	0	0	0	0	0	0	0	0	0	0	0	0	0	0	0	0	0	0	0	2	2	0.031	47051.9	3.62489e-06	2	2	0.031	29477.5	2.29695e-06	0	0	0	0	0	0	0
P04899	355	40407	0	0	0	0	0	0	0	0	0	0	0	0	0	0	0	0	0	0	0	0	0	0	0	0	0	0	0	0	0	0	0	0	0	0	0	0	0	0	0	0	0	0	0	0	0	0	0
P13671	934	104700	0	0	0	0	0	0	0	0	0	0	0	0	0	0	0	0	0	0	0	0	0	0	0	0	0	0	0	0	0	0	0	0	0	0	0	0	0	0	0	0	0	0	0	0	0	0	0
P13686	325	36557.7	0	0	0	0	0	0	0	0	0	0	0	0	0	0	0	0	0	0	0	0	0	0	0	0	0	0	0	0	0	0	2	2	0.08	86071.9	1.5996e-05	2	2	0.08	67093.9	1.26118e-05	0	0	0	0	0	0	0
P50552	380	39787.1	0	0	0	0	0	0	0	0	0	0	0	0	0	0	0	0	0	0	0	0	0	0	0	0	0	0	0	0	0	0	0	0	0	0	0	0	0	0	0	0	0	0	0	0	0	0	0
Q08211	1270	140851	0	0	0	0	0	0	0	0	0	0	0	0	0	0	0	0	0	0	0	0	0	0	0	0	0	0	0	0	0	0	2	2	0.022	57988.2	2.75784e-06	3	3	0.03	89365.9	4.29879e-06	2	2	0.022	107216	4.486e-06	0	0
P40763	770	87993.4	0	0	0	0	0	0	0	0	0	0	0	0	0	0	0	0	0	0	0	0	0	0	0	0	0	0	0	0	0	0	0	0	0	0	0	2	2	0.032	23845.3	1.89186e-06	0	0	0	0	0	0	0
P05156	583	65688.6	0	0	0	0	0	0	0	0	0	0	0	0	0	0	0	0	0	0	0	0	0	0	0	0	0	0	0	0	0	0	2	2	0.036	437471	4.53225e-05	0	0	0	0	0	0	0	0	0	0	0	0
Q8N5C1	309	35128.5	0	0	0	0	0	0	0	0	0	0	0	0	0	0	0	0	0	0	0	0	0	0	0	0	0	0	0	0	0	0	2	2	0.058	88282.3	1.72563e-05	0	0	0	0	0	0	0	0	0	0	2	2
P55884	814	92405.8	0	0	0	0	0	0	0	0	0	0	0	0	0	0	0	0	0	0	0	0	0	0	0	0	0	0	0	0	0	0	2	2	0.031	41237	3.05982e-06	0	0	0	0	0	0	0	0	0	0	0	0
Q9BPW9	319	35186.6	0	0	0	0	0	0	0	0	0	0	0	0	0	0	0	0	0	0	0	0	0	0	0	0	0	0	0	0	0	0	0	0	0	0	0	0	0	0	0	0	0	0	0	0	0	0	0
P19835	753	79253.7	0	0	0	0	0	0	0	0	0	0	0	0	0	0	0	0	0	0	0	0	0	0	0	0	0	0	0	0	0	0	3	3	0.039	95646.7	7.672e-06	2	2	0.029	68237.8	5.53615e-06	0	0	0	0	0	0	0
B2RXH4	712	77864.9	0	0	0	0	0	0	0	0	0	0	0	0	0	0	0	0	0	0	0	0	0	0	0	0	0	0	0	0	0	0	0	0	0	0	0	0	0	0	0	0	0	0	0	0	0	0	0
Q16851	508	56886.7	0	0	0	0	0	0	0	0	0	0	0	0	0	0	0	0	0	0	0	0	0	0	0	0	0	0	0	0	0	0	2	2	0.039	28901.6	3.43631e-06	0	0	0	0	0	2	2	0.041	107544	1.12494e-05	3	3
Q92614	2054	232953	0	0	0	0	0	0	0	0	0	0	0	0	0	0	0	0	0	0	0	0	0	0	0	0	0	0	0	0	0	0	2	2	0.008	18213.1	5.35571e-07	0	0	0	0	0	0	0	0	0	0	0	0
P47897	775	87724.9	0	0	0	0	0	0	0	0	0	0	0	0	0	0	0	0	0	0	0	0	0	0	0	0	0	0	0	0	0	0	3	3	0.041	41784.4	3.25646e-06	0	0	0	0	0	2	2	0.037	36822.7	2.52476e-06	2	2
Reverse_Q9Y2L5	1435	160878	0	0	0	0	0	0	0	0	0	0	0	0	0	0	0	0	0	0	0	0	0	0	0	0	0	0	0	0	0	0	0	0	0	0	0	2	2	0.01	976098	4.15546e-05	0	0	0	0	0	2	2
Q13596	522	59015.1	0	0	0	0	0	0	0	0	0	0	0	0	0	0	0	0	0	0	0	0	0	0	0	0	0	0	0	0	0	0	0	0	0	0	0	0	0	0	0	0	0	0	0	0	0	0	0
O60506	623	69541.6	0	0	0	0	0	0	0	0	0	0	0	0	0	0	0	0	0	0	0	0	0	0	0	0	0	0	0	0	0	0	0	0	0	0	0	0	0	0	0	0	0	0	0	0	0	0	0
Q13404	147	16466.3	0	0	0	0	0	0	0	0	0	0	0	0	0	0	0	0	0	0	0	0	0	0	0	0	0	0	0	0	0	0	0	0	0	0	0	0	0	0	0	0	0	0	0	0	0	2	2
Q8IUB9	90	8983.5	0	0	0	0	0	0	0	0	0	0	0	0	0	0	0	0	0	0	0	0	0	0	0	0	0	0	0	0	0	0	0	0	0	0	0	0	0	0	0	0	2	2	0.233	151108	8.92179e-05	3	3
P36980	270	30612.6	0	0	0	0	0	0	0	0	0	0	0	0	0	0	0	0	0	0	0	0	0	0	0	0	0	0	0	0	0	0	0	0	0	0	0	0	0	0	0	0	0	0	0	0	0	0	0
Q15126	192	21963.2	0	0	0	0	0	0	0	0	0	0	0	0	0	0	0	0	0	0	0	0	0	0	0	0	0	0	0	0	0	0	0	0	0	0	0	0	0	0	0	0	0	0	0	0	0	0	0
P09237	267	29639.9	0	0	0	0	0	0	0	0	0	0	0	0	0	0	0	0	0	0	0	0	0	0	0	0	0	0	0	0	0	0	0	0	0	0	0	2	2	0.105	31078.2	7.11086e-06	0	0	0	0	0	0	0
O94979	1220	132913	0	0	0	0	0	0	0	0	0	0	0	0	0	0	0	0	0	0	0	0	0	0	0	0	0	0	0	0	0	0	0	0	0	0	0	0	0	0	0	0	0	0	0	0	0	0	0
P27695	318	35514.2	0	0	0	0	0	0	0	0	0	0	0	0	0	0	0	0	0	0	0	0	0	0	0	0	0	0	0	0	0	0	0	0	0	0	0	0	0	0	0	0	0	0	0	0	0	0	0
Q8IU89	383	46267.6	0	0	0	0	0	0	0	0	0	0	0	0	0	0	0	0	0	0	0	0	0	0	0	0	0	0	0	0	0	0	0	0	0	0	0	2	2	0.039	48300.2	7.70421e-06	0	0	0	0	0	0	0
Reverse_Q96AA8	810	94857.5	0	0	0	0	0	0	0	0	0	0	0	0	0	0	0	0	0	0	0	0	0	0	0	0	0	0	0	0	0	0	0	0	0	0	0	2	2	0.017	265755	2.00435e-05	0	0	0	0	0	0	0
P17655	700	79926.8	0	0	0	0	0	0	0	0	0	0	0	0	0	0	0	0	0	0	0	0	0	0	0	0	0	0	0	0	0	0	0	0	0	0	0	0	0	0	0	0	3	3	0.053	207418	1.57454e-05	2	2
Q9BYQ6	195	20891.7	0	0	0	0	0	0	0	0	0	0	0	0	0	0	0	0	0	0	0	0	0	0	0	0	0	0	0	0	0	0	0	0	0	0	0	0	0	0	0	0	2	2	0.128	137010	3.73357e-05	0	0
Q9BYQ0	159	16691.1	0	0	0	0	0	0	0	0	0	0	0	0	0	0	0	0	0	0	0	0	0	0	0	0	0	0	0	0	0	0	0	0	0	0	0	0	0	0	0	0	2	2	0.176	197253	6.59222e-05	2	2
Q9BYQ2	154	16346.9	0	0	0	0	0	0	0	0	0	0	0	0	0	0	0	0	0	0	0	0	0	0	0	0	0	0	0	0	0	0	0	0	0	0	0	0	0	0	0	0	0	0	0	0	0	0	0
A8MTY7	169	17760.4	0	0	0	0	0	0	0	0	0	0	0	0	0	0	0	0	0	0	0	0	0	0	0	0	0	0	0	0	0	0	0	0	0	0	0	0	0	0	0	0	2	2	0.26	155540	4.89057e-05	2	2
Q01546	638	65782.1	0	0	0	0	0	0	0	0	0	0	0	0	0	0	0	0	0	0	0	0	0	0	0	0	0	0	0	0	0	0	0	0	0	0	0	0	0	0	0	0	0	0	0	0	0	0	0
O76013	467	52196	0	0	0	0	0	0	0	0	0	0	0	0	0	0	0	0	0	0	0	0	0	0	0	0	0	0	0	0	0	0	0	0	0	0	0	0	0	0	0	0	2	2	0.047	147728	1.68094e-05	2	2
P35222	781	85424.2	0	0	0	0	0	0	0	0	0	0	0	0	0	0	0	0	0	0	0	0	0	0	0	0	0	0	0	0	0	0	0	0	0	0	0	0	0	0	0	0	0	0	0	0	0	0	0
P49788	294	33246.2	0	0	0	0	0	0	0	0	0	0	0	0	0	0	0	0	0	0	0	0	0	0	0	0	0	0	0	0	0	0	0	0	0	0	0	0	0	0	0	0	4	4	0.167	416916	7.5354e-05	5	5
Q9C002	83	9593.2	0	0	0	0	0	0	0	0	0	0	0	0	0	0	0	0	0	0	0	0	0	0	0	0	0	0	0	0	0	0	0	0	0	0	0	0	0	0	0	0	2	2	0.41	194170	0.000124311	2	2
Q14508	124	12965.9	0	0	0	0	0	0	0	0	0	0	0	0	0	0	0	0	0	0	0	0	0	0	0	0	0	0	0	0	0	0	0	0	0	0	0	0	0	0	0	0	3	3	0.387	88313.6	3.78453e-05	3	3
P13747	358	40014.7	0	0	0	0	0	0	0	0	0	0	0	0	0	0	0	0	0	0	0	0	0	0	0	0	0	0	0	0	0	0	0	0	0	0	0	0	0	0	0	0	0	0	0	0	0	2	2
P18859	108	12561.6	0	0	0	0	0	0	0	0	0	0	0	0	0	0	0	0	0	0	0	0	0	0	0	0	0	0	0	0	0	0	0	0	0	0	0	0	0	0	0	0	0	0	0	0	0	0	0
P22676	271	31501.6	0	0	0	0	0	0	0	0	0	0	0	0	0	0	0	0	0	0	0	0	0	0	0	0	0	0	0	0	0	0	0	0	0	0	0	0	0	0	0	0	2	2	0.089	122282	2.39772e-05	3	3
Q16864	119	13343.9	0	0	0	0	0	0	0	0	0	0	0	0	0	0	0	0	0	0	0	0	0	0	0	0	0	0	0	0	0	0	0	0	0	0	0	0	0	0	0	0	2	2	0.261	157370	7.02718e-05	2	2
Q96IX5	58	6435.4	0	0	0	0	0	0	0	0	0	0	0	0	0	0	0	0	0	0	0	0	0	0	0	0	0	0	0	0	0	0	0	0	0	0	0	0	0	0	0	0	0	0	0	0	0	0	0
P60328	96	9921.2	0	0	0	0	0	0	0	0	0	0	0	0	0	0	0	0	0	0	0	0	0	0	0	0	0	0	0	0	0	0	0	0	0	0	0	0	0	0	0	0	0	0	0	0	0	0	0
O75489	264	30204.7	0	0	0	0	0	0	0	0	0	0	0	0	0	0	0	0	0	0	0	0	0	0	0	0	0	0	0	0	0	0	0	0	0	0	0	0	0	0	0	0	3	3	0.14	161477	3.25022e-05	2	2
P32455	592	67869.7	0	0	0	0	0	0	0	0	0	0	0	0	0	0	0	0	0	0	0	0	0	0	0	0	0	0	0	0	0	0	0	0	0	0	0	0	0	0	0	0	4	4	0.083	237724	2.13382e-05	5	5
Q9NR28	239	27095.7	0	0	0	0	0	0	0	0	0	0	0	0	0	0	0	0	0	0	0	0	0	0	0	0	0	0	0	0	0	0	0	0	0	0	0	0	0	0	0	0	0	0	0	0	0	3	3
P30049	168	17461.2	0	0	0	0	0	0	0	0	0	0	0	0	0	0	0	0	0	0	0	0	0	0	0	0	0	0	0	0	0	0	0	0	0	0	0	0	0	0	0	0	2	2	0.137	5.66381e+06	0.00179145	4	4
P78527	4128	468770	0	0	0	0	0	0	0	0	0	0	0	0	0	0	0	0	0	0	0	0	0	0	0	0	0	0	0	0	0	0	0	0	0	0	0	0	0	0	0	0	2	2	0.005	31611.5	4.06922e-07	3	3
P56385	69	7910.3	0	0	0	0	0	0	0	0	0	0	0	0	0	0	0	0	0	0	0	0	0	0	0	0	0	0	0	0	0	0	0	0	0	0	0	0	0	0	0	0	2	2	0.246	267514	0.000206017	2	2
Q96PI1	79	8769.4	0	0	0	0	0	0	0	0	0	0	0	0	0	0	0	0	0	0	0	0	0	0	0	0	0	0	0	0	0	0	0	0	0	0	0	0	0	0	0	0	2	2	0.215	226570	0.000152399	0	0
Q16718	116	13432.2	0	0	0	0	0	0	0	0	0	0	0	0	0	0	0	0	0	0	0	0	0	0	0	0	0	0	0	0	0	0	0	0	0	0	0	0	0	0	0	0	0	0	0	0	0	2	2
P60866	119	13346.3	0	0	0	0	0	0	0	0	0	0	0	0	0	0	0	0	0	0	0	0	0	0	0	0	0	0	0	0	0	0	0	0	0	0	0	0	0	0	0	0	2	2	0.193	289403	0.000129229	0	0
Q15165	354	39338.3	0	0	0	0	0	0	0	0	0	0	0	0	0	0	0	0	0	0	0	0	0	0	0	0	0	0	0	0	0	0	0	0	0	0	0	0	0	0	0	0	0	0	0	0	0	2	2
Q99584	98	11446.1	0	0	0	0	0	0	0	0	0	0	0	0	0	0	0	0	0	0	0	0	0	0	0	0	0	0	0	0	0	0	0	0	0	0	0	0	0	0	0	0	0	0	0	0	0	0	0
P62750	156	17666.1	0	0	0	0	0	0	0	0	0	0	0	0	0	0	0	0	0	0	0	0	0	0	0	0	0	0	0	0	0	0	0	0	0	0	0	0	0	0	0	0	2	2	0.154	87932.1	2.99522e-05	0	0
Q6ZRV2	1179	127026	0	0	0	0	0	0	0	0	0	0	0	0	0	0	0	0	0	0	0	0	0	0	0	0	0	0	0	0	0	0	0	0	0	0	0	0	0	0	0	0	0	0	0	0	0	3	3
Q3LI83	254	27682.7	0	0	0	0	0	0	0	0	0	0	0	0	0	0	0	0	0	0	0	0	0	0	0	0	0	0	0	0	0	0	0	0	0	0	0	0	0	0	0	0	2	2	0.079	824862	0.000172565	2	2
O95164	117	13130.6	0	0	0	0	0	0	0	0	0	0	0	0	0	0	0	0	0	0	0	0	0	0	0	0	0	0	0	0	0	0	0	0	0	0	0	0	0	0	0	0	0	0	0	0	0	2	2
Q5K651	1589	184147	0	0	0	0	0	0	0	0	0	0	0	0	0	0	0	0	0	0	0	0	0	0	0	0	0	0	0	0	0	0	0	0	0	0	0	0	0	0	0	0	2	2	0.018	36459.5	1.21925e-06	3	3
O75594	196	21698.7	0	0	0	0	0	0	0	0	0	0	0	0	0	0	0	0	0	0	0	0	0	0	0	0	0	0	0	0	0	0	0	0	0	0	0	0	0	0	0	0	2	2	0.158	64606.6	1.75157e-05	2	2
P47985	274	29631.4	0	0	0	0	0	0	0	0	0	0	0	0	0	0	0	0	0	0	0	0	0	0	0	0	0	0	0	0	0	0	0	0	0	0	0	0	0	0	0	0	0	0	0	0	0	0	0
Q86SG7	212	23464.8	0	0	0	0	0	0	0	0	0	0	0	0	0	0	0	0	0	0	0	0	0	0	0	0	0	0	0	0	0	0	0	0	0	0	0	0	0	0	0	0	2	2	0.127	49362.2	1.23727e-05	2	2
Q14203	1278	141589	0	0	0	0	0	0	0	0	0	0	0	0	0	0	0	0	0	0	0	0	0	0	0	0	0	0	0	0	0	0	0	0	0	0	0	0	0	0	0	0	0	0	0	0	0	3	3
O43633	222	25069.8	0	0	0	0	0	0	0	0	0	0	0	0	0	0	0	0	0	0	0	0	0	0	0	0	0	0	0	0	0	0	0	0	0	0	0	0	0	0	0	0	2	2	0.072	95708	2.29087e-05	0	0
Q6NUK1	477	53302.3	0	0	0	0	0	0	0	0	0	0	0	0	0	0	0	0	0	0	0	0	0	0	0	0	0	0	0	0	0	0	0	0	0	0	0	0	0	0	0	0	3	3	0.065	64533.7	7.18909e-06	2	2
Q9P0J0	144	16669.6	0	0	0	0	0	0	0	0	0	0	0	0	0	0	0	0	0	0	0	0	0	0	0	0	0	0	0	0	0	0	0	0	0	0	0	0	0	0	0	0	0	0	0	0	0	0	0
Q53GQ0	312	34284.2	0	0	0	0	0	0	0	0	0	0	0	0	0	0	0	0	0	0	0	0	0	0	0	0	0	0	0	0	0	0	0	0	0	0	0	0	0	0	0	0	3	3	0.099	177080	3.01592e-05	2	2
P33121	698	77874.9	0	0	0	0	0	0	0	0	0	0	0	0	0	0	0	0	0	0	0	0	0	0	0	0	0	0	0	0	0	0	0	0	0	0	0	0	0	0	0	0	3	3	0.043	59765.2	4.54987e-06	2	2
Q96A26	154	17313.2	0	0	0	0	0	0	0	0	0	0	0	0	0	0	0	0	0	0	0	0	0	0	0	0	0	0	0	0	0	0	0	0	0	0	0	0	0	0	0	0	2	2	0.117	97274.4	3.35648e-05	2	2
P13762	266	29903.9	0	0	0	0	0	0	0	0	0	0	0	0	0	0	0	0	0	0	0	0	0	0	0	0	0	0	0	0	0	0	0	0	0	0	0	0	0	0	0	0	0	0	0	0	0	0	0
Q86UE4	582	63780.8	0	0	0	0	0	0	0	0	0	0	0	0	0	0	0	0	0	0	0	0	0	0	0	0	0	0	0	0	0	0	0	0	0	0	0	0	0	0	0	0	0	0	0	0	0	0	0
O95994	175	19948.6	0	0	0	0	0	0	0	0	0	0	0	0	0	0	0	0	0	0	0	0	0	0	0	0	0	0	0	0	0	0	0	0	0	0	0	0	0	0	0	0	2	2	0.126	89949.3	2.73128e-05	3	3
P63098	170	19269.6	0	0	0	0	0	0	0	0	0	0	0	0	0	0	0	0	0	0	0	0	0	0	0	0	0	0	0	0	0	0	0	0	0	0	0	0	0	0	0	0	2	2	0.129	80902.8	2.52883e-05	0	0
Q16881	649	70844.2	0	0	0	0	0	0	0	0	0	0	0	0	0	0	0	0	0	0	0	0	0	0	0	0	0	0	0	0	0	0	0	0	0	0	0	0	0	0	0	0	0	0	0	0	0	2	2
Q9Y5L4	95	10475	0	0	0	0	0	0	0	0	0	0	0	0	0	0	0	0	0	0	0	0	0	0	0	0	0	0	0	0	0	0	0	0	0	0	0	0	0	0	0	0	0	0	0	0	0	0	0
P30622	1438	162129	0	0	0	0	0	0	0	0	0	0	0	0	0	0	0	0	0	0	0	0	0	0	0	0	0	0	0	0	0	0	0	0	0	0	0	0	0	0	0	0	4	4	0.039	636085	2.35051e-05	0	0
P20292	161	18127.4	0	0	0	0	0	0	0	0	0	0	0	0	0	0	0	0	0	0	0	0	0	0	0	0	0	0	0	0	0	0	0	0	0	0	0	0	0	0	0	0	0	0	0	0	0	0	0
Q8NBS9	432	47580.7	0	0	0	0	0	0	0	0	0	0	0	0	0	0	0	0	0	0	0	0	0	0	0	0	0	0	0	0	0	0	0	0	0	0	0	0	0	0	0	0	2	2	0.049	80150	9.85883e-06	2	2
O15533	448	47522.6	0	0	0	0	0	0	0	0	0	0	0	0	0	0	0	0	0	0	0	0	0	0	0	0	0	0	0	0	0	0	0	0	0	0	0	0	0	0	0	0	3	3	0.071	122692	1.45527e-05	0	0
Q99460	953	105751	0	0	0	0	0	0	0	0	0	0	0	0	0	0	0	0	0	0	0	0	0	0	0	0	0	0	0	0	0	0	0	0	0	0	0	0	0	0	0	0	2	2	0.03	86756.7	4.83744e-06	3	3
P42765	397	41879.6	0	0	0	0	0	0	0	0	0	0	0	0	0	0	0	0	0	0	0	0	0	0	0	0	0	0	0	0	0	0	0	0	0	0	0	0	0	0	0	0	0	0	0	0	0	3	3
P49821	464	50766.8	0	0	0	0	0	0	0	0	0	0	0	0	0	0	0	0	0	0	0	0	0	0	0	0	0	0	0	0	0	0	0	0	0	0	0	0	0	0	0	0	2	2	0.043	41548.2	4.75817e-06	2	2
Q9BQE5	337	37037.4	0	0	0	0	0	0	0	0	0	0	0	0	0	0	0	0	0	0	0	0	0	0	0	0	0	0	0	0	0	0	0	0	0	0	0	0	0	0	0	0	2	2	0.065	48028.9	7.57318e-06	2	2
Q04637	1599	175364	0	0	0	0	0	0	0	0	0	0	0	0	0	0	0	0	0	0	0	0	0	0	0	0	0	0	0	0	0	0	0	0	0	0	0	0	0	0	0	0	0	0	0	0	0	0	0
Q15075	1411	162349	0	0	0	0	0	0	0	0	0	0	0	0	0	0	0	0	0	0	0	0	0	0	0	0	0	0	0	0	0	0	0	0	0	0	0	0	0	0	0	0	0	0	0	0	0	3	3
Q14247	550	61530.5	0	0	0	0	0	0	0	0	0	0	0	0	0	0	0	0	0	0	0	0	0	0	0	0	0	0	0	0	0	0	0	0	0	0	0	0	0	0	0	0	0	0	0	0	0	0	0
Q9Y5M8	271	29665.8	0	0	0	0	0	0	0	0	0	0	0	0	0	0	0	0	0	0	0	0	0	0	0	0	0	0	0	0	0	0	0	0	0	0	0	0	0	0	0	0	0	0	0	0	0	2	2
O00303	357	37522.1	0	0	0	0	0	0	0	0	0	0	0	0	0	0	0	0	0	0	0	0	0	0	0	0	0	0	0	0	0	0	0	0	0	0	0	0	0	0	0	0	2	2	0.078	86662.1	1.28993e-05	0	0
Q9UBV8	284	30343.3	0	0	0	0	0	0	0	0	0	0	0	0	0	0	0	0	0	0	0	0	0	0	0	0	0	0	0	0	0	0	0	0	0	0	0	0	0	0	0	0	2	2	0.067	129515	2.42331e-05	0	0
P30519	316	35991.8	0	0	0	0	0	0	0	0	0	0	0	0	0	0	0	0	0	0	0	0	0	0	0	0	0	0	0	0	0	0	0	0	0	0	0	0	0	0	0	0	0	0	0	0	0	2	2
P28331	727	79398.5	0	0	0	0	0	0	0	0	0	0	0	0	0	0	0	0	0	0	0	0	0	0	0	0	0	0	0	0	0	0	0	0	0	0	0	0	0	0	0	0	2	2	0.034	78349.8	5.72676e-06	0	0
Q9Y263	795	87083.3	0	0	0	0	0	0	0	0	0	0	0	0	0	0	0	0	0	0	0	0	0	0	0	0	0	0	0	0	0	0	0	0	0	0	0	0	0	0	0	0	0	0	0	0	0	3	3
O60763	962	107810	0	0	0	0	0	0	0	0	0	0	0	0	0	0	0	0	0	0	0	0	0	0	0	0	0	0	0	0	0	0	0	0	0	0	0	0	0	0	0	0	2	2	0.023	73766.4	4.07464e-06	2	2
P53621	1224	138240	0	0	0	0	0	0	0	0	0	0	0	0	0	0	0	0	0	0	0	0	0	0	0	0	0	0	0	0	0	0	0	0	0	0	0	0	0	0	0	0	2	2	0.016	45559.2	1.97788e-06	3	3
P09012	282	31241.2	0	0	0	0	0	0	0	0	0	0	0	0	0	0	0	0	0	0	0	0	0	0	0	0	0	0	0	0	0	0	0	0	0	0	0	0	0	0	0	0	0	0	0	0	0	2	2
O75533	1304	145720	0	0	0	0	0	0	0	0	0	0	0	0	0	0	0	0	0	0	0	0	0	0	0	0	0	0	0	0	0	0	0	0	0	0	0	0	0	0	0	0	0	0	0	0	0	2	2
P20591	662	75455.2	0	0	0	0	0	0	0	0	0	0	0	0	0	0	0	0	0	0	0	0	0	0	0	0	0	0	0	0	0	0	0	0	0	0	0	0	0	0	0	0	3	3	0.053	65453.2	5.25386e-06	2	2
Q14669	1992	220278	0	0	0	0	0	0	0	0	0	0	0	0	0	0	0	0	0	0	0	0	0	0	0	0	0	0	0	0	0	0	0	0	0	0	0	0	0	0	0	0	2	2	0.01	89661.9	2.3918e-06	2	2
Q6PFW1	1433	159402	0	0	0	0	0	0	0	0	0	0	0	0	0	0	0	0	0	0	0	0	0	0	0	0	0	0	0	0	0	0	0	0	0	0	0	0	0	0	0	0	2	2	0.013	4.04641e+06	0.000150048	2	2
P01570	189	22029.9	0	0	0	0	0	0	0	0	0	0	0	0	0	0	0	0	0	0	0	0	0	0	0	0	0	0	0	0	0	0	0	0	0	0	0	0	0	0	0	0	2	2	0.053	380903	0.000107092	0	0
Q8N4F0	458	49123.7	0	0	0	0	0	0	0	0	0	0	0	0	0	0	0	0	0	0	0	0	0	0	0	0	0	0	0	0	0	0	0	0	0	0	0	0	0	0	0	0	0	0	0	0	0	2	2
P60370	271	27497.7	0	0	0	0	0	0	0	0	0	0	0	0	0	0	0	0	0	0	0	0	0	0	0	0	0	0	0	0	0	0	0	0	0	0	0	0	0	0	0	0	0	0	0	0	0	0	0
Q9BYP9	154	16235	0	0	0	0	0	0	0	0	0	0	0	0	0	0	0	0	0	0	0	0	0	0	0	0	0	0	0	0	0	0	0	0	0	0	0	0	0	0	0	0	0	0	0	0	0	0	0
P55795	449	49214.3	0	0	0	0	0	0	0	0	0	0	0	0	0	0	0	0	0	0	0	0	0	0	0	0	0	0	0	0	0	0	0	0	0	0	0	0	0	0	0	0	0	0	0	0	0	0	0
P42126	302	32777.2	0	0	0	0	0	0	0	0	0	0	0	0	0	0	0	0	0	0	0	0	0	0	0	0	0	0	0	0	0	0	0	0	0	0	0	0	0	0	0	0	0	0	0	0	0	2	2
P05455	408	46790.2	0	0	0	0	0	0	0	0	0	0	0	0	0	0	0	0	0	0	0	0	0	0	0	0	0	0	0	0	0	0	0	0	0	0	0	0	0	0	0	0	0	0	0	0	0	0	0
Q5JSL3	2073	237501	0	0	0	0	0	0	0	0	0	0	0	0	0	0	0	0	0	0	0	0	0	0	0	0	0	0	0	0	0	0	0	0	0	0	0	0	0	0	0	0	0	0	0	0	0	2	2
O43747	822	91275.1	0	0	0	0	0	0	0	0	0	0	0	0	0	0	0	0	0	0	0	0	0	0	0	0	0	0	0	0	0	0	0	0	0	0	0	0	0	0	0	0	0	0	0	0	0	2	2
P60411	292	29995.9	0	0	0	0	0	0	0	0	0	0	0	0	0	0	0	0	0	0	0	0	0	0	0	0	0	0	0	0	0	0	0	0	0	0	0	0	0	0	0	0	0	0	0	0	0	0	0
Q14CN4	511	55824.4	0	0	0	0	0	0	0	0	0	0	0	0	0	0	0	0	0	0	0	0	0	0	0	0	0	0	0	0	0	0	0	0	0	0	0	0	0	0	0	0	0	0	0	0	0	0	0
Q9Y484	360	39823.9	0	0	0	0	0	0	0	0	0	0	0	0	0	0	0	0	0	0	0	0	0	0	0	0	0	0	0	0	0	0	0	0	0	0	0	0	0	0	0	0	0	0	0	0	0	0	0
P10163	310	31288.8	0	0	0	0	0	0	0	0	0	0	0	0	0	0	0	0	0	0	0	0	0	0	0	0	0	0	0	0	0	0	0	0	0	0	0	0	0	0	0	0	0	0	0	0	0	0	0
Q6XQN6	538	57524	0	0	0	0	0	0	0	0	0	0	0	0	0	0	0	0	0	0	0	0	0	0	0	0	0	0	0	0	0	0	0	0	0	0	0	0	0	0	0	0	0	0	0	0	0	0	0
Reverse_Q4L180	1135	130283	0	0	0	0	0	0	0	0	0	0	0	0	0	0	0	0	0	0	0	0	0	0	0	0	0	0	0	0	0	0	0	0	0	0	0	0	0	0	0	0	0	0	0	0	0	0	0
P07988	381	42070.9	0	0	0	0	0	0	0	0	0	0	0	0	0	0	0	0	0	0	0	0	0	0	0	0	0	0	0	0	0	0	0	0	0	0	0	0	0	0	0	0	0	0	0	0	0	0	0
Q08431	387	43059.5	0	0	0	0	0	0	0	0	0	0	0	0	0	0	0	0	0	0	0	0	0	0	0	0	0	0	0	0	0	0	0	0	0	0	0	0	0	0	0	0	0	0	0	0	0	0	0
Q5T013	277	30368.6	0	0	0	0	0	0	0	0	0	0	0	0	0	0	0	0	0	0	0	0	0	0	0	0	0	0	0	0	0	0	0	0	0	0	0	0	0	0	0	0	0	0	0	0	0	0	0
P11684	91	9969.1	0	0	0	0	0	0	0	0	0	0	0	0	0	0	0	0	0	0	0	0	0	0	0	0	0	0	0	0	0	0	0	0	0	0	0	0	0	0	0	0	0	0	0	0	0	0	0
Q02083	359	40022.9	0	0	0	0	0	0	0	0	0	0	0	0	0	0	0	0	0	0	0	0	0	0	0	0	0	0	0	0	0	0	0	0	0	0	0	0	0	0	0	0	0	0	0	0	0	0	0
Q92896	1179	134446	0	0	0	0	0	0	0	0	0	0	0	0	0	0	0	0	0	0	0	0	0	0	0	0	0	0	0	0	0	0	0	0	0	0	0	0	0	0	0	0	0	0	0	0	0	0	0
Q8N357	371	40170.1	0	0	0	0	0	0	0	0	0	0	0	0	0	0	0	0	0	0	0	0	0	0	0	0	0	0	0	0	0	0	0	0	0	0	0	0	0	0	0	0	0	0	0	0	0	0	0
O96005	669	76030.5	0	0	0	0	0	0	0	0	0	0	0	0	0	0	0	0	0	0	0	0	0	0	0	0	0	0	0	0	0	0	0	0	0	0	0	0	0	0	0	0	0	0	0	0	0	0	0
Q2TAY7	513	57489.2	0	0	0	0	0	0	0	0	0	0	0	0	0	0	0	0	0	0	0	0	0	0	0	0	0	0	0	0	0	0	0	0	0	0	0	0	0	0	0	0	0	0	0	0	0	0	0
Q9NXW2	375	41815.8	0	0	0	0	0	0	0	0	0	0	0	0	0	0	0	0	0	0	0	0	0	0	0	0	0	0	0	0	0	0	0	0	0	0	0	0	0	0	0	0	0	0	0	0	0	0	0
Q01082	2364	274421	0	0	0	0	0	0	0	0	0	0	0	0	0	0	0	0	0	0	0	0	0	0	0	0	0	0	0	0	0	0	0	0	0	0	0	0	0	0	0	0	0	0	0	0	0	0	0
Q9NXV2	234	26058	0	0	0	0	0	0	0	0	0	0	0	0	0	0	0	0	0	0	0	0	0	0	0	0	0	0	0	0	0	0	0	0	0	0	0	0	0	0	0	0	0	0	0	0	0	0	0
O14949	82	9882.1	0	0	0	0	0	0	0	0	0	0	0	0	0	0	0	0	0	0	0	0	0	0	0	0	0	0	0	0	0	0	0	0	0	0	0	0	0	0	0	0	0	0	0	0	0	0	0
Q15018	415	46853.9	0	0	0	0	0	0	0	0	0	0	0	0	0	0	0	0	0	0	0	0	0	0	0	0	0	0	0	0	0	0	0	0	0	0	0	0	0	0	0	0	0	0	0	0	0	0	0
O60931	367	41693	0	0	0	0	0	0	0	0	0	0	0	0	0	0	0	0	0	0	0	0	0	0	0	0	0	0	0	0	0	0	0	0	0	0	0	0	0	0	0	0	0	0	0	0	0	0	0
P48449	732	83237.1	0	0	0	0	0	0	0	0	0	0	0	0	0	0	0	0	0	0	0	0	0	0	0	0	0	0	0	0	0	0	0	0	0	0	0	0	0	0	0	0	0	0	0	0	0	0	0
Q15459	793	88812.5	0	0	0	0	0	0	0	0	0	0	0	0	0	0	0	0	0	0	0	0	0	0	0	0	0	0	0	0	0	0	0	0	0	0	0	0	0	0	0	0	0	0	0	0	0	0	0
Reverse_Q9NZ38	188	21280.1	0	0	0	0	0	0	0	0	0	0	0	0	0	0	0	0	0	0	0	0	0	0	0	0	0	0	0	0	0	0	0	0	0	0	0	0	0	0	0	0	0	0	0	0	0	0	0
O60235	418	46216.4	0	0	0	0	0	0	0	0	0	0	0	0	0	0	0	0	0	0	0	0	0	0	0	0	0	0	0	0	0	0	0	0	0	0	0	0	0	0	0	0	0	0	0	0	0	0	0
P10153	161	18324.1	0	0	0	0	0	0	0	0	0	0	0	0	0	0	0	0	0	0	0	0	0	0	0	0	0	0	0	0	0	0	0	0	0	0	0	0	0	0	0	0	0	0	0	0	0	0	0
P26583	209	24000.7	0	0	0	0	0	0	0	0	0	0	0	0	0	0	0	0	0	0	0	0	0	0	0	0	0	0	0	0	0	0	0	0	0	0	0	0	0	0	0	0	0	0	0	0	0	0	0
P07203	203	22057.1	0	0	0	0	0	0	0	0	0	0	0	0	0	0	0	0	0	0	0	0	0	0	0	0	0	0	0	0	0	0	0	0	0	0	0	0	0	0	0	0	0	0	0	0	0	0	0
Q5VXJ0	399	45515.9	0	0	0	0	0	0	0	0	0	0	0	0	0	0	0	0	0	0	0	0	0	0	0	0	0	0	0	0	0	0	0	0	0	0	0	0	0	0	0	0	0	0	0	0	0	0	0
P52790	923	98944.1	0	0	0	0	0	0	0	0	0	0	0	0	0	0	0	0	0	0	0	0	0	0	0	0	0	0	0	0	0	0	0	0	0	0	0	0	0	0	0	0	0	0	0	0	0	0	0
P48595	397	45355.9	0	0	0	0	0	0	0	0	0	0	0	0	0	0	0	0	0	0	0	0	0	0	0	0	0	0	0	0	0	0	0	0	0	0	0	0	0	0	0	0	0	0	0	0	0	0	0
Q5JTV8	583	66190.3	0	0	0	0	0	0	0	0	0	0	0	0	0	0	0	0	0	0	0	0	0	0	0	0	0	0	0	0	0	0	0	0	0	0	0	0	0	0	0	0	0	0	0	0	0	0	0
P04839	570	65275.6	0	0	0	0	0	0	0	0	0	0	0	0	0	0	0	0	0	0	0	0	0	0	0	0	0	0	0	0	0	0	0	0	0	0	0	0	0	0	0	0	0	0	0	0	0	0	0
Q6UX06	510	57225.8	0	0	0	0	0	0	0	0	0	0	0	0	0	0	0	0	0	0	0	0	0	0	0	0	0	0	0	0	0	0	0	0	0	0	0	0	0	0	0	0	0	0	0	0	0	0	0
Q6P0Q8	1798	196296	0	0	0	0	0	0	0	0	0	0	0	0	0	0	0	0	0	0	0	0	0	0	0	0	0	0	0	0	0	0	0	0	0	0	0	0	0	0	0	0	0	0	0	0	0	0	0
A6NCL7	494	53923.4	0	0	0	0	0	0	0	0	0	0	0	0	0	0	0	0	0	0	0	0	0	0	0	0	0	0	0	0	0	0	0	0	0	0	0	0	0	0	0	0	0	0	0	0	0	0	0
Q7Z3Z0	450	49269.4	0	0	0	0	0	0	0	0	0	0	0	0	0	0	0	0	0	0	0	0	0	0	0	0	0	0	0	0	0	0	0	0	0	0	0	0	0	0	0	0	0	0	0	0	0	0	0
Q3SYF9	63	6621.6	0	0	0	0	0	0	0	0	0	0	0	0	0	0	0	0	0	0	0	0	0	0	0	0	0	0	0	0	0	0	0	0	0	0	0	0	0	0	0	0	0	0	0	0	0	0	0
P01583	271	30569.3	0	0	0	0	0	0	0	0	0	0	0	0	0	0	0	0	0	0	0	0	0	0	0	0	0	0	0	0	0	0	0	0	0	0	0	0	0	0	0	0	0	0	0	0	0	0	0
P02766	147	15859	0	0	0	0	0	0	0	0	0	0	0	0	0	0	0	0	0	0	0	0	0	0	0	0	0	0	0	0	0	0	0	0	0	0	0	0	0	0	0	0	0	0	0	0	0	0	0
Q15691	268	29962.2	0	0	0	0	0	0	0	0	0	0	0	0	0	0	0	0	0	0	0	0	0	0	0	0	0	0	0	0	0	0	0	0	0	0	0	0	0	0	0	0	0	0	0	0	0	0	0
P13727	222	25171.2	0	0	0	0	0	0	0	0	0	0	0	0	0	0	0	0	0	0	0	0	0	0	0	0	0	0	0	0	0	0	0	0	0	0	0	0	0	0	0	0	0	0	0	0	0	0	0
Q99961	368	41446	0	0	0	0	0	0	0	0	0	0	0	0	0	0	0	0	0	0	0	0	0	0	0	0	0	0	0	0	0	0	0	0	0	0	0	0	0	0	0	0	0	0	0	0	0	0	0
P62854	115	12989.1	0	0	0	0	0	0	0	0	0	0	0	0	0	0	0	0	0	0	0	0	0	0	0	0	0	0	0	0	0	0	0	0	0	0	0	0	0	0	0	0	0	0	0	0	0	0	0
P61018	213	23553.9	0	0	0	0	0	0	0	0	0	0	0	0	0	0	0	0	0	0	0	0	0	0	0	0	0	0	0	0	0	0	0	0	0	0	0	0	0	0	0	0	0	0	0	0	0	0	0
P00488	732	83197.6	0	0	0	0	0	0	0	0	0	0	0	0	0	0	0	0	0	0	0	0	0	0	0	0	0	0	0	0	0	0	0	0	0	0	0	0	0	0	0	0	0	0	0	0	0	0	0
O60716	968	108085	0	0	0	0	0	0	0	0	0	0	0	0	0	0	0	0	0	0	0	0	0	0	0	0	0	0	0	0	0	0	0	0	0	0	0	0	0	0	0	0	0	0	0	0	0	0	0
O14494	284	32117.4	0	0	0	0	0	0	0	0	0	0	0	0	0	0	0	0	0	0	0	0	0	0	0	0	0	0	0	0	0	0	0	0	0	0	0	0	0	0	0	0	0	0	0	0	0	0	0
Q9NZD1	345	38747	0	0	0	0	0	0	0	0	0	0	0	0	0	0	0	0	0	0	0	0	0	0	0	0	0	0	0	0	0	0	0	0	0	0	0	0	0	0	0	0	0	0	0	0	0	0	0
Q9H8H3	244	28282.5	0	0	0	0	0	0	0	0	0	0	0	0	0	0	0	0	0	0	0	0	0	0	0	0	0	0	0	0	0	0	0	0	0	0	0	0	0	0	0	0	0	0	0	0	0	0	0
P36969	197	22143	0	0	0	0	0	0	0	0	0	0	0	0	0	0	0	0	0	0	0	0	0	0	0	0	0	0	0	0	0	0	0	0	0	0	0	0	0	0	0	0	0	0	0	0	0	0	0
P08582	738	80145.3	0	0	0	0	0	0	0	0	0	0	0	0	0	0	0	0	0	0	0	0	0	0	0	0	0	0	0	0	0	0	0	0	0	0	0	0	0	0	0	0	0	0	0	0	0	0	0
P09455	135	15821.9	0	0	0	0	0	0	0	0	0	0	0	0	0	0	0	0	0	0	0	0	0	0	0	0	0	0	0	0	0	0	0	0	0	0	0	0	0	0	0	0	0	0	0	0	0	0	0
Q86X29	649	71375.9	0	0	0	0	0	0	0	0	0	0	0	0	0	0	0	0	0	0	0	0	0	0	0	0	0	0	0	0	0	0	0	0	0	0	0	0	0	0	0	0	0	0	0	0	0	0	0
O75396	215	24706.7	0	0	0	0	0	0	0	0	0	0	0	0	0	0	0	0	0	0	0	0	0	0	0	0	0	0	0	0	0	0	0	0	0	0	0	0	0	0	0	0	0	0	0	0	0	0	0
P0C870	316	35890.9	0	0	0	0	0	0	0	0	0	0	0	0	0	0	0	0	0	0	0	0	0	0	0	0	0	0	0	0	0	0	0	0	0	0	0	0	0	0	0	0	0	0	0	0	0	0	0
Q9Y6X5	453	51589.9	0	0	0	0	0	0	0	0	0	0	0	0	0	0	0	0	0	0	0	0	0	0	0	0	0	0	0	0	0	0	0	0	0	0	0	0	0	0	0	0	0	0	0	0	0	0	0
Q8NHP6	518	59690.4	0	0	0	0	0	0	0	0	0	0	0	0	0	0	0	0	0	0	0	0	0	0	0	0	0	0	0	0	0	0	0	0	0	0	0	0	0	0	0	0	0	0	0	0	0	0	0
P09467	338	36800.8	0	0	0	0	0	0	0	0	0	0	0	0	0	0	0	0	0	0	0	0	0	0	0	0	0	0	0	0	0	0	0	0	0	0	0	0	0	0	0	0	0	0	0	0	0	0	0
Q8IVF2	5795	616224	0	0	0	0	0	0	0	0	0	0	0	0	0	0	0	0	0	0	0	0	0	0	0	0	0	0	0	0	0	0	0	0	0	0	0	0	0	0	0	0	0	0	0	0	0	0	0
O75306	463	52493.7	0	0	0	0	0	0	0	0	0	0	0	0	0	0	0	0	0	0	0	0	0	0	0	0	0	0	0	0	0	0	0	0	0	0	0	0	0	0	0	0	0	0	0	0	0	0	0
P29622	427	48493.1	0	0	0	0	0	0	0	0	0	0	0	0	0	0	0	0	0	0	0	0	0	0	0	0	0	0	0	0	0	0	0	0	0	0	0	0	0	0	0	0	0	0	0	0	0	0	0
P02808	62	7281.6	0	0	0	0	0	0	0	0	0	0	0	0	0	0	0	0	0	0	0	0	0	0	0	0	0	0	0	0	0	0	0	0	0	0	0	0	0	0	0	0	0	0	0	0	0	0	0
P02751	2477	272132	0	0	0	0	0	0	0	0	0	0	0	0	0	0	0	0	0	0	0	0	0	0	0	0	0	0	0	0	0	0	0	0	0	0	0	0	0	0	0	0	0	0	0	0	0	0	0
Q8WXC3	89	10082.5	0	0	0	0	0	0	0	0	0	0	0	0	0	0	0	0	0	0	0	0	0	0	0	0	0	0	0	0	0	0	0	0	0	0	0	0	0	0	0	0	0	0	0	0	0	0	0
Q86Y39	141	14824.5	0	0	0	0	0	0	0	0	0	0	0	0	0	0	0	0	0	0	0	0	0	0	0	0	0	0	0	0	0	0	0	0	0	0	0	0	0	0	0	0	0	0	0	0	0	0	0
O43920	106	12491.4	0	0	0	0	0	0	0	0	0	0	0	0	0	0	0	0	0	0	0	0	0	0	0	0	0	0	0	0	0	0	0	0	0	0	0	0	0	0	0	0	0	0	0	0	0	0	0
O00764	312	35061.9	0	0	0	0	0	0	0	0	0	0	0	0	0	0	0	0	0	0	0	0	0	0	0	0	0	0	0	0	0	0	0	0	0	0	0	0	0	0	0	0	0	0	0	0	0	0	0
P06454	111	12178	0	0	0	0	0	0	0	0	0	0	0	0	0	0	0	0	0	0	0	0	0	0	0	0	0	0	0	0	0	0	0	0	0	0	0	0	0	0	0	0	0	0	0	0	0	0	0
O43852	315	37065.5	0	0	0	0	0	0	0	0	0	0	0	0	0	0	0	0	0	0	0	0	0	0	0	0	0	0	0	0	0	0	0	0	0	0	0	0	0	0	0	0	0	0	0	0	0	0	0
Q9NYL9	352	39552.3	0	0	0	0	0	0	0	0	0	0	0	0	0	0	0	0	0	0	0	0	0	0	0	0	0	0	0	0	0	0	0	0	0	0	0	0	0	0	0	0	0	0	0	0	0	0	0
Q14739	615	70640	0	0	0	0	0	0	0	0	0	0	0	0	0	0	0	0	0	0	0	0	0	0	0	0	0	0	0	0	0	0	0	0	0	0	0	0	0	0	0	0	0	0	0	0	0	0	0
Q9Y608	721	82103.3	0	0	0	0	0	0	0	0	0	0	0	0	0	0	0	0	0	0	0	0	0	0	0	0	0	0	0	0	0	0	0	0	0	0	0	0	0	0	0	0	0	0	0	0	0	0	0
O14561	156	17388	0	0	0	0	0	0	0	0	0	0	0	0	0	0	0	0	0	0	0	0	0	0	0	0	0	0	0	0	0	0	0	0	0	0	0	0	0	0	0	0	0	0	0	0	0	0	0
Q9NPA0	242	26435.5	0	0	0	0	0	0	0	0	0	0	0	0	0	0	0	0	0	0	0	0	0	0	0	0	0	0	0	0	0	0	0	0	0	0	0	0	0	0	0	0	0	0	0	0	0	0	0
Q15555	327	36990.2	0	0	0	0	0	0	0	0	0	0	0	0	0	0	0	0	0	0	0	0	0	0	0	0	0	0	0	0	0	0	0	0	0	0	0	0	0	0	0	0	0	0	0	0	0	0	0
Q16186	407	42108.8	0	0	0	0	0	0	0	0	0	0	0	0	0	0	0	0	0	0	0	0	0	0	0	0	0	0	0	0	0	0	0	0	0	0	0	0	0	0	0	0	0	0	0	0	0	0	0
P02746	253	26686.5	0	0	0	0	0	0	0	0	0	0	0	0	0	0	0	0	0	0	0	0	0	0	0	0	0	0	0	0	0	0	0	0	0	0	0	0	0	0	0	0	0	0	0	0	0	0	0
O43837	385	42138.6	0	0	0	0	0	0	0	0	0	0	0	0	0	0	0	0	0	0	0	0	0	0	0	0	0	0	0	0	0	0	0	0	0	0	0	0	0	0	0	0	0	0	0	0	0	0	0
Q13283	466	52114.1	0	0	0	0	0	0	0	0	0	0	0	0	0	0	0	0	0	0	0	0	0	0	0	0	0	0	0	0	0	0	0	0	0	0	0	0	0	0	0	0	0	0	0	0	0	0	0
P02753	201	22977.2	0	0	0	0	0	0	0	0	0	0	0	0	0	0	0	0	0	0	0	0	0	0	0	0	0	0	0	0	0	0	0	0	0	0	0	0	0	0	0	0	0	0	0	0	0	0	0
Q9NUQ9	324	36706.6	0	0	0	0	0	0	0	0	0	0	0	0	0	0	0	0	0	0	0	0	0	0	0	0	0	0	0	0	0	0	0	0	0	0	0	0	0	0	0	0	0	0	0	0	0	0	0
P56556	128	15108.9	0	0	0	0	0	0	0	0	0	0	0	0	0	0	0	0	0	0	0	0	0	0	0	0	0	0	0	0	0	0	0	0	0	0	0	0	0	0	0	0	0	0	0	0	0	0	0
P21912	280	31590.8	0	0	0	0	0	0	0	0	0	0	0	0	0	0	0	0	0	0	0	0	0	0	0	0	0	0	0	0	0	0	0	0	0	0	0	0	0	0	0	0	0	0	0	0	0	0	0
P50402	254	28957.9	0	0	0	0	0	0	0	0	0	0	0	0	0	0	0	0	0	0	0	0	0	0	0	0	0	0	0	0	0	0	0	0	0	0	0	0	0	0	0	0	0	0	0	0	0	0	0
Q9UNZ2	370	40530.3	0	0	0	0	0	0	0	0	0	0	0	0	0	0	0	0	0	0	0	0	0	0	0	0	0	0	0	0	0	0	0	0	0	0	0	0	0	0	0	0	0	0	0	0	0	0	0
P14866	589	64074.4	0	0	0	0	0	0	0	0	0	0	0	0	0	0	0	0	0	0	0	0	0	0	0	0	0	0	0	0	0	0	0	0	0	0	0	0	0	0	0	0	0	0	0	0	0	0	0
P22307	547	58937.6	0	0	0	0	0	0	0	0	0	0	0	0	0	0	0	0	0	0	0	0	0	0	0	0	0	0	0	0	0	0	0	0	0	0	0	0	0	0	0	0	0	0	0	0	0	0	0
P55735	322	35500.1	0	0	0	0	0	0	0	0	0	0	0	0	0	0	0	0	0	0	0	0	0	0	0	0	0	0	0	0	0	0	0	0	0	0	0	0	0	0	0	0	0	0	0	0	0	0	0
Q86UT6	975	107530	0	0	0	0	0	0	0	0	0	0	0	0	0	0	0	0	0	0	0	0	0	0	0	0	0	0	0	0	0	0	0	0	0	0	0	0	0	0	0	0	0	0	0	0	0	0	0
Q9UBQ0	182	20474.7	0	0	0	0	0	0	0	0	0	0	0	0	0	0	0	0	0	0	0	0	0	0	0	0	0	0	0	0	0	0	0	0	0	0	0	0	0	0	0	0	0	0	0	0	0	0	0
Q16795	377	42464.6	0	0	0	0	0	0	0	0	0	0	0	0	0	0	0	0	0	0	0	0	0	0	0	0	0	0	0	0	0	0	0	0	0	0	0	0	0	0	0	0	0	0	0	0	0	0	0
Q9Y376	341	39825.7	0	0	0	0	0	0	0	0	0	0	0	0	0	0	0	0	0	0	0	0	0	0	0	0	0	0	0	0	0	0	0	0	0	0	0	0	0	0	0	0	0	0	0	0	0	0	0
P54578	494	56015	0	0	0	0	0	0	0	0	0	0	0	0	0	0	0	0	0	0	0	0	0	0	0	0	0	0	0	0	0	0	0	0	0	0	0	0	0	0	0	0	0	0	0	0	0	0	0
Q99598	290	33073.7	0	0	0	0	0	0	0	0	0	0	0	0	0	0	0	0	0	0	0	0	0	0	0	0	0	0	0	0	0	0	0	0	0	0	0	0	0	0	0	0	0	0	0	0	0	0	0
P02747	245	25739.1	0	0	0	0	0	0	0	0	0	0	0	0	0	0	0	0	0	0	0	0	0	0	0	0	0	0	0	0	0	0	0	0	0	0	0	0	0	0	0	0	0	0	0	0	0	0	0
Q8TCT8	520	58086.3	0	0	0	0	0	0	0	0	0	0	0	0	0	0	0	0	0	0	0	0	0	0	0	0	0	0	0	0	0	0	0	0	0	0	0	0	0	0	0	0	0	0	0	0	0	0	0
Q16891	758	83608.3	0	0	0	0	0	0	0	0	0	0	0	0	0	0	0	0	0	0	0	0	0	0	0	0	0	0	0	0	0	0	0	0	0	0	0	0	0	0	0	0	0	0	0	0	0	0	0
Q05315	142	16424.2	0	0	0	0	0	0	0	0	0	0	0	0	0	0	0	0	0	0	0	0	0	0	0	0	0	0	0	0	0	0	0	0	0	0	0	0	0	0	0	0	0	0	0	0	0	0	0
Q9HD42	196	21671.2	0	0	0	0	0	0	0	0	0	0	0	0	0	0	0	0	0	0	0	0	0	0	0	0	0	0	0	0	0	0	0	0	0	0	0	0	0	0	0	0	0	0	0	0	0	0	0
O95361	564	63896.6	0	0	0	0	0	0	0	0	0	0	0	0	0	0	0	0	0	0	0	0	0	0	0	0	0	0	0	0	0	0	0	0	0	0	0	0	0	0	0	0	0	0	0	0	0	0	0
P80303	420	50173.3	0	0	0	0	0	0	0	0	0	0	0	0	0	0	0	0	0	0	0	0	0	0	0	0	0	0	0	0	0	0	0	0	0	0	0	0	0	0	0	0	0	0	0	0	0	0	0
P46976	350	39340.6	0	0	0	0	0	0	0	0	0	0	0	0	0	0	0	0	0	0	0	0	0	0	0	0	0	0	0	0	0	0	0	0	0	0	0	0	0	0	0	0	0	0	0	0	0	0	0
Q14258	630	70909.7	0	0	0	0	0	0	0	0	0	0	0	0	0	0	0	0	0	0	0	0	0	0	0	0	0	0	0	0	0	0	0	0	0	0	0	0	0	0	0	0	0	0	0	0	0	0	0
Q13724	837	91842.6	0	0	0	0	0	0	0	0	0	0	0	0	0	0	0	0	0	0	0	0	0	0	0	0	0	0	0	0	0	0	0	0	0	0	0	0	0	0	0	0	0	0	0	0	0	0	0
Q13409	638	71394.1	0	0	0	0	0	0	0	0	0	0	0	0	0	0	0	0	0	0	0	0	0	0	0	0	0	0	0	0	0	0	0	0	0	0	0	0	0	0	0	0	0	0	0	0	0	0	0
P47989	1333	146312	0	0	0	0	0	0	0	0	0	0	0	0	0	0	0	0	0	0	0	0	0	0	0	0	0	0	0	0	0	0	0	0	0	0	0	0	0	0	0	0	0	0	0	0	0	0	0
Q6Y7W6	1299	149960	0	0	0	0	0	0	0	0	0	0	0	0	0	0	0	0	0	0	0	0	0	0	0	0	0	0	0	0	0	0	0	0	0	0	0	0	0	0	0	0	0	0	0	0	0	0	0
P62857	69	7818.2	0	0	0	0	0	0	0	0	0	0	0	0	0	0	0	0	0	0	0	0	0	0	0	0	0	0	0	0	0	0	0	0	0	0	0	0	0	0	0	0	0	0	0	0	0	0	0
P05362	532	57770.9	0	0	0	0	0	0	0	0	0	0	0	0	0	0	0	0	0	0	0	0	0	0	0	0	0	0	0	0	0	0	0	0	0	0	0	0	0	0	0	0	0	0	0	0	0	0	0
O95571	254	27837.1	0	0	0	0	0	0	0	0	0	0	0	0	0	0	0	0	0	0	0	0	0	0	0	0	0	0	0	0	0	0	0	0	0	0	0	0	0	0	0	0	0	0	0	0	0	0	0
P11177	359	39190	0	0	0	0	0	0	0	0	0	0	0	0	0	0	0	0	0	0	0	0	0	0	0	0	0	0	0	0	0	0	0	0	0	0	0	0	0	0	0	0	0	0	0	0	0	0	0
Q9Y5S9	174	19858.7	0	0	0	0	0	0	0	0	0	0	0	0	0	0	0	0	0	0	0	0	0	0	0	0	0	0	0	0	0	0	0	0	0	0	0	0	0	0	0	0	0	0	0	0	0	0	0
Q9UH99	717	80243.5	0	0	0	0	0	0	0	0	0	0	0	0	0	0	0	0	0	0	0	0	0	0	0	0	0	0	0	0	0	0	0	0	0	0	0	0	0	0	0	0	0	0	0	0	0	0	0
P49458	86	10087.1	0	0	0	0	0	0	0	0	0	0	0	0	0	0	0	0	0	0	0	0	0	0	0	0	0	0	0	0	0	0	0	0	0	0	0	0	0	0	0	0	0	0	0	0	0	0	0
Q8TED4	501	54382.8	0	0	0	0	0	0	0	0	0	0	0	0	0	0	0	0	0	0	0	0	0	0	0	0	0	0	0	0	0	0	0	0	0	0	0	0	0	0	0	0	0	0	0	0	0	0	0
Q86X76	327	35855.2	0	0	0	0	0	0	0	0	0	0	0	0	0	0	0	0	0	0	0	0	0	0	0	0	0	0	0	0	0	0	0	0	0	0	0	0	0	0	0	0	0	0	0	0	0	0	0
Q9BQA1	342	36683.1	0	0	0	0	0	0	0	0	0	0	0	0	0	0	0	0	0	0	0	0	0	0	0	0	0	0	0	0	0	0	0	0	0	0	0	0	0	0	0	0	0	0	0	0	0	0	0
Q9BW30	176	18955.6	0	0	0	0	0	0	0	0	0	0	0	0	0	0	0	0	0	0	0	0	0	0	0	0	0	0	0	0	0	0	0	0	0	0	0	0	0	0	0	0	0	0	0	0	0	0	0
Q9NV96	361	40639.6	0	0	0	0	0	0	0	0	0	0	0	0	0	0	0	0	0	0	0	0	0	0	0	0	0	0	0	0	0	0	0	0	0	0	0	0	0	0	0	0	0	0	0	0	0	0	0
P52746	1687	187740	0	0	0	0	0	0	0	0	0	0	0	0	0	0	0	0	0	0	0	0	0	0	0	0	0	0	0	0	0	0	0	0	0	0	0	0	0	0	0	0	0	0	0	0	0	0	0
Q8IVF4	4471	514494	0	0	0	0	0	0	0	0	0	0	0	0	0	0	0	0	0	0	0	0	0	0	0	0	0	0	0	0	0	0	0	0	0	0	0	0	0	0	0	0	0	0	0	0	0	0	0
Reverse_Q96DT5	4516	520020	0	0	0	0	0	0	0	0	0	0	0	0	0	0	0	0	0	0	0	0	0	0	0	0	0	0	0	0	0	0	0	0	0	0	0	0	0	0	0	0	0	0	0	0	0	0	0
Q7Z7H5	227	25908.3	0	0	0	0	0	0	0	0	0	0	0	0	0	0	0	0	0	0	0	0	0	0	0	0	0	0	0	0	0	0	0	0	0	0	0	0	0	0	0	0	0	0	0	0	0	0	0
P42566	896	98576.8	0	0	0	0	0	0	0	0	0	0	0	0	0	0	0	0	0	0	0	0	0	0	0	0	0	0	0	0	0	0	0	0	0	0	0	0	0	0	0	0	0	0	0	0	0	0	0
[truncated: 94 more columns]

## Sheet: Peptides
Peptide	Z	Redundancy	20231025_184223_Amanda_12_2::1	20231025_184223_Amanda_12_1::1	20231025_184423_Amanda_14_2::1	20231025_184423_Amanda_14_1::1	20231025_183623_Amanda_2_2::1	20231025_183623_Amanda_2_1::1	20231025_184623_Amanda_26_1::1	20231025_184623_Amanda_26_2::1	20231025_184823_Amanda_28_1::1	20231025_184823_Amanda_28_2::1	20231025_183823_Amanda_4_2::1	20231025_183823_Amanda_4_1::1	20231025_184023_Amanda_6_2::1	20231025_184023_Amanda_6_1::1	20231025_183523_Amanda_1_2::2	20231025_183523_Amanda_1_1::2	20231025_184123_Amanda_11_1::2	20231025_184123_Amanda_11_2::2	20231025_184323_Amanda_13_2::2	20231025_184323_Amanda_13_1::2	20231025_184523_Amanda_25_1::2	20231025_184523_Amanda_25_2::2	20231025_184723_Amanda_27_1::2	20231025_184723_Amanda_27_2::2	20231025_183723_Amanda_3_1::2	20231025_183723_Amanda_3_2::2	20231025_183923_Amanda_5_1::2	20231025_183923_Amanda_5_2::2
FSTQCQYQGSYSSCGPQFQSR	2	1	33015.6	0	0	0	24527	27945.7	94435.2	92068.2	72768.4	70125.2	116320	78174.4	0	0	0	0	0	0	18301.3	0	64808.2	67955.5	102190	76918.3	24815.5	14617.3	0	0
PCLQPCEHPEPCPRPEPIPLPAPCPSPEPCR	4	1	243366	213664	106389	146712	149406	145303	585632	627280	475862	375716	0	79824.6	0	0	0	0	0	0	34919.7	53121.4	482944	557088	822263	878709	113223	187079	0	0
SQSCGPQPSWGASCPELRPHVEPR	4	1	329258	304557	144271	129581	227304	219828	1.24506e+06	1.15698e+06	788922	704548	0	0	181531	184467	42135.9	0	48722.6	0	0	181470	685482	766396	1012324	1.0005e+06	0	231772	0	0
PGQCEIPEPR	2	1	265201	246335	0	12302.2	157104	147440	736165	776762	638100	635732	1.2528e+06	1.25899e+06	0	25158.4	0	0	0	11693.6	15396.6	0	596246	733665	854473	908357	0	0	111566	95065.1
LDQCPESPLQR	2	1	100942	97051.9	20313.7	30694	77704.1	85688.8	474754	520913	0	291878	458926	0	0	72786.8	0	0	0	0	42914.3	60173.9	0	310768	352125	362581	132700	109894	0	0
LDTEAPYCGPSSYNQGQESGAGCGPGDVFPER	3	1	106471	47785.3	0	27459.6	62629.4	41278.6	387069	450171	105220	101091	4228.2	62244.6	44840	20677.9	0	0	0	0	41026	54025.9	190115	246863	171640	156569	91620.3	73088.3	4564.6	0
PLRPSEGFPNYCTPPR	3	1	44314.3	18462.1	22614	0	0	19448.6	36891.3	58724.5	0	0	0	0	0	0	0	0	0	0	0	0	32805.3	47956.5	77111.2	86694.5	9229.1	0	0	0
PSYSSCFPQYR	2	1	162876	140152	53208.1	68906	193285	209000	701037	672724	321378	325481	679519	721106	133829	134867	26892.6	22054.5	0	0	110165	111247	416729	443054	394051	345314	0	100923	146359	0
PLPSFCPPR	2	1	766854	610128	0	0	562140	568615	1.7214e+06	2.05189e+06	1.19013e+06	1.38724e+06	3.31824e+06	3.32321e+06	403014	400309	0	0	0	0	332553	334588	1.53267e+06	1.52838e+06	2.09218e+06	2.04392e+06	0	405406	509104	493426
ATCNNYTPQFQLR	2	1	100216	71942.6	0	37993.2	121703	115324	568742	512720	248645	238866	0	428218	0	90404.5	0	0	0	0	93230.5	0	261856	259888	193931	210152	79845.7	92137.8	0	0
IEISSPCCPR	2	1	873769	740094	436258	468648	700424	672449	2.69376e+06	2.87132e+06	1.78177e+06	1.79884e+06	3.7993e+06	3.51399e+06	508142	544966	0	120978	0	0	0	668876	1.80357e+06	1.90811e+06	1.97105e+06	1.99498e+06	501768	543396	522024	516272
QLSEPCLYPEPLPALRPTPR	3	1	278020	222016	119943	0	282063	283855	398668	368494	0	705522	0	0	220895	0	0	0	0	42318.9	194347	180936	430484	308781	1.04861e+06	131448	193290	246915	170355	0
RLQLFPR	3	1	49500.6	42723.2	14503.2	22969.5	39855	35588.6	110313	75051.3	0	0	0	0	32896.8	42613.9	0	0	0	0	50300.8	39448.4	63683.9	61899.2	39476.1	73885.1	17781.7	29032.6	0	0
SSSYLPLRPSEGFPNYCTPPR	3	1	184811	0	0	0	0	0	1.05846e+06	1.01649e+06	695366	637950	0	0	152163	0	0	0	0	0	0	0	0	569486	0	0	295978	0	0	0
ATCNNYTPQFQLRPSYSSCFPQYR	3	1	94126.6	155140	0	116007	47677.7	54034.9	161562	255647	197551	330245	0	0	0	0	0	0	0	0	175751	0	212986	277676	328131	483344	74052.8	0	0	0
SPSPCWGPNPVPYPGDLGCHESSPHR	4	1	83499.1	97365.9	38307.9	41503.2	0	0	339458	0	345385	334091	0	0	0	0	0	0	0	0	0	0	212780	281410	388208	356876	0	77349.4	0	0
FEPCSSSYLPLRPSEGFPNYCTPPR	3	1	82462.3	132343	0	0	132602	0	592983	567301	323427	346363	0	0	0	0	0	0	0	0	89328.9	85339.7	481563	489849	703772	0	0	113826	0	0
TSFSPCVPQCQTQGSYGSFTEQHR	3	1	166708	0	101229	57567.2	48288.3	52035.1	421782	278047	413322	268325	214318	0	0	29617.8	0	0	0	0	0	0	292163	324736	444306	455152	75119.8	104249	0	0
GRPAVCQPQGR	3	1	153363	140963	0	0	0	104470	582651	587941	475155	462359	991107	978889	0	0	0	0	37001.2	0	73049	0	443356	426975	427609	396414	93574.4	91701.8	0	0
CPVEIPPIR	2	1	51275.2	74468.7	0	0	76295.8	0	2.67091e+06	503861	400324	394137	1.70768e+06	1.80986e+06	152298	162964	0	0	0	0	96895.2	93344	402931	1.70363e+06	263996	3.27103e+06	157668	131086	17154.1	0
FFLQGIQLNTILPDAR	2	1	351094	321927	664832	805708	478991	472507	240679	241613	78178.6	76966.7	0	0	194875	204221	601736	653071	115990	96962.9	259170	237600	739255	706776	335602	292606	382917	397666	0	0
AFSVNIFKVWVQAFK	3	1	31124.8	0	0	0	0	0	0	0	0	0	0	0	0	0	0	0	0	0	0	0	0	0	0	0	0	0	0	0
ALQATVGNSYK	2	1	1086287	1018667	1.39556e+06	1.37099e+06	1.57803e+06	1622127	1.22786e+06	1.2077e+06	1.46261e+06	1.50941e+06	1.29843e+06	1.28586e+06	850886	890335	1.99577e+06	2.01377e+06	1.01824e+06	1046326	712519	717827	0	1.71265e+06	1.45296e+06	1.62255e+06	1.02214e+06	972042	526189	529616
AFSVNIFK	2	1	552273	509517	908686	0	1.68781e+06	1.4872e+06	929786	941259	683023	645908	0	0	869271	0	2.0466e+06	1.86618e+06	911958	756933	583230	606693	802415	766568	456335	389972	670208	537516	356192	363470
TVESITDIR	2	1	803554	741844	1.07994e+06	1.19602e+06	1.16362e+06	1.1545e+06	1.50238e+06	1.50351e+06	1.01353e+06	1.13076e+06	424599	425532	414458	435945	1.74684e+06	1.72276e+06	518441	527727	0	496250	2.21375e+06	2.31691e+06	1.55956e+06	1.63458e+06	1.05112e+06	1.00734e+06	221196	0
VWVQAFK	2	1	699319	631533	954313	1.00825e+06	1.95616e+06	1.90029e+06	1.2921e+06	1271701	817755	763544	252257	351591	717019	0	2.05432e+06	2.11056e+06	895450	980447	774145	746984	932396	938484	415263	394284	712656	696374	0	0
FFLQGIQLN	2	1	308596	248942	0	419191	765329	753424	0	697048	333966	314966	0	0	0	290570	980464	1.0416e+06	310698	307783	0	0	694899	693479	260242	240740	460502	383925	198369	0
VTLPAGPDILR	2	1	100480	96248.3	0	118821	0	0	163652	0	195273	85473.3	61027.2	54844.8	87189.5	95618	189609	174554	0	0	75519.2	20967.7	155267	152388	180843	170542	0	90190.9	0	0
PAGPDILR	2	1	126322	137842	201062	215955	0	0	191994	203989	123256	143499	290422	318533	0	90993.5	0	230012	98482.8	0	0	51255.5	270421	266629	246718	247644	219299	225269	0	0
VIGGDDLSTLTGK	2	1	225831	180737	192846	130863	194645	194840	366178	364242	941405	0	132827	124018	96644.1	62305.5	335053	306296	135995	153618	118553	104966	0	142572	0	40806.2	225567	208830	0	0
NVLIVEDIIDTGK	2	1	98859.2	77534.9	94310.1	103696	99115.8	101382	104486	109885	29401.9	7310.8	0	8738.5	48293.6	49586.9	117871	128338	61687.1	0	46655.3	51446.2	127579	116472	91122.2	0	114078	127895	0	0
SIPMTVDFIR	2	1	8644.2	9160.4	18206.6	0	59120	58022.5	0	28867.8	0	9007.9	0	0	44232.6	28733.2	98600.6	83858.1	33948.8	0	0	0	27517.5	32983.6	0	0	55257.9	51983	0	0
ALDYNEYFR	2	1	75732.6	59324.7	76108	80973.8	99014.4	101598	149396	136093	0	0	0	28923.4	54904	0	138207	157321	0	0	48097.8	246341	0	133122	69147.2	59915.4	114005	116467	0	0
SVGYKPDFVGFEIPDK	3	1	95311.2	83473.9	0	0	94220.2	109762	48168.8	73794	106591	55257.4	0	0	48990.5	44336.4	194487	172046	58719.5	66696.7	0	39204	140841	124113	0	138949	139404	130266	0	0
TMQTLLSLVR	2	1	116591	101486	143091	150825	141886	139654	86914	87822.4	81792.9	69054.8	0	0	62019.8	61087.1	138212	149975	92363.6	80410.4	47611.7	46545.3	150665	0	120932	127618	107875	103844	0	0
VFIPHGLIMDR	3	1	45536.2	53336.7	71570.7	74300.8	47135.7	35328.8	37041.9	0	0	0	0	0	3416	0	60250.7	68221.3	0	0	0	0	57495.3	44879.3	46532.7	43626	0	43253.2	0	0
DLNHVCVISETGK	3	1	72750.3	70256.8	63245.9	74061.7	60855.2	63282.9	77875.5	72837.6	32895.5	59056.8	50097.7	795714	17030.3	0	76754.1	68584.8	56419.8	42045.3	28655.4	0	100244	99521.9	74346.8	55385.5	82699.5	0	0	0
AFLTLAEDILR	2	1	60426.8	60163.7	64271.2	78607.6	23277.7	0	72902.1	69424.9	17183.6	16671.3	0	0	2301.9	0	28437	29786.8	41786.7	34022.5	43126.3	43577.6	83178.6	86341.3	60543.4	50936.1	74646.1	60931.1	0	0
ALTTVTALVR	2	1	100739	82382.9	93164.6	93973.7	172147	169020	58241.6	72796	77843.2	55864	69158.1	78778.2	67246.8	0	203445	185368	105413	101468	67012.3	55815.6	80637.7	85903.1	67435	86463	122950	108698	28219	31437.5
AWEPWLPAEALR	2	1	101124	0	0	0	135872	120893	67508.9	85131.6	59959.3	56303.5	0	0	8777.9	18507.2	179893	169048	79874.7	90136.6	48657.7	45667.2	92997.5	100927	116880	108310	119244	107007	20469.3	5504.4
IGGFYALSPYPGLR	2	1	30376.8	24582	40842.9	39665.3	56734.3	57204.7	21158	0	26395.5	18066.4	0	0	4049.8	0	47290.9	56022.8	46754.5	44688.4	36925.6	43211.6	34511	48743.9	40248.4	44640	46538.1	38354.8	12739.2	0
IGLNPGYR	2	1	66208.8	0	0	0	0	0	0	0	0	0	0	0	0	0	0	0	0	0	0	0	0	0	0	0	0	0	0	0
PGAGYWGEYSK	2	1	27494.6	26420.5	0	28272.3	58890.4	26943.4	0	0	0	0	28199.7	26658.6	0	20502.5	70873.3	0	54565.6	40957.2	0	0	15287.4	39809.2	0	0	0	59258	0	0
LTGFHETSNINDFSAGVANR	3	1	232999	214284	223462	273297	0	0	379330	380208	404568	373292	0	0	0	0	0	36640.8	0	94587.5	218874	174255	316689	353902	501093	502734	162670	164412	0	0
RPSANCDPFSVTEALIR	3	1	51414.6	36500.9	56718.5	69827.7	0	0	171637	145799	184943	154295	0	0	0	0	0	0	7364	0	92215.9	87791.4	152511	163699	224758	244752	67146.5	35640.1	0	0
DIVEAHYR	3	1	92764.2	91767	108859	130822	0	0	173757	0	0	168980	48605.8	50499.2	0	0	15383.5	0	0	29904.6	79964.5	71330.2	142350	146733	166994	186867	77265.4	60259.2	0	0
LVLCEVFK	2	1	621369	544588	947573	997241	0	0	830837	844073	914839	929624	0	0	0	0	122268	127341	383280	321280	734787	786639	714495	718204	1.34608e+06	1.05096e+06	421190	438399	0	0
YIEEAIEK	2	1	157672	138690	215236	204552	0	0	279933	250612	295578	0	0	0	0	0	0	0	51877.5	0	105746	117592	328484	385585	405585	416362	142763	132606	0	0
GYFEDR	2	1	33357.2	26722.3	36546.1	37333.5	0	0	86441.7	84859.7	110830	95312.8	0	8311.5	0	0	0	0	0	0	13078	18612.7	79644.7	80452.7	103186	95905.5	0	31303.3	0	0
TCLLNETGDEPFQYK	2	1	78718	67363.6	95675.4	0	0	0	123628	102942	203069	218584	19097.4	0	0	0	0	0	0	0	0	0	112436	151610	249632	255964	0	45470.9	0	0
PSYCGQSCCR	2	1	54389.8	51170	0	0	96437.1	93515.7	159327	146109	682650	675564	202017	191273	0	0	0	0	85590.4	79171.8	35203.4	33371.6	1.43362e+06	1.40749e+06	146569	164076	0	0	0	0
PVCCCEPTC	2	1	66414.2	0	0	0	100520	104670	172682	170565	585492	590016	154877	0	0	0	0	0	0	86364.1	0	0	1.39788e+06	1.44301e+06	205794	253042	159373	153135	0	0
LYTLVTYVPVTTFK	2	1	42226	37153.5	22721.6	39362.5	0	0	30672.4	41116.8	0	0	0	0	0	0	0	0	29031.8	30000.9	0	11809.1	44028.5	51958.6	0	0	21793	15520.7	0	0
SAINEVVTR	2	1	80890.3	74752.3	0	67725.7	0	0	75384.6	78518.6	0	0	0	0	0	0	0	0	0	54664.5	39928.4	39248.7	0	100952	0	0	48186.1	0	0	0
YALYDASFETK	2	1	43282.1	57003.3	61738.9	0	0	0	156878	188725	210308	195708	51741.1	64154.4	0	0	0	0	59052.8	0	52826.1	68915.1	211859	199178	181546	249817	77041.4	73021.9	0	0
HFVGMLPEK	2	1	68455.8	0	80028.7	93931.1	0	0	0	48745.5	55291.5	0	20139.3	0	0	0	0	0	0	0	0	0	79207.3	80943.4	0	92369.1	0	0	0	0
CIIVEEGK	2	1	53173.1	44874	44135.9	44317.5	0	0	61051.9	0	37348.7	0	21604.2	37327.7	0	0	0	0	6143.6	0	27353.4	25528.4	67392.7	30273.5	70708.7	62211.2	6193.8	34965.3	0	0
AVIFCLSADK	2	1	49984.3	0	33700.1	47877.8	0	0	23338.8	0	34558.5	0	0	0	0	0	0	0	0	0	54691.4	14353	82963.9	89906	30984.1	0	41358.3	0	0	0
LPHVLLLQLGTTFFK	3	1	9502.5	11197.3	13515	17231.9	0	8231.9	0	0	0	0	0	0	0	0	0	0	0	0	0	0	0	0	0	0	0	0	0	0
LMTEILGR	2	1	86732.5	74262.8	109488	0	49979.9	0	0	0	0	0	0	0	0	0	0	0	12268.5	67829.8	0	0	0	0	94277.7	93060	56821.7	0	0	0
AALADVLR	2	1	104948	90161	125646	127209	115394	122796	221016	247271	358775	337373	118217	112211	108884	121667	160648	155753	87697.8	94917.5	131892	116846	255384	262625	283073	298462	129794	138431	0	0
IDYIAGLDSR	2	1	59321.6	19345	53393.8	53296.5	0	0	43132.3	0	38730.2	0	0	0	0	0	0	0	0	0	5935.3	0	45992.7	74216.2	81806.8	52794.3	0	0	0	0
SLAPSLLDR	2	1	98815.1	82778.6	107270	138407	167106	162911	59186.6	131383	0	0	0	0	70957.2	76419.2	198474	162828	58526	55540.8	63978.5	59077.5	157211	144570	192041	216810	129384	129880	0	0
TGLLGIFWK	2	1	56374.9	49873.9	53913.1	56159.5	98733.7	102603	51891	52603.4	0	0	0	0	50119.4	48676.9	65945.9	88548.1	0	38103.4	40311.5	29100.9	22935.9	23653.9	21481.5	21398.3	46246.5	43599.2	0	0
AFGYYGPLR	2	1	3.25601e+06	2.62579e+06	0	5.5334e+06	0	0	94472.2	88230.7	0	0	0	0	0	0	0	0	0	0	0	0	97582.2	124433	168131	147855	0	0	0	0
VGEYSLYIGR	2	1	37945.5	35072.2	0	0	0	0	49300.3	39438.6	242125	0	0	0	0	0	0	0	74578.1	0	19253.9	0	84928.3	91526.8	49678.6	0	0	0	0	0
VFVFPR	2	1	48717.7	41909.6	25820.9	38684.4	0	0	76915.5	93580.9	25556.5	37261.8	0	0	0	0	0	0	40012.9	47054.6	15120.6	26758.5	114668	84548.6	21789.6	29275.9	0	0	0	0
LTFSCLGGSDNFK	2	1	16876.6	21837.8	0	0	0	0	74782.2	42951.1	89235.1	92105.8	0	0	0	0	0	0	0	0	0	0	63053.6	74051.4	108856	116730	0	0	0	0
DVNVNFEK	2	1	26679.5	0	0	0	0	0	55468	46324.2	67941.2	0	0	0	0	0	0	0	0	0	0	0	28555.3	40169.1	88130.3	109783	0	0	0	0
SILCCLR	2	1	36326.1	0	0	0	0	0	0	0	0	0	0	0	0	0	0	0	0	0	0	0	0	0	0	0	0	0	0	0
LGSCPEDQLR	2	1	492548	482912	473302	463622	329194	322003	0	361011	0	631102	338037	343636	151775	175898	502990	504254	456396	397134	258928	247545	529642	656854	558396	564600	452718	0	84852.5	81366.2
SGGCPPDDGPCLLSVPDQCVEDSQCPLTR	3	1	97054.5	15043	60650.2	83616.6	42975	62143	0	0	75626.7	74660.1	0	0	0	0	97512.3	93087.7	56925.6	56829	0	20026.2	26752.8	8271	189764	76806.5	135000	121137	0	0
FSQFLETEYK	2	1	56355.3	39178.9	61262	41014.4	0	0	36115.3	27588.1	0	0	0	0	0	0	10526.2	19184.2	0	58611.3	28611.3	38468.5	0	0	0	40975.5	19605	0	0	0
LVIDQIDNGFFSPK	2	1	66946.5	77865	93339.4	116690	30698.1	0	56482.6	52389.9	32364.2	39032.3	0	0	0	0	0	0	113663	103750	57229.3	55934.7	64559.7	61630.4	95249.7	88388.7	67943.5	43664.2	0	0
INPSSMFDVQVK	2	1	59726.4	0	63507.9	0	0	0	0	0	0	0	0	0	0	0	0	0	0	0	0	0	0	0	0	0	0	0	0	0
LHSFLGDDVFLR	3	1	49704.9	30421.1	53238.3	64422.2	16933.3	0	33867.9	35565.5	0	0	0	0	0	0	21480	16445.5	53422.8	53074.7	25210.3	25573.2	13436.2	0	34979.2	18375.7	30129.8	32951.6	0	0
DVIEEYFK	2	1	82398.1	65640.4	58827.2	0	0	0	76022.8	88340.6	76801.9	72854.3	18561.4	0	0	0	0	0	30758.8	26061.1	31062.2	21915.7	88199.2	107238	102564	83992.2	57093.3	50910	0	0
LVEALCAEHQINLIK	3	1	113697	82460.2	80561	101067	0	0	82000.5	82074.1	49830.3	54530.2	0	0	0	0	0	0	0	0	0	40138.5	78043.3	0	61211.5	0	56231.7	49864.2	0	0
TALIHDGLAR	3	1	0	0	0	0	0	0	64273.1	0	72307	0	0	0	0	0	0	0	62757.6	0	0	0	0	85847.7	0	0	53681.6	54118.1	0	0
LGEWVGLCK	2	1	115356	84081.6	94418	103075	0	0	85884.2	95459.8	56547.1	63032.4	29500.2	20926.3	0	0	0	0	54791.6	60600.9	66295.1	71434.6	94768	104906	90265.8	81386.6	54770.5	48549.1	0	0
LVQAEYWHDPIKEDVYR	4	1	59735	41657.7	0	99280.8	90368.3	62743.9	51017	50423.2	12393.4	30886.5	0	0	0	0	66119.2	98454.5	31987.9	39245.5	32045.8	0	96867.3	80443.6	91704.7	87295.4	90301.8	77945.6	0	0
LQQGYNAMGFSQGGQFLR	2	1	12449	18238.5	36007	43727.3	23635.5	29089.1	0	0	0	0	0	0	0	0	28137.4	36063.6	0	0	0	0	0	0	50965.8	36320.5	26327.4	0	0	0
NVAGEIVLITGAGSGLGR	3	1	27333.9	28104.8	29843.1	34355.8	23871	12210.1	48841.6	35348.9	26094.3	23248.1	0	0	13647.1	0	6102.5	0	5248.8	5939.6	21698.9	17626.9	36298.7	26405.4	42118.4	33213.8	59286.3	49044.3	0	0
IVEAILQEK	2	1	161117	173774	124114	134887	84764.2	97364	134586	157912	140418	141769	98373	100729	0	0	136138	180179	57587.6	0	84729.8	0	145657	146785	163154	195087	156623	172925	0	0
SFDVNFK	2	1	55088.2	59813.3	69647.7	83276.1	47755	0	62176.5	79053	81287.4	109936	75894.5	80765.2	0	0	62074.3	0	44630.9	0	59532.3	0	60538.7	67661.4	82311.9	80553.4	95085.6	87435.1	0	0
YQQGDFGYCPR	2	1	44324.5	44246.6	0	0	0	0	0	0	0	0	0	0	0	0	0	0	31426.7	17269.3	27057.5	20982.3	59775.5	42846.5	48464.1	59554.2	49971.5	53051.1	0	0
FNLTGLNEQVPHYR	3	1	61811.5	0	0	0	0	0	0	0	0	0	0	0	0	0	0	0	23281.7	0	8765.9	0	0	0	0	132685	21857.3	51513.7	0	0
YWLCAATGPSIK	2	1	157181	129675	164222	169994	0	0	187162	184306	189155	187799	61211.3	131767	0	0	0	0	115735	102922	127668	114248	189090	187727	192952	352810	97710.8	99952.5	0	0
DETNYGIPQR	2	1	207887	172145	240935	269136	0	0	273496	271094	318438	348770	194925	186951	0	15300.8	0	51584.7	101651	109373	116269	107428	275599	266451	371380	351705	214296	216855	0	0
HLYTLDGGDIINALCFSPNR	3	1	40963	30549.7	0	52004.4	0	0	50706.4	47107.6	0	0	0	0	0	0	0	0	19106.9	0	26355.2	37185.9	39831.3	42113.6	60601.2	41378	58162.2	44171	0	0
VWQVTIGTR	2	1	448241	0	358351	341234	0	0	240643	199413	243292	178580	128871	0	0	0	0	0	316017	371532	268838	221978	211591	199571	249353	185363	293393	294069	0	0
LWDLTTGTTTR	2	1	244371	190170	225806	220712	0	0	291724	289785	314295	266977	148506	144060	21809.1	23937.2	55568.3	39810.3	198378	150671	182127	180492	294906	275498	252057	265427	189611	219854	0	0
FSPNSSNPIIVSCGWDK	2	1	74764.2	0	106506	98370.3	0	0	75980.6	77139.3	101662	96076.3	34122.8	0	0	0	0	0	45647.8	32487.5	57869.6	0	128706	107297	117484	125718	0	60552.9	0	0
YTVQDESHSEWVSCVR	2	1	0	0	23966.4	21670.9	0	0	15289.3	0	25732.7	0	0	0	0	0	0	0	0	0	0	0	0	16743	0	0	0	0	0	0
SGTSASLAISGLR	2	1	152979	135669	303047	348412	0	0	304763	293210	488068	444804	76034.6	77745.4	0	0	0	0	201700	176170	0	0	397106	352010	727453	766404	0	0	0	0
FVTLLYR	2	1	23311.9	27655.4	23482.1	5017	28607.6	21729	0	0	0	33397.8	0	0	0	0	38284.5	43680.5	0	34587.9	0	0	0	24227.3	43632.2	10098.3	0	0	0	0
LQGGVLLAQIR	2	1	30018.3	26682.1	0	0	36903.5	0	0	0	0	28357.6	0	0	0	0	49351.8	33851.8	52037.1	45686.2	0	0	28469.5	31980.8	0	0	33370	19585.6	0	0
FLFGIYQQAEK	2	1	18974	9816.1	25888.7	27702.8	18405.1	14808.2	0	0	0	0	0	0	0	0	0	0	0	0	0	0	13178	16277.6	0	13499.1	12854.7	21674.9	0	0
VETISTDVCNR	2	1	33246.8	22655.8	0	0	27165.5	26511	0	0	0	0	0	0	11915.5	17252.6	37399.6	55548.6	0	0	0	0	0	0	0	0	0	0	0	0
VCLPDSSIK	2	1	18737.5	19636.9	0	0	35342	0	0	0	0	0	0	0	25037.4	28248.6	0	0	0	0	0	0	0	0	0	0	0	0	0	0
IVADQLCAK	2	1	96354.7	0	109595	105654	76420	78844	0	98158.7	138183	145390	95954.9	93255.9	0	0	106614	101674	80479.4	0	0	56039.8	104423	136587	132806	129427	87485.2	96554.6	0	0
LQSEVAELK	2	1	62688	55581.9	71439.9	70791.3	0	31921.2	57903.1	65401.3	105878	0	0	0	0	0	70073.4	54646.8	0	40361.9	0	0	88761.3	97221.5	107781	115905	0	0	0	0
LVSSDPEINTK	2	1	63128.6	60717.6	46784.1	47454.2	0	0	72040	94997.6	105338	106220	0	0	0	0	86347.1	59262.3	0	0	18737.9	25528.8	74675	84284.8	87909.2	96803.3	0	67664.2	0	0
GQPAIIDGELYNEVK	2	1	41385	0	54320.1	0	0	0	0	0	0	63927.8	0	0	0	0	0	0	0	0	0	0	56742.6	23031.3	78619.5	18241.2	39811.4	51570	0	0
VEESSWLIEDGK	2	1	11033.8	22941	0	15730.8	0	0	88721.1	74508.2	72035.5	80526.3	0	0	0	0	0	47288.9	0	0	0	0	87302.9	0	113061	117341	88984.7	76969	0	0
IINAFFPEGEDQVNFR	2	1	97498	73711.3	94389.8	0	34694.3	32770	0	0	73033.4	70806.5	0	0	0	0	0	49617.3	0	0	46407.6	40792.8	0	0	0	0	29230.1	28543.9	0	0
DELLQVLR	2	1	38657.4	0	48442.8	53167.8	35121.2	38424.1	77665.4	74541.4	109828	102305	0	0	16666.5	0	67566.7	59709.6	0	0	25052	22043.8	48853.8	62782.5	94639	112247	40690.2	46128.1	0	0
YLIATSEQPIAALHR	3	1	15791.3	25140.2	23779.5	30766.8	0	0	0	40660.9	0	0	0	0	0	0	0	0	0	0	0	0	19097.9	0	42123.8	41034.9	7145	0	0	0
ELVSCSNCTDYQAR	2	1	18871.7	10080.4	4171.8	15253.9	0	0	22101.4	0	0	0	0	0	0	0	0	0	0	0	0	0	19575.5	0	0	0	0	18452.2	0	0
KLDLEAWFPGSGAFR	3	1	28045.5	23869.5	41719.2	47754.4	0	0	8823.8	23077.3	0	0	0	0	0	0	0	0	0	0	0	0	0	0	0	0	0	0	0	0
NSLISYLEQIHR	3	1	30865.5	33694.1	42545.8	0	57676.7	49178.6	73140.7	78512.1	7684.8	0	0	0	62952.4	55899.2	0	64590.5	40925.3	48401.6	34758.3	32522.2	65820.5	69935.8	54574.6	43845.5	0	0	0	0
SNAQGIDLNR	2	1	17555.1	0	13544.9	17617.1	0	35229.3	0	0	0	0	0	0	27007.4	0	31582.4	37450.5	0	0	0	0	0	0	0	0	0	0	0	0
LLIPGNYK	2	1	28873.7	36296.7	50675.2	0	0	50727.8	62570.1	91087.5	58507.2	0	0	0	0	0	67927.6	48898.3	0	0	0	0	109717	104839	0	0	0	0	0	0
DHASIQMNVAEVDK	3	1	26932.5	14758	0	6024.6	0	0	0	0	0	0	0	0	0	0	0	0	0	0	0	0	0	0	0	0	16366.5	13824	0	0
TYAICGAIR	2	1	424195	412704	386059	416969	0	0	0	0	0	0	0	0	0	0	0	0	387193	336772	0	0	486585	454572	0	0	340819	343657	0	0
TPAFAESVTEGDVR	2	1	26564.6	31046	32829	27283	29110.1	40084	104404	89501.6	140007	132778	0	0	0	16236.5	66614.3	79152.7	0	0	0	0	227839	219869	198810	168607	286062	135715	0	0
VEGGTPLFTLR	2	1	194120	173157	0	0	0	0	173586	164426	250322	233215	0	0	0	75762.6	0	0	147746	0	0	0	0	185906	234339	216645	159953	167161	0	0
GLVVPVIR	2	1	52091.9	38241.1	0	67791	136710	0	71644	82857.5	0	120851	99219.9	0	74021.2	77083.5	196044	0	47763.4	56578.7	0	0	121125	110341	135159	134402	84121.3	88078.2	0	0
TVESEAASYLDQISR	2	1	43384.2	31730.3	62386.7	72955.3	0	0	37670.2	31205.3	73290.3	74804.1	0	0	0	0	0	0	33708	0	32443.7	28298.8	55076.5	44026.6	120704	111421	87347.8	88923.7	0	0
SNQQLVDIIEK	2	1	45599.5	82231.9	116148	0	0	0	0	0	0	0	0	0	0	0	0	0	0	7441.8	0	0	0	30455.3	80057.1	0	0	0	0	0
THDNDLMLLQLQQPAR	3	1	16786.8	14105.1	0	28483.7	0	0	0	0	0	0	0	0	0	0	0	0	8891.1	0	0	0	0	0	0	0	7046.9	15865	0	0
SSQPWQAALLAGPR	2	1	35167.4	58003.7	0	0	24635.5	40885.9	0	0	0	0	0	0	0	0	12049.2	20909.1	98664.3	22698.1	0	0	17117.8	0	0	0	37119.8	56372.1	0	0
VSGWGTISSPIAR	2	1	69530.9	0	0	40666.4	0	0	0	0	0	0	0	0	0	89866.8	0	31660.9	0	106106	0	0	0	0	0	0	0	0	0	0
AVRPIEVTQACASPGTSCR	3	1	58382.2	57760.3	32986.7	53605	19828	0	0	0	0	0	0	0	20216.7	28349.5	38142.3	43593.5	104652	66591.5	10826.4	0	19285.1	56524.4	0	0	47604.4	14789.7	0	0
GQLQGLVSWGMER	2	1	10207.9	11069.9	0	0	0	0	0	0	0	0	0	0	0	0	0	0	0	13607.1	0	0	0	0	0	0	0	8247.6	0	0
TITPGMVCAGVPQGGK	2	1	57175.9	42747.7	0	28582.6	0	0	0	0	0	0	0	0	0	0	0	0	0	0	0	0	0	0	0	0	33923.6	37419.6	0	0
GISLNPEQWSQLK	2	1	205919	170432	0	278120	0	0	188161	0	342234	313721	0	0	0	0	0	0	139077	143396	131462	141992	187575	0	414055	404689	0	200043	0	0
EQISDIDDAVR	2	1	57057.5	42125.5	65690	78258.4	0	0	112400	114497	167969	170873	0	0	0	0	0	0	0	0	35927.8	0	211935	211586	410464	390375	61949.7	0	0	0
DDNMFQIGK	2	1	59297.2	48595	74108.5	73548.2	0	0	32678.6	29720.6	73085.2	81120	0	0	0	0	0	0	0	0	0	0	64729.8	60219.1	155424	140566	35708.5	23508.8	0	0
IAEGAQQGDPLSR	2	1	68676.5	67201.1	61554.3	49095.5	110926	84803.4	96034.4	97725.4	96468.7	86374.3	80724.7	66947.7	22642.5	10995.1	104972	109147	47107.9	53191	30303.3	40991.1	80888.9	110737	78454.1	91437.1	82936	88812.8	0	0
AGVDPLVPLR	2	1	135967	0	142002	0	164863	128746	156128	0	0	0	0	88572.8	77479.7	74897.4	177717	0	0	119777	0	99389.2	148824	158398	0	84850.7	116760	122960	0	0
IVFDSIDNLEAAPHDIGYVK	3	1	93438.6	55672	92665.9	105232	73395.1	91355.9	0	65511.3	0	41432.4	0	0	0	0	126290	106987	61855	0	45255	0	103413	86811.1	123796	97369.8	105463	87557.7	0	0
SLGLSLSGGDQEDAGR	2	1	82746.9	101300	68702	77168.2	0	45960.3	110895	19159.1	28653.6	71997.3	0	49939.9	31129.4	30264.5	106892	95172.4	11024.2	58987.4	0	28922.6	173824	156218	0	91250.1	145293	124634	0	0
HSSALGGASLGAR	3	1	25651.7	25049.7	21196.5	25799.5	32147.9	35925.6	28727.7	0	0	0	35935.5	35986.3	0	8346.7	40620.2	26816.1	25356.7	17098.8	21201.6	18953.2	24176.2	26907.2	17938.2	30645.8	32426.8	27724.9	0	0
LGILTHLYR	3	1	57093.9	54715	51447.8	74137.6	0	0	27845.6	50560.5	0	0	0	0	33469.2	38352.8	67891	0	0	38498.9	42212.9	41267.7	0	0	0	0	50873.9	45697.1	0	0
HIVAVLPEIDPVLFQGK	3	1	72867.7	59637	87301.4	79461.5	79288.9	58602.4	43244.2	52642	44727.3	37208.2	0	0	20307	31464.9	93398.7	85855.1	2452.7	32849.4	40641.6	46870	68067.7	74806.3	47552.3	46245.2	70264.5	73376.7	0	0
ALINSPEGAVGR	2	1	296879	0	585774	654299	740748	729796	397523	438548	650295	673617	405986	376759	202536	201772	763732	736381	304134	312023	289482	280333	498235	565861	574736	574515	446123	523419	108184	111712
YLDESSGGWR	2	1	158485	154212	311739	325212	373615	327649	254347	249546	0	275452	85022.6	105361	89012	91845.5	401567	373822	135127	119899	112947	128358	0	368899	0	435900	295414	273586	0	0
GGGTLCAQLPALWK	2	1	144649	116154	339929	0	417295	384695	0	170592	222834	228287	0	0	8188.2	0	328188	404056	149499	0	132404	133599	263859	259575	264365	248426	256262	233910	0	0
SLQPLYR	2	1	166172	0	389574	431956	389698	0	224272	0	0	0	223260	212802	0	0	362411	352258	159421	127725	0	211931	0	0	0	0	252016	0	0	73585.2
HDADGQATLLNLLLR	3	1	9918.7	0	9556.5	27481.3	0	0	0	0	0	0	0	0	0	0	0	0	0	0	0	0	19322.7	16494.1	30732.9	0	0	6589.9	0	0
FNQVLDQFGEK	2	1	24028.5	25723.9	37740.3	41741.1	0	0	0	0	0	0	0	0	0	0	0	0	0	0	0	0	52761.3	0	0	0	0	10515.9	0	0
SLCNLGSCGPR	2	1	354811	333976	119264	121056	985913	980606	1.47482e+06	1.46808e+06	6.68005e+06	6.41433e+06	1.69715e+06	1.82083e+06	158451	159068	35139.3	34941.8	916974	863100	287329	273354	7.67088e+06	9.71099e+06	2.0015e+06	1.84032e+06	1.29655e+06	1.33914e+06	108168	110715
CCESNLEPLFSGYIETLR	2	1	9087.3	23463.7	0	0	68724.6	71075.4	139449	143555	300133	0	0	0	5785.6	0	0	0	28535.9	18999.5	0	4332.1	1.15592e+06	1.2241e+06	191894	197600	178467	228527	0	0
LEAAVAEAEQQGEAALSDAR	2	1	0	0	0	58802.8	411428	395902	17464.1	1.03202e+06	3.02977e+06	3.09158e+06	0	0	74958.3	91786.6	0	52924.4	333074	347003	100378	99323	5.99519e+06	5.92175e+06	1.04041e+06	984176	4474.2	1.01749e+06	0	8370.6
GGVSCGGLSYSTTPGR	2	1	305114	271140	77816.4	74444.5	648357	654353	1.1553e+06	1.13466e+06	4.53562e+06	4.68092e+06	1.47888e+06	1.15885e+06	121314	128352	21943.2	39152.2	741385	735324	224445	220067	7.54784e+06	7794943	1.50754e+06	1.51532e+06	927846	939831	84336.1	0
AQYDDVASR	2	1	145682	137877	28318.9	0	266462	0	829416	831796	2.93042e+06	2.96057e+06	694894	692908	64668.7	71995.4	22032.3	0	267878	0	75042.1	0	4.60156e+06	4.91719e+06	902980	946278	0	743554	46514.5	0
KSDLEANVEALVEESSFLR	3	1	116319	105749	0	0	173033	0	204144	163237	128236	114026	0	0	0	0	0	0	65255.3	34084	42601.8	39645.8	1.88524e+06	1.67827e+06	352001	281187	0	0	0	0
WQFYQNQR	2	1	100693	92787.4	0	0	320714	308390	414957	389453	1.65035e+06	1.54813e+06	202090	0	54068.6	52184.2	0	0	323763	325636	122844	113329	3.19848e+06	3.3159e+06	595942	671295	453564	472976	32492.8	0
AKLEAAVAEAEQQGEAALSDAR	3	1	79107.1	0	22476.9	0	204483	0	0	135490	714422	579647	0	0	0	13680.3	0	0	113490	0	0	65040.3	0	0	0	0	218259	199625	0	0
CCISAAPYR	2	1	102291	76185.1	0	0	316138	289176	415237	391840	1787743	1.94637e+06	558255	574267	46392	44431.7	0	0	227578	221244	0	0	2.54841e+06	2.79688e+06	0	524566	361479	374797	30496.9	31841.8
LTAEIENAK	2	1	314246	290810	39328.2	32276.8	0	568684	1.3863e+06	1.31255e+06	5.06302e+06	5.10856e+06	1.13808e+06	1224832	157110	0	51741	0	509986	469834	149225	0	8.23626e+06	8485330	1.62025e+06	1600548	1.31286e+06	1.29656e+06	0	0
GLTGFGSR	2	1	226378	204169	0	70438.3	541412	559607	725432	738612	3.22332e+06	3.29671e+06	931162	880014	0	0	22961	0	567389	480756	144565	139943	3.9936e+06	4.41097e+06	853749	949005	630283	636283	102961	112734
GDPCNTICCR	2	1	177410	164050	224817	248930	155714	167341	136517	110001	269335	231286	131865	130907	41061.6	56144	216958	212900	128735	130765	106422	114816	174082	185976	230813	219539	118899	114832	24354.7	21388.7
EDLNSPNPSPGGCYDTK	2	1	100824	95104.6	162071	191836	80828.1	72985.7	135480	115627	199230	205989	49463	61355.9	0	0	167334	162394	91540.1	0	54048.6	58692.8	338490	339031	259830	0	118185	100754	0	0
QVIPETLLSWQR	2	1	177092	0	241386	271411	344959	0	0	206126	209061	220464	0	0	109107	0	431143	427062	221226	233515	182285	174812	229132	224377	293731	256168	0	144246	0	0
LGLDYSYDLAPR	2	1	535946	298765	595233	622356	409208	381928	1.21992e+06	257326	452057	405303	68561.9	664523	137401	137082	690946	580270	348787	367252	309564	356210	478782	458778	1.0933e+06	1.33407e+06	256933	242266	28874	29662.8
PGLPQPPPLLLLLLLLPLLLVTAEPP	2	1	958431	0	0	893971	0	0	0	0	0	0	0	0	0	0	0	0	0	0	0	0	0	0	0	0	0	0	0	0
YNSGTYNNQYMVLDLK	2	1	69784.2	69577.4	0	0	60120.4	66398.4	0	0	0	0	0	0	0	0	65566.3	81012.7	29811.4	43936.1	0	0	132729	122124	0	170987	0	16711.6	0	0
VLPGFENILFAH	2	1	114237	103471	121910	135731	0	232738	159479	163630	0	0	0	0	0	0	0	350141	0	133534	56249.3	0	129590	128854	145120	124815	0	0	0	0
GYWPSYNVPFHEK	3	1	131988	0	178366	0	0	0	123871	121037	0	105935	0	0	0	0	0	165450	114613	116559	87344.4	0	143378	140102	168305	139570	0	0	0	0
TDSFWR	2	1	207431	224487	249416	260397	196898	200989	0	208879	308451	286423	25918.2	78962.6	75623	37459.1	301442	291377	208920	181755	175573	168041	233189	233533	289116	283304	0	162620	0	0
TSYAISGPTVQGGLPVFR	2	1	26434.9	0	19110.9	41668.9	16654	12268.2	0	0	21223.8	30958	0	0	0	0	29853.5	20883.5	8299	18280.1	0	0	0	0	0	0	0	0	0	0
WADIFSK	2	1	183883	0	133865	204299	188912	189823	138049	134516	189052	192711	0	0	0	0	251383	249634	133706	158708	159583	0	176949	195585	222646	203619	0	104461	0	0
TTGWGILEIR	2	1	430115	366901	560973	640407	379370	375273	374786	385336	318051	317376	0	0	108097	0	489408	524235	273779	379244	396994	384223	0	414306	504283	0	337837	315622	0	0
NPSAAFFCVAR	2	1	1.33184e+06	0	1.92899e+06	1.76668e+06	964310	896974	2337929	2.31445e+06	2827525	2.73451e+06	1.329e+06	1297061	657007	654990	1.11385e+06	1.04507e+06	1.46093e+06	1479956	2.25626e+06	2.38486e+06	4.32364e+06	4.48997e+06	3.87677e+06	3.84671e+06	2.5956e+06	2.66708e+06	301880	319948
SYLMTNYESAPPSPQYK	2	1	1.34484e+06	998084	1.87901e+06	2.07461e+06	907336	916478	1.3098e+06	1.23105e+06	1354631	1.28935e+06	1.00743e+06	889914	352403	408160	1.2096e+06	1.1753e+06	1.03456e+06	934889	347886	323042	2.01395e+06	1.95893e+06	2.06422e+06	2.12908e+06	1.1934e+06	1.20898e+06	212459	197476
SNLNSLDEQEGVK	2	1	2.78774e+06	2.58767e+06	3.51083e+06	3.79774e+06	1.68086e+06	1.71113e+06	5047668	5.05831e+06	5.11224e+06	5.09439e+06	1.75271e+06	1.82211e+06	942416	979978	3.40559e+06	3.4996e+06	2.03543e+06	1.86888e+06	1.39015e+06	1330213	7.12366e+06	7.86344e+06	6.28393e+06	6.10518e+06	5.02052e+06	5.08074e+06	440138	455311
ENGLPLEYQEK	2	1	1407820	1.31542e+06	1.91389e+06	2.10352e+06	844242	876339	2.26984e+06	2.27007e+06	2.22538e+06	2.01107e+06	1.21385e+06	1.12542e+06	541559	582723	1.73299e+06	1.74683e+06	917476	838273	534718	504558	3.71333e+06	3.61297e+06	3.07093e+06	3.13327e+06	2.65479e+06	2.67494e+06	227474	231006
TSQTWHGGIATIFQSPGDEVWGVVWK	3	1	515932	285662	0	1.29332e+06	0	359630	0	81640.1	0	0	0	0	0	0	0	0	0	49740.8	0	426640	0	0	0	0	0	71559.1	0	0
SAAFFCVAR	2	1	959610	769715	1.25528e+06	1.35529e+06	899063	924200	371335	358431	415376	435284	303797	311497	0	0	818090	760801	1.41574e+06	1.35695e+06	1.21523e+06	1.17016e+06	895391	877215	1.01741e+06	983429	0	944179	197108	200399
TSQTWHGGIATIF	2	1	385317	335810	407583	427979	430380	409060	684388	654718	473774	454886	0	0	667774	699159	553646	580994	700788	656398	248131	239690	493206	469825	377406	329646	0	0	382839	0
VSEEIEDIIKK	2	1	40107.6	27749.3	13796.7	0	13938.1	0	0	0	39943.7	0	0	0	0	0	0	22676.7	0	0	0	0	105794	118413	0	137106	64144.9	59884.4	0	0
AIEPNDYTGK	2	1	3.37624e+06	3.14592e+06	3.58548e+06	3.97518e+06	2.23185e+06	2.30342e+06	4.48166e+06	4.58996e+06	4.9936e+06	0	3.27625e+06	3.3755e+06	1.27335e+06	1.33492e+06	3.64187e+06	3.55617e+06	2.68501e+06	2374869	1.65706e+06	1.62945e+06	5.64156e+06	5.9002e+06	4672170	4.90449e+06	4.50604e+06	4.3876e+06	0	0
LDFGNSQGK	2	1	1.84799e+06	1.72984e+06	1.76686e+06	1.91954e+06	1.42255e+06	1.42963e+06	2.40444e+06	2.40774e+06	2.87549e+06	2.86825e+06	1.9428e+06	2.03765e+06	726068	0	1.59398e+06	1.68812e+06	1.43203e+06	1374615	1.07242e+06	1.06818e+06	2.73495e+06	2.72306e+06	2.03678e+06	2.23514e+06	1951287	1.8604e+06	498540	0
SYLM[15.9949]TNYESAPPSPQYK	2	1	90479.7	97339.6	142121	195518	60088.1	42157.7	67461.7	0	47652.5	50939.2	120581	112247	0	0	127852	116108	53153.5	59624	16516	11889	61533	136482	125002	153754	29096.2	118134	0	0
SGMYVVIEVK	2	1	153016	142895	313834	403401	344588	332678	0	61937	0	0	0	0	54035.2	134488	386392	412557	62298	0	0	0	0	219669	22344.4	14127.1	320304	282309	0	0
VSEEIEDIIK	2	1	3.70844e+06	3.08125e+06	0	3.93709e+06	2.42122e+06	0	5.67869e+06	6.15871e+06	4.70509e+06	4672902	1.26859e+06	1.2136e+06	0	0	4.83855e+06	4326209	2.14468e+06	2.14951e+06	1.45824e+06	1539020	9.24068e+06	9.08053e+06	7.94533e+06	0	6.71305e+06	0	0	0
KIICMGAK	2	1	35666	27819.6	62807.5	66188	27602.6	30020.2	0	2962.8	41046.4	45887.7	67910.9	67186.7	0	0	26508.9	12817.2	12622.7	0	10802	0	91069.9	98640.2	94271.4	84241.9	29296.6	41304.5	0	0
IICMGAK	2	1	798199	755261	749885	893837	655035	615202	948306	866852	829258	832588	1.05788e+06	1.07252e+06	281178	288247	664134	589841	506774	436982	0	196059	1.0708e+06	1.09795e+06	829981	877534	684284	636115	265244	269907
SGM[15.9949]YVVIEVK	2	1	136370	124962	197340	192432	182510	184772	193846	209558	336183	326241	72163.3	79495.4	71318.4	79289.3	334282	307382	173198	142239	102596	89085.7	327063	319545	349177	353520	131625	136706	0	0
MDWGTLQTILGGVNK	2	1	26395.1	0	21876.6	0	0	0	0	0	0	0	0	0	0	0	0	0	0	0	0	0	17954.9	0	33800	33325.6	0	0	0	0
TVDCFVSRPTEK	2	1	19207.1	19619.5	0	43422.7	0	0	0	0	93790.5	75462.9	0	0	0	0	0	0	0	0	0	0	36777.2	0	62968.5	53029	0	0	0	0
GLGAGAGAGEESPATSLPR	2	1	55517.4	46725.4	45335.7	44726.1	0	0	0	0	144134	101945	0	0	0	0	42362.4	39873	0	0	0	0	82972.2	29215.2	132724	28880.7	0	0	0	0
GLATFCLDK	2	1	9956.9	0	45359.3	41629.9	0	0	0	0	26947.7	0	0	0	0	0	0	0	0	0	0	0	24792.6	0	0	71777.5	0	0	0	0
YNLDFWR	2	1	8733.2	12749.7	7600.4	0	0	0	0	0	0	0	0	0	0	0	0	0	0	0	0	0	0	10347.2	0	0	0	0	0	0
ILVTGGSGLVGK	2	1	73534	69348.3	0	54209	0	0	0	0	0	0	0	0	0	0	0	0	56432.4	52551.1	26800.2	32267.2	39093.6	0	0	0	0	0	0	0
SSGSALTVWGTGNPR	2	1	60798.4	20653.5	28228	36654.5	0	0	25804.3	0	0	0	0	0	0	0	0	0	12712.9	29749.3	28153.6	25474.3	15511.7	0	0	0	0	0	0	0
VVADGAGLPGEDWVFVSSK	2	1	23781.2	25219.3	21536	50048.9	0	0	116855	0	0	0	0	0	0	0	0	0	0	0	0	0	0	96341.3	0	0	0	0	0	0
TKLEEHLEGIVNIFHQYSVR	4	1	158911	124847	124920	141568	0	54198.7	0	0	0	0	0	0	0	0	0	0	166040	136650	0	0	0	0	0	0	0	0	0	0
LEEHLEGIVNIFHQYSVR	4	1	15698.9	0	18617.2	9581.1	0	0	0	0	0	0	0	0	0	0	0	0	63420.8	39846.6	0	0	0	0	0	0	0	0	0	0
GHFDTLSK	2	1	75202	0	0	0	78669.6	462858	0	0	0	0	270358	151263	0	0	0	0	113122	107162	0	0	0	0	0	0	0	0	0	0
TLEAQLTPR	2	1	36983	32273	0	0	0	0	4397.8	0	0	0	0	0	0	0	0	0	0	0	0	0	0	43514.1	0	0	0	0	0	0
IAIDLFK	2	1	16861	0	0	0	0	0	16207.3	32299.7	0	0	0	0	0	0	0	0	0	0	0	0	23590.5	0	0	0	0	0	0	0
SVNDLYIQK	2	1	15680.3	0	0	0	0	0	0	0	0	0	0	0	0	0	0	0	0	0	0	0	0	0	0	0	0	0	0	0
DLHEGFHYIIHELTQK	3	1	598751	502573	676437	935755	818458	920960	484821	448694	0	0	0	0	186397	164368	1183627	1.15681e+06	460100	401053	283031	265861	0	0	44722.3	29304.6	0	186325	97211.7	0
IPSVLFLGK	2	1	973420	732578	1.01207e+06	954296	838792	797669	1.86592e+06	2.14134e+06	1.76056e+06	1.71792e+06	0	497920	1.16972e+06	1.13948e+06	1.03073e+06	993147	1363278	1.23547e+06	942509	993277	2.91336e+06	2.79542e+06	1.3849e+06	1.32817e+06	1.56418e+06	1.46945e+06	324893	0
TLSYIGVSK	2	1	1.57878e+06	1.50347e+06	1.56978e+06	1.65873e+06	2.45314e+06	2489622	0	1.85062e+06	1.43097e+06	1.49311e+06	1244579	1.20869e+06	1.30365e+06	1.46048e+06	2.94919e+06	2.87222e+06	1.7612e+06	1.7082e+06	1.02187e+06	957574	2333345	2.32471e+06	1.364e+06	1.41641e+06	1.39428e+06	1.38963e+06	632142	652880
LSIGNTLFIDQR	2	1	855754	720151	1148899	1.20735e+06	1.56558e+06	1.611e+06	1.08476e+06	1.04873e+06	766327	706799	0	0	833010	940774	2.13328e+06	2.13017e+06	682278	590295	575419	629182	2.07647e+06	2.02953e+06	1.09811e+06	954686	1.16582e+06	1.13784e+06	0	0
IFEEHGDLTK	3	1	959899	913640	1.07975e+06	1.04273e+06	1.09789e+06	1.11937e+06	1.34699e+06	1.33577e+06	1.1219e+06	1.07216e+06	0	427496	567729	0	2.11315e+06	2.14705e+06	776227	724264	0	368973	1.83712e+06	1970545	1.06273e+06	1.20053e+06	1.18515e+06	1.20435e+06	261880	266081
RVVDVSVPR	3	1	138238	126372	140279	133318	201398	175846	163742	181180	138359	129425	92781.6	118668	137387	137289	248297	218714	129693	113768	88045.9	68682	235026	306197	154281	131725	131447	112638	57657.2	58097
LAFYNPGR	2	1	434934	382036	415080	491852	486095	486296	1.13956e+06	1.20339e+06	1.11587e+06	1.07389e+06	692573	663328	802511	884134	736636	695158	517162	571145	514529	455618	1.46512e+06	1.51713e+06	744712	750299	718488	713642	257420	271343
QNMDLGFK	2	1	374674	343130	365166	376658	451582	448295	307314	306212	218316	210225	277744	0	257498	270291	582937	514287	326149	268665	85920.7	0	483357	473914	303235	272006	309788	299805	160170	162281
SGIYQVGYDDK	2	1	787251	717548	900685	963612	768901	769075	1.45002e+06	1.44014e+06	1.0059e+06	1.03268e+06	538895	566593	437009	450915	1737875	1.69219e+06	611223	589500	341419	368688	1.96264e+06	2.14835e+06	1.05623e+06	1.08606e+06	1.20203e+06	1.28098e+06	170589	178288
EEDFFLEK	2	1	235848	197379	211546	231954	230102	226159	591461	578067	280912	235240	72186.3	72385.5	116328	114777	510271	476143	175567	161814	73362.7	0	796119	810180	437083	0	490920	480037	0	45449.9
HEFDPNVTK	2	1	69607.7	70211.9	52061	61332.2	72682.5	79373.3	173194	140652	0	0	40654.1	40913.3	39283.3	37329.8	132372	123691	83074	79130	0	0	0	163241	0	0	115721	108867	31590.1	31936.9
VVDVSVPR	2	1	5.88036e+06	5.54154e+06	7.26587e+06	7.3573e+06	7.19106e+06	7.34742e+06	6.29803e+06	0	7.82935e+06	8.02815e+06	4.63014e+06	4.56829e+06	3.33609e+06	3693288	9.64492e+06	2941768	4.64102e+06	1.69988e+06	3.22808e+06	3.00402e+06	7.56152e+06	8.49877e+06	9.21139e+06	8.92223e+06	6.54433e+06	6.42493e+06	1.90634e+06	1.94459e+06
GLQVDTFSR	2	1	1.27704e+06	1.18825e+06	1.39991e+06	1.55252e+06	1.82486e+06	1.79417e+06	1.3469e+06	1.33991e+06	1.15229e+06	1.1394e+06	814510	738662	898599	998755	2236444	2.21485e+06	1.27928e+06	1.19004e+06	740768	688684	1.95347e+06	1968239	1.26743e+06	1.153e+06	1215758	1.21516e+06	0	0
HEFDPNVTKEEDFFLEK	3	1	74929.3	56844.7	91235.1	112912	93298.6	76188.7	119521	109674	0	0	0	0	32011.8	0	167767	163257	62645.5	0	0	0	142960	134102	0	108542	103142	81367.6	0	0
IDKPYLLLIYSEKIPSVLFLGK	4	1	29333.1	0	0	171874	0	0	0	0	0	0	0	0	0	0	0	0	0	0	0	39613	0	0	0	0	0	0	0	0
LHMTGTFDLK	2	1	159893	136933	215541	216252	259132	233774	187905	171209	108159	94475.1	0	0	0	105750	362905	0	177011	124742	34061.3	35629.7	405008	321831	162457	204381	203514	173563	51654.8	49844.3
KLAFYNPGR	2	1	151156	0	138796	131583	122797	135598	0	37900.6	0	0	0	0	66343.9	0	0	158549	0	80680.5	53687	0	213515	236967	0	403669	84609.3	84830.8	0	0
SMLCLGAQDSTLDEIK	2	1	36229.8	0	102481	122404	121282	97123.7	0	0	41730.9	0	0	0	74117.2	0	0	0	45295.8	0	0	0	179808	165312	8211.2	25882.2	169541	147518	0	0
LVNPIGK	2	1	1.50546e+06	0	1.63757e+06	1.51524e+06	2.45753e+06	2.43983e+06	1.89557e+06	1.81214e+06	1.75696e+06	1.70569e+06	0	1.59289e+06	1.3319e+06	1.4234e+06	2.89088e+06	2.65588e+06	1.7455e+06	1.61276e+06	951424	891029	2.11111e+06	2241735	1140577	1.2128e+06	1.62166e+06	1.55239e+06	832998	822006
IDKPYLLLIYSEK	3	1	717210	607809	860492	860405	1.30084e+06	1.32561e+06	832372	817262	0	156557	0	0	457056	517257	1.38963e+06	1.41019e+06	609467	595500	449962	0	444759	441036	381874	315459	877229	788645	179733	125364
NFYSAETILTNFQNLEMAQK	2	1	88043.4	96127.5	114451	149591	136240	0	84154.2	72804.7	43164.8	36966.6	0	0	0	0	0	161045	56216.1	0	31489.9	21591	0	166500	105884	79147.9	92375.4	105805	0	0
DLHEGFHYIIH	3	1	27972.1	0	0	0	0	0	0	0	0	0	0	0	0	230401	0	0	0	0	0	0	0	0	0	0	0	0	0	0
GTEGAAGTGAQTLPM[15.9949]ETPLVVK	2	1	32132.1	0	0	0	111303	97339.3	0	0	13187.2	0	0	11691.2	0	0	0	0	47164.3	6683.9	0	0	24893.6	47923.2	0	30254.6	0	13722.8	0	0
ETPIVVK	2	1	312410	314702	255500	0	473219	0	447539	0	369994	409118	318070	317956	314315	348506	0	0	0	306576	186507	193174	467564	498522	251982	0	316248	307106	0	0
QINDFISQK	2	1	744179	693314	756186	796798	1.38539e+06	1.33991e+06	949152	1.0569e+06	780054	812484	797614	730889	707314	787173	1.66287e+06	1.71453e+06	904430	863216	0	442551	1.24516e+06	1392472	690462	695532	802173	792897	0	0
QGFNFR	2	1	522453	479319	462833	495722	821331	828930	587310	595925	526435	505675	0	454788	495260	534014	896078	905596	591135	0	296644	296840	776120	772765	0	402537	495564	510768	308381	304063
CELLYEGPPDDEAAMGIK	2	1	86017.3	59731.9	0	0	50966.8	57153	0	0	0	0	0	0	32044	20770.3	101072	73872.9	0	20650.9	0	0	0	0	0	0	109108	112218	0	0
GHVFEESQVAGTPMFVVK	3	1	198117	186414	164994	137862	19344.5	32101.7	60380.8	91669.5	51104.1	58548.3	0	0	12306.3	16709.9	0	0	108408	86476.9	37796	0	103995	94337.3	67709.8	0	166000	133544	0	0
CLYASVLTAQPR	2	1	236758	191623	153775	169585	43622.8	48265.3	134849	147317	92535.7	87546	133377	134386	17528.6	19281.4	100666	87150.6	152585	128953	126202	139022	136707	161586	106379	92026.9	235290	266765	0	0
YVEPIEDVPCGNIVGLVGVDQFLVK	3	1	138480	202326	0	130094	0	150738	63888.7	0	0	0	0	0	0	0	164645	250397	0	0	0	0	146913	234668	171837	0	0	134294	0	0
ETVSEESNVLCLSK	2	1	572044	494421	0	440228	81194.6	80494	374868	444711	332793	310555	291832	279998	0	0	222667	218744	241172	235842	205041	187934	448446	385649	346990	377893	605983	0	0	0
VFSGLVSTGLK	2	1	4.37015e+06	3.46478e+06	3391550	3.49466e+06	2.60005e+06	2.37378e+06	5.35178e+06	5383600	0	0	1.71091e+06	1.79423e+06	1.51229e+06	1.53023e+06	2.86166e+06	2.41232e+06	5.35483e+06	5.56516e+06	7.00978e+06	7.36028e+06	4.63478e+06	4514823	3.94231e+06	3.76929e+06	4278935	4.18216e+06	530998	0
ARPFPDGLAEDIDKGEVSAR	4	1	313498	193759	10099.8	17592.9	15769.8	0	122915	222707	22349.9	0	0	0	0	0	0	0	0	25696.1	0	27915.8	56793.4	42542.2	36557.1	0	376609	378680	0	0
DSVVAGFQWATK	2	1	41989.9	32034.6	0	0	59175.4	15635.1	88796	64864.9	0	0	0	0	41339.2	7682.9	160854	153685	84278.9	84934.2	37135.1	55293.7	0	0	0	0	119590	104293	0	0
GEGQLGPAER	2	1	417286	396797	221668	270528	0	504950	496232	475375	472749	449804	379396	361139	243962	266224	0	584057	203100	185697	109308	121736	464424	501096	311980	339602	553001	565498	121801	124066
EGIPALDNFLDKL	2	1	151867	142805	100987	134099	0	0	83511.7	0	0	0	0	0	0	0	0	0	0	0	0	0	235599	0	0	95342.6	233226	240142	0	0
IMGPNYTPGK	2	1	419035	0	243662	0	511978	0	0	258500	268499	0	0	436497	0	305574	0	0	0	0	68011.8	0	312912	0	321516	268482	0	0	0	0
EGALCEENMR	2	1	190903	194807	126354	130825	9974.2	11059.4	110512	118821	74568.6	64553.4	99077.1	94509.9	9146.6	0	69001	63651.2	54872.7	53765.4	0	0	143854	157009	116793	130799	217166	209462	0	0
YEWDVAEAR	2	1	704996	601514	0	587130	91207.1	0	711243	685593	397764	0	165744	172841	51980.1	55908.2	340854	308320	284220	269410	188416	213977	627851	623921	546461	569824	827819	834313	16740.2	0
TGTITTFEHAHNMR	3	1	276096	36457.1	369501	416144	0	0	0	0	0	0	0	0	0	0	0	0	536552	0	0	0	0	0	0	0	0	0	0	0
NMSVIAHVDHGK	3	1	291634	263522	0	180299	221411	222145	0	0	0	0	0	0	155675	168308	0	283940	134414	139004	49369.4	0	235519	0	0	0	271654	255487	63722.7	0
AYLPVNESFGFTADLR	2	1	217580	188513	216735	245307	41619.7	41709.1	153204	144323	43750.8	37167.8	0	0	0	0	135166	126793	42364	33919.6	89588.2	101206	344876	351213	186953	147017	298387	293885	0	0
EDLYLKPIQR	2	1	135324	103018	86992.7	94401.6	176038	167955	147066	149292	0	119789	93294.4	99470.2	79329.9	79278.1	223434	214430	82496.1	0	34977.6	0	129433	137973	88478.2	87037.9	127510	142202	19582.2	20308.3
RWLPAGDALLQMITIHLPSPVTAQK	4	1	37171.7	10143	0	40508.9	0	0	0	0	0	0	0	0	0	0	0	0	0	0	0	0	0	0	0	0	0	0	0	0
GGGQIIPTAR	2	1	760639	683900	473293	473538	107640	104397	532769	483127	428406	485444	732137	674251	91655.4	0	253444	262101	498868	486636	334239	358369	460990	532403	367208	364376	655554	636537	0	0
GVQYLNEIKDSVVAGFQWATK	3	1	104899	86665.6	0	0	0	0	0	0	0	0	0	0	0	0	0	0	0	0	0	0	0	0	0	0	0	0	0	0
GVQYLNEIK	2	1	157084	116556	0	59234.4	73507.8	84760.4	0	401737	77820	91442.1	67681.3	66440.5	0	86693.3	221997	255352	0	143874	87250.2	91548.7	0	0	55751	0	191177	212630	0	0
KEDLYLKPIQR	3	1	284392	264395	158320	163611	261393	239864	196439	177201	177753	221223	0	0	133641	144677	275952	283764	191065	175343	85000.2	82771	189001	189117	179991	185530	304642	289925	0	0
SDPVVSYR	2	1	651818	638875	364486	381729	161561	171325	610212	0	445160	481327	540072	512738	74044.8	0	326634	0	399958	0	272113	273541	480746	526317	355853	379408	676922	678922	0	0
IWCFGPDGTGPNILTDITK	2	1	53948	52363.8	46292.8	61640.5	23294.7	25418	80102	68499.6	0	0	0	0	0	0	108886	117993	48900.1	39619.2	52374.2	41736.2	94683.4	80781.2	46768.2	38080.3	125731	132659	0	0
IDSPGHVDFSSEVTAALR	3	1	77941	51555.7	56838.4	0	104095	128658	0	173486	91451	0	0	0	54570.1	0	293795	284437	35927.8	30174.2	0	0	125297	135908	0	13319.9	66968.4	102988	0	0
FYAFGR	2	1	616331	578305	424231	447753	983012	930329	491737	510611	447773	410055	339300	357028	373112	385716	799398	713295	540431	406826	413185	355242	505110	469706	439362	401517	660793	662623	158395	152750
STLTDSLVCK	2	1	603306	612185	416462	454705	226171	228639	504435	486095	472999	464870	485583	442893	184981	200366	314233	303167	446109	442842	338521	360273	518612	510148	386203	399994	435904	493076	83753.4	91049.6
SNTGGQAFPQCVFDHWQILPGDPFDNSSRPSQVVAETR	4	1	59946.5	5614.3	0	18781.2	0	0	0	0	0	0	0	0	0	0	0	0	0	0	0	0	0	0	0	0	0	0	0	0
EGIPALDNFLDK	2	1	225456	0	112137	140088	0	5884.6	164340	0	0	0	0	0	0	0	0	0	0	0	17705.8	0	0	172398	172467	0	470621	475162	0	0
FSVSPVVR	2	1	159007	142049	129618	144854	0	0	174655	152569	194456	158155	70811.1	10188	0	0	0	0	101681	84151	147422	152642	167886	203783	173209	140879	89285.9	74993.7	0	0
YFDPANGK	2	1	522959	526025	283439	311358	784000	748610	389535	385102	356295	0	504313	495042	527124	562934	814375	775787	365326	356248	141316	147705	406417	393923	296520	316119	600717	615997	246856	239041
NETLGGTCLNVGCIPSK	2	1	217054	156103	304542	0	320646	0	384579	0	510548	576787	0	0	0	0	574392	0	0	214628	183226	99846.1	0	484099	510661	0	398624	371523	0	0
ALTGGIAHLFK	2	1	46254.6	30477.5	82145.7	76754.6	65393.2	58207.7	56644.7	50627.7	90445	82519.9	0	0	25923.2	0	87332.5	115417	39578	51533.3	22121.6	32351.4	61161.1	55358.8	104956	99503.3	65523.6	56360	0	0
VCHAHPTLSEAFR	3	1	63063.8	0	105672	104792	0	0	74701.1	79077.7	156689	161311	0	0	76690.3	53064.7	120242	115548	0	0	0	0	82389	110171	170083	198499	0	0	0	0
EANLAASFGK	2	1	80209.3	66846	139667	140322	244779	223425	109134	115683	282413	231464	164971	154949	74870.2	82018.2	182449	173127	93377.6	84665.2	332525	78627.2	170999	168684	277672	269003	175811	344679	0	0
ILGPGAGEMVNEAALALEYGASCEDIAR	3	1	7783	0	0	0	30616.5	0	26192	0	17140.8	14079.7	0	0	0	0	32610	0	0	0	0	0	0	54709.7	73753.3	47768.9	0	59355	0	0
ADGGTQVIDTK	2	1	25682.7	27025.6	34985.9	41877.6	33011.5	36320.8	56470.6	55932.8	119302	0	48155.6	50567	0	0	60430.9	57970.9	0	0	20484.7	0	62954.8	81147.1	135170	125125	77226.4	0	0	0
NLGLEELGIELDPR	2	1	57047.8	48050.6	0	102888	0	90326.5	81737.7	71107.5	0	61104.5	0	0	0	0	178127	0	0	0	0	9961.6	171961	182556	263795	214081	218745	186996	0	0
GTAGLSQNSTLEVQTLSVAPK	2	1	250441	192346	883846	946230	958247	1.11029e+06	868652	845128	476572	463608	444002	368821	159685	167872	685955	867638	169126	185668	398069	424401	1.04482e+06	963703	776170	851014	427622	459553	0	0
VEGDVDVPK	2	1	413042	385175	950226	1.12737e+06	992646	1.00927e+06	1.48848e+06	1.41307e+06	808920	886030	485975	510567	320205	353217	1.33238e+06	0	288068	0	434802	460885	2.23119e+06	2.29409e+06	1.2548e+06	1.23442e+06	1079466	1.07623e+06	211214	210937
ELQDLELALEGALDK	2	1	30161.4	32733.6	0	29925.9	0	0	36728.7	0	0	0	0	0	0	0	0	0	0	0	0	0	0	81646.7	55711.7	52674	0	0	0	0
SGPQYMWDPDTLPR	2	1	112624	86312	53279.2	56977	0	0	112458	0	0	0	0	0	0	0	0	0	0	0	0	0	0	0	0	195350	71295.1	0	0	0
LAADHPFLK	2	1	61682.3	40665.2	227431	280462	304235	313549	399083	399710	254070	314906	0	155147	0	116173	352616	353040	76758.3	22912.7	125379	0	453144	517288	162418	182731	200107	0	0	0
STLFWGAR	2	1	943405	820502	2.85368e+06	3.17552e+06	3271718	2.93548e+06	2.22712e+06	2.24884e+06	1.18482e+06	1.13061e+06	638452	621394	966181	964814	2.20466e+06	2.55365e+06	824489	843186	1.67549e+06	1.49794e+06	2.52907e+06	2.7655e+06	1.68512e+06	1.59673e+06	1.32856e+06	1.24251e+06	564894	552508
GHEVTLEALPK	3	1	70255.8	48232.1	0	0	0	0	0	77501.8	0	0	0	0	0	0	0	0	0	20908.4	0	0	71643.3	95574.1	118063	102794	0	0	0	0
FAPLGLQGSINHK	2	1	39112	28482.2	79050.5	76199.1	124547	113395	165160	174404	104846	101243	0	0	0	0	156351	139730	30554.6	0	0	50770.7	114514	84090.8	41126.4	27477.7	86086.9	89173.2	0	0
RFHPFCLVLR	3	1	23905.9	15811.4	131807	27146.3	26972.3	0	0	0	0	0	0	0	0	0	14477.5	0	0	16379.9	48376.3	38837.7	0	0	0	0	0	0	0	0
LVESTMEQNFLLDK	2	1	57939	53910	62895.5	71675.5	0	0	0	0	0	0	0	0	0	0	0	0	0	0	0	0	0	60815.3	74653.9	113757	44138.7	56444.6	0	0
GCVLAFR	2	1	648249	579081	0	1.92425e+06	1.90261e+06	0	1.53778e+06	1.58953e+06	941205	0	1117976	1.0898e+06	616300	701135	0	0	529072	408890	1.03292e+06	1.02901e+06	2.12051e+06	2.14115e+06	1.12398e+06	994024	1.01281e+06	0	427013	440058
FHPFCLVLR	3	1	93298	68986.7	0	0	153811	165558	58447.3	48991.2	0	0	0	0	27276.8	28383.6	124591	143111	27810.1	0	115117	124678	89682.5	31566.9	127675	88694	0	0	0	7579.7
VGQSSLLSSLSK	2	1	295779	226226	0	0	0	0	115983	232963	185790	179357	168743	161839	0	0	17023.7	0	0	212966	0	136140	240837	0	0	0	0	0	0	0
ALETVQER	2	1	290418	276862	0	133878	0	0	0	0	399978	359468	467300	462214	0	49172.8	0	0	164699	142175	0	0	0	0	355713	380598	486064	471875	0	0
SVIPSDGPSVACVK	2	1	1.20928e+06	1.13055e+06	902770	1.00275e+06	317679	265718	1.51579e+06	1.61614e+06	820552	713976	381850	429199	78073.5	0	295694	329429	1.11375e+06	1.03375e+06	648272	606548	1.89393e+06	1.9945e+06	1569565	1.53391e+06	328066	339564	0	0
IECVSAETTEDCIAK	2	1	547456	480986	393797	388687	67254.2	69232.2	847066	967139	365520	388718	84250.8	81593	23627.1	20330.4	140386	0	353965	0	205691	213309	1.17265e+06	1.23162e+06	962703	1037299	144014	174117	0	0
SASDLTWDNLK	2	1	758437	576532	520058	535312	92698	82593.8	1.02387e+06	1.13684e+06	407757	376300	100681	97764.4	22283.3	15258.9	167769	167433	522003	486212	280344	287939	1.08079e+06	1.11477e+06	1.10826e+06	1.05693e+06	166211	155378	0	0
DCHLAQVPSHTVVAR	3	1	280997	288791	192505	212360	43214.7	44144.3	480969	504823	274518	285762	37494.8	28152.9	0	0	85049	0	315420	300143	111828	107118	486731	571877	416340	444213	62547.3	67093.7	0	0
EGYYGYTGAFR	2	1	711858	580980	454722	499745	105960	104097	788091	722544	339648	288969	0	88345.8	0	19147.5	119585	156882	502354	548137	337888	368292	871492	960021	844669	958410	85223.1	82528.1	0	0
HSTIFENLANK	2	1	610448	583764	427381	452551	84317.7	77659.4	848426	842778	363246	326623	0	0	0	0	123102	118505	524373	507780	285243	255668	904340	970483	879711	919716	104287	115370	0	0
MYLGYEYVTAIR	2	1	267287	231958	177512	0	23211.8	36865.4	206282	206395	0	8190.7	0	0	0	0	35324.3	42475.4	176730	165971	48564.8	52258.3	177279	160291	213567	139516	32052	23616.3	0	0
ADRDQYELLCLDNTR	3	1	364608	298598	242385	249161	10807.3	36489.1	502328	1.52795e+06	168258	2.90494e+06	0	0	0	0	22756.2	76976.6	217634	220218	162113	176707	1.79941e+06	1.7695e+06	2.5041e+06	842943	12546.1	0	0	0
CDEWSVNSVGK	2	1	188543	202538	137191	140143	12365.5	0	248597	234169	0	125834	51226.7	0	0	0	52096.4	51799.4	131381	128233	59748.6	73826.4	375051	372997	293895	351114	32713.4	0	0	0
LCMGSGLNLCEPNNK	2	1	305443	241598	194909	203439	0	0	235570	220199	65475.5	0	46948.3	0	0	0	50975.8	45461.5	161887	177890	48617.9	0	364325	333343	336996	352818	36406.3	43822.7	0	0
YLGEEYVK	2	1	914371	814966	600531	622277	109107	116532	1.01299e+06	1.02738e+06	440622	431814	128143	0	0	0	208921	179598	544786	588848	363662	328791	1163046	1.27457e+06	1.15037e+06	1.06668e+06	160180	175827	0	0
EDPQTFYYAVAVVK	2	1	463474	395729	410676	440064	90161.5	0	550292	520092	170047	0	0	0	0	0	0	90259.2	359452	333779	0	0	681604	657692	517062	561096	120188	121889	0	0
CSTSSLLEACTFR	2	1	373160	273751	215687	250055	39799.7	49871.5	371536	364159	147258	160673	0	30763.1	0	0	85642.3	82753.7	260557	274899	156436	136602	542621	487234	442613	460186	65169.7	77879.6	0	0
DSAHGFLK	2	1	89921.5	84513.4	0	0	0	0	125144	137790	64475.5	77102.4	24030.3	24428	0	0	0	0	57555.5	0	0	35366.4	173204	142804	132610	121574	0	0	0	0
DGAGDVAFVK	2	1	846429	781233	574468	603543	119695	134121	1.01351e+06	998062	480992	482481	200331	191680	0	40473.1	202657	189284	660339	0	308908	304259	1.22359e+06	1.2658e+06	1.03536e+06	1.02567e+06	204558	207997	0	0
LAPNNLKPVVAEFYGSK	3	1	379003	0	228721	134263	0	0	0	0	0	0	0	0	0	0	0	0	456956	0	164364	0	0	0	0	0	0	74262	0	0
TAGWNIPMGLLYNK	2	1	340889	302288	0	0	0	0	245574	252729	105131	0	0	0	0	0	0	0	0	0	0	79109.1	541563	538667	539354	462689	0	0	0	0
KPVDEYKDCHLAQVPSHTVVAR	5	1	54583.5	48379.9	62506.3	0	0	0	24631.9	0	0	0	0	0	0	0	0	0	26909.9	12986.1	6447	11242.7	102871	49176.7	85792	0	0	0	0	0
VEEYANCHLAR	3	1	640941	620717	436423	470293	45894.9	46813.5	401067	405112	175230	153710	0	0	0	0	80511.1	92826.4	442710	0	199803	190406	587811	585416	514757	526156	0	0	0	0
ASYLDCIR	2	1	500312	425961	368291	402788	63076.6	51486.7	1.02119e+06	1.03464e+06	399468	424106	0	136839	24670.8	0	100861	84882	543995	545940	292635	256471	971253	1.08904e+06	756445	766173	117392	130743	0	0
DYELLCLDGTR	2	1	333740	278072	182274	194844	59202.7	61945.7	19197.8	498867	148718	147628	0	5115.5	0	0	97307.6	107254	285671	252287	153320	145265	631434	603892	477820	449510	117517	113798	0	0
NLNEKDYELLCLDGTR	3	1	166474	158150	140930	152579	6731.1	0	102338	106794	47724	45971	0	0	0	0	26841.1	0	99060.6	85219.4	136129	104267	219903	225120	311805	557640	37262.6	0	0	0
SAGWNIPIGLLYCDLPEPR	2	1	211236	193512	216431	316928	0	49048.7	335272	310827	0	112630	0	0	0	0	0	0	142589	0	160143	133316	746586	636519	427080	488152	103191	0	0	0
WCAVSEHEATK	2	1	0	0	12687.1	31144.2	0	0	65702.7	50753.6	39307.7	28471	0	0	0	0	0	0	0	0	0	0	98682.3	93192.6	58808.2	60529.1	0	0	0	0
WCALSHHER	3	1	105220	106234	83915.4	77285.2	0	0	0	158673	64149.2	63376.9	0	0	0	0	28245.3	22889.9	64680.7	59048.8	0	41222.4	235533	256523	166580	168270	40991.4	34635.1	0	0
KDSGFQMNQLR	3	1	29512.7	16202.3	0	28140.5	0	0	0	22363	0	0	0	0	0	0	0	0	32443.3	0	0	0	30302.9	0	44522	36745.8	0	0	0	0
SDNCEDTPEAGYFAVAVVK	2	1	211322	186853	178092	178401	26321.8	0	415880	402068	98343.2	93189.6	0	0	0	0	52289.1	0	89505.5	106719	87389.1	67300.5	568078	623364	547219	516160	89999.1	0	0	0
KASYLDCIR	2	1	15349.7	0	0	0	0	0	0	21530.4	0	0	0	0	0	0	0	0	0	0	6539.1	0	55868.2	91922	88156.6	38310.5	0	0	0	0
AVGNLRKCSTSSLLEACTFR	3	1	596942	573129	0	0	0	0	664082	0	0	0	0	0	0	0	0	0	0	258583	0	0	0	0	0	1.02992e+06	0	0	0	0
DSGFQMNQLR	2	1	289665	0	0	0	0	0	0	0	0	0	0	0	0	0	0	0	185483	166645	0	0	370225	372691	0	391855	0	0	0	0
M[15.9949]YLGYEYVTAIR	2	1	69890.9	0	97219.5	99993	10469.6	0	1.26056e+07	1.31593e+07	6.55163e+06	0	0	0	0	0	0	0	53865.8	78026.5	31082.8	49083.8	169983	150724	141378	172494	0	0	0	0
LCM[15.9949]GSGLNLCEPNNK	2	1	45913	101616	0	0	0	0	0	0	0	0	0	0	0	0	0	0	60919.1	0	0	0	0	139551	0	0	0	0	0	0
EFQLFSSPHGK	3	1	288712	234173	0	209947	0	43984.5	249140	232441	164790	107717	0	0	0	0	0	0	0	173692	0	0	415804	333153	312788	296729	46881.1	0	0	0
LAQVPSHTVVAR	3	1	21658.7	31654	0	0	0	0	45474.3	30082.1	0	0	0	0	0	0	0	0	0	0	0	0	30377.8	0	0	0	0	0	0	0
DSGFQM[15.9949]NQLR	2	1	31439.2	35763	31604	0	0	0	18908	0	0	0	0	0	0	0	0	0	24795.7	0	0	0	19533.3	38753.6	40586.5	20320.8	0	0	0	0
LCEGIGAVNVCVSSSR	2	1	10834.5	0	0	0	334578	358909	529162	479807	1.46521e+06	1443481	140909	140953	35485.1	38326.5	0	0	160028	149690	40465.1	70101.4	4.49099e+06	4.4041e+06	540402	643082	421655	476821	0	0
LVPLLDTGDIIIDGGNSEYR	2	1	47401.4	31374.6	41524.3	41828.2	17985.1	0	11809.8	54410.3	64909.6	49696	0	0	0	0	14512.6	19038.2	56244.3	54492.8	22825.4	16098.7	86726	91072.8	153365	107895	41365.5	52701.5	0	0
GILFVGSGVSGGEEGAR	2	1	65115.2	53571.6	38313.6	0	33691.5	32909.9	92067	0	64234	77245.4	9956.5	0	0	0	17599.6	11664.5	82751.9	90588.2	26008.7	25344.9	90084	85214.1	160005	149133	0	54803.8	0	0
SAVENCQDSWR	2	1	83887.7	69624.3	66231.8	65088	21231.7	30135	77556.2	85441.7	116830	114832	50455	54764.4	0	0	38122.5	31083.5	82728.6	73671.5	31895.9	34289	79822.8	83963.9	147920	165277	58130.4	71780.8	0	0
DYFGAHTYELLAK	2	1	24373.3	0	0	0	0	0	0	0	0	0	0	0	0	0	0	0	53230.3	0	0	0	0	0	0	49065.4	0	0	0	0
NPELQNLLLDDFFK	2	1	40708.6	43376.3	44395.3	42196.5	0	24369.9	0	0	0	0	0	0	0	0	0	33551	0	0	29926.7	29322.2	0	0	0	109028	0	0	0	0
VDDFLANEAK	2	1	73396.8	59981.4	53029.4	67605.5	0	0	56655.3	69724.5	158575	142326	22866.5	0	0	0	0	0	82745.4	59959.4	18592.4	18790.7	56486.2	83143.1	227818	159961	61178.7	55834.8	0	0
TIFQGIAAK	2	1	107160	97469.2	79639.1	0	0	45214.6	0	104152	210098	186483	0	100710	0	0	22915.5	27430.9	236152	234976	85166.2	83564.5	97802.8	102637	189045	202101	0	0	0	0
TILPAAAQDVYYR	2	1	86643	71733.2	113579	122929	99923.1	133375	107568	95121.4	162901	141802	0	59558.3	50740.2	49276	150173	180274	65483.3	68508.5	73857	77311.3	101455	109933	142501	107107	163227	166605	0	0
VTAEVVLAHLGGGSTSR	3	1	72249.4	56250.6	84927.6	75097.9	140135	125246	86782.6	68414.3	44503.5	54930.8	0	0	75543.6	68607.1	207066	201108	68749	49041.4	49106.1	48909.9	80838	84339.1	114317	85165.9	162351	130201	0	0
NIEIDSPYEISR	2	1	59257.6	55262.3	111067	113846	65659	68790.3	120183	137182	152562	150689	63859	46731.7	27007.8	30704.2	195653	161739	49845.5	26465.4	28462.6	41257.5	179734	166591	213832	205409	218848	218251	0	0
SEDLLDYGPFR	2	1	55783.6	52128.4	73760.9	132215	97764.1	6980.7	157394	132201	128375	128648	0	4210	7391.3	18503.9	194370	216161	0	20918.2	0	0	150090	140131	196320	196525	225719	244072	0	0
PVIVAYK	2	1	30250	26872.3	41293.8	32093	0	45070.9	28482.4	30145.8	51352.6	0	50194.9	0	0	0	0	62108.4	0	6174.9	0	0	0	58077.1	36117.1	50651.1	243459	230270	0	0
LPVALDPGAK	2	1	17148.1	0	18492.7	29035	0	0	0	0	129682	112781	106244	96856.3	6198.3	0	0	0	0	0	0	0	0	73758.8	0	0	0	0	0	0
LDFSITK	2	1	55003.5	50525.3	77205	71191.3	63184.2	65748.1	60288.8	62793.3	101839	102790	81338.3	0	45006.6	44944.5	98820.3	89461.6	42765.4	0	30724.7	0	89675.6	70351.9	104512	119463	98557.9	108224	0	0
FPLFGGWK	2	1	30448.9	14314.3	61417.7	9117.5	5061.8	0	98904.2	90177.8	74386.2	82861.8	0	0	0	0	14077.9	0	7440.6	30144.5	0	0	74832.2	78254.1	148344	131506	111148	0	0	0
GLCAIAQAESLR	2	1	122484	112295	177116	165444	0	0	172511	204032	214086	206256	0	0	0	0	0	0	67847.4	62400.9	94369.1	92021.8	177104	184900	199623	180671	126101	141582	0	0
ELAEDGYSGVEVR	2	1	138980	158229	210159	162293	0	0	228910	219790	269061	332188	57547.8	55913.8	0	0	63843	119140	68633.3	97909.5	89880.4	70366.4	286028	268138	314066	349184	277927	295187	0	0
FGFPEGSVELYAEK	2	1	73847.8	58935.1	132859	133437	0	0	137021	119313	114156	107536	0	0	0	0	0	0	25597.4	0	38798.1	47407.1	179920	165491	244946	210457	0	128631	0	0
IMLPWDPTGK	2	1	59990.7	47231.4	64451.3	76855.3	0	0	47115.6	43245.8	37388	32349.8	0	0	0	0	0	0	30247.2	16349.5	0	0	0	63147.1	79272.6	61905	59318.8	37741.3	0	0
TEIIILATR	2	1	102361	90470	190972	169269	0	0	132023	119154	0	0	18690.5	24776.6	0	0	0	20966.8	63155	56259.6	113916	110696	20504.4	0	157419	122826	0	0	0	0
AELNEFLTR	2	1	135751	108077	147537	172799	0	0	210476	225060	256238	241310	66790.4	69412.6	0	0	31001.2	25109.3	44369.3	49699.5	67153.4	63273.9	213540	221405	0	266084	200346	176037	0	0
ELTAVVQK	2	1	67697.9	57759.7	79463.5	79472.9	0	0	89099.2	76062.2	127531	103726	96558.5	96833.1	0	0	0	0	0	20526.9	45724.2	40236.6	78109	89861.4	93232.7	100455	63398.6	68226.8	0	0
DEILPTTPISEQK	2	1	22204	15056.4	0	25470.8	0	0	0	0	39028.4	16469.9	0	18122.3	0	0	0	0	0	0	0	0	36983.3	41136	25391.1	36202.7	0	0	0	0
ACYGVLR	2	1	58679.5	55965	71164.8	72822.8	0	0	0	0	0	88244.5	63556.3	77492.8	0	0	0	0	37166.7	0	48233.1	0	0	89474.8	0	0	57539.9	66514.7	0	0
FVADGIFK	2	1	115352	83250.4	59939.3	132894	0	0	169891	168696	128931	142458	0	63742.7	0	0	0	0	89345.3	71408.8	81354.3	79762.8	126635	118541	136791	137830	114802	108379	0	0
GCEVVVSGK	2	1	9326.4	0	15052.9	0	0	0	15629.5	13819	0	0	27087.6	0	0	0	0	0	0	0	0	0	0	0	0	0	0	0	0	0
ITENIGCVMTGMTADSR	2	1	67245.4	54040.1	141872	154019	101566	101187	97733.7	57216.4	39070.6	49779.3	40502.8	36894.1	24123	25668.4	127147	116235	44416.1	26720.4	0	0	156404	159358	200754	191070	81877.5	67126.1	0	0
YGYEIPVDMLCK	2	1	254502	183439	454021	510540	342427	328968	273625	254363	263416	255915	112884	115552	115092	123037	462250	488562	156813	138512	93993.5	87102.5	480319	439018	457590	427304	299228	294197	71261.6	0
IADISQVYTQNAEMR	2	1	46585.1	48007.5	106807	137230	89771.3	86871.8	83228.5	0	58210.9	50120.6	52728.5	46266.7	0	0	0	103235	29602.7	0	0	0	141284	142668	129350	133670	70256.3	71401.4	0	0
ILTEAEIDAHLVALAER	3	1	13696.8	8908.9	13672.4	0	0	0	15196.8	18274.1	0	0	0	0	0	0	0	0	0	0	0	0	12755.3	0	11864	25996.1	15773.4	15721.1	0	0
LLDSSTVTHLFK	2	1	143692	110096	284418	337586	0	320182	246637	215054	246648	0	0	0	109863	101601	391383	397755	149150	137625	131548	109949	300991	297488	269398	347640	195815	216879	0	0
AINQGGLTSVAVR	2	1	772926	0	0	1.3895e+06	1.49069e+06	1.57725e+06	1.03433e+06	1.02463e+06	1.29303e+06	1.32173e+06	1.02181e+06	1.06837e+06	668810	747051	1.76635e+06	1.78377e+06	709316	718702	781263	715359	1.46365e+06	1.50051e+06	1.38868e+06	1364456	1001481	1.01758e+06	416738	410276
HITIFSPEGR	2	1	420025	337762	653487	751184	780203	766667	596661	593730	628986	570493	0	0	0	0	1.0014e+06	968998	311608	316676	312360	320728	740599	740188	763889	824845	538878	570965	0	0
LYQVEYAFK	2	1	425832	341563	1432727	1.60024e+06	941240	850178	462799	481262	1.76575e+06	1.17339e+06	321679	310405	341434	353535	860370	992643	376751	363335	942012	849583	736428	740010	1.31642e+06	1.30899e+06	519642	516453	192465	0
YEAANWK	2	1	129419	125426	175423	210970	77444	132480	0	0	0	198829	0	0	72628	79848.6	187126	244255	73625	0	0	107923	0	0	0	0	134122	150362	0	60252.6
QTESTSFLEK	2	1	209414	197971	330631	375625	312306	327910	304672	293544	0	381726	262959	238099	130335	0	497681	512507	0	151619	0	0	431972	427570	445490	0	374754	0	67950.2	0
CDPAGYYCGFK	2	1	114826	93923.3	204088	207242	248151	233450	123694	100180	0	0	190040	193770	0	112182	285419	264366	111637	109089	99758.3	88928.8	221371	227019	0	187547	0	0	0	0
HGSYGPAEYDYGHTGYGPSGGS	2	1	98328.1	90789.7	64398.9	105010	77183.9	77236.3	321674	292876	280298	251583	76847.2	110875	0	0	182379	166848	140352	134476	0	0	465734	485825	338727	324201	231623	195957	0	0
NPDDPDTVDVIMHMLDR	3	1	1.78125e+06	1684387	1.33847e+06	1.55822e+06	2293187	2.25537e+06	1.09227e+06	1.07433e+06	139866	142141	0	0	0	0	5.06504e+06	4.76122e+06	422441	366785	78597.1	82245	4.5795e+06	4.55925e+06	2.92648e+06	2.56695e+06	3.71952e+06	3.75973e+06	0	0
SVVTVIDVFYK	2	1	12778468	1.0972e+07	1.31698e+07	13121554	40036980	4.04305e+07	8.15215e+06	8.33458e+06	1.87326e+06	1.61468e+06	1.1185e+06	1.18816e+06	1.65253e+07	17018802	4.63444e+07	4.63627e+07	1.14058e+07	8.64719e+06	5.7422e+06	5.8721e+06	9.52903e+06	9.26125e+06	5.05301e+06	4.23068e+06	1.51665e+07	1.44674e+07	4.73758e+06	4.95398e+06
DDPDTVDVIMHMLDR	3	1	85561.4	70328.7	0	67459.4	102355	104770	40197.2	34309.6	0	0	0	0	0	0	249608	239259	0	0	0	0	141066	127436	82504.6	87472.3	130118	129324	0	0
QDGECGTLSK	2	1	461118	416073	0	429148	0	1.74052e+06	762481	737004	711711	706807	1.26431e+06	1.19093e+06	0	472678	2.33381e+06	0	0	0	161443	162749	0	1.13942e+06	0	732631	913946	904521	0	0
HSSWSEGEEHGYSSGHSR	4	1	85095.6	78071.9	81301.8	0	28786.2	0	168860	166622	69254.4	82523.8	0	0	53029.9	53604.5	0	73832.7	43782.5	34734.3	0	0	171334	126347	115025	96945.3	171108	173629	0	0
SSSGQYSGFGQHGSGSGQSSGFGQHGTGSGQYSGFGQHESR	5	1	24629.6	28766.1	53825.9	23980.9	0	0	0	0	0	0	0	0	18452	14402.4	0	0	11345.3	42333	0	0	0	0	0	71740.7	88020.7	86105.4	0	0
TGSSQSSCCGQYGSGGSQSCSNGQHEYGSCGR	3	1	29455.6	30457.2	35019	26454.1	32212.8	26687.3	54462.2	72923.3	96622.6	58763.8	118294	96565.8	40528.9	27001.4	28931.5	32155.6	18713.5	0	6283.1	2850	48617.2	54946	70283.4	56041.2	63616.6	99881.8	8125.1	14783.2
HGSYGPAEYDYGHTGYGPSGGSR	3	1	143293	114170	40072.9	18271	0	0	571142	644974	33631.7	631667	0	0	0	248518	599887	9670.8	469898	0	140933	0	786700	1054900	913876	757671	204148	150440	0	0
SSSGQYSGFGQHGSGSD	2	1	203952	0	78141.1	86420.3	174548	186800	173532	173365	0	0	197428	0	0	0	273918	235490	0	152780	0	0	180073	0	226604	233237	0	275423	0	0
FSNSSSSNEFSK	2	1	761803	705801	472736	538172	739038	709596	1.14827e+06	1069786	1.28263e+06	1.288e+06	2.17976e+06	0	641028	647155	687468	689911	479888	421074	281211	282755	1.02533e+06	1.00202e+06	1.11481e+06	1.22259e+06	1.21923e+06	1.19107e+06	0	0
SHQSSYGQHGSGSSQSSGYGQHGSSSGQTSGFGQHR	5	1	28294.1	23729.5	29559.6	26001.2	0	12691.6	10358.8	8866.1	44495	38116.1	0	0	12529.4	17148.4	17714.2	12569.3	45561.4	33657.5	9603.8	0	9504	0	37850.9	24725.1	59843	44171.8	15176.8	0
HSSWSEGEEHGYSSGH	3	1	170182	143927	115179	164572	196508	210951	399032	387313	367435	396644	0	0	0	184606	387984	387341	0	0	0	0	414349	431040	303779	304826	678656	622845	0	137783
NPDDPDTVDVIMHM[15.9949]LDR	3	1	670652	581257	769846	833664	3.0752e+06	2.92267e+06	695030	656656	249473	403038	0	0	528654	491773	6.63326e+06	6.16912e+06	265522	0	136477	120486	1.58861e+06	1.60087e+06	1.8004e+06	1.70922e+06	945829	955164	0	207248
QETTHGQTINTTR	3	1	68903.9	60654	0	0	26719.3	30709.1	47201.9	41103.9	50489.9	54478.8	0	0	82146.5	89410.1	19660	0	0	0	0	0	56651.3	58699.8	43900.7	39874.9	109589	96262.4	0	0
PGSGQSSGFGQYGSGSGQSSGFGQHGSGTGK	3	1	238642	136011	74392.3	119112	265710	262887	143303	204149	259379	413653	0	0	0	292951	235811	0	256902	207353	0	0	138002	0	150393	191474	306910	396950	0	0
LGRQGNLSSSGNQEGSQK	3	1	126561	0	0	0	0	0	0	63450.1	0	112676	0	0	0	64329	0	0	0	0	0	0	79204.2	98320.5	103874	96154	245006	0	0	0
NPDDPDTVDVIM[15.9949]HMLDR	3	1	219817	170792	162096	165571	273073	242234	134919	137689	22716.5	0	0	0	0	0	589443	593393	0	0	0	0	426426	442237	315959	311700	546370	529003	0	0
HSEHIHTQAGSHYPK	4	1	657304	614485	667348	820931	951970	947823	309472	331059	1.34644e+06	1219792	0	0	336790	347929	1.78016e+06	0	540633	0	168042	0	478654	488531	1.14768e+06	1.16245e+06	1.66654e+06	1.53587e+06	402802	391763
HSSWSEGEEHGYSSGHSRGTVK	4	1	899237	786307	724430	913650	970961	1050161	828388	780326	1.50908e+06	1.4805e+06	0	0	0	0	0	1.90419e+06	864453	780367	212772	225289	1.31282e+06	1.3425e+06	1633497	1.66976e+06	2.8361e+06	0	0	0
HGSYGPAEYD	2	1	211067	0	0	0	0	297065	0	0	284197	267061	0	0	0	0	445863	384620	147579	145495	0	0	0	176331	0	304210	369562	0	0	0
ELHPVLK	2	1	878339	858298	0	517374	4.46565e+06	4.67227e+06	935428	0	1.12944e+06	1420239	3.1532e+06	2.77867e+06	2.07662e+06	0	4.31937e+06	3.72906e+06	463872	0	222018	224704	0	0	826670	912880	1.82793e+06	1.83961e+06	0	0
NPDDPDTVDVIMHMLDRDHDR	4	1	35653.3	16653.3	144217	133749	0	0	0	0	0	0	0	0	0	0	0	8444.3	0	0	0	0	0	0	66433.7	71804.4	48091.4	50949.3	0	0
SSGFAQHEYR	3	1	0	59474.1	0	0	0	0	47705.2	40475	46926.5	61397.6	65000.6	63456.3	0	62093.2	0	0	0	0	17124.3	0	49666.9	52085.8	0	0	74003.6	74973.4	0	0
HQEEESETEEDEEDTPGHK	3	1	69169.5	60710.2	71100.1	80287.9	40582.3	40169.8	236487	231207	78729.1	91818.3	0	0	0	0	160674	0	0	0	26542.7	0	886042	943044	277243	297063	440514	481136	0	0
SGSGQSSGFGQHGSGSGQSSGFGQHESGSGK	4	1	113003	0	77046.2	0	154876	167732	115160	0	322683	297042	94956.2	90729.9	58004.6	63564.4	207238	227204	99982.9	0	44487.6	35065.9	110929	122332	197691	202131	167549	242464	0	0
ESGEEYESGSGSNSWER	2	1	36313.8	22028.4	11994.7	0	0	8197.3	117153	76653.6	0	0	0	0	21629.3	20802.1	10078.1	0	14350.5	0	0	0	82865.2	67628.9	0	48086.2	77665.5	93557.8	0	0
SQHGESESIVHER	3	1	22298.2	0	38291.3	78056.9	0	0	0	62220.6	73451.4	92068.5	0	0	0	0	24589.9	0	0	0	0	0	82100.2	82777	54333.9	59295.9	108739	0	0	0
SSGFGQHESRSSQSNYGQHGSGSSQSSGYGQHGSSSGQTTGFGQHR	5	1	29781.3	0	0	0	0	0	0	0	38656.1	0	0	0	15710.1	4253.5	0	0	8896.6	24364.2	0	0	0	0	0	0	23602.6	25107.6	0	0
HGSSQVWK	2	1	460480	419477	356066	383881	1.22115e+06	1.22064e+06	368052	348274	988529	947113	1.45384e+06	1.38429e+06	0	0	769390	0	393777	0	178369	194456	843374	876521	1072835	1.069e+06	1.13636e+06	1.07592e+06	461512	456667
PDTVDVIMHMLDR	3	1	72901.1	61232.5	0	81924.4	96523.9	80549.1	63964.6	0	0	0	0	0	0	0	197038	193059	0	0	0	0	199996	170951	138954	0	89901.9	71170	0	0
NPDDPDTVDVIM[15.9949]H	2	1	195144	0	116528	0	0	0	158206	134377	108128	118317	0	0	0	0	440017	484799	0	0	0	0	230225	220150	0	93886.7	417605	444856	0	0
SSQSNYGQHGSGSSQSSGYGQHGSSSGQTTGFGQHR	5	1	52972.8	20321.6	30275.8	24870.1	0	0	35580.7	47819.1	38144.3	47380	0	0	0	0	0	0	0	0	0	0	26957.9	20923.9	0	47049.3	49832.7	48008.2	0	11039.3
ENGQPQNCGGQWR	2	1	126495	130597	88933.5	109968	109888	128179	226221	226996	153803	179299	522432	505130	122485	0	81360.6	58005.8	59964.5	60543.3	0	0	184412	179411	238761	227969	231594	220704	92927.9	95976.4
[truncated: 17,701 more rows]

## Sheet: Class Description
Label	Description	Path
1	L	F:\sharedData\amandaC\Vichy_Women\Amanda\L
2	R	F:\sharedData\amandaC\Vichy_Women\Amanda\R

## Sheet: Normalization Factors
File Name	Class Label	TIC	Normalization Factor
[truncated: 28 more rows]
